# Supplementary material for: The physiological and molecular responses of potato tuberization to projected future elevated temperatures
Source: Plant Physiol. 2024 Dec 17;197(1):kiae664. doi: 10.1093/plphys/kiae664 (PMC11683837; doi:10.1093/plphys/kiae664)
Supplement: kiae664_Supplementary_Data [file kiae664_supplementary_data.zip]

Archive with 6 entries (6 files):
- PP2024RA00921R1_Supplementary_Figures.pdf
- Supplementary_Dataset_1.csv
- Supplementary_Dataset_2.xlsx
- Supplementary_Dataset_3.xlsx
- Manuscript_Supplementary_Tables_EDITED.xlsx
- pp.00921.2024-s10.pdf
