# Supplementary material for: The physiological and molecular responses of potato tuberization to projected future elevated temperatures
Source: Plant Physiol. 2024 Dec 17;197(1):kiae664. doi: 10.1093/plphys/kiae664 (PMC11683837; doi:10.1093/plphys/kiae664)
Supplement: kiae664_Supplementary_Data [file kiae664_supplementary_data.zip › Supplementary_Dataset_1.csv]

Supplementary Dataset 1. RNA-seq raw count matrix generated from our sample libraries when aligned to the ATL_v3 genome. Columns represent sample library and rows represent genes.
	POT_AB.bam	POT_AA.bam	POT_AC.bam	POT_AD.bam	POT_AE.bam	POT_AF.bam	POT_AG.bam	POT_AH.bam	POT_AI.bam	POT_AJ.bam	POT_AK.bam	POT_AL.bam	POT_AM.bam	POT_AN.bam	POT_AO.bam	POT_AP.bam	POT_AQ.bam	POT_AR.bam	POT_AS.bam	POT_AT.bam	POT_AU.bam	POT_AV.bam	POT_AW.bam	POT_AX.bam	POT_AY.bam	POT_AZ.bam	POT_BA.bam	POT_BB.bam	POT_BC.bam	POT_BD.bam	POT_BE.bam	POT_BF.bam	POT_BG.bam	POT_BH.bam	POT_BI.bam	POT_BJ.bam	POT_BK.bam	POT_BL.bam	POT_BM.bam	POT_BN.bam	POT_BO.bam	POT_BP.bam	POT_BQ.bam	POT_BR.bam	POT_BS.bam	POT_BT.bam	POT_BU.bam	POT_BV.bam	POT_BW.bam
Soltu.Atl_v3.01_1G000010.1	111	51	114	82	109	76	195	147	169	226	159	132	151	126	114	96	134	165	133	79	261	131	125	127	166	117	119	119	127	118	100	94	182	94	153	101	147	153	128	82	86	114	159	96	110	123	128	206	96
Soltu.Atl_v3.01_1G000020.2	274	194	274	187	283	194	260	425	460	578	482	343	455	298	352	469	378	420	351	292	568	370	392	346	428	252	316	366	351	299	335	284	384	337	325	302	369	350	325	286	269	316	392	359	270	318	352	498	314
Soltu.Atl_v3.01_1G000030.2	32	11	26	19	64	55	56	69	52	43	93	24	1	5	40	0	7	5	4	10	10	7	1	69	53	52	72	30	8	4	0	1	19	36	7	25	28	22	27	22	10	3	26	0	39	2	2	20	6
Soltu.Atl_v3.01_1G000040.1	599	713	329	417	513	413	579	584	447	91	33	108	63	50	175	39	56	184	69	47	59	101	90	558	311	198	241	119	23	43	36	39	174	38	59	351	127	1545	159	65	78	45	48	41	112	22	130	98	78
Soltu.Atl_v3.01_1G000050.1	105	45	95	65	16	5	24	15	12	139	91	4	2	7	6	0	6	6	6	0	22	9	3	28	14	69	89	8	4	4	2	0	18	11	5	83	51	96	119	7	6	9	5	1	24	4	11	14	18
Soltu.Atl_v3.01_1G000060.1	179	132	165	155	746	698	519	580	513	490	603	784	983	939	930	1229	958	866	765	838	950	1236	849	315	474	363	398	836	466	706	765	721	959	766	1001	219	284	322	307	826	801	771	999	688	954	739	792	1163	827
Soltu.Atl_v3.01_1G000070.2	210	209	213	182	319	221	264	357	347	479	440	342	616	954	499	817	962	314	435	608	558	744	949	549	490	352	503	474	653	1003	374	957	317	393	543	316	547	372	253	444	786	1116	568	892	573	959	358	750	662
Soltu.Atl_v3.01_1G000080.1	0	0	0	0	0	0	0	0	0	0	0	0	0	0	0	0	0	0	0	0	0	0	0	0	0	0	0	0	0	0	0	0	0	0	0	0	0	0	0	0	0	0	0	0	0	0	0	0	0
Soltu.Atl_v3.01_1G000090.1	58	38	123	70	115	54	69	137	81	74	102	82	158	224	110	201	142	54	71	106	114	99	147	46	34	83	24	188	260	372	322	423	220	163	83	48	57	69	39	290	265	369	270	351	121	287	199	368	369
Soltu.Atl_v3.01_1G000100.1	21	11	34	21	9	6	22	35	7	19	24	6	9	23	11	1	22	1	3	9	0	4	3	55	0	82	85	4	0	10	0	11	7	9	11	31	63	30	32	2	2	0	0	6	2	11	0	5	15
Soltu.Atl_v3.01_1G000110.1	3	0	1	0	0	0	0	3	0	10	0	3	0	0	4	9	15	8	6	2	0	2	1	2	0	0	0	0	3	3	2	10	13	7	14	0	9	0	0	3	2	4	0	22	3	3	0	0	10
Soltu.Atl_v3.01_1G000120.1	374	406	382	336	273	162	219	302	277	573	460	286	225	152	298	320	180	257	271	172	589	194	181	265	320	396	420	304	332	210	329	154	377	387	374	257	389	407	246	502	200	198	512	319	434	407	280	719	381
Soltu.Atl_v3.01_1G000130.2	0	0	0	0	1	0	0	0	0	0	0	0	0	0	2	0	0	0	0	0	1	0	0	0	0	0	0	0	0	0	0	0	6	0	0	0	0	0	0	2	0	2	3	0	0	0	0	0	0
Soltu.Atl_v3.01_1G000140.1	46	46	75	50	70	43	34	49	83	49	57	54	139	114	85	183	100	123	135	144	162	126	117	66	36	38	71	117	70	121	99	54	135	101	113	44	59	46	66	77	123	82	86	110	99	147	78	78	91
Soltu.Atl_v3.01_1G000150.3	22	45	69	46	160	112	254	65	86	81	80	107	72	80	89	39	49	127	86	83	130	92	60	41	102	41	81	126	89	59	99	56	152	212	103	64	70	34	47	89	84	58	159	49	121	65	121	151	65
Soltu.Atl_v3.01_1G000160.1	269	346	383	418	291	266	245	275	398	484	337	101	38	52	119	64	72	170	97	62	88	68	62	450	377	514	394	105	35	78	248	70	231	124	54	480	247	476	289	90	100	18	93	44	108	94	125	92	125
Soltu.Atl_v3.01_1G000170.1	312	258	313	322	135	90	167	199	312	282	181	108	123	121	151	256	162	271	193	162	138	132	141	298	497	221	246	195	181	185	177	215	282	244	181	286	327	259	205	238	129	223	297	272	236	256	238	419	306
Soltu.Atl_v3.01_1G000180.1	18	16	14	37	15	21	0	13	0	19	30	20	33	36	26	45	31	29	15	51	35	34	43	9	17	22	6	14	17	36	25	30	28	34	21	23	6	17	14	26	53	19	6	40	43	53	37	57	18
Soltu.Atl_v3.01_1G000190.2	212	173	208	160	210	123	127	128	147	259	94	143	178	235	261	281	247	213	200	208	269	233	218	172	179	186	132	166	163	211	195	175	131	186	169	137	110	186	235	145	135	271	152	202	202	302	161	225	240
Soltu.Atl_v3.01_1G000200.1	3	10	8	19	12	2	0	4	0	7	0	2	3	1	1	0	6	15	4	5	1	15	2	0	3	0	0	0	0	2	0	2	0	9	0	1	3	19	6	4	0	19	6	8	0	8	2	0	6
Soltu.Atl_v3.01_1G000210.1	39	33	26	31	40	24	37	21	31	24	13	14	31	46	43	85	39	20	32	40	43	51	23	24	7	28	10	15	21	13	16	19	31	22	40	19	11	9	26	15	25	42	39	25	15	70	26	45	18
Soltu.Atl_v3.01_1G000220.1	0	0	0	0	3	5	0	0	0	0	1	19	9	10	12	20	2	19	10	0	54	15	4	0	0	0	0	26	29	4	70	0	71	304	22	0	1	0	0	152	2	5	314	8	117	0	122	132	7
Soltu.Atl_v3.01_1G000230.1	29	30	8	6	138	33	76	7	0	0	0	20	0	0	19	0	13	1	0	6	24	5	1	0	20	7	4	1	8	4	6	15	10	10	7	0	0	8	0	0	8	7	0	5	12	6	27	7	27
Soltu.Atl_v3.01_1G000240.1	3	6	62	16	194	238	101	101	1	54	73	171	303	41	92	4	21	27	25	29	432	136	28	20	8	68	81	182	518	51	160	42	71	214	62	0	0	0	0	439	196	143	354	63	274	203	216	750	252
Soltu.Atl_v3.01_1G000250.1	0	0	0	0	0	0	0	0	0	0	0	0	0	0	0	0	0	0	0	0	0	0	0	0	1	0	0	0	0	0	0	0	0	0	0	0	0	0	0	0	0	0	0	0	0	0	0	0	0
Soltu.Atl_v3.01_1G000260.1	0	0	0	2	5	4	0	1	7	6	7	14	23	18	10	19	11	7	13	10	13	8	15	7	18	11	11	8	8	6	2	16	41	12	12	0	3	6	10	3	24	5	40	9	17	3	14	17	10
Soltu.Atl_v3.01_1G000270.1	3	0	0	2	7	7	0	24	29	27	1	4	13	5	14	0	7	36	10	0	6	6	10	0	5	6	12	8	7	9	21	11	20	21	4	0	8	0	8	7	16	7	26	14	4	0	20	8	5
Soltu.Atl_v3.01_1G000280.1	0	0	0	1	4	4	0	5	19	19	1	0	5	6	0	0	1	15	3	1	7	0	0	0	0	6	1	4	0	5	8	0	17	14	0	2	10	0	1	11	11	1	22	1	1	0	2	8	2
Soltu.Atl_v3.01_1G000290.3	1120	1066	1636	1675	1163	1039	1184	1972	3577	2371	1840	2308	2995	3285	5216	4786	3643	2626	1579	2313	4507	2918	3053	1996	3802	2647	2124	1730	3427	2612	1347	2340	1109	1682	3171	842	1889	2709	3272	1933	2617	4147	3126	3416	6366	3778	3019	3721	3952
Soltu.Atl_v3.01_1G000300.1	68	66	153	104	24	19	73	164	214	358	212	227	192	76	141	155	79	347	149	70	219	100	68	253	216	187	317	612	117	210	244	165	352	802	276	174	235	123	142	819	238	132	1068	139	386	119	614	401	206
Soltu.Atl_v3.01_1G000310.1	0	0	0	0	1	1	0	0	0	0	0	5	2	0	6	13	4	0	2	0	4	0	0	0	0	0	0	16	0	8	7	11	7	30	14	1	0	1	0	10	0	0	21	9	0	22	11	8	6
Soltu.Atl_v3.01_1G000320.4	0	0	0	0	0	0	0	11	6	0	0	22	8	19	20	28	22	23	17	5	63	33	21	0	8	0	1	22	47	15	1	25	26	48	41	0	3	0	4	55	7	48	61	59	39	56	47	31	48
Soltu.Atl_v3.01_1G000330.1	169	111	81	71	101	141	31	92	314	243	95	117	142	157	130	46	103	117	118	58	119	135	160	166	214	121	103	52	38	94	52	63	133	82	56	122	86	73	101	73	78	94	37	92	151	97	114	107	118
Soltu.Atl_v3.01_1G000340.1	1377	1205	1332	1473	1159	1198	1144	1710	2467	1933	912	866	1040	839	978	939	943	934	960	738	863	1089	926	1652	2870	1543	1213	634	491	573	727	612	827	655	588	1684	1095	1348	923	572	847	815	474	657	1038	631	1070	1094	941
Soltu.Atl_v3.01_1G000350.1	832	511	438	373	820	778	752	262	437	343	243	459	424	477	479	504	732	790	758	593	443	839	529	160	271	196	237	156	237	473	377	454	544	167	475	224	216	200	214	188	423	425	171	439	418	392	639	375	475
Soltu.Atl_v3.01_1G000360.3	22	16	22	7	23	36	21	6	22	25	14	7	7	0	37	0	0	6	3	0	11	4	0	6	21	14	11	4	0	0	4	0	14	14	0	10	3	22	19	2	0	1	5	0	5	0	5	2	1
Soltu.Atl_v3.01_1G000370.1	351	376	451	442	111	80	179	627	662	750	506	75	84	47	136	101	80	111	62	55	82	61	60	647	552	575	571	71	35	43	82	44	118	138	74	590	554	495	317	87	119	126	170	67	113	99	126	115	102
Soltu.Atl_v3.01_1G000380.1	72	56	40	32	67	21	87	61	159	91	63	35	41	26	66	42	21	48	55	36	73	44	39	34	92	77	42	39	23	47	43	37	46	44	38	70	58	88	83	20	13	68	31	39	43	78	29	54	38
Soltu.Atl_v3.01_1G000390.1	3	14	0	5	4	3	3	7	8	28	3	3	0	0	7	0	1	0	5	2	0	0	0	0	19	2	19	2	0	0	0	0	5	2	0	7	21	13	0	0	1	3	2	0	0	1	0	0	2
Soltu.Atl_v3.01_1G000400.1	0	0	0	0	0	0	0	0	1	0	0	0	1	0	4	0	1	0	0	0	0	0	0	5	0	0	0	0	0	0	0	0	0	8	1	0	0	0	0	0	0	0	0	0	0	0	3	6	0
Soltu.Atl_v3.01_1G000430.1	0	0	0	0	1	0	0	4	2	0	0	10	0	0	1	8	1	1	1	4	0	7	0	0	7	0	1	0	1	0	0	0	7	8	1	0	1	0	1	0	0	0	0	0	0	0	1	7	0
Soltu.Atl_v3.01_1G000440.1	1	0	5	0	0	0	0	12	16	0	0	6	7	2	1	7	3	10	1	3	2	3	0	1	4	0	0	12	1	0	3	1	9	6	0	1	2	0	1	2	1	1	8	4	6	0	9	12	1
Soltu.Atl_v3.01_1G000450.1	2	6	8	10	0	3	0	22	14	19	18	21	62	16	45	45	24	65	24	15	29	17	17	33	40	29	19	55	5	16	37	13	67	93	31	13	21	0	16	21	16	31	105	18	41	27	54	62	28
Soltu.Atl_v3.01_1G000460.1	16	15	47	30	27	29	37	127	279	103	66	185	208	86	146	246	90	214	101	83	125	137	109	156	267	93	146	159	22	53	213	76	325	373	162	57	112	29	94	219	84	82	272	91	153	91	291	297	84
Soltu.Atl_v3.01_1G000470.1	19	21	15	45	18	22	6	154	166	73	67	166	177	83	179	329	106	255	102	159	107	139	67	142	140	79	112	272	29	46	190	94	364	473	229	68	193	24	121	185	130	87	272	100	190	126	303	458	133
Soltu.Atl_v3.01_1G000480.1	0	0	6	2	4	7	0	4	4	6	16	9	4	10	24	22	9	12	15	3	22	31	0	9	0	20	0	10	2	4	6	8	10	33	13	9	21	5	8	9	9	10	20	7	32	1	6	33	22
Soltu.Atl_v3.01_1G000490.1	46	44	39	44	30	38	66	228	388	94	87	186	302	78	248	202	88	197	121	106	135	197	113	116	361	94	131	173	59	51	167	79	345	378	220	108	196	69	172	295	179	76	272	90	238	110	349	281	91
Soltu.Atl_v3.01_1G000500.1	71	47	132	113	62	74	246	232	577	139	159	300	432	146	267	419	149	262	187	186	180	195	133	202	532	100	190	338	56	98	338	133	499	511	291	120	233	150	213	328	231	134	372	101	287	127	528	382	160
Soltu.Atl_v3.01_1G000510.1	0	0	0	6	0	2	16	0	0	0	0	1	0	0	0	0	0	0	1	0	3	2	0	0	20	0	0	0	0	0	0	0	3	4	0	0	0	0	2	0	0	3	1	0	3	2	0	2	0
Soltu.Atl_v3.01_1G000520.1	1	0	2	8	2	4	17	15	6	2	4	28	23	5	13	0	1	3	1	14	12	9	3	10	39	4	2	30	3	0	28	4	19	30	6	5	8	3	5	18	8	10	8	1	13	5	20	40	6
Soltu.Atl_v3.01_1G000530.1	0	0	0	0	0	0	0	9	0	0	0	6	2	0	0	0	2	0	1	0	0	0	0	0	0	0	0	0	0	0	0	0	0	1	4	0	0	0	0	1	0	0	0	0	13	0	5	4	1
Soltu.Atl_v3.01_1G000540.1	24	16	67	47	107	107	158	274	513	150	123	541	538	143	416	192	101	557	298	281	299	454	184	103	672	134	143	459	75	51	247	83	695	835	428	107	179	30	194	389	285	77	507	105	473	107	705	478	156
Soltu.Atl_v3.01_1G000550.1	26	13	56	34	54	80	221	216	392	83	63	266	244	99	209	229	79	235	166	97	182	271	116	77	426	94	118	280	38	29	191	48	394	501	300	72	127	50	127	183	157	50	213	78	179	33	493	398	101
Soltu.Atl_v3.01_1G000560.3	57	33	42	94	175	123	106	758	844	693	209	352	376	409	202	379	373	439	298	343	319	195	241	75	862	47	93	505	352	496	338	373	492	293	229	172	432	96	425	323	351	342	308	451	534	514	595	691	482
Soltu.Atl_v3.01_1G000570.1	8	16	18	18	8	3	0	5	7	8	5	1	0	18	20	5	0	2	5	18	14	0	7	0	4	0	6	6	0	5	0	3	4	5	2	3	0	2	3	1	8	0	6	2	9	0	30	15	8
Soltu.Atl_v3.01_1G000580.1	57	35	61	18	182	121	191	0	10	0	0	6	6	0	29	8	0	13	2	1	6	6	0	0	2	0	5	0	0	0	4	0	15	0	0	4	0	17	9	0	0	0	0	0	13	0	1	0	1
Soltu.Atl_v3.01_1G000590.1	707	614	659	726	2239	2129	1315	489	476	682	386	795	764	826	1087	1001	986	1190	1153	987	829	1277	1013	314	507	429	438	606	418	608	518	625	677	295	636	399	223	413	415	292	655	634	322	651	714	657	797	900	565
Soltu.Atl_v3.01_1G000600.2	164	194	288	234	542	364	439	766	671	895	609	711	692	535	664	805	401	759	618	576	1214	885	595	349	754	463	503	748	780	564	643	453	790	926	685	286	341	199	255	686	513	542	779	586	633	528	800	781	445
Soltu.Atl_v3.01_1G000610.1	8	8	23	43	1	0	0	0	10	0	0	0	0	0	0	0	0	0	0	0	0	0	0	0	0	8	0	0	0	0	0	0	0	0	0	2	0	0	0	0	0	0	0	0	0	0	0	2	0
Soltu.Atl_v3.01_1G000620.1	0	2	0	0	0	0	0	0	0	0	0	0	0	0	0	0	0	0	0	0	0	0	0	0	0	0	0	0	0	0	0	0	0	0	0	1	0	0	0	0	0	0	0	0	0	0	0	0	0
Soltu.Atl_v3.01_1G000630.1	7	0	1	0	0	0	0	0	0	2	0	0	0	0	0	0	0	0	0	0	3	8	0	1	0	0	0	0	0	2	0	0	0	4	2	1	0	0	0	2	0	2	0	2	3	0	0	0	0
Soltu.Atl_v3.01_1G000640.1	0	0	0	0	0	0	0	0	0	0	0	0	0	0	0	0	0	0	0	0	0	0	0	0	0	0	0	0	0	0	0	0	0	0	0	0	0	0	0	0	0	0	0	0	0	0	0	0	0
Soltu.Atl_v3.01_1G000650.1	0	0	0	0	0	0	0	0	0	0	0	0	0	0	0	0	0	0	0	0	0	0	0	0	0	0	0	0	0	0	0	0	0	0	0	0	0	0	0	0	0	0	0	0	0	0	0	0	0
Soltu.Atl_v3.01_1G000660.1	0	0	3	10	0	0	0	0	0	0	0	0	0	0	0	0	0	0	0	0	0	0	0	0	0	4	0	0	0	0	0	0	0	0	0	0	0	0	0	0	0	0	0	0	0	0	0	0	0
Soltu.Atl_v3.01_1G000670.1	0	0	0	0	0	0	0	0	0	0	0	4	0	0	2	0	0	0	1	0	0	0	0	0	0	0	0	0	0	0	0	0	1	4	4	0	5	0	0	3	0	0	0	0	0	4	0	0	12
Soltu.Atl_v3.01_1G000680.1	0	0	4	0	0	0	0	0	0	0	0	0	0	0	0	0	0	0	0	0	0	0	0	0	0	0	0	0	0	0	0	0	0	0	0	0	0	0	0	0	0	0	0	0	0	0	0	0	0
Soltu.Atl_v3.01_1G000690.2	0	0	3	0	4	0	0	0	0	1	0	6	2	0	12	0	3	29	38	3	12	32	0	1	0	0	0	2	16	11	11	0	18	28	27	0	0	0	0	3	0	2	8	9	1	0	8	42	5
Soltu.Atl_v3.01_1G000700.1	0	0	0	0	0	0	0	0	0	0	0	0	0	0	0	0	0	0	0	0	0	0	0	0	0	0	0	0	0	0	0	0	0	0	0	0	0	0	0	0	0	0	0	0	0	0	0	0	0
Soltu.Atl_v3.01_1G000710.1	0	0	0	0	0	0	0	0	0	0	0	0	0	0	0	0	0	0	0	0	0	0	0	0	0	0	0	0	0	0	0	0	0	0	0	0	0	0	0	0	0	0	0	0	0	0	0	0	0
Soltu.Atl_v3.01_1G000720.1	68	44	88	85	0	0	0	79	366	152	49	3	5	0	0	0	3	12	5	0	0	9	0	122	307	22	56	4	8	1	0	0	18	38	17	32	3	28	27	31	0	8	32	7	37	55	11	32	100
Soltu.Atl_v3.01_1G000730.1	0	0	0	0	0	0	0	0	4	4	0	0	0	0	0	0	0	26	0	0	0	0	0	0	0	0	0	4	0	0	0	0	0	5	0	0	0	0	0	0	0	0	5	0	1	0	0	1	0
Soltu.Atl_v3.01_1G000740.1	0	0	0	0	0	0	0	0	2	0	0	0	0	0	0	0	0	22	0	0	0	0	0	0	0	0	0	0	0	0	0	0	0	0	0	0	0	0	0	0	0	0	0	0	0	0	0	1	0
Soltu.Atl_v3.01_1G000750.1	64	57	40	72	0	0	1	4	4	14	0	0	0	0	0	0	0	0	0	0	0	0	0	4	27	0	16	0	0	0	0	0	0	0	0	4	0	0	0	0	0	0	0	0	0	0	0	0	0
Soltu.Atl_v3.01_1G000760.1	0	0	0	0	0	0	0	0	0	0	0	0	0	0	0	0	0	0	0	0	0	0	0	0	0	2	0	0	0	0	0	0	0	0	0	0	0	0	0	0	0	0	0	0	0	0	0	0	0
Soltu.Atl_v3.01_1G000770.1	0	0	0	0	0	0	0	0	0	0	0	0	0	0	0	0	0	0	0	0	0	0	0	0	0	0	0	0	0	0	0	0	0	0	0	0	0	0	0	0	0	0	0	0	0	0	0	0	0
Soltu.Atl_v3.01_1G000780.1	0	0	0	0	0	0	0	0	0	0	0	0	0	0	0	0	0	0	0	0	0	0	0	0	0	0	0	0	0	0	0	0	0	0	0	0	0	0	0	0	0	0	0	0	0	0	0	0	0
Soltu.Atl_v3.01_1G000790.1	24	0	19	4	0	0	6	28	22	11	20	6	0	10	1	0	10	9	2	6	19	6	22	11	42	20	0	14	0	6	10	2	43	41	22	4	4	0	6	12	12	8	27	36	77	10	31	23	20
Soltu.Atl_v3.01_1G000800.1	19	4	0	0	0	0	0	0	0	0	0	2	0	0	0	0	0	0	0	0	0	0	0	0	0	0	0	0	0	0	0	0	0	0	0	0	0	0	0	0	0	0	0	0	0	0	0	0	0
Soltu.Atl_v3.01_1G000810.1	13	1	1	7	0	0	0	2	26	20	0	0	2	0	0	0	0	10	0	0	0	0	0	0	0	0	3	11	0	0	0	0	0	5	0	0	12	0	0	0	0	0	10	0	2	0	5	0	0
Soltu.Atl_v3.01_1G000820.1	2	0	2	0	0	0	0	0	2	0	0	0	0	0	0	0	0	0	0	0	0	0	0	0	0	0	0	0	0	0	0	0	0	0	0	0	3	0	0	0	0	0	0	0	0	0	0	0	0
Soltu.Atl_v3.01_1G000830.1	0	0	0	0	0	0	0	0	0	0	0	0	0	0	0	0	0	0	0	0	0	0	0	0	0	0	0	0	0	0	0	0	0	0	0	0	0	0	0	0	0	0	0	0	0	0	0	0	0
Soltu.Atl_v3.01_1G000840.1	4	0	2	0	0	0	0	0	2	0	0	0	0	0	0	0	0	0	0	0	0	0	0	0	0	0	0	0	0	0	0	0	0	0	0	0	3	0	0	0	0	0	0	0	0	0	0	0	0
Soltu.Atl_v3.01_1G000850.1	1	0	0	0	0	0	0	0	0	0	0	0	0	0	0	0	0	0	0	0	0	0	0	0	0	0	0	0	0	0	0	0	0	0	0	0	0	0	0	0	0	0	0	0	0	0	0	0	0
Soltu.Atl_v3.01_1G000860.1	36	4	0	0	0	0	0	0	0	0	0	0	0	0	0	0	0	0	0	0	0	0	0	7	0	0	0	0	0	0	0	0	0	1	0	0	0	0	0	0	0	0	0	0	0	0	0	0	0
Soltu.Atl_v3.01_1G000870.1	0	0	0	0	0	0	0	0	0	0	0	0	0	0	0	0	0	0	0	0	0	0	0	0	0	0	0	0	0	0	0	0	0	0	0	0	0	0	0	0	0	0	0	0	0	0	0	0	0
Soltu.Atl_v3.01_1G000880.1	0	0	0	0	0	0	0	0	0	0	0	0	0	0	0	0	0	0	0	0	0	0	0	0	0	0	0	0	0	0	0	0	0	0	0	0	0	0	0	0	0	0	0	0	0	0	0	0	0
Soltu.Atl_v3.01_1G000890.1	0	0	0	0	0	0	0	0	3	0	0	0	0	0	0	0	0	10	0	0	0	0	0	0	0	0	0	0	0	0	0	0	0	0	0	0	0	0	0	0	0	0	0	0	4	0	0	0	0
Soltu.Atl_v3.01_1G000900.1	72	68	49	93	0	0	1	9	20	14	0	0	0	0	0	0	0	0	0	0	0	0	0	4	34	0	15	0	0	0	0	0	0	0	0	4	0	0	0	0	0	0	0	0	0	0	0	0	0
Soltu.Atl_v3.01_1G000910.1	0	0	0	0	0	0	0	0	0	0	0	0	0	0	0	0	0	0	0	0	0	0	0	0	0	2	0	0	0	0	0	0	0	0	0	0	0	0	0	0	0	0	0	0	0	0	0	0	0
Soltu.Atl_v3.01_1G000920.1	0	0	0	0	0	0	0	0	0	0	0	0	0	0	0	0	0	0	0	0	0	0	0	0	0	0	0	0	0	0	0	0	0	0	0	0	0	0	0	0	0	0	0	0	0	0	0	0	0
Soltu.Atl_v3.01_1G000930.1	0	0	0	0	0	0	0	3	1	3	0	1	0	0	0	10	0	6	0	0	0	0	0	0	4	0	0	0	0	0	0	0	0	0	1	0	0	0	0	0	0	0	0	0	0	0	0	1	0
Soltu.Atl_v3.01_1G000940.1	24	0	19	1	3	1	6	33	22	16	16	6	13	15	13	0	26	24	5	6	23	5	21	14	29	17	9	16	2	14	13	9	35	58	34	9	4	7	11	17	17	19	47	36	82	10	43	33	19
Soltu.Atl_v3.01_1G000950.1	8	6	0	5	1	0	0	0	0	1	0	0	0	0	0	0	0	0	0	0	0	0	0	0	9	0	2	6	0	0	0	0	0	0	0	0	5	0	0	0	0	0	0	0	0	0	0	0	0
Soltu.Atl_v3.01_1G000960.1	2	4	2	3	0	0	0	0	0	0	0	0	0	0	0	0	0	0	0	0	0	0	0	1	0	0	0	0	0	0	0	0	0	0	0	0	2	0	0	0	0	0	0	0	0	0	0	0	0
Soltu.Atl_v3.01_1G000970.1	0	0	0	0	0	0	1	0	0	0	0	0	0	0	0	0	0	0	0	0	0	0	0	0	0	0	0	0	0	0	0	0	0	0	0	0	0	0	0	0	0	0	0	0	0	0	0	0	0
Soltu.Atl_v3.01_1G000980.1	3	6	21	10	3	12	16	7	31	8	22	43	34	15	27	17	11	38	28	46	12	20	47	13	18	8	9	27	26	50	32	24	33	53	31	7	15	0	18	36	41	44	60	58	55	59	30	86	28
Soltu.Atl_v3.01_1G000990.3	359	223	220	255	227	268	377	253	278	264	111	155	135	188	184	185	192	248	233	238	154	205	150	155	328	177	152	65	52	152	138	138	108	101	147	237	132	287	145	81	203	173	68	165	187	171	187	185	157
Soltu.Atl_v3.01_1G001000.1	3	7	1	6	298	224	372	0	0	0	0	537	126	39	265	110	45	248	75	62	206	71	24	0	6	0	0	260	55	29	311	33	277	409	68	0	0	0	0	824	99	49	547	28	670	93	221	283	112
Soltu.Atl_v3.01_1G001010.4	147	92	104	87	59	40	47	34	12	11	1	19	5	10	20	0	3	5	0	5	7	16	0	9	32	2	4	8	3	8	3	3	20	11	2	33	0	92	7	73	0	0	18	3	3	10	5	4	2
Soltu.Atl_v3.01_1G001020.1	1147	918	1269	802	461	375	1310	127	149	161	219	591	154	65	729	265	121	1076	190	67	382	195	96	103	176	226	227	605	96	46	419	45	1174	1179	195	385	120	463	125	853	178	86	1083	64	1003	96	733	481	169
Soltu.Atl_v3.01_1G001030.1	23	27	79	31	472	343	523	543	277	142	171	442	373	96	430	439	199	279	236	65	350	279	81	245	350	199	115	464	103	103	370	112	651	402	481	85	149	61	164	246	196	113	296	52	484	227	290	403	348
Soltu.Atl_v3.01_1G001040.1	0	0	0	0	0	0	0	0	0	0	0	0	0	0	0	0	0	2	0	0	0	0	0	0	0	0	0	0	0	0	0	0	0	0	0	0	0	0	0	2	0	0	0	0	0	0	0	0	0
Soltu.Atl_v3.01_1G001050.2	159	164	203	122	329	303	427	430	483	600	711	455	560	231	362	284	131	405	349	305	914	507	330	298	291	306	440	608	765	346	608	234	582	835	422	168	219	117	218	894	408	278	835	273	652	306	417	696	252
Soltu.Atl_v3.01_1G001060.1	371	353	459	484	471	400	1277	972	936	643	488	1461	669	533	1573	836	485	1819	830	416	861	699	349	977	908	1151	579	1081	438	269	748	328	1173	1567	670	945	816	2044	796	2282	811	372	2106	296	2847	463	1563	1607	1003
Soltu.Atl_v3.01_1G001070.2	260	152	258	212	1	2	0	315	469	245	169	0	0	0	1	0	4	10	0	0	0	2	2	320	347	171	179	10	0	0	0	1	11	1	10	400	288	376	163	5	0	3	1	0	15	17	4	2	4
Soltu.Atl_v3.01_1G001080.1	1	7	5	4	87	92	115	0	3	14	4	81	43	36	62	8	19	32	51	33	26	64	45	3	6	4	0	10	0	19	31	33	21	12	18	3	0	7	0	20	4	55	3	25	65	49	42	29	51
Soltu.Atl_v3.01_1G001090.1	237	336	804	402	1360	923	2012	1452	2024	1226	1412	2275	648	207	1585	418	197	1030	284	302	894	244	125	1096	1590	760	786	2196	193	195	1118	218	1263	2852	489	340	585	211	403	7111	496	279	4780	225	4113	611	1705	3257	520
Soltu.Atl_v3.01_1G001100.1	23	16	25	26	85	49	49	46	65	89	45	126	76	66	131	83	58	224	78	74	94	50	47	42	81	43	24	148	46	44	121	48	190	169	82	23	43	24	36	186	59	49	119	20	206	68	161	183	37
Soltu.Atl_v3.01_1G001110.1	27	20	27	19	83	48	57	36	74	83	35	99	61	52	116	67	64	205	75	62	92	58	45	46	40	51	17	172	45	33	137	54	191	193	52	49	28	39	30	163	66	69	114	15	215	57	134	268	51
Soltu.Atl_v3.01_1G001120.1	172	128	179	207	297	276	428	152	171	209	182	207	143	129	217	110	154	285	202	210	169	256	116	277	207	168	199	190	61	119	250	186	206	265	193	235	224	274	247	160	166	131	149	141	232	180	198	308	169
Soltu.Atl_v3.01_1G001130.1	0	0	0	0	48	40	38	0	0	0	0	7	0	5	11	21	3	3	5	0	0	4	0	0	0	0	0	0	3	0	0	0	0	0	0	0	0	0	0	0	13	0	1	0	3	0	1	0	1
Soltu.Atl_v3.01_1G001140.1	5	0	2	0	273	129	168	4	4	10	0	29	7	21	46	13	9	45	14	9	8	36	3	0	0	6	1	2	1	0	10	4	23	4	24	11	0	0	2	0	11	2	2	11	53	2	12	15	14
Soltu.Atl_v3.01_1G001150.1	20	26	14	18	9	5	0	34	27	10	36	0	0	0	0	0	0	0	0	0	0	0	0	9	23	49	53	0	0	0	0	0	0	0	0	41	6	40	25	0	0	0	0	0	0	0	0	0	0
Soltu.Atl_v3.01_1G001160.1	0	1	0	0	61	65	121	0	9	0	0	52	17	11	18	4	5	5	6	7	12	0	3	0	0	0	0	98	10	8	106	5	258	277	85	0	0	0	0	472	8	8	336	5	156	26	116	296	57
Soltu.Atl_v3.01_1G001170.1	0	0	1	0	0	1	0	0	0	0	0	0	0	0	0	13	1	0	0	0	0	0	0	0	0	0	0	0	0	0	0	0	0	0	10	0	0	0	0	0	0	0	0	0	0	0	0	0	2
Soltu.Atl_v3.01_1G001180.1	1634	1501	1805	1071	24	11	30	659	1131	676	359	11	24	33	16	53	26	28	40	6	19	19	23	623	936	768	720	5	8	12	9	20	7	15	35	1439	703	1014	589	6	20	11	4	28	15	6	5	41	20
Soltu.Atl_v3.01_1G001190.1	93	95	112	45	12	4	1	16	57	68	34	2	2	6	1	0	0	1	3	0	0	0	5	14	39	57	33	0	0	5	0	0	0	0	2	116	31	29	30	0	0	0	0	4	0	0	0	0	1
Soltu.Atl_v3.01_1G001200.1	36	44	38	40	65	42	18	11	14	36	34	41	85	75	74	87	63	56	72	48	56	41	68	21	25	16	46	37	36	61	46	43	87	49	56	7	10	48	63	10	92	75	64	54	106	95	70	84	101
Soltu.Atl_v3.01_1G001210.1	60	50	73	63	64	73	36	50	41	27	56	81	102	95	81	192	132	143	94	104	76	78	78	27	69	18	22	90	61	111	101	88	104	65	89	7	22	41	80	49	92	94	57	88	92	114	106	120	138
Soltu.Atl_v3.01_1G001220.1	604	438	405	391	100	144	61	353	439	313	214	192	156	118	173	222	110	154	149	120	236	152	115	250	323	254	227	123	116	71	146	91	114	92	128	290	243	274	220	89	48	128	98	128	160	136	82	111	102
Soltu.Atl_v3.01_1G001240.2	968	663	636	697	897	893	691	401	517	248	312	472	493	675	371	868	416	819	507	470	861	560	510	415	343	487	408	245	448	483	684	521	467	239	373	824	388	666	327	250	385	706	233	535	379	535	319	532	714
Soltu.Atl_v3.01_1G001250.1	1046	993	1369	1235	5193	4571	6189	727	1519	1249	957	967	100	67	1733	135	122	1333	375	127	705	309	44	793	1317	1082	944	510	46	43	398	66	1230	771	204	424	414	633	1165	1025	288	126	1056	106	2380	278	1150	1247	288
Soltu.Atl_v3.01_1G001260.4	57	76	129	88	107	170	75	165	136	123	113	592	716	742	92	140	187	274	561	1256	444	653	568	115	118	92	122	391	433	545	150	322	152	112	164	82	77	133	94	186	506	418	155	470	194	359	220	310	228
Soltu.Atl_v3.01_1G001270.1	250	234	267	247	256	247	234	185	250	354	267	450	381	314	136	211	119	334	335	433	317	457	411	314	272	260	315	476	230	300	286	161	251	208	178	271	240	288	221	153	321	149	185	172	261	204	300	300	116
Soltu.Atl_v3.01_1G001280.2	223	181	272	216	283	239	300	297	368	365	322	244	238	322	362	218	322	278	252	328	257	296	252	464	485	296	387	329	207	336	254	286	282	298	304	252	391	246	342	411	349	257	286	301	473	258	444	533	358
Soltu.Atl_v3.01_1G001290.2	0	0	0	0	1	0	0	0	0	0	0	0	0	0	0	0	0	0	0	0	0	1	0	0	0	0	7	0	0	0	0	0	0	0	0	0	0	0	0	0	0	0	0	0	0	0	2	0	0
Soltu.Atl_v3.01_1G001300.1	2940	2901	3411	2803	3026	2895	4411	1927	2641	3497	2432	1692	1510	1698	1723	1597	1930	1971	2371	1958	1339	2396	2238	2016	2768	2670	2627	1016	997	1952	1133	1576	1637	862	1490	2449	2072	2985	1989	928	1582	1996	853	1855	1800	1770	1492	2075	1958
Soltu.Atl_v3.01_1G001310.1	0	0	0	0	0	0	0	0	0	0	0	0	0	0	0	0	0	1	0	0	0	0	0	0	0	0	0	0	0	0	0	0	0	0	0	0	0	0	0	0	0	0	1	0	0	0	0	0	0
Soltu.Atl_v3.01_1G001320.1	7	11	8	15	1	3	14	0	17	9	7	14	7	13	5	14	15	12	13	6	29	13	10	12	7	5	7	8	39	48	5	18	5	6	5	18	26	16	15	13	4	32	3	60	7	17	8	27	41
Soltu.Atl_v3.01_1G001330.2	57	54	81	133	11	14	1	198	212	185	99	23	25	17	32	0	54	70	34	49	35	29	14	183	268	170	108	57	5	11	29	33	89	67	24	45	161	134	131	81	46	42	74	23	95	23	49	145	47
Soltu.Atl_v3.01_1G001340.1	61	45	30	88	32	11	29	105	136	111	114	48	44	31	36	53	19	61	60	40	74	24	34	70	198	89	41	69	39	56	44	29	72	57	47	53	70	123	44	35	62	36	63	64	45	43	25	74	52
Soltu.Atl_v3.01_1G001350.2	218	253	334	252	107	94	48	629	701	626	317	118	86	57	148	67	67	115	95	75	134	93	41	385	913	457	400	149	35	22	62	27	219	223	133	155	271	316	295	280	89	71	258	56	187	80	168	435	95
Soltu.Atl_v3.01_1G001360.1	105	119	137	250	90	74	36	714	600	569	191	175	255	314	168	366	273	209	153	228	151	298	242	169	520	75	133	160	290	233	102	233	133	115	271	52	93	171	127	144	188	214	144	235	203	198	153	365	239
Soltu.Atl_v3.01_1G001370.1	2	1	0	0	0	1	0	0	3	1	0	1	3	5	8	6	2	0	0	1	5	1	2	0	4	3	4	6	3	0	0	1	0	5	0	5	3	0	0	0	5	1	0	8	6	3	2	0	3
Soltu.Atl_v3.01_1G001380.1	18	21	50	13	68	33	18	36	23	61	32	36	60	54	48	46	51	66	26	22	73	25	18	51	88	73	28	71	18	22	21	32	56	70	14	53	34	6	13	58	22	39	103	31	67	40	58	121	30
Soltu.Atl_v3.01_1G001390.1	0	0	0	0	0	0	0	0	0	0	0	0	0	0	0	0	0	0	0	0	0	0	0	0	0	0	0	0	0	0	0	0	0	0	0	0	0	0	0	0	0	0	0	0	0	0	0	0	0
Soltu.Atl_v3.01_1G001400.1	0	0	0	0	0	0	0	0	0	0	0	0	0	0	0	0	1	0	0	2	0	0	0	0	0	0	0	2	0	0	0	0	0	0	0	0	0	0	0	0	0	3	0	0	0	0	0	0	0
Soltu.Atl_v3.01_1G001410.1	0	0	0	0	0	0	0	0	0	0	0	0	0	0	0	0	2	1	0	0	0	0	0	0	0	0	0	0	0	0	0	0	2	0	0	0	0	0	0	0	0	0	1	0	0	0	0	0	1
Soltu.Atl_v3.01_1G001420.1	17	15	23	9	19	9	3	27	23	58	37	57	48	73	50	49	80	61	47	41	40	82	86	14	36	12	10	60	26	59	15	44	39	46	73	3	12	9	6	62	57	55	59	58	55	71	27	64	63
Soltu.Atl_v3.01_1G001430.1	2	2	0	0	4	0	0	0	3	9	6	0	9	0	4	21	3	2	4	0	2	2	16	0	0	0	0	2	5	5	5	6	5	0	2	0	0	0	0	2	17	6	2	2	1	2	0	4	4
Soltu.Atl_v3.01_1G001440.1	0	0	0	0	0	0	0	0	0	0	0	0	0	0	0	0	0	0	0	0	0	0	0	0	0	0	0	0	0	0	0	0	0	0	0	0	0	0	0	0	0	0	0	0	0	0	0	0	0
Soltu.Atl_v3.01_1G001450.1	0	0	0	0	0	0	0	0	0	0	0	0	0	0	0	0	0	0	0	0	0	0	0	0	0	0	0	0	0	0	0	0	0	0	0	0	0	0	0	0	0	0	0	0	0	0	0	0	0
Soltu.Atl_v3.01_1G001460.1	10	11	14	9	21	2	0	7	29	5	4	14	17	2	9	0	2	15	17	4	4	1	9	27	29	17	9	10	2	8	6	8	11	4	14	10	20	2	22	4	9	0	0	6	10	9	26	36	4
Soltu.Atl_v3.01_1G001470.1	12	8	10	3	43	11	33	5	21	13	10	28	8	0	1	0	0	25	3	6	1	0	2	23	15	16	3	87	3	0	14	0	49	42	4	11	46	28	4	51	15	0	66	0	105	11	52	142	17
Soltu.Atl_v3.01_1G001480.1	146	152	148	211	221	231	280	235	217	239	157	212	140	129	235	145	94	329	168	143	116	164	100	158	239	155	113	253	49	99	177	123	208	170	161	87	110	196	100	94	98	123	64	148	206	149	317	332	163
Soltu.Atl_v3.01_1G001500.1	13	16	20	26	0	0	0	21	21	9	14	9	4	11	12	55	24	18	22	14	12	34	18	27	48	29	31	20	5	12	21	13	11	6	24	30	22	41	22	9	30	31	4	14	17	9	12	30	43
Soltu.Atl_v3.01_1G001510.2	3	0	0	0	1	0	1	0	1	2	8	2	0	0	4	0	2	0	1	5	7	0	1	0	0	2	0	7	2	0	0	0	5	3	1	0	0	10	1	0	0	0	0	1	0	1	5	0	0
Soltu.Atl_v3.01_1G001520.1	3	0	0	0	0	0	0	0	5	0	0	0	0	1	0	0	1	2	0	0	0	0	0	0	19	6	0	0	0	0	0	0	0	0	0	1	0	0	0	3	0	0	0	1	0	0	0	1	0
Soltu.Atl_v3.01_1G001530.1	0	0	0	0	0	0	0	0	0	0	0	0	0	0	0	0	1	0	0	0	0	0	0	0	0	0	1	3	0	0	0	0	0	0	0	0	0	0	0	0	0	3	0	0	4	0	0	0	0
Soltu.Atl_v3.01_1G001540.1	1	0	0	0	0	0	1	0	0	0	0	0	10	0	20	16	19	5	1	0	0	10	0	0	0	0	0	2	2	8	5	10	0	10	20	0	0	0	1	7	27	9	1	4	3	6	7	5	6
Soltu.Atl_v3.01_1G001550.1	0	1	4	1	0	0	0	12	0	0	3	13	35	21	49	110	77	12	25	28	15	31	13	14	0	7	11	47	12	38	40	28	27	33	64	4	11	9	3	23	82	46	22	17	22	39	38	41	32
Soltu.Atl_v3.01_1G001560.1	5	6	16	11	0	0	24	28	0	0	0	15	12	16	21	21	23	36	19	12	7	6	10	12	0	7	2	26	2	9	30	18	17	24	24	16	16	25	3	30	54	15	5	21	39	25	36	31	21
Soltu.Atl_v3.01_1G001570.1	0	0	3	1	6	9	42	3	1	3	4	168	157	121	153	117	107	107	91	28	58	48	57	18	5	4	2	94	23	74	107	100	120	167	128	0	2	0	1	107	71	55	58	69	203	115	175	307	178
Soltu.Atl_v3.01_1G001580.1	0	0	5	0	0	0	6	0	4	0	0	56	63	40	25	38	54	42	35	8	30	14	19	0	0	0	3	30	7	17	27	31	42	31	34	0	2	7	0	73	70	20	20	18	58	39	45	186	60
Soltu.Atl_v3.01_1G001590.1	0	0	0	0	0	0	0	0	0	0	0	0	0	0	0	0	0	0	0	0	0	0	0	0	0	0	0	0	0	0	0	0	0	0	1	0	0	0	0	0	0	0	1	0	0	0	0	0	0
Soltu.Atl_v3.01_1G001600.1	0	0	0	0	0	0	0	0	0	0	0	0	0	0	0	0	0	0	0	0	0	2	0	0	0	0	0	0	0	0	0	1	0	0	0	0	0	0	2	0	0	0	0	0	0	0	0	0	0
Soltu.Atl_v3.01_1G001610.1	0	0	3	4	1	0	0	0	0	2	3	10	16	17	1	35	17	16	1	0	9	5	1	1	12	0	2	6	4	0	2	5	17	14	0	0	0	2	0	30	33	7	0	1	13	15	18	39	20
Soltu.Atl_v3.01_1G001620.1	4	1	7	1	0	0	1	0	0	0	0	15	4	0	9	0	10	75	17	0	0	7	15	0	15	0	0	62	3	4	36	0	35	60	15	0	2	2	0	88	22	10	43	0	20	9	27	36	5
Soltu.Atl_v3.01_1G001630.1	24	13	24	46	0	0	0	53	36	12	19	4	28	0	7	0	6	4	2	7	3	5	5	61	30	42	44	5	2	2	4	9	4	7	9	50	43	60	45	27	6	11	1	1	16	1	9	35	14
Soltu.Atl_v3.01_1G001640.1	0	0	9	4	0	0	1	2	4	0	3	79	82	62	91	146	85	33	47	33	56	31	43	0	0	3	4	61	13	34	43	45	42	58	90	1	1	2	2	92	92	53	27	25	60	73	96	216	103
Soltu.Atl_v3.01_1G001650.1	5	2	5	1	62	60	112	5	4	1	12	34	34	14	62	14	8	59	22	16	33	72	23	5	1	11	4	22	29	12	48	20	20	22	10	7	7	0	5	35	19	17	10	15	41	17	38	66	21
Soltu.Atl_v3.01_1G001660.6	131	130	87	128	186	202	243	157	220	271	247	443	924	1153	490	1052	828	441	556	1101	434	753	975	131	213	132	244	658	1927	2048	687	1675	372	272	850	119	228	221	144	573	1314	2380	910	2073	572	1989	579	1534	1027
Soltu.Atl_v3.01_1G001670.1	248	293	315	223	388	254	533	120	353	417	229	333	240	331	261	266	350	723	354	320	538	575	472	358	212	350	315	308	322	229	545	408	453	299	378	322	450	457	409	504	402	390	510	358	341	383	622	359	325
Soltu.Atl_v3.01_1G001680.2	173	137	124	123	405	399	358	83	73	139	118	242	266	325	266	497	363	358	357	646	367	618	457	112	69	146	49	215	240	280	682	396	334	115	307	75	53	82	54	85	271	287	74	193	172	271	361	261	334
Soltu.Atl_v3.01_1G001690.1	9	7	14	0	4	10	7	5	32	27	19	5	10	6	2	16	7	13	6	0	13	5	1	23	10	24	2	5	13	8	0	0	0	0	1	30	12	11	17	12	1	7	10	12	14	11	4	7	5
Soltu.Atl_v3.01_1G001700.1	0	0	0	0	3	0	0	0	0	0	0	0	0	0	2	0	0	0	2	0	0	0	3	0	0	0	0	0	0	0	0	0	0	0	1	0	0	0	0	0	0	0	0	0	0	0	0	0	0
Soltu.Atl_v3.01_1G001710.1	24	25	27	37	68	63	142	48	31	36	35	64	24	19	53	17	25	82	28	11	33	23	22	29	38	21	44	31	30	11	19	12	25	55	32	14	37	45	22	63	30	17	20	9	87	11	54	59	18
Soltu.Atl_v3.01_1G001720.1	76	49	63	51	19	1	8	77	58	51	29	18	27	43	43	18	12	30	24	9	32	30	23	45	65	16	25	41	32	6	14	8	39	43	27	40	55	40	32	40	36	13	13	3	27	23	28	37	15
Soltu.Atl_v3.01_1G001730.1	13	9	20	17	102	146	415	96	130	93	90	124	34	10	101	43	3	107	35	11	74	28	13	64	101	58	22	100	10	9	109	3	213	225	65	40	62	15	42	200	73	30	199	20	432	13	328	287	72
Soltu.Atl_v3.01_1G001740.1	10	12	14	5	0	0	0	8	21	11	18	3	0	2	0	0	1	16	2	7	0	2	1	26	5	21	28	5	2	3	4	2	2	8	4	0	18	3	17	1	0	8	2	5	22	8	2	11	0
Soltu.Atl_v3.01_1G001750.1	0	0	0	0	0	0	0	0	0	0	0	0	0	0	0	1	0	0	0	0	0	0	0	0	0	0	0	0	0	0	0	0	0	0	0	0	0	0	0	0	0	0	0	0	0	0	0	0	0
Soltu.Atl_v3.01_1G001760.1	604	553	588	605	760	592	918	310	368	506	436	390	402	381	472	388	440	726	512	482	443	494	425	449	441	440	350	516	215	321	379	348	473	417	412	478	429	379	358	413	348	324	414	303	622	388	534	584	476
Soltu.Atl_v3.01_1G001770.2	216	135	170	172	392	358	226	132	258	245	148	223	314	182	266	407	229	296	228	135	186	315	213	165	192	166	183	183	184	169	141	160	178	244	152	118	157	261	153	154	145	203	163	208	241	115	240	292	191
Soltu.Atl_v3.01_1G001780.1	45	41	39	40	30	35	26	49	36	59	47	56	33	54	31	43	59	57	31	28	72	54	43	48	85	39	30	46	45	45	73	49	91	81	88	33	44	84	54	86	38	49	92	39	71	55	81	115	91
Soltu.Atl_v3.01_1G001790.1	342	274	424	312	500	456	681	93	183	187	166	112	76	66	236	63	80	146	127	70	130	129	54	121	129	164	138	22	15	23	41	49	87	38	117	189	73	263	120	21	56	29	44	28	193	77	79	57	131
Soltu.Atl_v3.01_1G001800.1	2	4	5	1	15	26	18	0	14	21	12	9	8	8	49	19	23	22	15	6	22	19	14	4	3	1	15	17	6	8	5	3	14	23	17	2	19	9	7	24	4	12	2	24	13	15	22	9	18
Soltu.Atl_v3.01_1G001810.1	72	58	86	66	113	136	63	122	137	272	117	190	185	136	164	201	189	248	159	218	240	220	205	143	210	125	194	147	93	158	158	149	193	141	233	99	124	170	158	137	157	149	156	94	168	108	160	292	170
Soltu.Atl_v3.01_1G001820.1	299	208	234	191	148	69	178	78	355	298	273	130	130	94	140	128	94	156	158	121	99	120	67	105	354	111	128	73	100	105	39	124	43	31	115	108	76	178	192	39	126	80	29	75	287	169	86	129	164
Soltu.Atl_v3.01_1G001830.1	72	58	37	74	108	101	63	61	103	116	44	32	79	49	72	109	75	61	55	73	106	58	66	65	104	78	75	65	89	83	28	33	73	67	78	41	120	66	48	83	100	104	100	103	68	84	78	154	85
Soltu.Atl_v3.01_1G001840.1	9	4	4	0	11	6	8	0	0	0	0	1	0	0	0	0	1	0	0	0	2	0	2	0	0	0	0	0	0	0	0	0	0	0	0	0	0	0	1	0	0	0	0	0	0	0	0	0	0
Soltu.Atl_v3.01_1G001850.1	2	0	0	0	0	0	0	0	0	0	0	0	0	0	0	0	0	0	0	0	0	0	0	0	0	0	0	0	0	0	0	0	0	0	0	0	0	0	0	0	0	0	0	0	0	0	0	0	0
Soltu.Atl_v3.01_1G001860.1	47	15	20	20	62	37	68	18	37	22	28	41	35	21	9	27	15	24	42	14	33	21	40	13	39	32	50	24	6	29	16	17	52	17	19	18	43	9	20	26	40	23	14	30	25	3	43	61	41
Soltu.Atl_v3.01_1G001870.6	9	16	3	21	59	61	30	0	0	21	3	26	17	36	7	19	51	35	17	17	18	18	28	2	0	3	3	3	0	3	36	6	20	7	6	5	2	0	10	0	28	10	1	26	18	14	39	5	43
Soltu.Atl_v3.01_1G001880.1	89	77	75	100	148	117	179	159	97	171	125	115	90	65	96	130	50	122	93	116	99	68	61	129	134	92	96	144	70	77	130	57	226	174	67	88	76	58	70	123	117	68	161	58	120	40	143	198	75
Soltu.Atl_v3.01_1G001900.3	397	405	566	428	1073	844	907	688	889	740	886	1130	1027	1052	1312	1062	879	1158	884	890	1448	1063	936	725	867	497	804	1526	643	696	902	609	1261	1738	1130	665	883	479	604	1083	745	863	1306	607	1224	618	1413	1491	925
Soltu.Atl_v3.01_1G001910.1	284	263	180	152	12	11	0	209	224	190	46	13	9	4	10	6	5	15	12	19	17	14	10	66	289	62	111	13	14	4	30	3	0	18	12	180	126	164	152	15	1	5	1	12	7	1	6	9	34
Soltu.Atl_v3.01_1G001920.1	37	46	34	37	17	22	6	7	18	24	1	6	16	3	12	10	6	5	15	4	18	20	18	30	8	4	1	0	1	14	28	5	12	1	11	45	10	31	20	2	13	9	7	26	3	2	17	27	27
Soltu.Atl_v3.01_1G001930.1	168	156	153	172	271	311	278	181	249	152	110	290	320	402	375	508	585	247	302	261	255	395	475	84	273	74	160	144	263	278	343	319	164	111	401	198	66	160	122	51	484	426	59	420	168	419	240	313	423
Soltu.Atl_v3.01_1G001940.1	389	191	250	119	633	768	1221	142	313	379	340	561	406	594	323	235	464	413	506	377	470	535	582	215	227	174	226	365	422	715	219	439	404	267	375	166	222	132	148	189	251	558	228	536	389	408	421	437	559
Soltu.Atl_v3.01_1G001950.2	43	16	24	25	137	135	147	68	78	29	23	50	16	20	41	26	55	109	105	37	68	83	54	31	89	16	30	28	12	49	36	44	82	28	38	19	52	44	29	31	36	41	24	49	30	40	80	85	26
Soltu.Atl_v3.01_1G001960.1	41	32	30	38	44	53	55	76	94	105	39	60	78	75	70	54	96	93	75	69	52	108	60	34	49	39	54	61	42	58	62	62	129	73	43	19	54	9	41	50	92	75	68	75	70	24	83	117	52
Soltu.Atl_v3.01_1G001970.12	244	135	312	230	308	240	335	282	364	378	377	921	1191	1059	291	206	179	522	954	1293	576	824	770	456	398	408	433	742	466	293	345	226	261	444	302	399	594	342	333	558	675	357	557	493	556	483	527	693	346
Soltu.Atl_v3.01_1G001980.1	0	2	4	0	0	0	0	0	2	0	0	0	0	0	0	0	0	0	0	0	2	1	0	3	0	2	0	0	0	0	0	0	0	0	0	0	1	0	3	5	1	0	0	1	0	4	1	0	4
Soltu.Atl_v3.01_1G001990.1	1	0	0	0	1	0	6	8	1	0	5	0	7	6	0	0	0	0	2	0	0	8	0	3	0	3	0	1	0	1	0	0	0	2	0	0	0	10	3	1	3	0	2	9	4	0	0	9	0
Soltu.Atl_v3.01_1G002000.1	4	6	4	0	1	0	0	0	3	0	1	6	9	2	3	0	0	5	4	0	0	0	5	0	0	0	1	1	0	1	0	0	4	2	0	0	2	4	8	0	0	0	0	0	1	0	0	7	1
Soltu.Atl_v3.01_1G002010.2	19	14	4	38	58	53	83	4	8	8	4	42	20	14	36	4	25	23	30	17	28	31	18	9	7	13	14	5	2	1	38	2	37	4	9	4	8	11	6	15	30	11	3	8	14	7	14	10	9
Soltu.Atl_v3.01_1G002020.2	84	71	111	57	107	139	91	92	168	146	139	156	123	165	189	142	57	208	164	91	206	176	127	147	175	180	180	219	105	99	225	140	199	263	136	95	122	131	139	198	119	90	271	108	269	152	234	308	151
Soltu.Atl_v3.01_1G002030.1	2	16	12	11	31	16	69	13	0	0	0	6	0	0	16	6	2	8	7	8	4	16	12	0	11	0	1	5	0	2	1	6	5	20	10	0	0	0	2	0	0	3	3	6	11	0	0	7	18
Soltu.Atl_v3.01_1G002040.1	7	7	3	7	17	10	23	0	0	0	0	4	0	2	11	0	2	1	2	5	2	3	9	0	0	0	2	1	2	3	3	0	10	17	3	0	0	0	0	0	0	1	2	0	4	5	0	7	3
Soltu.Atl_v3.01_1G002050.4	35	64	83	99	21	44	16	8	30	141	33	35	28	16	67	21	39	52	69	8	65	54	54	115	52	36	93	18	0	5	40	32	33	52	31	86	46	207	55	29	47	48	75	33	55	24	20	145	24
Soltu.Atl_v3.01_1G002060.1	27	15	33	25	47	50	36	6	31	48	30	63	56	44	77	33	66	47	55	64	56	67	49	25	11	5	34	30	25	73	36	44	48	40	19	18	38	20	6	6	28	63	25	62	44	65	72	67	28
Soltu.Atl_v3.01_1G002070.1	1287	1225	1311	1127	1472	2027	3117	1195	1813	1342	920	1333	1075	1443	1315	2083	2643	1250	1805	1417	857	2589	2241	1497	1623	1486	1274	691	601	1705	1226	1441	880	431	1115	1407	1095	772	890	501	1368	1342	450	1053	1262	1844	1045	1714	1609
Soltu.Atl_v3.01_1G002080.1	1769	1669	2324	1466	505	211	263	364	1032	450	519	146	211	449	120	258	685	354	366	189	105	385	439	1160	782	555	469	78	26	361	66	393	80	94	121	607	560	1599	303	12	259	497	36	437	326	491	165	472	586
Soltu.Atl_v3.01_1G002090.1	235	162	316	394	603	395	119	451	563	303	177	18	10	0	28	2	13	48	20	11	3	1	7	417	556	309	379	37	0	1	2	1	13	1	4	513	164	573	205	6	12	0	4	6	32	4	0	50	41
Soltu.Atl_v3.01_1G002100.1	0	0	3	0	0	0	0	0	1	0	0	2	0	0	3	0	0	0	3	4	0	0	5	0	0	0	0	0	0	0	0	2	7	3	1	0	0	0	0	1	0	0	1	0	0	6	2	8	1
Soltu.Atl_v3.01_1G002110.1	59	78	93	67	0	1	0	37	27	20	17	0	0	0	0	0	1	0	0	0	0	0	0	22	8	40	70	0	0	0	0	0	0	0	0	85	14	29	26	0	0	0	0	0	0	0	0	0	1
Soltu.Atl_v3.01_1G002120.1	31	14	16	12	17	18	10	29	38	54	53	35	36	54	91	75	53	37	47	24	56	58	68	24	35	28	35	66	37	39	28	49	88	78	71	43	30	39	23	40	7	33	36	55	77	64	55	58	36
Soltu.Atl_v3.01_1G002140.1	0	0	0	0	0	0	0	0	0	0	0	0	0	0	0	0	0	0	0	0	0	0	0	0	0	0	0	0	0	0	0	0	0	0	0	0	0	0	0	0	0	0	0	0	0	0	0	0	0
Soltu.Atl_v3.01_1G002150.2	294	438	257	426	1037	923	365	1166	886	1571	1034	788	950	559	962	830	661	1071	463	843	927	784	861	689	1000	794	698	860	734	706	823	812	946	1023	796	673	861	775	932	1054	803	832	1303	757	1333	738	1081	1095	873
Soltu.Atl_v3.01_1G002160.1	118	83	100	182	206	397	27	518	336	511	271	328	106	195	228	290	376	490	343	361	419	335	457	367	437	271	235	291	264	384	225	194	459	491	395	188	216	73	387	387	176	255	244	338	582	317	365	187	186
Soltu.Atl_v3.01_1G002170.1	435	511	397	482	1924	1944	853	458	420	373	134	1420	877	1384	1230	1624	1408	2107	1211	1852	1288	1528	1384	123	557	129	86	573	601	849	1086	994	789	183	848	179	47	340	321	208	794	532	61	1111	1590	1089	859	1252	1692
Soltu.Atl_v3.01_1G002180.1	37	42	55	31	39	37	11	26	23	51	32	30	69	39	59	58	26	57	34	28	70	56	50	69	38	67	55	45	23	10	56	35	66	76	26	85	79	51	36	37	17	32	75	31	31	70	47	119	36
Soltu.Atl_v3.01_1G002190.1	0	6	3	5	4	1	0	0	0	0	1	5	0	12	4	0	3	0	0	1	6	1	5	2	0	7	2	0	0	0	0	7	2	5	2	0	5	0	4	9	0	0	0	7	11	7	3	4	2
Soltu.Atl_v3.01_1G002200.2	3	1	0	0	176	208	221	0	0	0	0	98	3	85	203	119	95	288	178	87	134	159	81	0	4	0	0	10	1	11	65	15	26	1	110	0	0	0	0	4	104	37	27	31	375	31	76	125	159
Soltu.Atl_v3.01_1G002210.1	15	15	21	32	50	67	217	33	7	11	2	13	9	10	36	59	26	42	64	39	20	25	19	1	6	7	7	7	0	11	27	2	26	9	27	2	0	56	1	12	10	8	0	8	50	12	13	22	33
Soltu.Atl_v3.01_1G002220.1	0	0	0	0	176	191	462	5	6	5	3	68	1	8	41	59	47	62	48	12	4	73	17	1	9	8	0	0	3	2	6	1	31	7	18	4	0	1	0	3	28	0	5	29	104	18	14	13	58
Soltu.Atl_v3.01_1G002230.1	888	957	974	1241	707	715	674	371	434	486	212	1271	1372	3116	1659	2260	2943	2471	2195	4357	1808	2312	3884	221	348	360	332	1559	2082	4239	1506	3533	1750	1656	2528	453	198	774	293	1171	1859	4306	1259	3116	1633	4122	1690	3898	2500
Soltu.Atl_v3.01_1G002240.2	0	6	6	0	0	0	0	0	0	0	0	0	2	0	0	0	0	0	0	0	0	2	0	0	0	0	0	0	0	0	0	0	0	0	0	0	0	0	0	0	0	0	0	0	0	0	0	0	4
Soltu.Atl_v3.01_1G002250.2	272	167	106	65	168	164	88	19	13	29	14	91	107	67	69	108	144	115	118	126	50	148	102	5	43	0	4	13	1	43	47	65	72	0	47	14	0	43	19	13	48	50	0	22	66	68	74	46	93
Soltu.Atl_v3.01_1G002260.1	0	0	0	0	0	0	0	1	0	0	1	0	0	0	0	0	0	0	0	0	4	0	0	0	0	0	0	0	0	0	0	0	0	0	0	0	0	0	0	5	0	0	0	0	0	0	0	6	0
Soltu.Atl_v3.01_1G002270.1	0	0	0	0	0	0	0	0	0	0	0	0	0	0	0	0	0	0	0	0	0	0	0	0	0	0	0	0	0	0	0	0	0	0	0	0	0	0	0	0	0	0	0	0	0	0	0	0	0
Soltu.Atl_v3.01_1G002280.2	23	4	18	43	16	17	31	0	0	9	17	6	22	31	23	6	7	17	26	11	15	18	12	1	13	19	23	28	3	7	15	2	26	9	10	29	14	34	19	0	15	16	5	22	3	20	20	17	15
Soltu.Atl_v3.01_1G002290.1	44	28	34	45	66	40	26	71	43	47	50	30	3	38	40	113	19	52	15	22	37	54	19	67	23	73	77	36	8	21	35	42	24	17	41	51	24	58	54	42	3	33	14	63	47	33	65	47	27
Soltu.Atl_v3.01_1G002300.1	98	87	116	76	32	8	31	107	147	146	69	48	57	58	40	68	24	77	76	69	41	94	55	110	123	104	102	49	48	55	17	40	60	42	43	142	91	129	101	32	24	37	35	78	64	65	25	93	54
Soltu.Atl_v3.01_1G002310.2	53	26	83	41	9	20	23	85	124	88	53	28	54	24	27	23	16	31	40	39	30	66	34	69	110	58	52	59	76	35	20	41	48	46	98	129	143	111	76	61	22	35	73	31	105	37	70	116	105
Soltu.Atl_v3.01_1G002320.1	17	2	26	7	0	3	0	5	12	33	8	13	30	10	10	19	4	4	11	16	14	36	16	21	34	18	18	15	43	12	3	15	16	26	39	24	31	38	20	31	8	20	22	21	38	16	20	45	76
Soltu.Atl_v3.01_1G002330.2	570	296	456	1017	32	19	81	973	1282	1260	191	1	0	5	28	0	0	4	7	0	2	0	3	625	1406	1496	401	0	0	0	3	0	23	0	0	2202	103	5119	419	0	0	0	0	0	3	0	1	4	0
Soltu.Atl_v3.01_1G002340.1	0	0	0	0	0	0	0	0	0	0	0	0	0	0	0	0	0	0	0	0	0	0	0	0	0	0	0	0	0	0	0	0	0	0	0	0	0	0	0	0	0	0	0	0	0	0	0	0	0
Soltu.Atl_v3.01_1G002350.1	8	18	29	21	0	0	0	18	23	9	0	0	0	0	0	0	0	0	0	0	0	0	0	20	27	16	11	0	0	0	0	0	0	0	0	18	9	34	4	0	0	0	0	0	0	0	0	0	0
Soltu.Atl_v3.01_1G002360.1	2	0	3	0	0	0	0	1	0	0	0	0	0	0	0	0	0	0	0	0	0	0	0	0	2	1	0	0	0	0	0	0	0	0	0	3	0	0	0	0	0	0	0	0	0	0	0	0	0
Soltu.Atl_v3.01_1G002370.1	0	0	0	0	899	1121	1243	0	0	0	0	192	61	97	150	59	71	392	329	106	268	172	83	0	0	0	0	23	24	14	116	16	327	0	229	0	0	13	0	0	52	7	4	5	176	7	50	14	93
Soltu.Atl_v3.01_1G002380.1	49	31	45	45	198	68	226	87	47	0	48	64	18	37	109	38	17	44	6	60	40	35	20	215	37	20	131	34	11	17	46	14	202	123	23	126	70	33	385	120	36	21	121	14	61	12	109	87	39
Soltu.Atl_v3.01_1G002390.1	0	0	0	0	0	0	0	0	0	0	0	0	0	0	0	0	0	0	0	0	0	0	0	0	0	0	0	0	0	0	0	0	0	0	0	0	0	0	0	0	0	0	0	0	0	0	0	0	0
Soltu.Atl_v3.01_1G002400.3	93	187	55	15	573	568	497	150	208	95	38	59	58	25	158	32	21	92	158	15	138	147	99	56	73	183	30	27	42	24	7	8	44	15	130	78	0	316	33	4	42	2	13	23	31	4	12	16	52
Soltu.Atl_v3.01_1G002410.1	21	18	3	0	413	427	658	0	20	13	0	67	34	41	82	45	35	204	152	25	115	80	42	0	0	10	5	12	17	11	83	1	116	3	138	3	0	91	0	2	22	2	1	2	48	4	10	14	28
Soltu.Atl_v3.01_1G002420.1	3	1	19	8	0	1	10	17	23	2	6	12	20	0	0	3	1	3	3	11	13	5	1	30	82	3	22	21	0	0	1	0	11	27	28	17	13	30	17	16	11	3	10	0	15	2	12	7	3
Soltu.Atl_v3.01_1G002430.1	0	0	0	0	0	0	0	0	2	4	1	10	12	0	31	15	1	5	16	6	6	15	0	3	7	0	4	21	1	0	5	3	6	18	9	2	0	0	1	4	14	3	3	1	1	0	11	13	1
Soltu.Atl_v3.01_1G002440.3	73	4	80	5	140	14	141	0	78	28	11	3	95	83	1	51	4	50	53	2	3	66	5	4	14	4	7	0	5	52	134	57	4	40	8	5	40	113	1	67	28	67	85	2	16	9	44	1	87
Soltu.Atl_v3.01_1G002450.1	0	0	0	0	0	0	0	0	0	0	0	0	0	0	8	0	0	0	0	0	0	0	0	0	0	0	0	0	0	0	0	0	0	0	0	0	0	0	0	0	0	0	0	0	0	0	0	0	0
Soltu.Atl_v3.01_1G002460.2	9	2	0	6	3	2	0	13	2	14	0	14	0	6	3	21	0	6	0	0	8	5	3	4	3	1	3	26	0	1	17	1	3	3	1	0	0	8	6	5	0	3	4	1	4	4	10	5	2
Soltu.Atl_v3.01_1G002470.1	0	0	0	0	0	0	0	0	0	0	0	0	0	0	0	0	0	0	0	0	0	0	0	0	0	0	0	0	0	0	0	0	0	0	0	0	0	0	0	0	0	0	0	0	0	0	0	0	0
Soltu.Atl_v3.01_1G002480.1	1	3	11	1	3	15	4	0	0	0	0	1	1	7	5	2	0	0	2	0	0	0	0	0	0	1	0	4	0	0	3	0	1	0	0	0	0	0	0	0	0	0	0	0	4	0	5	3	0
Soltu.Atl_v3.01_1G002490.1	4	0	1	0	1	5	0	6	4	0	3	3	0	4	2	0	5	2	2	0	1	0	0	9	8	13	1	0	7	6	7	19	7	2	1	6	7	3	1	7	1	0	11	2	3	0	3	8	3
Soltu.Atl_v3.01_1G002500.1	29	21	30	12	31	31	85	19	44	49	20	59	70	40	64	115	69	43	72	93	41	80	63	74	28	19	41	51	85	67	82	58	51	26	88	29	36	46	21	21	57	88	31	81	121	66	43	112	95
Soltu.Atl_v3.01_1G002510.1	0	0	0	0	1	3	1	0	0	0	0	0	3	1	0	0	0	8	1	0	0	2	1	0	1	0	0	0	1	1	0	0	0	5	1	0	0	0	0	3	0	1	0	2	1	10	0	1	0
Soltu.Atl_v3.01_1G002520.1	59	35	34	44	11	17	12	8	17	14	6	3	12	1	7	14	1	9	5	0	3	2	9	15	4	16	19	0	5	2	0	0	11	0	7	36	7	54	22	0	0	0	0	0	4	0	0	10	0
Soltu.Atl_v3.01_1G002530.1	2	0	0	0	3	11	1	0	1	0	6	0	1	1	4	2	1	0	0	0	4	8	6	0	1	0	0	4	4	0	7	2	1	0	0	3	2	1	0	1	9	0	1	3	0	5	0	0	2
Soltu.Atl_v3.01_1G002540.2	38	38	34	35	68	26	0	90	65	67	67	103	65	47	120	68	68	90	76	60	190	96	97	87	81	59	68	69	87	48	78	80	76	140	107	50	67	95	40	69	114	96	91	60	66	89	109	161	78
Soltu.Atl_v3.01_1G002550.2	10	14	39	18	0	1	0	2	30	10	16	0	0	1	3	2	0	0	1	0	1	2	0	25	51	67	31	3	9	0	0	0	2	3	5	37	14	109	7	7	0	4	11	3	2	0	2	0	0
Soltu.Atl_v3.01_1G002560.1	12	5	0	11	0	1	0	1	0	0	0	4	0	0	0	0	0	0	0	0	5	5	0	6	0	1	1	0	0	0	0	0	0	0	0	12	1	5	1	0	0	5	0	0	1	1	0	0	0
Soltu.Atl_v3.01_1G002570.1	0	0	0	0	0	0	0	0	0	0	0	0	0	0	0	0	0	0	0	0	0	0	0	0	0	0	0	0	0	0	0	0	0	0	0	0	0	0	0	0	0	0	0	0	0	0	0	0	0
Soltu.Atl_v3.01_1G002580.8	6	10	7	11	33	18	14	5	12	4	7	31	24	3	70	77	22	1	57	49	25	24	52	0	0	8	2	3	26	1	19	19	29	4	44	12	5	7	13	5	33	39	1	3	5	47	8	16	14
Soltu.Atl_v3.01_1G002590.1	0	0	0	0	0	0	0	0	0	0	0	0	0	0	0	0	0	0	0	0	0	0	0	0	0	0	0	0	0	0	0	0	0	0	0	0	0	0	0	0	0	0	0	0	0	0	0	0	0
Soltu.Atl_v3.01_1G002600.1	0	0	0	0	0	0	0	0	0	0	0	0	0	0	0	0	0	0	0	0	0	0	0	0	0	0	0	0	0	0	0	0	0	0	0	0	0	0	0	0	0	0	0	0	0	0	0	0	0
Soltu.Atl_v3.01_1G002610.1	0	0	0	0	0	0	0	0	0	0	9	0	0	0	0	0	0	0	0	0	0	0	0	0	0	0	0	0	0	0	0	0	0	0	0	0	0	0	0	0	0	0	0	0	0	0	0	0	0
Soltu.Atl_v3.01_1G002620.1	87	49	109	56	237	160	224	81	99	56	39	319	330	486	465	570	447	492	206	467	227	455	411	78	220	92	91	409	313	301	340	379	250	412	334	89	93	71	121	216	392	430	227	303	278	416	262	361	415
Soltu.Atl_v3.01_1G002630.1	37	12	70	13	111	88	250	16	85	93	20	92	28	76	56	28	49	59	38	38	45	78	49	52	35	122	84	45	36	60	23	31	62	22	53	73	43	50	42	42	25	43	18	51	130	46	64	99	95
Soltu.Atl_v3.01_1G002640.1	67	34	56	23	118	139	104	80	89	127	108	138	139	98	101	71	155	96	102	52	145	150	95	82	96	69	64	101	53	92	133	117	63	65	89	80	66	29	36	89	70	123	56	67	102	114	64	77	165
Soltu.Atl_v3.01_1G002650.1	111	137	119	79	225	214	260	88	63	60	44	240	175	288	111	143	101	210	214	358	317	446	310	10	64	46	10	102	163	151	85	141	40	89	121	69	8	62	28	66	139	154	27	175	36	55	88	148	146
Soltu.Atl_v3.01_1G002660.5	5	6	1	15	22	2	9	4	17	0	9	14	5	4	1	8	44	2	12	50	1	2	10	1	11	0	9	4	2	0	21	2	4	0	13	10	1	7	6	2	11	6	6	5	5	6	19	8	36
Soltu.Atl_v3.01_1G002670.1	0	0	0	0	0	0	0	0	0	0	0	0	0	0	0	0	0	0	0	0	0	0	0	0	0	0	0	0	1	0	0	0	0	0	0	0	0	0	0	0	0	0	0	0	2	0	2	7	2
Soltu.Atl_v3.01_1G002680.1	2	0	0	0	2	2	0	2	10	1	6	7	2	7	7	0	0	4	6	6	0	0	5	1	3	0	1	4	4	7	0	9	13	7	2	0	0	0	5	0	0	2	6	0	23	3	12	19	6
Soltu.Atl_v3.01_1G002690.1	30	20	15	4	24	16	24	8	6	4	14	19	8	1	8	65	2	24	6	17	14	27	16	7	18	9	10	10	14	14	32	15	17	25	27	0	6	0	6	4	22	9	9	11	9	16	15	17	7
Soltu.Atl_v3.01_1G002700.6	2	0	1	0	4	0	1	1	3	0	0	5	3	4	4	33	9	12	12	0	13	0	1	5	1	0	3	16	5	8	7	5	6	1	4	10	9	1	0	2	0	2	0	5	16	1	0	0	3
Soltu.Atl_v3.01_1G002710.1	47	30	43	40	45	57	4	31	70	44	89	87	110	64	60	63	63	100	105	106	130	45	87	124	64	98	49	94	65	71	33	74	127	123	98	31	76	38	67	35	88	74	41	107	108	88	108	139	51
Soltu.Atl_v3.01_1G002720.1	27	3	27	28	14	5	0	12	38	2	35	30	42	26	22	7	22	37	56	53	64	24	22	71	27	39	15	34	23	23	18	23	55	32	47	7	23	0	10	9	35	31	16	56	35	29	36	51	15
Soltu.Atl_v3.01_1G002730.1	63	34	46	57	57	49	77	55	30	27	17	164	239	84	76	109	55	225	151	131	142	123	158	17	61	21	6	136	113	107	164	85	124	101	100	43	9	35	15	65	100	44	67	59	72	80	169	135	56
Soltu.Atl_v3.01_1G002740.1	0	0	0	0	0	0	0	0	0	0	0	0	0	0	0	0	0	0	0	0	0	0	0	0	0	0	0	0	0	0	0	0	0	0	0	0	0	0	0	0	0	0	0	0	0	0	0	0	0
Soltu.Atl_v3.01_1G002750.1	6	4	9	0	19	18	22	5	2	25	3	25	6	30	7	14	17	8	9	9	12	14	18	7	10	6	3	17	4	4	10	8	7	1	5	9	7	6	11	2	8	14	1	7	8	5	13	9	22
Soltu.Atl_v3.01_1G002760.1	1	0	0	0	0	0	0	0	0	0	0	0	0	0	0	0	0	0	0	0	0	0	0	0	0	0	0	0	0	0	0	0	0	0	0	0	0	0	0	0	0	0	0	0	0	0	0	0	0
Soltu.Atl_v3.01_1G002770.1	0	0	0	0	0	0	0	0	0	0	0	0	0	0	0	0	0	0	0	0	0	0	0	0	0	0	0	0	0	0	0	0	0	0	0	0	0	0	0	0	0	0	0	0	0	0	0	0	0
Soltu.Atl_v3.01_1G002780.1	0	0	0	0	1	0	0	0	0	0	0	0	0	2	1	0	2	0	0	0	0	0	0	0	0	0	0	0	0	0	1	0	0	0	0	0	0	0	1	0	0	0	0	0	0	1	0	0	0
Soltu.Atl_v3.01_1G002790.2	0	0	8	3	7	3	0	58	92	76	158	132	168	160	102	263	118	45	136	88	168	160	65	111	53	44	93	114	96	65	133	119	66	162	190	116	62	43	36	96	105	144	211	162	67	101	60	69	97
Soltu.Atl_v3.01_1G002800.1	2	2	1	0	1	0	0	1	2	2	0	0	2	2	0	0	0	0	0	3	0	2	0	2	0	1	1	1	0	0	0	0	0	0	0	3	1	0	1	0	0	0	0	0	0	0	0	0	2
Soltu.Atl_v3.01_1G002810.1	0	0	0	0	52	10	6	16	5	16	59	40	23	0	20	2	0	21	9	12	23	2	0	29	1	6	18	46	12	5	37	6	42	130	15	0	2	1	0	151	11	1	165	9	97	11	48	125	13
Soltu.Atl_v3.01_1G002820.1	6	7	7	1	5	12	52	12	2	1	6	12	6	15	1	11	12	9	5	11	9	21	10	7	0	3	3	7	13	7	5	7	11	5	9	0	9	1	5	21	1	7	12	17	7	9	7	4	10
Soltu.Atl_v3.01_1G002830.1	84	87	96	37	206	170	52	123	73	162	138	221	199	227	171	253	142	343	159	228	174	149	101	94	122	62	85	216	122	262	140	124	114	203	99	115	107	104	68	165	136	94	169	190	139	167	169	223	184
Soltu.Atl_v3.01_1G002840.3	44	6	34	25	42	14	0	70	21	48	16	22	43	17	44	21	25	52	19	15	137	33	60	23	34	21	26	13	10	15	29	32	8	2	17	13	21	63	35	13	24	30	28	15	13	25	14	43	22
Soltu.Atl_v3.01_1G002850.1	16	9	2	1	2	31	0	6	15	40	16	13	7	9	19	12	2	13	4	4	6	17	28	5	0	21	23	28	33	19	27	2	19	5	8	9	19	21	5	1	8	13	7	2	2	1	2	6	2
Soltu.Atl_v3.01_1G002860.1	18	10	9	23	6	44	12	16	5	6	10	0	0	12	34	40	2	8	57	52	1	16	25	6	17	21	1	0	5	3	3	15	9	3	9	3	15	15	2	0	9	28	7	0	7	19	45	17	1
Soltu.Atl_v3.01_1G002870.2	20	12	6	35	11	24	48	24	42	18	0	35	14	15	15	33	9	39	13	20	32	26	12	35	16	20	20	25	18	15	34	22	40	45	33	20	13	14	9	24	13	9	27	23	32	14	54	54	18
Soltu.Atl_v3.01_1G002880.1	0	0	0	0	0	0	0	0	0	0	0	0	0	0	0	0	0	0	0	0	0	0	0	0	0	0	0	0	0	0	0	0	0	0	0	0	0	0	0	0	0	0	0	0	0	0	0	0	0
Soltu.Atl_v3.01_1G002890.1	0	0	0	0	0	0	0	0	0	0	0	0	0	0	0	0	0	0	0	0	0	0	0	0	0	0	0	0	0	0	0	0	0	0	0	0	0	0	0	0	0	0	0	0	0	0	0	0	0
Soltu.Atl_v3.01_1G002900.1	0	0	0	1	21	25	9	0	0	0	0	29	16	1	23	6	3	6	2	1	10	5	0	0	0	0	0	13	25	0	10	3	29	30	19	0	0	0	0	87	28	11	38	0	28	8	25	104	24
Soltu.Atl_v3.01_1G002910.1	0	0	9	2	17	26	1	0	0	0	3	7	21	6	5	0	3	0	2	2	25	1	5	4	0	0	0	9	26	1	1	2	2	5	0	0	0	0	0	29	37	2	35	11	39	16	19	57	27
Soltu.Atl_v3.01_1G002920.1	0	6	2	0	121	75	155	0	0	0	8	107	2	6	49	18	10	50	12	14	79	30	0	0	0	0	0	66	66	13	38	0	99	129	40	0	0	0	0	151	65	36	145	29	188	52	127	237	50
Soltu.Atl_v3.01_1G002930.1	0	0	2	0	10	36	12	0	0	0	5	1	5	4	2	0	0	4	4	1	4	0	4	0	0	0	0	3	1	0	6	0	1	10	10	0	0	0	0	8	8	0	11	2	22	10	5	51	10
Soltu.Atl_v3.01_1G002940.1	0	6	2	3	119	82	146	0	0	0	8	106	6	6	56	18	10	53	8	16	81	41	0	0	0	0	0	73	67	15	34	3	101	130	38	0	0	0	0	159	59	39	155	36	201	52	134	243	55
Soltu.Atl_v3.01_1G002950.1	0	0	0	0	0	0	0	0	0	0	0	0	0	0	0	0	0	6	0	0	0	0	0	0	0	0	0	0	0	0	0	0	0	0	0	5	0	0	0	0	0	0	0	0	0	0	0	0	0
Soltu.Atl_v3.01_1G002960.1	17	34	173	78	655	547	528	142	15	180	255	354	280	43	354	289	45	179	120	133	450	144	68	204	13	215	165	395	945	53	381	34	302	843	199	0	14	0	0	1148	259	161	1149	56	756	368	422	1343	344
Soltu.Atl_v3.01_1G002970.1	0	0	0	0	0	1	0	0	4	0	2	0	0	1	0	12	0	0	0	1	3	0	0	8	2	0	0	0	11	1	6	0	1	8	7	0	0	0	0	8	12	4	17	0	6	3	9	12	1
Soltu.Atl_v3.01_1G002980.3	123	99	90	100	94	94	121	97	143	226	103	63	52	63	108	24	77	53	52	74	47	101	63	130	91	94	99	32	55	66	72	47	101	63	54	121	126	108	84	66	95	71	131	76	60	85	80	98	73
Soltu.Atl_v3.01_1G002990.5	421	368	481	559	492	404	473	667	902	624	540	461	663	628	726	1085	769	511	370	498	1049	812	456	802	884	483	862	493	944	514	634	679	578	688	786	590	842	533	590	1033	706	966	1363	849	1130	952	762	1689	1048
Soltu.Atl_v3.01_1G003000.1	1	0	0	0	0	0	0	0	0	0	0	0	0	0	0	0	0	0	0	0	0	0	0	0	0	0	0	0	0	0	0	0	0	0	0	0	0	0	0	0	0	1	0	0	0	0	0	0	0
Soltu.Atl_v3.01_1G003010.1	0	0	0	0	0	0	0	0	0	0	0	0	0	0	0	0	0	0	0	0	1	0	0	0	0	0	0	0	0	0	0	0	0	0	0	0	0	0	0	0	0	0	0	0	0	0	0	0	0
Soltu.Atl_v3.01_1G003020.2	969	847	949	919	22	30	28	870	888	1028	562	32	45	10	35	14	28	46	43	3	64	40	27	808	900	1113	832	34	47	28	63	19	91	153	52	1350	1001	1364	751	106	38	22	153	23	31	26	62	96	7
Soltu.Atl_v3.01_1G003030.1	251	257	284	224	1016	857	1645	620	741	733	1049	1867	1315	721	1501	1289	550	1675	1096	1134	2051	1411	682	344	764	416	459	1884	1356	902	1085	803	1291	2020	826	296	320	304	443	1922	1047	747	2044	719	1689	727	1651	1600	810
Soltu.Atl_v3.01_1G003040.1	219	194	199	193	196	198	194	192	212	281	258	226	268	266	253	428	234	275	200	265	281	266	285	192	255	192	234	242	249	309	204	269	294	207	191	174	276	189	137	239	202	322	250	237	215	304	285	329	296
Soltu.Atl_v3.01_1G003050.1	295	242	333	392	289	233	299	269	310	365	171	206	230	246	310	512	298	449	273	233	155	289	237	350	298	361	306	242	107	166	272	265	282	174	254	487	416	467	289	62	166	248	69	204	457	261	541	538	458
Soltu.Atl_v3.01_1G003060.2	49	54	48	43	111	148	23	283	178	209	74	151	146	192	185	273	183	191	191	69	181	176	188	66	193	56	68	131	144	112	183	47	148	72	160	55	77	85	48	137	150	135	142	150	87	152	96	163	110
Soltu.Atl_v3.01_1G003070.2	355	337	334	377	829	814	624	551	433	435	254	480	575	593	706	901	612	966	800	873	439	854	798	336	478	304	302	481	316	477	516	561	591	509	578	238	303	360	257	469	436	476	397	591	429	618	631	636	598
Soltu.Atl_v3.01_1G003080.1	0	0	0	0	0	0	0	0	0	0	0	0	0	0	0	0	0	0	0	0	0	0	0	0	0	0	0	0	0	0	0	0	0	0	0	0	0	0	0	0	0	0	0	0	0	0	0	0	0
Soltu.Atl_v3.01_1G003090.1	15	27	29	9	34	32	15	0	5	0	19	9	20	4	14	5	31	18	10	9	14	22	8	0	0	0	10	4	10	6	8	6	18	7	4	6	8	4	0	11	23	7	13	11	7	1	11	15	7
Soltu.Atl_v3.01_1G003100.1	7	6	4	2	32	43	18	0	0	8	0	10	0	4	15	25	10	12	4	0	3	4	0	2	1	0	0	2	0	0	12	2	5	0	3	0	0	1	1	17	3	1	0	1	11	6	12	0	10
Soltu.Atl_v3.01_1G003110.3	5	6	3	7	23	13	2	5	0	12	14	10	6	10	13	6	18	19	15	6	13	17	17	22	37	13	20	24	12	6	11	11	28	15	19	2	10	0	12	14	23	23	21	11	8	15	16	29	13
Soltu.Atl_v3.01_1G003120.1	7	5	12	2	2	4	0	19	10	0	20	2	1	0	0	0	0	0	0	0	8	0	0	12	15	6	0	21	7	3	0	1	7	3	0	1	10	0	10	12	2	7	2	3	5	0	5	0	0
Soltu.Atl_v3.01_1G003130.1	0	0	1	5	0	2	0	3	0	0	4	3	1	0	0	0	0	3	0	0	0	4	0	4	0	8	5	0	0	0	0	0	2	0	0	7	0	7	1	0	0	0	0	0	0	0	0	0	0
Soltu.Atl_v3.01_1G003140.1	0	0	0	0	0	0	0	0	0	0	0	0	0	0	0	0	0	0	0	0	0	0	0	0	0	0	0	0	0	0	0	0	0	0	0	0	0	0	0	0	0	0	0	0	0	0	0	0	0
Soltu.Atl_v3.01_1G003150.1	0	0	0	0	0	0	0	0	0	0	0	0	0	0	0	0	0	0	0	0	0	0	0	0	0	0	0	0	0	0	0	0	0	0	0	0	0	0	0	0	0	0	0	0	0	0	0	0	0
Soltu.Atl_v3.01_1G003160.1	81	121	215	129	394	307	502	351	299	574	683	435	387	312	499	401	291	556	250	264	538	350	243	263	326	363	380	753	524	320	572	410	751	787	472	216	174	266	245	1000	557	663	969	485	1149	443	964	1190	579
Soltu.Atl_v3.01_1G003170.1	84	96	78	78	101	108	96	28	63	104	63	39	39	48	32	100	87	104	79	71	56	55	77	67	83	74	73	45	14	40	73	43	68	90	37	53	31	120	79	35	45	48	29	32	67	44	99	64	36
Soltu.Atl_v3.01_1G003180.1	0	0	0	0	0	0	0	0	0	0	0	0	0	0	0	0	0	0	0	0	0	0	0	0	0	0	0	0	0	0	0	0	0	0	0	0	0	0	0	0	0	0	0	0	0	0	0	0	0
Soltu.Atl_v3.01_1G003190.1	51	41	51	19	138	117	93	36	114	61	36	80	126	52	25	99	42	118	58	65	43	60	57	37	38	21	19	63	28	29	14	20	103	69	97	26	53	26	91	89	39	29	51	71	117	49	88	158	46
Soltu.Atl_v3.01_1G003200.1	22	1	6	14	24	27	67	13	23	13	27	25	3	12	38	34	13	42	22	13	12	20	15	27	17	19	56	38	22	11	20	30	52	46	39	14	54	7	15	10	10	24	9	8	34	41	37	28	25
Soltu.Atl_v3.01_1G003210.1	0	0	2	8	0	0	0	0	0	0	0	2	0	3	3	12	4	0	2	0	0	5	0	0	0	2	0	0	0	0	11	0	8	0	0	0	3	0	0	9	13	0	8	0	8	0	5	3	7
Soltu.Atl_v3.01_1G003220.1	6	7	9	0	8	2	10	13	3	9	13	11	1	1	4	1	11	0	6	4	0	4	1	14	10	9	1	4	0	9	10	1	7	11	3	14	5	7	7	2	23	5	7	4	12	1	12	10	11
Soltu.Atl_v3.01_1G003230.1	0	0	0	0	0	0	0	0	0	0	0	0	0	0	0	0	0	0	0	0	0	0	0	0	0	0	0	0	0	0	0	0	0	0	0	0	0	0	0	0	0	0	0	0	0	0	0	0	0
Soltu.Atl_v3.01_1G003240.1	60	31	21	74	33	34	27	42	0	14	5	21	43	70	13	38	89	82	118	48	13	132	15	2	26	37	4	21	1	22	5	117	11	8	19	5	2	21	0	6	15	30	0	26	24	36	16	19	146
Soltu.Atl_v3.01_1G003250.1	293	208	195	136	9	5	23	151	220	195	40	9	21	19	38	23	11	52	34	12	17	12	15	129	213	103	65	6	3	14	0	8	19	1	10	148	89	210	119	3	6	17	1	17	18	31	13	35	47
Soltu.Atl_v3.01_1G003260.1	41	40	20	46	16	42	24	41	6	17	3	44	21	39	30	58	28	44	48	25	14	38	52	34	21	16	7	23	3	24	21	30	21	5	25	30	18	44	32	9	5	11	8	36	30	21	27	36	39
Soltu.Atl_v3.01_1G003270.1	16	29	18	15	37	15	8	44	34	6	27	64	17	17	36	74	38	33	53	40	31	59	28	6	43	13	38	4	19	15	1	19	14	22	12	55	35	25	33	17	39	21	16	6	8	21	4	10	23
Soltu.Atl_v3.01_1G003280.1	0	0	0	0	0	0	0	0	0	0	0	0	0	0	0	0	0	0	0	0	0	0	0	0	0	0	0	0	0	0	0	0	0	0	0	0	0	0	0	0	0	0	0	0	0	0	0	0	0
Soltu.Atl_v3.01_1G003290.3	30	44	64	40	132	95	239	126	36	161	189	136	100	36	148	60	30	77	37	72	105	88	10	122	59	109	138	118	79	54	133	44	164	152	71	32	98	92	32	229	113	33	164	27	242	88	139	193	63
Soltu.Atl_v3.01_1G003300.1	21	26	47	37	67	56	212	120	24	161	183	81	69	26	106	59	21	49	28	46	55	40	5	114	52	106	128	90	64	45	75	41	132	101	52	30	88	52	28	169	61	24	131	13	145	61	110	156	41
Soltu.Atl_v3.01_1G003310.1	5	0	0	3	28	11	43	10	3	12	13	2	21	32	5	9	24	4	18	6	9	1	15	8	1	6	3	17	0	8	17	2	7	4	7	3	8	1	5	6	0	21	18	19	9	17	1	26	20
Soltu.Atl_v3.01_1G003320.1	5	3	8	2	7	1	0	0	0	1	9	0	0	0	0	0	0	0	0	0	0	0	0	0	4	4	3	0	0	0	0	0	0	2	0	5	5	7	1	0	0	0	0	0	0	0	0	1	0
Soltu.Atl_v3.01_1G003330.1	105	83	152	157	0	0	0	6	13	11	0	0	0	0	0	0	0	1	0	0	0	0	0	27	60	34	1	0	0	0	0	0	0	0	0	36	1	65	58	0	0	0	0	0	0	0	0	7	0
Soltu.Atl_v3.01_1G003350.1	4	2	8	3	12	10	0	1	15	3	5	11	4	12	14	9	19	17	20	14	8	15	23	5	11	7	3	12	10	7	9	12	1	10	9	9	12	1	6	3	4	9	11	15	13	8	5	12	14
Soltu.Atl_v3.01_1G003360.4	19	5	21	9	9	7	4	7	14	2	7	11	4	5	39	0	26	12	17	2	31	2	2	29	3	16	8	21	5	12	9	16	28	13	9	17	30	8	2	6	2	17	3	10	8	11	4	27	14
Soltu.Atl_v3.01_1G003370.1	173	134	184	147	330	325	494	188	204	283	113	185	165	163	233	207	180	184	168	143	168	217	145	263	203	170	178	138	90	137	172	175	176	127	144	170	143	62	119	147	137	170	165	127	277	205	212	204	174
Soltu.Atl_v3.01_1G003380.1	0	1	0	0	0	0	0	0	0	0	1	1	0	0	0	0	0	0	0	0	0	0	0	3	1	0	0	0	0	0	0	0	0	1	0	0	0	1	3	0	0	0	0	0	0	0	0	0	0
Soltu.Atl_v3.01_1G003390.1	21	6	21	18	15	2	1	38	18	20	28	5	0	10	20	16	17	1	25	22	18	9	2	6	15	42	40	12	14	2	8	15	5	9	4	18	16	49	23	12	0	36	22	23	13	28	9	9	5
Soltu.Atl_v3.01_1G003400.1	29	12	23	25	16	18	8	6	25	32	16	1	6	2	10	18	4	9	0	5	10	6	7	24	20	39	17	0	1	1	0	0	7	4	6	11	16	29	24	9	4	9	8	3	1	4	10	4	5
Soltu.Atl_v3.01_1G003410.2	9	5	2	23	0	2	0	27	19	14	3	11	0	2	28	0	5	3	1	0	5	0	0	10	20	25	19	17	0	0	1	4	7	7	5	43	28	18	8	0	0	5	31	1	14	4	21	21	10
Soltu.Atl_v3.01_1G003420.2	7	2	1	6	1	1	1	9	1	2	3	0	0	6	7	0	0	2	0	7	9	1	3	0	14	2	12	4	5	2	0	1	0	0	0	0	0	0	4	2	0	1	10	0	2	0	3	5	3
Soltu.Atl_v3.01_1G003430.1	0	0	0	0	0	0	0	0	0	0	0	0	0	0	0	0	0	0	0	0	0	0	0	0	0	0	0	0	0	0	0	0	0	0	0	0	0	0	0	0	0	0	0	0	0	0	0	0	0
Soltu.Atl_v3.01_1G003440.1	59	77	52	31	178	253	340	60	112	75	144	105	50	47	134	63	37	91	96	58	73	54	51	74	68	59	55	115	59	44	67	44	111	91	56	52	92	88	59	115	58	67	120	57	145	84	105	96	56
Soltu.Atl_v3.01_1G003450.1	17	20	13	21	3	10	1	37	44	40	43	27	24	17	9	5	9	37	31	32	106	32	18	20	49	69	45	69	33	79	52	44	119	49	35	11	11	0	12	16	17	10	21	52	25	73	10	36	38
Soltu.Atl_v3.01_1G003460.1	0	0	0	0	0	0	0	0	0	0	0	0	0	0	0	0	0	0	0	0	0	0	0	0	0	0	0	0	0	0	0	0	0	0	0	0	0	0	0	0	0	0	0	0	0	0	0	0	0
Soltu.Atl_v3.01_1G003470.1	2	6	0	1	1	0	0	0	4	1	2	1	2	0	0	1	2	0	0	0	0	0	2	0	2	0	0	0	5	5	1	2	0	6	3	2	4	4	5	6	0	2	0	2	0	0	4	6	0
Soltu.Atl_v3.01_1G003480.1	0	0	0	0	0	0	0	0	0	0	0	1	0	0	1	0	0	0	0	1	3	0	0	0	3	0	0	0	0	0	0	0	0	0	0	0	0	0	0	0	0	0	0	0	0	0	5	1	0
Soltu.Atl_v3.01_1G003490.1	0	0	0	0	0	0	0	0	0	0	0	0	0	0	1	0	0	0	0	0	0	0	0	0	0	0	0	0	0	0	0	0	0	0	0	0	0	0	0	2	0	5	0	0	2	0	0	5	2
Soltu.Atl_v3.01_1G003500.1	0	0	0	0	0	0	0	0	0	0	0	0	0	0	0	0	0	0	0	0	0	0	0	0	0	0	0	0	0	0	0	0	0	0	0	0	0	0	0	0	0	0	0	0	0	0	0	0	0
Soltu.Atl_v3.01_1G003510.1	11	5	12	9	23	29	95	0	9	15	0	89	21	40	117	69	35	58	94	6	89	34	30	1	20	11	18	24	24	17	66	21	30	48	72	3	0	56	0	28	84	27	13	7	97	26	65	67	61
Soltu.Atl_v3.01_1G003520.1	0	0	0	0	1	0	0	7	1	10	3	1	24	4	9	0	0	0	15	7	14	6	12	6	2	3	1	2	12	8	12	3	6	16	4	7	5	0	2	20	18	19	29	17	5	15	16	3	2
Soltu.Atl_v3.01_1G003530.1	14	15	9	19	16	12	32	15	26	37	27	60	93	81	52	74	84	12	28	96	95	95	109	26	42	22	58	60	170	152	86	127	47	82	101	22	40	34	38	79	88	113	126	171	81	81	24	34	78
Soltu.Atl_v3.01_1G003540.1	4	0	2	0	20	13	6	14	25	53	20	25	22	32	40	32	20	25	14	6	55	49	51	39	15	14	38	65	97	66	41	53	62	63	44	22	55	25	19	34	41	70	68	129	41	46	47	48	38
Soltu.Atl_v3.01_1G003550.1	0	6	0	2	3	1	0	9	10	18	10	13	10	5	8	12	3	29	3	0	0	3	11	14	12	5	27	10	28	9	13	11	2	8	30	6	6	24	14	6	1	22	35	11	8	8	9	17	9
Soltu.Atl_v3.01_1G003560.1	0	6	5	2	4	0	0	45	14	63	36	24	31	8	12	32	9	36	9	14	12	7	13	63	18	56	119	24	43	14	32	21	15	65	46	91	104	25	52	28	23	24	86	14	32	12	26	62	17
Soltu.Atl_v3.01_1G003570.1	0	1	0	0	1	0	0	0	0	45	5	0	12	0	9	5	0	10	8	16	8	6	5	13	13	21	41	14	2	13	4	6	14	31	12	13	16	2	2	9	0	0	18	5	8	8	29	24	6
Soltu.Atl_v3.01_1G003580.1	10	4	9	18	9	6	30	22	42	59	22	19	36	21	16	44	17	39	50	38	37	23	30	48	47	28	69	46	40	65	35	34	53	50	36	53	59	35	31	16	25	66	61	36	22	37	82	39	45
Soltu.Atl_v3.01_1G003590.5	4	2	11	0	0	2	2	18	5	7	7	7	17	26	9	5	6	11	5	28	19	28	43	8	27	7	5	13	24	22	1	10	6	30	20	12	44	13	11	12	12	25	4	18	21	23	4	26	15
Soltu.Atl_v3.01_1G003600.1	4	0	16	0	5	10	0	6	15	6	2	11	4	7	3	13	0	4	1	3	3	7	2	6	8	1	3	34	1	5	9	0	9	2	8	2	4	1	5	22	0	9	6	5	11	5	2	5	1
Soltu.Atl_v3.01_1G003610.1	362	14	362	233	668	609	950	351	401	305	416	914	889	517	87	1000	122	598	638	993	961	603	830	128	492	415	328	592	1004	773	795	531	740	243	178	379	590	446	329	443	862	947	525	397	369	593	744	654	466
Soltu.Atl_v3.01_1G003620.1	0	0	0	0	0	0	0	0	0	0	0	0	0	0	0	0	0	0	0	0	0	0	0	0	0	0	0	0	0	0	0	0	0	0	0	0	0	0	0	0	0	0	0	0	0	0	0	0	0
Soltu.Atl_v3.01_1G003630.1	35	9	23	35	32	18	44	17	2	15	18	9	2	3	34	0	5	20	17	9	6	13	17	7	11	15	17	1	0	8	0	16	13	1	9	15	13	21	12	24	1	2	0	0	14	8	8	2	17
Soltu.Atl_v3.01_1G003640.1	182	114	185	110	198	173	260	160	241	170	167	120	55	57	136	91	64	177	128	54	87	101	88	236	179	152	142	55	38	32	39	47	92	47	71	110	164	196	112	43	39	63	35	19	197	83	87	83	99
Soltu.Atl_v3.01_1G003650.1	7	7	0	0	3	1	7	0	1	0	2	0	0	0	0	0	0	0	0	0	0	0	0	5	2	8	0	10	0	1	9	0	0	0	0	2	6	0	4	0	0	0	0	0	3	0	0	5	0
Soltu.Atl_v3.01_1G003660.1	53	31	55	29	52	44	57	32	47	39	49	22	20	3	43	16	14	44	28	21	19	23	23	54	28	54	39	12	3	8	11	9	26	8	6	16	44	44	30	17	2	17	7	4	48	25	36	22	29
Soltu.Atl_v3.01_1G003670.1	0	0	0	0	0	0	0	0	0	0	0	0	0	0	0	0	0	0	0	0	0	0	0	0	0	0	0	0	0	0	0	0	0	0	0	0	0	0	0	0	0	0	0	0	0	0	0	0	0
Soltu.Atl_v3.01_1G003680.1	0	0	0	0	0	0	0	0	0	0	0	0	0	0	0	0	0	0	0	0	0	0	0	0	0	0	0	0	0	0	0	0	0	0	0	0	0	0	0	0	0	0	0	0	0	0	0	0	0
Soltu.Atl_v3.01_1G003690.1	0	0	0	0	0	0	0	0	0	0	0	0	0	0	0	0	0	0	0	0	0	0	0	0	0	0	0	0	0	0	0	0	0	0	0	0	0	0	0	0	0	0	0	0	0	0	0	0	0
Soltu.Atl_v3.01_1G003700.1	0	0	0	0	1	1	2	0	0	0	0	7	0	2	6	0	0	21	5	2	10	0	0	0	0	0	0	4	0	0	5	0	13	5	2	0	0	0	0	1	0	0	6	0	11	0	5	10	2
Soltu.Atl_v3.01_1G003710.7	64	24	43	64	23	73	72	137	37	4	27	55	66	34	71	206	60	50	31	80	79	31	53	95	77	47	25	34	41	26	27	20	39	70	23	94	67	131	29	29	113	49	118	17	39	25	82	56	86
Soltu.Atl_v3.01_1G003720.1	16	5	1	1	9	1	7	2	0	18	0	16	7	0	3	37	1	2	2	35	21	15	6	17	6	28	25	16	10	12	13	7	13	7	10	9	3	23	2	9	6	0	2	4	3	18	1	3	4
Soltu.Atl_v3.01_1G003730.4	156	136	347	227	385	388	638	26	274	113	65	290	213	37	32	202	19	319	241	256	67	289	119	125	267	71	89	10	45	46	97	71	92	7	16	151	55	181	110	68	215	27	135	131	122	135	145	298	84
Soltu.Atl_v3.01_1G003740.1	849	666	576	546	1596	2072	2248	874	693	893	281	768	527	748	688	928	812	939	1068	715	800	1174	811	436	666	685	426	291	395	408	513	323	512	132	734	676	310	2224	464	112	455	340	172	478	508	437	530	639	604
Soltu.Atl_v3.01_1G003750.1	261	253	292	231	296	299	131	585	305	623	244	331	323	241	506	478	282	579	309	321	452	295	307	562	459	415	321	338	277	316	354	185	442	660	402	212	508	365	312	410	278	191	746	341	598	373	469	448	261
Soltu.Atl_v3.01_1G003760.1	2	0	0	0	6	1	0	0	3	0	0	0	0	0	0	0	0	0	0	0	0	0	0	0	0	0	0	0	0	0	4	1	0	0	0	0	7	0	0	0	12	1	2	0	2	0	0	0	0
Soltu.Atl_v3.01_1G003770.2	1	0	0	6	15	6	7	5	38	22	37	28	47	2	33	27	15	28	12	16	28	27	9	26	38	6	10	36	14	8	36	15	52	78	41	5	9	0	5	95	21	9	80	13	86	11	62	106	17
Soltu.Atl_v3.01_1G003780.1	57	82	84	90	122	95	139	119	89	138	132	110	125	39	79	115	51	122	88	105	160	46	74	83	139	136	186	121	57	46	144	37	188	131	123	78	114	84	83	242	56	40	153	49	253	151	198	313	78
Soltu.Atl_v3.01_1G003790.1	0	0	2	0	0	0	0	0	0	0	7	3	0	0	0	0	2	0	2	0	0	1	0	3	4	0	11	0	0	0	0	0	2	0	0	12	3	3	0	0	4	0	0	0	0	6	4	0	1
Soltu.Atl_v3.01_1G003800.1	18	21	28	12	21	9	7	50	63	17	17	21	11	20	21	9	17	45	19	17	18	21	33	5	53	15	26	14	5	18	17	8	28	10	15	17	8	18	2	9	0	17	7	16	29	29	35	36	13
Soltu.Atl_v3.01_1G003810.1	48	45	29	44	85	65	101	86	108	160	103	66	172	80	113	99	27	104	94	46	184	96	84	117	94	94	88	61	126	157	68	85	95	112	59	75	146	178	56	122	76	146	99	114	95	124	156	189	125
Soltu.Atl_v3.01_1G003820.2	1	0	3	2	43	4	2	0	2	0	0	9	2	3	31	36	9	5	1	3	18	7	1	3	5	0	12	6	14	10	15	2	0	7	34	1	1	0	17	2	10	3	12	13	3	41	3	2	4
Soltu.Atl_v3.01_1G003840.1	1	0	11	13	70	10	7	12	5	1	1	28	37	36	46	58	12	23	24	21	25	19	26	5	11	0	19	5	38	43	12	10	10	20	36	7	1	5	11	9	37	9	25	41	2	62	8	11	29
Soltu.Atl_v3.01_1G003850.1	0	0	0	0	0	0	0	0	0	0	0	0	0	0	0	0	0	0	0	0	0	0	0	0	0	0	0	0	0	0	0	0	0	0	0	0	0	0	0	0	0	0	0	0	0	0	0	0	0
Soltu.Atl_v3.01_1G003860.1	0	0	0	0	0	0	0	0	0	0	0	2	0	0	0	0	0	0	0	0	0	0	0	0	0	0	0	0	0	0	0	0	0	0	0	0	0	0	0	0	0	0	0	0	0	0	0	0	0
Soltu.Atl_v3.01_1G003870.1	0	0	0	0	0	0	0	0	0	0	0	0	0	0	0	0	0	0	0	0	0	0	0	0	0	0	0	0	0	0	0	0	0	0	0	0	0	0	0	0	0	0	0	0	0	0	0	0	0
Soltu.Atl_v3.01_1G003880.1	0	0	0	0	0	0	0	11	0	5	0	0	0	0	0	0	1	0	0	0	1	1	0	0	4	0	0	0	0	0	4	1	0	7	1	0	0	0	0	1	0	0	0	0	5	0	0	0	0
Soltu.Atl_v3.01_1G003890.3	3	4	0	9	2	5	0	7	10	41	7	14	4	3	10	50	3	13	4	4	15	25	9	12	11	2	6	18	37	1	8	5	15	12	4	3	8	24	9	9	5	4	11	0	10	9	9	9	5
Soltu.Atl_v3.01_1G003900.1	1	2	7	0	6	3	0	0	1	13	3	0	0	0	3	1	1	8	0	5	2	2	1	0	1	0	3	0	0	0	4	7	6	0	2	7	3	15	0	0	0	0	0	0	1	1	0	4	0
Soltu.Atl_v3.01_1G003910.1	0	0	0	0	0	0	0	0	0	0	0	0	0	0	0	0	0	0	0	0	0	0	0	0	0	0	0	0	0	0	0	0	0	0	0	7	0	0	4	0	0	0	0	0	0	0	0	0	0
Soltu.Atl_v3.01_1G003920.1	0	0	2	0	7	2	13	6	8	6	0	4	0	1	0	0	1	6	0	0	1	1	2	0	9	7	1	0	0	3	0	17	2	2	0	0	0	0	1	0	5	0	4	5	0	9	1	6	1
Soltu.Atl_v3.01_1G003930.1	2	0	1	0	3	2	11	0	0	6	4	2	0	0	0	0	2	6	0	1	0	0	0	0	19	0	3	0	2	1	0	3	0	3	0	0	0	0	0	5	0	7	7	5	1	2	1	12	1
Soltu.Atl_v3.01_1G003940.1	20	14	6	14	10	13	45	7	28	30	19	38	28	21	1	11	6	18	12	9	34	40	17	13	6	25	12	14	20	18	1	9	8	24	38	7	21	34	11	8	3	32	11	13	10	28	20	27	19
Soltu.Atl_v3.01_1G003950.1	58	21	51	41	85	34	52	44	73	43	37	67	61	56	73	25	25	83	52	54	74	57	32	30	71	40	26	58	40	33	54	51	43	43	20	42	29	84	28	25	26	33	48	47	46	57	42	64	48
Soltu.Atl_v3.01_1G003960.1	54	54	62	43	62	62	27	61	31	119	49	75	46	53	89	104	56	66	52	70	98	94	75	20	43	60	60	87	30	32	60	35	93	168	69	27	30	59	23	187	94	43	228	32	161	65	69	131	44
Soltu.Atl_v3.01_1G003970.1	736	626	633	468	10	9	7	263	460	335	169	5	5	4	13	0	7	7	20	8	0	12	7	273	491	262	261	5	2	0	9	1	3	2	2	553	219	347	201	6	8	2	1	8	35	5	7	19	11
Soltu.Atl_v3.01_1G003980.1	4	4	3	3	1	3	0	0	4	0	0	1	0	0	9	0	3	2	0	1	2	8	4	7	4	0	0	0	0	0	0	3	1	1	3	0	7	0	5	0	11	6	0	0	5	0	2	1	1
Soltu.Atl_v3.01_1G003990.1	34	62	43	29	145	107	198	33	22	84	70	76	99	136	89	107	97	126	106	129	93	136	158	75	49	56	52	44	68	77	124	74	84	25	92	35	73	25	14	25	99	47	39	85	96	102	121	82	102
Soltu.Atl_v3.01_1G004000.1	38	25	39	59	22	57	42	64	33	37	30	36	19	52	29	68	41	37	39	55	19	41	49	42	9	31	32	43	21	46	48	43	69	47	28	60	45	46	59	12	65	9	17	26	59	10	80	38	46
Soltu.Atl_v3.01_1G004010.5	86	37	39	56	164	202	166	157	77	173	96	70	108	150	102	219	117	176	166	236	158	191	230	57	119	77	46	115	228	318	168	222	150	100	141	42	89	58	81	93	204	264	116	252	68	245	186	184	163
Soltu.Atl_v3.01_1G004020.1	0	0	0	0	1	1	0	0	0	0	0	0	0	2	0	0	1	0	0	0	0	0	0	0	0	0	0	1	0	0	0	0	1	3	5	0	0	0	0	0	0	0	3	0	0	0	2	0	0
Soltu.Atl_v3.01_1G004030.1	1111	846	939	1143	1894	1811	1424	1398	1272	1579	994	1166	1815	1548	1890	1861	1577	2120	1915	1974	1781	1654	1606	1069	1433	1040	898	1470	1207	1525	1546	1280	1418	1519	1287	841	1114	884	970	1393	1325	1280	1639	1311	1578	1462	1733	2149	1111
Soltu.Atl_v3.01_1G004040.1	70	30	97	77	97	54	46	105	70	118	115	151	128	111	34	97	94	249	86	96	189	161	106	86	106	100	85	191	92	164	127	63	164	205	92	87	126	118	96	94	150	91	143	96	136	78	89	139	117
Soltu.Atl_v3.01_1G004050.1	27	33	35	17	47	27	55	40	23	74	53	26	59	35	63	36	73	66	37	40	73	57	37	24	22	53	25	41	37	32	34	92	55	52	40	63	54	21	28	34	26	26	54	44	41	93	49	82	47
Soltu.Atl_v3.01_1G004060.1	469	186	346	229	454	556	376	195	124	153	9	315	139	112	230	83	177	90	408	104	128	203	197	223	183	126	84	150	20	120	261	64	258	48	83	262	40	181	52	113	346	109	9	129	153	80	156	179	271
Soltu.Atl_v3.01_1G004070.1	579	260	489	348	791	696	800	356	138	182	36	315	219	182	204	186	211	174	622	331	232	418	237	151	238	210	193	145	28	156	318	105	385	66	68	309	54	314	155	114	352	119	18	214	126	127	135	246	444
Soltu.Atl_v3.01_1G004080.1	118	68	22	79	76	94	283	79	83	164	100	160	116	37	113	78	76	231	88	65	53	200	126	36	186	92	30	88	29	112	141	89	167	94	71	52	108	1	44	22	58	52	21	95	102	67	142	114	62
Soltu.Atl_v3.01_1G004090.1	0	0	0	0	0	0	0	0	0	0	0	0	0	0	0	0	0	0	0	0	0	0	0	0	0	0	0	0	0	0	0	0	0	0	0	0	0	0	0	0	0	0	0	0	0	0	0	0	0
Soltu.Atl_v3.01_1G004100.1	0	1	0	2	0	3	1	0	0	0	0	0	2	0	0	0	0	0	0	0	0	0	0	0	0	3	1	0	0	2	0	0	0	0	0	1	0	7	2	5	1	0	1	1	1	0	2	0	4
Soltu.Atl_v3.01_1G004110.1	59	11	22	19	30	63	18	83	1	7	13	77	3	57	34	12	109	31	107	0	8	13	95	20	79	37	3	31	2	57	4	15	9	5	108	3	136	2	7	12	18	40	9	1	38	14	26	9	22
Soltu.Atl_v3.01_1G004120.1	0	0	0	0	0	0	0	0	0	0	0	0	0	0	0	0	0	0	0	0	0	0	0	0	0	0	0	0	0	0	0	0	0	0	0	0	0	0	0	0	0	0	0	0	0	0	0	0	0
Soltu.Atl_v3.01_1G004130.1	0	0	0	0	0	2	0	0	0	0	0	0	1	0	0	0	0	0	0	0	0	4	0	0	0	0	0	0	0	0	0	0	1	0	0	0	0	0	0	0	0	0	0	0	5	5	0	0	0
Soltu.Atl_v3.01_1G004140.1	0	0	0	9	0	2	0	0	0	0	0	0	0	0	0	0	0	0	0	0	0	2	0	0	0	0	0	0	0	0	0	0	0	0	0	0	0	0	0	0	0	0	0	0	0	0	0	0	1
Soltu.Atl_v3.01_1G004150.1	4	0	0	0	0	0	18	1	6	1	0	6	15	4	0	0	4	0	9	0	1	1	0	7	0	3	4	6	1	3	0	4	6	1	0	0	6	0	0	17	0	3	3	1	2	6	0	1	5
Soltu.Atl_v3.01_1G004160.1	1	2	18	13	10	8	20	24	74	33	22	23	17	26	38	27	5	10	5	5	15	3	7	83	74	22	26	2	1	5	3	14	10	19	20	58	35	1	20	5	1	3	2	14	25	14	11	23	22
Soltu.Atl_v3.01_1G004170.1	27	18	21	35	6	2	1	21	26	19	14	3	0	0	0	0	0	0	0	0	0	0	0	37	43	36	21	0	0	0	0	0	1	2	0	48	18	64	25	0	0	0	0	0	3	0	1	0	0
Soltu.Atl_v3.01_1G004180.1	0	0	6	0	3	0	0	0	0	1	0	4	0	0	0	0	0	0	0	0	0	1	0	0	0	0	0	0	0	1	0	0	1	1	1	0	0	0	0	0	0	0	8	0	0	0	0	0	0
Soltu.Atl_v3.01_1G004190.1	0	0	0	0	0	0	0	0	0	0	0	0	0	0	0	0	0	0	0	0	0	0	0	0	0	0	0	0	0	0	0	0	0	0	0	0	0	0	0	0	0	0	0	0	0	0	0	0	0
Soltu.Atl_v3.01_1G004200.1	0	2	17	17	5	6	10	31	70	9	21	9	21	5	14	35	7	14	2	9	4	1	2	25	54	8	13	0	0	1	6	2	6	11	6	24	22	0	14	4	15	8	11	11	4	12	6	6	17
Soltu.Atl_v3.01_1G004210.1	0	0	0	0	0	0	0	0	0	0	0	0	0	0	0	0	0	0	0	0	0	0	0	0	0	0	0	0	0	0	0	0	0	0	0	0	0	0	0	0	0	0	0	0	0	0	0	0	0
Soltu.Atl_v3.01_1G004220.1	0	0	0	0	1	1	0	0	0	0	0	0	0	0	0	0	0	0	0	0	0	0	0	0	0	1	0	0	0	0	0	0	0	0	0	0	0	0	0	0	0	0	0	0	0	0	0	0	0
Soltu.Atl_v3.01_1G004230.1	0	0	0	0	0	0	0	0	0	0	0	0	0	0	0	0	0	0	0	0	0	0	0	0	0	0	0	0	0	0	0	0	0	0	0	0	0	0	0	0	0	0	0	0	0	0	0	0	0
Soltu.Atl_v3.01_1G004240.1	0	0	0	5	0	0	0	0	0	0	0	0	0	0	0	0	0	0	0	0	0	0	0	0	0	0	0	0	0	0	0	0	0	0	0	0	0	0	0	0	0	0	0	0	0	0	0	0	0
Soltu.Atl_v3.01_1G004250.1	0	0	0	0	0	0	0	0	0	0	0	0	0	0	0	0	0	0	0	0	0	0	0	0	0	0	0	0	0	0	0	0	0	0	0	0	0	0	0	0	0	0	0	0	0	0	0	0	0
Soltu.Atl_v3.01_1G004260.1	0	0	1	0	1	1	0	0	2	0	6	0	3	0	0	0	0	1	0	0	0	0	0	0	0	3	0	12	0	0	0	0	0	1	1	1	0	0	0	1	2	0	0	0	0	0	4	1	0
Soltu.Atl_v3.01_1G004280.1	0	0	0	0	0	0	0	0	0	0	0	0	0	0	0	0	0	0	0	0	0	0	0	0	0	0	0	0	0	0	0	0	0	0	0	0	0	0	0	0	0	0	0	0	0	0	0	0	0
Soltu.Atl_v3.01_1G004290.1	0	0	0	0	0	0	0	0	1	0	2	0	0	0	0	0	0	0	0	0	0	0	0	0	0	0	0	0	0	0	0	0	0	0	0	0	0	0	0	1	0	0	0	0	0	0	0	0	0
Soltu.Atl_v3.01_1G004300.1	4	6	9	0	10	5	5	4	6	1	5	11	5	2	18	9	5	8	9	24	5	18	6	17	6	15	3	9	5	17	8	5	24	8	5	5	16	4	4	0	5	13	2	4	5	12	3	10	6
Soltu.Atl_v3.01_1G004310.1	2	2	4	0	3	4	15	28	5	24	31	11	9	8	11	1	20	0	1	7	0	5	3	20	7	24	31	6	1	5	10	17	17	14	30	0	20	0	16	13	14	6	21	0	18	3	5	21	11
Soltu.Atl_v3.01_1G004320.1	2	0	0	0	0	1	0	35	14	13	35	5	9	9	1	23	5	22	1	16	10	7	15	72	12	18	26	1	1	13	14	7	17	7	3	18	12	3	13	1	5	4	1	4	8	7	5	8	6
Soltu.Atl_v3.01_1G004330.1	4	2	8	0	14	7	29	21	50	45	55	5	8	8	8	24	6	6	8	9	15	15	20	94	33	9	71	6	2	6	10	22	2	24	12	47	37	23	11	19	11	3	20	9	4	11	10	19	9
Soltu.Atl_v3.01_1G004340.1	0	0	0	0	0	0	0	0	0	0	0	0	0	0	0	0	0	0	0	0	0	0	0	0	0	0	0	0	0	0	0	0	0	0	0	0	0	0	0	0	0	0	0	0	0	0	0	0	0
Soltu.Atl_v3.01_1G004360.1	2	6	0	9	5	3	8	2	11	14	11	9	17	18	17	17	13	2	23	26	4	13	16	14	14	3	8	20	15	18	3	13	13	1	10	2	2	6	12	8	19	19	9	1	13	12	3	22	4
Soltu.Atl_v3.01_1G004370.1	1	2	1	0	0	4	2	0	0	1	7	2	6	2	0	0	4	0	8	9	8	14	5	9	0	0	3	1	4	3	0	4	10	2	0	3	0	3	0	3	23	2	3	4	8	0	0	2	4
Soltu.Atl_v3.01_1G004380.1	1	3	7	4	10	9	12	78	35	134	164	11	24	9	19	1	16	5	8	4	40	14	22	246	120	118	216	20	2	5	16	8	37	47	32	23	123	16	67	76	9	10	76	5	29	4	23	38	26
Soltu.Atl_v3.01_1G004390.1	1	0	15	0	14	5	24	46	60	32	115	6	25	8	13	25	22	23	5	12	19	33	21	132	29	41	98	8	3	27	16	24	28	16	35	50	48	12	12	20	29	5	51	14	8	34	7	43	27
Soltu.Atl_v3.01_1G004400.11	2	0	3	1	6	1	2	12	2	1	10	2	13	2	10	10	3	0	4	6	0	4	8	13	9	0	4	6	11	6	0	1	7	2	1	3	16	0	3	3	2	4	2	2	4	3	1	23	0
Soltu.Atl_v3.01_1G004410.1	70	32	22	58	15	25	18	74	38	12	12	70	40	51	36	45	55	37	49	61	7	37	40	20	25	6	5	31	25	22	63	55	44	36	54	17	5	12	10	27	45	43	33	49	98	65	18	54	75
Soltu.Atl_v3.01_1G004420.1	16	2	11	5	24	15	7	6	12	32	21	28	46	17	20	20	29	26	22	19	43	39	17	10	33	5	24	27	22	21	12	8	29	62	41	19	8	8	15	34	24	10	46	41	41	34	37	59	21
Soltu.Atl_v3.01_1G004430.2	22	25	38	26	48	35	50	4	10	2	9	4	12	6	0	4	1	2	8	1	11	5	7	27	1	18	8	19	4	3	9	4	30	41	24	25	3	1	6	28	12	3	31	3	35	6	11	19	4
Soltu.Atl_v3.01_1G004440.1	378	286	312	232	439	215	421	168	221	190	171	199	130	57	266	182	96	215	101	41	363	158	82	148	262	170	197	302	120	135	259	120	186	160	161	196	136	162	106	320	123	156	221	87	212	127	155	202	89
Soltu.Atl_v3.01_1G004450.1	284	221	245	155	346	168	203	100	130	117	94	147	115	66	248	90	66	137	59	37	247	61	79	94	100	107	68	228	79	20	141	51	150	205	74	68	134	142	61	360	65	82	230	71	256	56	160	248	73
Soltu.Atl_v3.01_1G004460.2	126	171	65	146	789	803	895	870	729	593	712	1209	1102	122	1003	929	196	816	377	414	921	993	297	146	740	147	214	995	394	134	785	181	1393	1233	1317	127	193	252	118	1441	661	159	1635	128	882	143	1219	915	200
Soltu.Atl_v3.01_1G004470.1	1	0	0	0	11	0	0	32	20	11	30	0	0	3	4	1	0	1	1	1	1	3	0	25	30	15	8	1	3	0	2	2	16	11	4	10	6	1	9	37	0	0	15	0	5	8	3	11	2
Soltu.Atl_v3.01_1G004480.1	0	0	0	0	1	2	0	3	7	3	6	3	0	6	0	0	0	0	1	5	0	0	1	7	0	5	8	0	0	0	1	0	0	11	8	0	2	0	8	10	1	3	15	3	22	0	13	27	3
Soltu.Atl_v3.01_1G004490.1	0	0	0	0	0	0	0	0	0	0	0	0	0	0	0	0	0	0	0	0	0	0	0	0	0	0	0	0	0	0	0	0	0	0	0	0	0	0	0	0	0	0	0	0	0	0	0	0	0
Soltu.Atl_v3.01_1G004500.2	84	82	43	79	136	170	84	39	36	45	19	110	81	115	73	179	122	158	111	90	194	187	162	37	28	23	36	36	35	70	99	85	112	35	104	34	23	62	13	52	58	126	36	115	86	142	113	163	125
Soltu.Atl_v3.01_1G004510.1	0	0	0	0	0	0	0	0	0	0	0	0	0	0	0	0	0	0	0	0	0	0	0	0	0	0	0	0	0	0	0	0	0	0	0	0	0	0	0	0	0	0	0	0	0	0	0	0	0
Soltu.Atl_v3.01_1G004520.1	0	0	2	4	5	0	0	71	40	10	26	2	0	0	0	0	0	2	0	0	0	0	0	86	27	0	4	3	0	0	0	0	0	2	3	30	9	1	20	4	0	0	12	0	4	0	3	1	0
Soltu.Atl_v3.01_1G004530.1	0	0	0	0	0	0	0	0	0	0	0	0	0	0	0	0	0	0	0	0	0	0	0	0	0	0	0	0	0	0	0	0	0	0	0	0	0	0	0	0	0	0	0	0	0	0	0	0	0
Soltu.Atl_v3.01_1G004540.1	22	21	42	27	0	0	0	25	63	69	82	3	0	1	0	0	0	0	0	0	0	0	0	47	106	13	36	6	0	0	0	0	0	3	0	61	31	12	14	0	0	0	0	0	3	0	0	0	0
Soltu.Atl_v3.01_1G004550.1	32	26	54	40	1	0	0	57	97	83	117	8	0	2	0	0	0	0	0	4	0	0	0	98	158	15	53	0	0	0	4	0	0	0	0	94	43	17	18	0	0	0	5	0	0	0	0	0	0
Soltu.Atl_v3.01_1G004560.1	0	0	0	0	0	0	0	0	0	0	0	0	0	0	0	0	0	0	0	0	0	0	0	0	0	0	0	0	0	0	0	0	0	0	0	0	0	0	0	0	0	0	0	0	0	0	0	0	0
Soltu.Atl_v3.01_1G004570.2	2	1	29	23	13	2	20	112	46	52	77	90	8	3	5	52	0	10	7	0	9	0	2	102	68	20	25	64	6	4	21	0	39	55	7	54	28	11	47	57	8	5	65	6	87	4	53	115	6
Soltu.Atl_v3.01_1G004580.1	0	0	0	0	0	0	0	9	4	0	26	0	0	2	0	0	0	0	0	4	0	0	0	1	4	0	4	0	0	0	0	0	0	0	0	1	4	0	1	0	0	0	0	0	0	0	0	0	0
Soltu.Atl_v3.01_1G004590.1	2	0	5	0	2	0	0	22	18	0	8	0	0	0	0	0	0	7	0	0	0	0	1	59	1	3	2	3	0	0	2	0	4	0	3	12	4	1	5	4	0	0	3	2	9	6	4	0	1
Soltu.Atl_v3.01_1G004600.1	0	0	0	0	0	0	0	0	1	0	2	3	0	0	0	0	0	0	0	0	0	0	0	2	0	0	0	6	0	0	1	0	0	1	0	0	6	0	0	0	0	0	11	0	2	0	0	0	0
Soltu.Atl_v3.01_1G004610.1	0	0	0	0	0	0	0	0	0	0	0	0	0	0	0	0	0	0	0	0	0	0	0	0	0	0	0	0	0	0	0	0	0	0	0	0	0	0	0	0	0	0	0	0	0	0	0	0	0
Soltu.Atl_v3.01_1G004620.1	0	0	0	0	0	0	0	0	0	0	1	0	0	0	0	0	0	0	0	0	0	0	0	0	0	0	0	0	0	0	0	0	0	0	0	0	0	0	1	0	0	0	0	0	0	0	0	0	0
Soltu.Atl_v3.01_1G004630.1	8	1	10	7	1	0	0	51	34	10	29	8	0	0	0	0	0	0	0	0	0	0	0	60	46	2	16	0	0	0	0	0	0	0	0	81	31	1	16	0	0	0	0	0	0	0	0	0	0
Soltu.Atl_v3.01_1G004640.1	6	6	49	41	23	2	20	249	169	102	158	79	8	4	10	42	0	8	10	1	11	0	6	175	166	24	49	58	8	2	12	0	27	61	23	104	45	13	71	45	8	5	88	14	76	12	29	85	4
Soltu.Atl_v3.01_1G004650.1	0	0	0	0	8	12	26	0	0	0	0	5	2	0	21	24	0	10	0	0	1	5	0	0	0	1	0	17	0	0	29	2	9	21	9	0	0	0	0	24	0	0	26	3	27	2	8	7	7
Soltu.Atl_v3.01_1G004660.1	0	0	0	0	3	8	7	0	0	0	0	3	0	0	2	0	0	2	0	12	1	4	3	0	4	0	0	22	0	0	0	3	2	3	0	0	0	0	0	0	0	0	5	1	19	0	3	21	1
Soltu.Atl_v3.01_1G004670.1	51	42	51	46	8	11	21	2	6	0	7	20	29	18	14	8	5	26	25	46	48	23	11	5	0	0	0	34	77	31	82	45	30	45	39	15	12	12	5	28	41	22	38	14	58	1	35	30	40
Soltu.Atl_v3.01_1G004680.1	35	25	15	7	4	3	0	0	0	0	10	10	21	11	0	2	5	9	28	58	37	24	11	1	0	0	0	43	87	47	37	21	10	75	7	15	0	4	6	17	28	11	47	16	63	2	22	49	44
Soltu.Atl_v3.01_1G004690.1	27	14	13	8	3	3	0	0	0	0	5	13	1	0	9	0	0	7	15	12	30	21	6	1	0	0	0	37	36	7	41	18	11	25	17	0	0	0	0	14	10	10	21	11	32	0	21	25	26
Soltu.Atl_v3.01_1G004700.1	0	0	0	0	0	0	0	0	0	0	0	0	0	0	0	0	0	0	0	0	0	0	0	0	0	0	0	0	0	0	0	0	0	0	0	0	0	0	0	0	0	0	0	0	0	0	0	0	0
Soltu.Atl_v3.01_1G004710.2	5	6	5	0	1	4	8	0	7	0	4	7	1	7	0	0	3	12	8	12	17	11	15	3	0	1	0	1	11	24	11	6	5	1	5	5	0	7	1	8	0	0	4	12	3	16	0	3	10
Soltu.Atl_v3.01_1G004720.1	10	6	8	7	0	5	1	0	0	3	2	4	0	0	0	1	1	0	0	0	0	0	1	6	1	3	1	0	0	0	6	2	0	2	0	10	0	10	9	11	0	1	0	0	4	0	5	4	3
Soltu.Atl_v3.01_1G004730.1	0	0	0	0	4	2	0	0	0	6	0	7	0	0	0	0	0	2	5	2	3	1	1	7	0	0	0	0	3	2	0	0	4	0	0	0	0	0	0	2	0	0	8	0	0	0	3	5	2
Soltu.Atl_v3.01_1G004740.1	45	38	41	39	0	1	0	13	17	32	14	2	7	0	0	0	0	0	2	2	0	0	0	29	22	10	16	6	4	1	5	2	0	0	0	35	2	165	38	0	0	1	0	8	16	0	0	0	1
Soltu.Atl_v3.01_1G004760.1	0	0	0	0	0	0	0	0	0	0	0	0	0	0	0	0	0	0	0	0	0	0	0	0	0	0	0	0	0	0	0	0	0	0	0	0	0	0	0	0	0	0	0	0	0	0	0	0	0
Soltu.Atl_v3.01_1G004770.1	0	0	0	0	0	0	0	0	0	0	0	0	0	0	0	0	0	0	0	0	0	0	0	0	0	0	0	0	0	0	0	0	0	0	0	0	0	0	0	0	0	0	0	0	0	0	0	0	0
Soltu.Atl_v3.01_1G004780.1	3	0	0	29	0	1	0	3	0	0	0	0	0	3	0	0	1	0	0	0	1	0	2	1	1	2	1	1	0	0	0	0	0	0	0	0	0	9	0	2	0	0	0	0	0	0	0	0	0
Soltu.Atl_v3.01_1G004790.1	0	0	0	0	0	0	0	0	0	0	0	0	0	0	0	0	0	0	0	0	0	0	0	0	0	0	0	0	0	0	0	0	0	0	0	0	0	0	0	0	0	0	0	0	0	0	0	0	0
Soltu.Atl_v3.01_1G004800.1	0	0	0	0	0	0	0	0	0	0	0	0	0	0	0	0	0	0	0	0	0	0	0	0	0	0	0	0	0	0	0	0	0	0	0	0	0	0	0	0	0	0	0	0	0	0	0	0	0
Soltu.Atl_v3.01_1G004810.1	0	0	0	0	0	0	0	0	0	0	0	0	0	0	0	0	0	0	0	0	0	0	0	0	0	0	0	0	0	0	0	0	0	0	0	0	0	0	0	0	0	0	0	0	0	0	0	0	0
Soltu.Atl_v3.01_1G004820.1	0	0	0	0	0	7	0	0	0	11	1	0	0	0	1	0	0	2	0	0	0	5	1	0	0	0	0	0	0	0	3	0	1	0	0	0	2	0	0	0	0	0	5	0	0	2	3	0	0
Soltu.Atl_v3.01_1G004830.2	3	0	5	29	0	0	0	0	0	0	0	0	0	0	0	0	0	0	0	0	1	0	0	1	1	0	2	0	0	0	0	0	0	0	0	1	1	3	0	0	0	0	0	0	0	0	0	0	0
Soltu.Atl_v3.01_1G004840.1	11	9	8	0	0	0	0	0	4	2	0	0	0	0	0	0	0	0	0	1	9	0	0	1	2	11	0	1	0	0	0	0	0	0	0	1	5	7	6	0	0	1	0	4	0	7	0	0	3
Soltu.Atl_v3.01_1G004850.1	2	0	0	0	0	0	0	0	0	0	0	2	8	0	0	0	0	0	0	0	0	0	0	0	0	0	0	0	0	0	0	0	0	2	0	0	0	8	0	0	0	1	0	1	0	0	0	0	1
Soltu.Atl_v3.01_1G004860.1	3	0	0	0	0	0	0	3	0	0	34	4	0	0	0	0	0	0	0	0	0	0	0	0	4	4	5	0	0	0	0	0	0	0	0	0	0	11	8	0	0	0	0	0	0	0	0	0	0
Soltu.Atl_v3.01_1G004870.1	0	0	0	0	1	8	0	0	0	19	2	9	0	0	1	0	1	6	6	0	2	15	1	0	0	0	0	3	3	0	0	0	2	2	1	0	0	0	0	4	0	5	6	2	0	3	3	5	0
Soltu.Atl_v3.01_1G004880.1	0	0	0	0	0	0	0	0	0	0	0	0	2	0	0	0	0	1	0	4	0	0	0	0	0	0	0	4	0	0	13	0	5	0	0	1	3	0	0	4	0	0	21	0	5	3	6	17	8
Soltu.Atl_v3.01_1G004890.4	5	1	0	0	0	0	1	0	3	3	0	0	0	2	0	0	0	1	0	3	1	3	0	0	3	0	0	6	1	1	0	0	0	0	0	0	0	0	0	0	0	0	0	0	0	0	0	0	0
Soltu.Atl_v3.01_1G004900.1	0	0	0	0	0	0	0	0	0	0	0	0	0	0	0	0	0	0	0	0	0	0	0	0	0	0	0	0	0	0	0	0	0	0	0	0	0	0	0	0	0	0	0	0	0	0	0	0	0
Soltu.Atl_v3.01_1G004910.1	0	0	0	0	0	0	0	0	0	0	0	0	0	0	0	0	0	0	0	0	0	0	0	0	0	0	0	0	0	0	0	0	0	0	0	0	0	0	0	0	0	0	0	0	0	0	0	0	0
Soltu.Atl_v3.01_1G004920.1	0	0	0	0	0	0	0	0	0	0	0	0	0	0	0	0	0	0	0	0	0	0	0	0	0	0	0	0	0	0	0	0	0	0	0	0	0	0	0	0	0	0	0	0	0	0	0	0	0
Soltu.Atl_v3.01_1G004930.2	0	1	7	5	13	7	6	23	12	26	8	25	5	7	17	50	21	7	3	7	2	4	7	13	41	7	1	5	3	10	5	17	5	4	7	8	8	0	11	16	7	4	7	5	11	6	9	10	15
Soltu.Atl_v3.01_1G004940.1	0	0	0	2	0	0	0	0	0	0	0	0	0	0	0	0	0	0	0	0	0	0	0	0	0	0	0	0	0	0	0	0	0	0	0	0	0	0	0	0	0	0	0	0	0	0	0	0	0
Soltu.Atl_v3.01_1G004950.4	12	1	21	2	12	13	45	12	1	8	18	30	54	29	51	27	20	22	17	21	46	29	32	13	9	1	13	44	43	39	0	39	40	25	23	3	10	17	11	22	2	39	6	31	20	23	25	35	27
Soltu.Atl_v3.01_1G004960.2	192	198	165	255	223	186	180	184	104	119	101	148	144	136	132	203	172	235	116	299	130	198	119	70	244	151	176	177	102	67	124	73	149	109	108	146	79	202	86	126	121	110	116	128	116	135	141	156	132
Soltu.Atl_v3.01_1G004970.3	193	94	227	322	21	7	19	65	135	111	137	10	1	9	1	17	25	10	14	4	15	23	17	283	154	204	190	21	24	9	10	11	9	19	13	420	321	352	171	1	19	9	12	21	12	14	6	16	5
Soltu.Atl_v3.01_1G004980.4	76	71	56	39	50	67	49	19	78	153	78	1	0	3	50	0	8	13	19	43	7	8	2	44	41	86	122	2	6	11	14	12	15	5	6	19	22	74	54	14	0	12	7	2	16	30	0	25	0
Soltu.Atl_v3.01_1G004990.1	12	0	7	5	5	10	4	8	14	22	9	0	0	0	4	0	0	1	0	0	0	0	1	5	4	6	16	0	0	0	0	0	0	0	0	1	2	5	9	3	0	0	0	0	0	4	0	0	0
Soltu.Atl_v3.01_1G005000.1	0	0	0	0	0	0	0	0	0	8	2	0	0	0	5	0	0	0	7	1	0	4	0	0	0	0	2	0	1	0	0	0	0	5	2	1	0	0	1	0	1	0	5	0	0	1	0	1	0
Soltu.Atl_v3.01_1G005010.1	10	2	10	12	16	29	45	24	13	0	37	10	4	5	16	9	3	17	16	7	15	2	8	5	12	13	10	15	1	1	35	2	26	10	12	3	11	0	15	27	5	6	24	6	34	6	35	12	20
Soltu.Atl_v3.01_1G005020.1	4	2	2	0	0	0	0	0	1	0	0	0	1	2	2	0	0	2	1	1	0	0	0	0	0	0	0	0	0	1	0	0	1	0	7	0	15	3	4	0	0	1	1	3	0	0	0	2	1
Soltu.Atl_v3.01_1G005030.1	0	0	0	2	0	0	0	0	0	0	0	0	0	0	0	0	2	0	0	4	3	0	0	0	0	5	0	1	0	0	0	0	0	0	3	1	4	0	9	0	0	0	4	0	0	6	2	5	2
Soltu.Atl_v3.01_1G005040.1	0	0	0	0	1	0	0	14	2	0	21	2	0	0	1	0	0	2	1	2	5	0	2	13	3	18	3	1	2	1	3	5	3	14	3	8	15	5	19	0	0	0	0	0	2	0	8	18	0
Soltu.Atl_v3.01_1G005050.1	32	94	39	26	501	76	421	47	344	142	91	84	114	130	183	168	166	377	75	81	89	132	199	171	67	39	66	90	45	196	27	199	158	95	121	35	148	130	155	149	72	73	70	69	91	56	152	331	47
Soltu.Atl_v3.01_1G005060.1	51	31	57	54	10	1	0	123	124	111	27	0	3	0	1	0	0	0	0	0	0	3	7	105	99	114	77	9	0	0	9	1	2	5	2	101	95	158	87	0	0	1	0	0	2	0	0	12	0
Soltu.Atl_v3.01_1G005070.1	194	113	230	28	251	202	198	182	173	204	238	197	275	219	233	267	188	167	238	207	279	326	262	208	275	192	202	156	232	110	139	177	277	362	109	171	264	86	168	302	139	153	204	120	204	307	268	309	239
Soltu.Atl_v3.01_1G005080.7	1400	934	1317	748	1571	1461	3097	1605	3078	1021	1644	2267	1760	770	2753	1723	890	2521	1559	831	1650	1898	849	1348	2634	1204	963	2619	999	790	1867	1039	2534	3269	1622	2105	2579	786	729	2921	1829	826	3277	700	2970	1261	3230	2761	1169
Soltu.Atl_v3.01_1G005090.1	0	0	0	0	0	0	0	0	0	0	0	0	0	0	0	0	0	0	0	0	0	8	0	0	0	0	0	0	0	0	0	0	0	8	0	0	0	0	0	2	3	5	0	0	0	0	1	0	0
Soltu.Atl_v3.01_1G005100.1	0	0	0	0	0	0	0	0	0	0	0	0	0	0	0	0	0	0	0	0	3	5	0	0	0	0	0	4	0	0	0	0	4	12	0	0	0	0	0	2	3	5	0	0	6	0	1	0	0
Soltu.Atl_v3.01_1G005110.1	0	0	0	0	0	0	0	0	0	0	0	0	0	0	0	0	0	0	0	0	0	0	0	0	0	0	0	0	0	0	0	0	0	0	0	0	0	0	0	0	0	0	0	0	0	0	0	0	0
Soltu.Atl_v3.01_1G005120.1	0	0	0	0	0	0	0	0	0	0	0	0	0	0	0	0	0	0	0	0	0	0	0	0	0	0	0	0	0	0	0	0	0	0	0	0	0	0	0	0	0	0	0	0	0	0	0	0	0
Soltu.Atl_v3.01_1G005130.1	0	0	0	0	0	0	0	0	0	0	0	0	0	0	0	0	0	0	0	0	0	0	0	0	0	0	0	0	0	0	0	0	0	0	0	0	0	0	0	0	0	0	0	0	0	0	0	0	0
Soltu.Atl_v3.01_1G005180.1	0	0	0	0	0	0	0	0	0	0	0	0	0	0	0	0	0	0	0	0	0	0	0	0	0	0	0	0	0	0	0	0	0	0	0	0	0	0	0	0	0	0	0	0	0	0	0	0	0
Soltu.Atl_v3.01_1G005190.1	0	0	0	0	0	0	0	0	0	0	0	0	0	0	0	0	0	0	0	0	0	0	0	0	0	0	0	0	0	0	0	0	0	0	0	0	0	0	0	0	0	0	0	0	0	0	0	0	0
Soltu.Atl_v3.01_1G005200.1	0	0	0	0	0	0	0	0	0	0	0	0	0	0	0	0	0	0	0	0	0	0	0	0	0	0	0	0	0	0	0	0	0	0	0	0	0	0	0	0	0	0	0	0	0	0	0	0	0
Soltu.Atl_v3.01_1G005210.1	0	0	0	0	0	0	0	0	0	0	0	0	0	0	0	0	0	0	0	0	0	0	0	0	0	0	0	0	0	0	0	0	0	0	0	0	0	0	0	0	0	0	0	0	0	0	0	0	0
Soltu.Atl_v3.01_1G005220.5	205	162	249	231	149	164	155	271	423	287	337	249	267	220	266	273	215	281	285	240	441	300	220	344	320	336	371	280	259	297	239	245	340	362	179	317	393	387	173	283	227	242	190	214	373	241	307	468	254
Soltu.Atl_v3.01_1G005230.2	79	47	52	54	46	28	16	5	92	80	35	38	26	29	28	51	28	50	49	25	74	20	25	27	85	62	41	56	28	30	44	11	53	42	43	35	26	80	66	36	36	29	47	26	91	31	39	54	56
Soltu.Atl_v3.01_1G005240.1	9	0	8	5	8	5	9	45	130	26	97	97	126	98	50	57	134	100	59	24	170	169	230	143	91	26	19	75	44	113	54	37	83	65	75	15	137	33	128	48	74	175	71	112	121	69	138	62	65
Soltu.Atl_v3.01_1G005250.2	417	348	529	453	6	3	6	361	785	638	374	4	0	3	0	0	2	0	10	0	4	11	2	380	548	408	456	9	4	3	0	1	5	15	5	441	228	368	208	0	0	0	12	0	33	7	10	3	6
Soltu.Atl_v3.01_1G005260.2	371	232	225	247	112	85	121	190	262	232	229	170	220	155	184	158	177	204	234	206	264	206	202	320	224	261	252	155	114	127	170	127	203	151	172	378	386	356	174	91	108	158	138	160	252	210	109	242	133
Soltu.Atl_v3.01_1G005270.2	232	302	508	335	526	565	397	102	58	164	294	406	410	127	244	183	72	96	231	67	261	272	172	107	130	447	423	414	611	176	409	80	312	353	287	9	8	32	28	1161	275	332	689	206	881	506	325	1684	593
Soltu.Atl_v3.01_1G005280.1	2	7	4	0	0	0	0	0	0	0	4	7	9	7	3	23	9	3	0	18	3	5	0	0	0	0	0	1	5	0	8	4	1	9	8	0	3	0	2	9	3	0	4	2	2	3	0	0	3
Soltu.Atl_v3.01_1G005290.1	1060	940	1206	870	1460	1228	2536	1505	2273	1814	2001	1348	1438	1503	1393	1771	1360	1650	1461	1734	2031	1880	1361	1447	1779	1388	1696	1593	1412	1742	1448	1404	1636	1588	1451	1137	2219	1047	1051	1586	1658	1785	1830	1614	1843	1653	1606	2133	1561
Soltu.Atl_v3.01_1G005300.1	2634	1963	2767	2645	12413	13910	10074	4864	5357	6177	4388	11624	14061	11769	18060	15148	12341	11494	11219	11384	17539	13825	11863	4879	5619	4303	4898	10844	12393	11209	11710	10325	10068	8585	12101	3563	3705	4245	3988	6529	10395	10269	7481	9141	11502	11433	9142	12035	12278
Soltu.Atl_v3.01_1G005310.11	2623	2198	2634	2317	2648	2602	1975	2310	3054	3130	2011	2390	2123	1709	2228	2487	2003	2955	2204	1723	2678	2540	1922	2353	3110	2237	2392	2083	1295	1750	1976	1567	2714	2610	1858	2519	3054	2782	2122	2061	1627	1610	2012	1688	2810	2045	3221	3443	2060
Soltu.Atl_v3.01_1G005320.5	80	36	104	66	59	50	58	64	94	102	107	107	100	97	60	108	91	87	80	69	157	85	79	151	136	91	110	111	81	88	69	57	94	102	70	102	145	69	100	83	113	128	120	145	138	85	170	141	101
Soltu.Atl_v3.01_1G005330.4	145	149	128	64	212	206	200	109	158	170	177	175	175	244	134	256	216	243	259	326	208	258	331	137	189	126	162	202	152	230	219	233	275	293	228	151	145	101	116	195	140	282	256	248	255	279	226	321	213
Soltu.Atl_v3.01_1G005340.2	447	436	377	348	456	359	431	315	397	490	547	666	687	1057	482	718	811	791	921	1127	538	1087	1022	464	350	319	472	452	554	794	372	801	356	278	541	260	353	266	345	217	429	816	203	775	655	963	507	740	901
Soltu.Atl_v3.01_1G005350.1	880	690	576	564	403	258	399	494	548	502	266	392	315	334	362	389	424	443	416	234	342	503	340	325	567	340	316	257	170	215	323	260	282	195	267	367	301	717	316	205	341	254	242	294	445	247	363	447	348
Soltu.Atl_v3.01_1G005360.1	1251	770	1297	613	1002	664	1811	1192	2054	1453	1194	1148	885	1452	1022	738	1488	739	969	882	848	1471	1092	1647	1680	1069	1258	741	592	989	435	993	628	621	870	1624	1307	877	612	626	921	1000	790	1032	1167	1046	731	903	995
Soltu.Atl_v3.01_1G005370.1	185	134	191	132	661	851	705	201	221	370	247	583	258	330	487	362	548	398	494	367	601	555	364	254	153	95	74	230	264	298	344	311	442	435	380	212	265	143	171	257	535	256	289	279	568	424	401	195	330
Soltu.Atl_v3.01_1G005380.1	116	70	53	80	179	97	373	112	127	56	52	28	23	87	64	43	16	79	147	67	109	90	91	73	106	105	55	40	39	28	14	18	87	11	43	30	46	102	43	40	35	94	35	60	16	77	72	71	110
Soltu.Atl_v3.01_1G005390.1	3749	3454	3713	2918	0	0	0	1419	2173	1241	927	1	0	0	8	0	3	0	1	0	0	0	2	1305	1632	1235	1187	0	0	0	0	0	0	0	3	2259	986	1777	932	0	0	0	0	0	0	0	1	1	0
Soltu.Atl_v3.01_1G005400.3	873	803	761	825	1478	1232	798	1195	956	1919	1442	1617	1693	1169	1924	1530	1246	1757	1240	1122	3186	1918	1483	1222	1338	1205	1002	1795	1636	1633	1514	926	2142	2319	1608	992	1431	1041	1128	1671	1189	1626	1768	1574	1530	1735	1889	1994	1693
Soltu.Atl_v3.01_1G005410.1	0	0	0	0	0	0	0	0	0	0	0	0	0	0	0	0	0	0	0	0	0	0	0	0	0	0	0	0	0	0	0	0	0	0	0	0	0	0	0	0	0	0	0	0	0	0	0	0	0
Soltu.Atl_v3.01_1G005420.1	0	0	0	0	0	0	0	0	0	0	0	0	0	0	0	0	0	0	0	0	0	0	0	0	0	0	0	0	0	0	0	0	0	0	0	0	0	0	0	0	0	0	0	0	0	0	0	0	0
Soltu.Atl_v3.01_1G005430.3	1910	1273	1361	941	2971	2706	4704	560	1386	938	613	1419	1116	1106	1031	846	1250	1675	1753	954	1212	1928	1109	698	1156	576	729	629	369	793	719	829	1383	552	738	572	613	477	484	517	877	942	422	801	1185	863	1458	1236	1095
Soltu.Atl_v3.01_1G005440.1	0	0	0	0	0	0	0	0	0	0	0	0	0	0	0	0	11	1	0	0	0	0	4	0	0	0	0	0	0	0	0	0	0	0	0	0	0	0	0	0	0	0	0	0	0	0	0	2	0
Soltu.Atl_v3.01_1G005450.1	0	0	0	0	0	0	0	0	0	0	0	0	0	0	0	0	0	0	0	0	0	0	0	0	0	0	0	0	0	0	0	0	0	0	0	0	0	0	0	0	0	0	0	0	0	0	0	0	0
Soltu.Atl_v3.01_1G005480.1	55	49	39	39	10	15	25	18	25	32	39	18	8	19	5	28	25	21	15	17	29	28	16	45	11	44	15	12	6	22	3	19	31	32	18	28	21	23	10	18	0	30	29	13	30	8	5	8	18
Soltu.Atl_v3.01_1G005490.1	0	0	0	0	0	0	0	0	0	0	0	0	0	0	0	0	0	0	0	0	0	0	0	0	0	0	0	0	0	0	0	0	0	0	0	0	0	0	0	0	0	0	0	0	0	0	0	0	0
Soltu.Atl_v3.01_1G005500.1	75	5	83	14	17	8	24	43	31	26	66	25	32	22	41	31	46	30	36	52	40	25	23	13	26	15	12	11	14	11	14	19	13	15	36	23	53	101	7	30	22	18	29	12	41	36	4	15	57
Soltu.Atl_v3.01_1G005510.1	0	0	0	0	0	0	0	0	0	0	0	0	0	0	0	0	0	0	0	0	0	0	0	0	0	0	0	0	0	0	0	0	0	0	0	0	0	0	0	0	0	0	0	0	0	0	0	0	0
Soltu.Atl_v3.01_1G005520.1	0	0	0	0	0	0	0	0	0	0	0	0	0	0	0	0	0	0	0	0	0	0	0	0	0	0	0	0	0	0	0	0	0	0	0	0	0	0	0	0	0	0	0	0	0	0	0	0	0
Soltu.Atl_v3.01_1G005530.1	0	0	0	0	0	0	0	0	0	0	0	0	0	0	0	0	0	0	0	0	0	0	0	0	0	0	0	0	0	0	0	0	0	0	0	0	0	0	0	0	0	0	0	0	0	0	0	0	0
Soltu.Atl_v3.01_1G005540.1	98	92	89	80	189	122	249	91	68	58	22	51	25	51	44	49	47	100	74	14	86	67	34	23	59	47	40	46	32	28	59	15	95	28	52	60	41	49	44	28	16	49	17	42	53	15	64	13	24
Soltu.Atl_v3.01_1G005550.1	115	173	299	122	2428	1702	1363	189	23	585	858	1880	1623	441	1066	457	204	825	415	441	2251	1339	530	82	32	288	192	1501	2199	704	863	701	625	873	751	13	7	9	3	1190	1483	1072	1498	567	1448	1466	1299	2683	1361
Soltu.Atl_v3.01_1G005560.2	461	444	643	556	1561	1126	1183	1012	1128	2180	2052	1924	4044	3065	2444	4036	2303	1526	1887	3004	7782	3393	3887	1656	1118	1437	1769	4067	5461	5058	4149	3701	2725	2427	2973	748	2199	1200	1903	3333	2857	4657	4896	4877	2420	3998	2517	3725	3353
Soltu.Atl_v3.01_1G005570.1	264	303	262	288	395	452	366	335	383	487	304	354	342	319	397	393	490	364	377	303	402	422	482	488	461	429	393	316	243	405	337	376	413	376	379	402	469	420	376	372	281	374	381	410	339	392	443	563	346
Soltu.Atl_v3.01_1G005580.1	0	0	0	0	24	26	29	0	0	0	0	0	0	0	41	0	0	0	0	0	0	0	0	0	0	0	0	0	0	0	0	5	1	0	0	0	0	0	0	2	0	0	0	0	0	0	2	0	0
Soltu.Atl_v3.01_1G005590.1	31	39	42	8	69	57	46	0	4	0	4	7	3	16	56	0	18	24	4	0	13	20	3	0	13	12	7	7	1	1	2	11	36	14	10	1	2	11	2	3	7	3	0	1	15	3	8	2	10
Soltu.Atl_v3.01_1G005600.1	0	0	0	0	9	16	15	0	0	0	0	0	0	0	3	0	0	0	3	0	1	0	0	0	0	0	0	0	0	0	1	0	0	0	2	0	0	0	0	0	0	0	0	0	0	0	0	0	0
Soltu.Atl_v3.01_1G005610.1	7	1	5	1	10	10	32	0	0	0	0	0	0	2	10	0	0	0	0	0	5	0	0	0	0	0	0	4	2	0	6	0	5	6	0	0	0	0	0	0	0	0	0	0	0	0	0	0	3
Soltu.Atl_v3.01_1G005620.2	208	195	241	218	227	211	174	452	381	520	443	228	301	107	308	351	220	215	178	82	250	204	136	394	523	368	341	253	104	153	256	180	298	341	216	244	404	449	406	354	151	199	567	161	297	225	259	466	257
Soltu.Atl_v3.01_1G005630.1	0	0	0	0	0	0	0	0	0	0	0	0	0	0	0	0	0	0	0	0	0	0	0	0	0	0	0	0	0	0	0	0	0	0	0	0	0	0	0	0	0	0	0	0	0	0	0	0	0
Soltu.Atl_v3.01_1G005640.1	0	0	0	0	0	0	0	0	0	0	0	0	0	0	0	0	0	0	0	0	0	0	0	0	0	0	0	0	0	0	0	0	0	0	0	0	0	0	0	0	0	0	0	0	0	0	0	0	0
Soltu.Atl_v3.01_1G005650.1	130	60	83	48	0	0	0	35	103	61	42	0	0	0	0	0	0	0	0	0	0	0	0	38	50	39	56	0	0	0	0	0	0	0	0	69	37	54	32	0	0	0	0	0	0	0	0	0	0
Soltu.Atl_v3.01_1G005660.1	11	12	2	0	2	0	0	0	5	2	3	0	0	0	0	0	2	0	0	3	0	0	1	4	0	0	0	0	0	0	8	1	0	1	0	14	0	0	5	0	0	0	0	0	0	0	0	1	0
Soltu.Atl_v3.01_1G005670.1	0	0	0	0	3	0	0	0	0	0	0	0	0	0	0	0	0	0	0	0	0	0	0	4	0	0	0	0	0	0	0	0	0	0	0	0	0	0	0	0	0	2	0	0	0	0	0	0	0
Soltu.Atl_v3.01_1G005680.1	8	18	11	17	6	6	0	146	158	116	66	1	10	6	8	0	0	0	0	0	5	9	5	52	186	52	86	0	0	2	0	0	7	7	0	71	87	50	38	10	0	0	17	4	7	5	0	0	7
Soltu.Atl_v3.01_1G005690.1	9	4	5	4	1	0	16	158	107	45	42	1	0	0	2	0	1	7	2	0	5	6	7	126	87	60	82	0	0	0	3	1	6	9	0	55	49	51	23	0	0	0	5	3	5	8	4	0	1
Soltu.Atl_v3.01_1G005700.7	360	268	388	385	669	591	358	485	591	543	454	482	600	629	619	833	668	729	583	639	611	854	556	406	365	465	449	546	369	581	507	410	636	530	561	354	416	407	393	545	479	383	710	475	731	521	535	681	552
Soltu.Atl_v3.01_1G005710.1	122	78	108	105	189	183	31	234	131	128	165	177	288	233	324	265	177	261	207	279	280	251	224	146	108	188	193	230	169	203	135	157	202	227	168	96	163	114	130	241	81	202	213	177	261	155	171	162	164
Soltu.Atl_v3.01_1G005720.5	265	263	364	379	1017	748	494	241	325	169	247	241	249	232	529	503	389	381	259	222	313	393	263	230	409	283	224	257	197	175	205	190	235	166	382	280	197	431	188	185	177	249	114	290	253	352	238	338	300
Soltu.Atl_v3.01_1G005730.1	604	539	721	591	2585	2807	1981	1507	1424	1499	1035	1112	1028	1293	1704	1696	1448	845	1526	1264	1424	1281	867	1531	2022	921	1173	926	741	857	1255	1062	1522	903	1221	832	648	391	638	906	1153	1117	1220	1086	1196	1001	1335	1667	1340
Soltu.Atl_v3.01_1G005740.1	0	0	0	0	0	1	0	0	0	0	0	5	0	0	0	0	0	0	0	0	0	0	0	0	0	0	0	1	0	0	0	0	0	4	0	0	0	0	0	10	17	0	1	0	9	3	1	8	2
Soltu.Atl_v3.01_1G005750.1	0	0	0	0	8	14	27	0	0	0	0	2	0	0	0	0	0	0	0	0	0	0	0	0	0	0	0	0	0	0	0	0	2	0	0	0	0	0	0	0	0	0	0	0	0	0	0	1	0
Soltu.Atl_v3.01_1G005760.1	16	14	2	0	39	28	10	0	0	0	0	10	8	0	1	12	0	13	14	7	16	11	8	2	0	4	0	8	3	4	10	0	3	3	1	0	0	0	0	3	3	17	1	0	6	1	7	7	12
Soltu.Atl_v3.01_1G005770.1	0	0	0	0	0	0	0	0	0	0	0	0	0	0	0	0	0	0	0	0	0	6	8	0	0	0	0	0	4	0	0	0	0	1	0	0	0	0	0	1	0	0	0	0	0	0	0	0	0
Soltu.Atl_v3.01_1G005780.1	0	0	0	0	0	0	0	0	0	0	0	0	0	0	0	0	0	0	0	0	0	0	0	0	0	0	0	0	0	0	0	0	0	0	0	0	0	0	0	0	0	0	0	0	0	0	0	0	0
Soltu.Atl_v3.01_1G005790.1	0	0	0	0	0	0	0	0	0	0	0	0	0	0	0	0	0	0	0	0	0	0	0	0	0	0	0	0	0	0	0	0	0	0	0	0	0	0	0	0	0	0	0	0	0	0	0	0	0
Soltu.Atl_v3.01_1G005800.1	0	0	0	0	0	0	0	0	0	0	0	0	0	0	0	0	0	0	0	0	0	0	0	0	0	0	0	0	0	0	0	0	0	0	0	0	0	0	0	0	0	0	0	0	0	0	0	0	0
Soltu.Atl_v3.01_1G005810.1	0	0	0	0	0	0	0	0	0	0	0	0	0	0	0	0	0	0	0	0	0	0	0	0	0	0	0	0	0	0	0	0	0	0	0	0	0	0	0	0	0	0	0	0	0	0	0	0	0
Soltu.Atl_v3.01_1G005820.1	0	0	0	0	0	0	0	0	0	0	0	0	0	0	0	0	0	0	0	0	0	0	0	0	0	0	0	0	0	0	0	0	0	0	0	0	0	0	0	0	0	0	0	0	0	0	0	0	0
Soltu.Atl_v3.01_1G005830.1	0	0	0	0	0	0	0	0	0	0	0	0	0	0	0	0	0	0	0	0	0	0	0	0	0	0	0	0	0	0	0	0	0	0	0	0	0	0	0	0	0	0	0	0	0	0	0	0	0
Soltu.Atl_v3.01_1G005840.1	0	0	0	0	0	0	0	0	0	0	0	0	0	0	0	0	0	0	0	0	0	0	0	0	0	0	0	0	0	0	0	0	0	0	0	0	0	0	0	0	0	0	0	0	0	0	0	0	0
Soltu.Atl_v3.01_1G005850.1	0	11	6	0	4	4	9	14	5	18	5	8	14	10	6	20	8	10	1	23	29	9	0	10	1	13	15	4	12	1	13	5	7	13	5	16	6	19	13	20	12	13	41	19	16	21	12	21	15
Soltu.Atl_v3.01_1G005860.1	0	0	0	0	0	0	0	0	0	0	0	0	0	0	0	0	0	0	0	0	0	0	0	0	0	0	0	0	0	0	0	0	0	1	1	0	0	0	0	0	0	0	0	0	0	0	0	0	0
Soltu.Atl_v3.01_1G005870.1	14	7	14	0	0	0	0	0	0	0	0	0	0	0	4	0	0	2	0	0	0	0	0	0	0	0	0	0	0	0	0	0	0	0	0	0	0	0	0	0	0	0	0	0	0	0	0	0	0
Soltu.Atl_v3.01_1G005880.1	5	8	4	11	62	52	43	5	0	0	1	19	6	5	61	28	8	47	16	5	17	53	7	0	1	1	1	38	6	6	16	3	7	5	15	1	1	7	3	11	15	1	12	0	41	0	19	34	31
Soltu.Atl_v3.01_1G005890.1	116	91	70	52	310	315	161	155	170	147	109	111	123	65	145	205	97	165	127	125	137	136	112	108	174	82	98	122	110	59	96	73	188	156	109	78	118	58	85	164	104	123	187	33	155	112	135	142	73
Soltu.Atl_v3.01_1G005900.1	0	2	8	2	4	1	0	6	22	22	3	5	7	6	0	0	13	0	0	0	2	0	5	10	4	12	5	4	4	1	0	0	9	8	4	1	9	0	9	12	7	0	23	12	5	3	1	7	9
Soltu.Atl_v3.01_1G005920.1	107	71	52	83	262	184	285	144	127	127	113	83	83	67	104	219	58	177	111	76	95	90	90	76	70	76	59	74	35	39	82	38	98	130	71	75	113	87	71	84	128	83	160	58	95	51	158	109	56
Soltu.Atl_v3.01_1G005930.1	59	42	60	69	49	54	77	28	33	68	44	74	61	51	104	141	61	53	45	70	103	46	50	135	49	77	84	103	20	42	56	28	117	78	78	81	99	57	81	57	77	40	66	79	72	38	79	94	62
Soltu.Atl_v3.01_1G005940.1	0	0	0	0	0	0	0	0	0	0	0	0	0	0	0	0	0	0	0	0	0	0	0	0	0	0	0	0	0	0	0	0	0	0	0	0	0	0	0	0	0	0	0	0	0	0	0	0	0
Soltu.Atl_v3.01_1G005950.1	10	23	16	30	12	41	2	0	6	9	13	18	4	10	21	1	8	10	3	18	1	5	11	4	11	15	17	11	6	5	8	1	8	1	7	22	5	25	27	1	2	1	1	2	10	2	7	2	6
Soltu.Atl_v3.01_1G005960.1	0	0	0	0	229	142	286	0	0	0	0	0	0	0	14	0	0	12	0	0	1	0	0	0	0	0	0	0	0	0	0	0	0	0	0	0	0	0	0	0	0	0	0	0	0	0	0	0	0
Soltu.Atl_v3.01_1G005970.1	0	0	0	0	0	0	0	0	0	0	0	0	0	0	0	0	0	0	0	0	0	0	0	0	0	0	0	0	0	0	0	0	0	0	0	0	0	0	0	0	0	0	0	0	0	0	0	0	0
Soltu.Atl_v3.01_1G005980.3	1659	1175	1456	881	1876	1889	3137	693	1295	1023	984	1343	1575	1673	1353	1363	1722	1806	2063	2118	1332	2303	2123	847	1028	622	758	1023	1089	1935	1024	1658	1334	648	1214	885	753	639	710	608	1667	1949	537	1824	1254	1722	1433	1767	1632
Soltu.Atl_v3.01_1G005990.1	113	38	111	73	57	58	84	86	59	27	43	27	15	23	78	28	10	37	23	29	30	62	33	46	107	25	68	11	17	24	101	56	197	77	13	33	133	44	137	61	136	22	30	68	93	13	150	74	34
Soltu.Atl_v3.01_1G006000.1	0	0	0	0	0	0	0	0	0	0	0	0	1	4	16	8	2	0	1	2	0	0	14	0	0	0	0	0	1	0	0	2	0	3	4	0	0	0	0	0	0	5	0	0	5	0	0	0	3
Soltu.Atl_v3.01_1G006010.1	6	4	21	1	4	11	4	25	0	11	7	3	0	1	16	6	2	1	2	5	3	10	4	12	12	0	8	3	5	0	1	8	19	3	2	0	14	1	11	15	1	2	4	2	2	0	6	5	1
Soltu.Atl_v3.01_1G006020.1	0	0	0	0	0	0	0	0	0	0	5	0	0	0	0	0	0	0	0	0	0	0	0	0	0	0	0	0	0	0	0	0	10	0	6	0	0	0	0	0	1	0	2	0	3	0	0	0	0
Soltu.Atl_v3.01_1G006030.1	3	1	0	0	0	0	0	0	0	0	0	8	6	17	12	27	26	0	18	21	6	11	26	0	0	0	0	6	11	6	5	15	1	2	7	0	0	0	0	0	36	2	0	20	13	9	1	0	14
Soltu.Atl_v3.01_1G006040.1	0	0	0	0	0	0	0	0	0	0	0	0	0	0	0	0	0	0	0	0	0	0	0	0	0	0	0	0	0	0	0	0	0	0	0	0	0	0	0	0	0	0	0	0	0	0	0	0	0
Soltu.Atl_v3.01_1G006050.1	118	124	151	125	0	0	0	223	334	240	301	4	6	3	0	0	0	13	0	0	7	0	0	298	433	248	356	5	0	3	0	3	0	7	5	409	352	259	374	4	0	1	4	13	3	23	6	4	14
Soltu.Atl_v3.01_1G006060.1	250	246	414	392	0	0	0	611	897	770	573	3	19	3	0	0	1	8	3	0	9	0	1	924	1007	877	874	13	2	9	0	1	0	14	9	981	903	903	815	4	0	8	5	49	4	39	16	17	25
Soltu.Atl_v3.01_1G006070.1	0	0	0	0	0	0	0	0	0	0	0	0	0	0	0	0	2	0	0	0	0	0	0	0	0	0	0	0	0	0	0	0	0	0	0	0	0	0	0	0	0	0	0	0	0	0	0	0	0
Soltu.Atl_v3.01_1G006080.1	0	0	0	0	0	0	0	0	0	0	0	0	0	0	0	0	0	0	0	0	0	0	0	0	0	0	0	0	0	0	0	0	0	0	0	0	0	0	0	0	0	0	0	0	0	0	0	0	0
Soltu.Atl_v3.01_1G006090.1	0	0	0	0	0	0	0	0	0	0	0	0	0	0	0	0	0	0	0	0	0	0	0	0	0	0	0	0	0	0	0	2	0	4	0	0	0	0	0	0	0	0	2	0	0	3	0	0	1
Soltu.Atl_v3.01_1G006100.1	4	14	4	3	9	2	13	171	94	117	294	71	61	5	35	9	0	33	25	7	123	39	5	47	74	84	67	54	82	6	105	1	168	359	102	0	127	103	64	185	88	25	216	14	86	10	125	24	15
Soltu.Atl_v3.01_1G006110.1	333	250	312	217	495	408	523	75	94	52	70	313	209	191	266	189	215	301	376	223	235	346	203	47	84	59	85	139	111	142	183	183	399	379	270	226	60	131	97	153	136	215	149	206	412	216	316	451	408
Soltu.Atl_v3.01_1G006120.1	713	414	683	698	727	477	665	1419	1573	1559	1566	691	550	721	771	853	817	612	694	770	472	801	554	1685	1381	1239	1302	505	396	439	507	522	569	499	419	967	1617	969	865	557	609	592	529	621	865	876	519	800	595
Soltu.Atl_v3.01_1G006130.1	693	486	492	688	535	444	642	1421	1594	1552	1564	686	545	702	757	829	701	619	705	760	176	685	557	1663	1237	1222	1273	506	387	329	504	524	473	498	402	940	1574	968	899	536	597	592	530	612	854	864	520	806	595
Soltu.Atl_v3.01_1G006140.1	457	303	358	485	346	340	282	905	1015	907	1037	388	355	475	430	484	283	369	390	555	170	445	340	956	189	794	845	327	267	116	332	177	237	299	327	522	709	558	603	374	331	366	401	417	527	575	332	430	226
Soltu.Atl_v3.01_1G006150.1	666	490	546	480	921	926	1113	787	890	813	733	613	568	459	734	501	514	965	658	435	499	763	346	704	722	554	582	298	206	236	450	300	583	389	384	637	556	509	471	434	444	448	383	343	660	431	653	629	523
Soltu.Atl_v3.01_1G006160.1	0	0	0	0	0	0	0	0	0	0	0	0	0	0	0	0	0	0	0	0	0	0	0	0	0	0	0	0	0	0	0	0	0	0	0	0	0	0	0	0	0	0	0	0	0	0	0	0	0
Soltu.Atl_v3.01_1G006170.1	0	0	0	0	0	0	0	0	0	0	0	0	0	0	0	0	0	0	0	0	0	0	0	0	0	0	0	0	0	0	0	0	0	0	0	0	0	0	0	0	0	0	0	0	0	0	0	0	0
Soltu.Atl_v3.01_1G006180.1	0	0	0	0	0	0	0	0	0	0	0	0	0	0	0	0	0	0	0	0	0	0	0	0	0	0	0	0	0	0	0	0	0	0	0	0	0	0	0	0	0	0	0	0	0	0	0	0	0
Soltu.Atl_v3.01_1G006190.1	0	0	0	0	0	0	0	0	0	0	0	0	0	2	1	0	0	0	0	0	0	0	0	0	0	0	0	0	5	2	0	3	4	4	13	0	0	0	0	2	0	2	5	0	0	0	1	1	10
Soltu.Atl_v3.01_1G006200.1	0	0	0	0	0	0	0	0	0	0	25	0	0	2	0	0	0	0	0	0	0	0	0	0	0	2	2	0	0	0	0	0	0	0	0	0	5	7	6	0	0	0	0	0	0	0	0	0	2
Soltu.Atl_v3.01_1G006210.1	69	46	16	2	82	54	7	9	37	36	11	5	0	16	31	35	55	8	4	0	55	48	22	74	19	26	41	22	10	30	38	7	45	20	10	28	103	57	55	5	22	0	30	40	22	0	47	8	5
Soltu.Atl_v3.01_1G006220.1	0	1	6	0	69	45	39	66	56	44	86	370	110	6	79	34	26	60	35	35	235	23	15	136	38	15	33	124	116	15	129	13	74	189	101	82	55	0	14	190	125	59	179	67	172	61	136	279	69
Soltu.Atl_v3.01_1G006230.1	482	384	438	296	78	50	82	216	285	183	75	54	31	21	3	21	15	24	25	36	44	58	24	84	255	88	107	3	1	19	19	10	30	6	5	223	80	161	93	4	28	31	0	32	21	29	29	20	25
Soltu.Atl_v3.01_1G006240.1	0	0	0	0	0	0	0	0	0	0	0	0	0	0	0	0	0	0	0	0	0	0	0	0	0	0	0	0	0	0	0	0	0	0	0	0	0	0	0	0	0	0	0	0	0	0	0	0	0
Soltu.Atl_v3.01_1G006260.1	4	0	0	3	0	1	1	0	0	0	0	0	0	0	0	0	0	1	0	0	4	3	0	0	0	7	6	3	0	0	0	0	0	0	0	0	0	0	0	0	0	0	0	0	0	2	0	0	0
Soltu.Atl_v3.01_1G006270.2	0	0	0	0	0	0	0	0	0	0	0	1	0	0	0	0	0	0	0	0	0	0	0	0	0	0	0	0	0	0	0	0	0	0	0	0	0	0	0	0	0	0	0	0	0	0	0	0	0
Soltu.Atl_v3.01_1G006280.1	0	0	0	0	0	0	7	0	0	0	0	0	0	0	0	0	0	0	2	0	0	0	0	0	0	0	0	0	0	0	0	0	0	0	0	0	0	0	0	0	0	0	0	0	0	0	0	0	0
Soltu.Atl_v3.01_1G006290.1	0	0	0	0	0	0	0	0	0	0	0	0	0	0	0	0	0	0	0	0	0	0	0	0	0	0	0	0	0	0	0	0	0	0	0	0	0	0	0	0	0	0	0	0	0	0	0	0	0
Soltu.Atl_v3.01_1G006310.1	0	0	0	0	0	0	0	0	0	0	0	0	0	0	0	0	0	0	0	0	0	0	0	0	0	0	0	0	0	0	0	0	0	0	0	0	0	0	0	0	0	0	0	0	0	0	0	0	0
Soltu.Atl_v3.01_1G006320.1	0	0	0	0	0	0	0	0	0	0	0	0	0	0	0	0	0	0	0	0	0	0	0	0	0	0	0	0	0	0	0	0	0	0	0	0	0	0	0	0	0	0	0	0	0	0	0	0	0
Soltu.Atl_v3.01_1G006340.1	0	0	0	0	0	0	0	0	0	0	0	0	0	0	0	0	0	0	0	0	0	0	0	0	0	0	0	0	0	0	0	0	0	0	0	0	0	0	0	0	0	0	0	0	0	0	0	0	0
Soltu.Atl_v3.01_1G006350.3	24	25	32	62	85	49	59	44	98	151	53	61	62	49	59	71	64	103	35	30	78	92	53	173	46	18	140	51	94	51	48	33	29	105	140	82	258	24	64	91	75	61	132	29	267	51	72	160	84
Soltu.Atl_v3.01_1G006360.1	31	28	42	28	560	540	308	4	10	17	3	181	199	115	147	116	223	248	199	291	191	449	131	34	16	42	9	86	99	172	164	149	121	48	144	17	13	42	1	35	172	124	25	100	200	30	184	233	140
Soltu.Atl_v3.01_1G006370.1	0	2	0	1	1	0	0	0	0	1	0	1	0	0	0	4	0	0	1	0	3	2	1	0	1	0	0	0	0	0	0	0	0	0	0	3	0	0	0	0	2	0	0	0	1	0	3	0	0
Soltu.Atl_v3.01_1G006380.1	0	0	0	0	0	0	0	0	0	0	0	0	10	1	0	13	2	0	0	0	2	5	0	0	0	0	0	4	0	0	0	1	0	0	4	0	0	0	0	0	9	0	0	13	0	0	0	1	0
Soltu.Atl_v3.01_1G006390.1	0	0	0	0	0	0	0	0	0	0	0	0	0	0	0	0	0	0	0	0	0	0	0	0	0	0	0	0	0	0	0	0	0	0	0	0	0	0	0	0	0	0	0	0	0	0	0	0	0
Soltu.Atl_v3.01_1G006400.1	26	15	35	33	82	67	75	29	21	17	6	32	23	37	60	55	21	73	28	50	36	32	36	15	16	19	5	16	30	31	30	14	33	27	22	6	12	13	27	12	20	35	10	42	18	30	26	22	26
Soltu.Atl_v3.01_1G006410.1	296	241	280	305	313	353	600	43	53	100	47	46	19	7	160	28	22	732	74	145	112	53	15	112	47	79	46	30	13	33	80	60	486	157	63	145	4	145	149	59	49	26	86	8	459	23	164	103	50
Soltu.Atl_v3.01_1G006420.1	0	5	1	0	0	1	0	2	0	2	3	10	43	6	7	20	8	12	7	15	34	49	16	3	3	4	5	35	50	39	79	27	23	61	86	5	6	12	0	31	27	26	33	26	25	6	23	31	27
Soltu.Atl_v3.01_1G006430.1	0	0	4	0	0	0	0	0	0	9	0	5	4	5	15	12	22	9	0	6	7	4	0	0	0	0	0	5	3	10	2	1	8	2	7	0	2	0	0	0	0	4	0	7	3	34	1	1	8
Soltu.Atl_v3.01_1G006440.2	1	1	9	0	135	25	7	0	15	64	32	79	51	11	37	18	1	15	23	4	137	19	32	20	7	47	22	150	103	22	57	24	184	265	102	0	8	0	0	494	88	28	479	53	77	17	38	272	31
Soltu.Atl_v3.01_1G006450.1	996	718	830	641	917	1210	824	702	747	810	644	1022	1131	1000	1141	940	922	1241	1286	1253	1533	1225	1452	549	800	481	592	957	1488	1537	917	1227	904	590	862	569	599	524	630	554	635	1715	534	1477	1053	1714	915	1417	1251
Soltu.Atl_v3.01_1G006460.1	0	0	0	0	0	0	0	0	0	0	0	0	0	0	0	0	0	0	0	0	0	0	0	0	0	0	0	0	0	0	0	0	0	0	0	0	0	0	0	0	0	0	0	0	0	0	0	0	0
Soltu.Atl_v3.01_1G006500.1	68	40	44	72	359	251	148	209	274	329	92	196	285	207	310	240	138	239	223	64	402	203	133	90	162	85	94	224	148	123	274	125	372	297	265	138	256	132	105	321	165	183	247	173	215	153	370	401	234
Soltu.Atl_v3.01_1G006510.1	1272	1038	2308	1492	0	0	0	3710	5134	6869	3288	0	2	0	0	0	0	0	0	0	2	0	0	3443	4924	3809	3491	0	0	0	7	0	2	1	6	3064	2247	2325	2038	0	0	3	0	0	0	2	2	0	5
Soltu.Atl_v3.01_1G006520.1	98	127	140	179	221	109	115	316	348	463	276	185	173	220	154	134	198	252	157	142	266	183	170	323	269	184	224	206	128	146	186	167	213	329	134	128	203	177	171	263	213	230	344	200	289	165	203	346	171
Soltu.Atl_v3.01_1G006550.1	0	0	0	0	0	0	0	0	0	0	0	0	0	0	0	0	0	0	0	0	0	0	0	0	0	0	0	0	0	0	0	0	0	0	0	1	1	4	0	0	0	0	0	0	0	0	0	0	0
Soltu.Atl_v3.01_1G006570.2	0	0	0	0	0	0	0	0	0	0	0	0	0	0	0	0	0	0	0	0	0	0	0	0	0	0	0	0	0	0	5	0	0	0	0	0	0	3	0	0	0	0	0	0	0	0	0	0	0
Soltu.Atl_v3.01_1G006580.1	17	2	0	11	52	15	95	6	1	12	1	10	9	8	11	0	1	25	6	32	4	4	2	29	7	3	1	2	1	3	7	1	76	11	13	7	10	0	17	6	12	6	15	2	37	6	32	0	6
Soltu.Atl_v3.01_1G006590.1	0	0	0	0	0	0	0	0	0	0	0	0	0	0	0	0	0	0	0	0	0	0	0	0	0	0	0	0	0	0	0	0	0	0	0	0	0	0	0	0	0	0	0	0	0	0	0	0	0
Soltu.Atl_v3.01_1G006600.1	0	0	0	0	0	0	0	0	0	0	0	0	0	0	0	0	0	0	0	0	0	0	0	0	0	0	0	0	0	0	0	0	0	0	0	0	0	0	0	0	0	0	0	0	0	0	0	0	0
Soltu.Atl_v3.01_1G006610.1	0	0	0	0	0	0	0	0	0	0	0	0	0	0	0	0	0	0	0	0	0	0	0	0	0	0	0	0	0	0	0	0	0	0	0	0	0	0	0	0	0	0	0	0	0	0	0	0	0
Soltu.Atl_v3.01_1G006620.1	0	0	0	0	0	0	0	0	0	0	0	0	0	0	0	0	0	0	0	0	0	0	0	0	0	0	0	0	0	0	0	0	0	0	0	0	0	0	0	0	0	0	0	0	0	0	0	0	0
Soltu.Atl_v3.01_1G006630.1	0	0	0	0	0	0	0	0	0	0	0	0	0	0	0	0	0	0	0	0	0	0	0	0	0	0	0	0	0	0	0	0	0	0	0	0	0	0	0	0	0	0	0	0	0	0	0	0	0
Soltu.Atl_v3.01_1G006650.1	0	0	0	0	0	0	0	0	0	0	0	0	0	0	0	0	0	0	0	0	0	0	0	0	0	0	0	0	0	0	0	0	0	0	0	0	2	0	1	0	0	0	0	0	0	0	0	0	0
Soltu.Atl_v3.01_1G006680.1	0	0	0	0	0	0	0	0	0	0	0	0	0	0	0	0	0	0	0	0	0	0	0	0	0	0	0	0	0	0	0	0	0	0	0	0	0	0	0	0	0	2	0	0	0	0	0	0	2
Soltu.Atl_v3.01_1G006690.1	0	0	0	0	0	0	0	0	0	0	0	0	0	0	0	0	0	0	0	0	0	0	0	0	0	0	0	0	0	0	0	0	0	0	0	0	0	0	0	0	0	0	0	0	0	0	0	0	0
Soltu.Atl_v3.01_1G006710.2	1706	1550	1681	1460	2445	2322	2553	1743	2928	2800	1983	2093	1724	1463	1710	914	1439	2006	1810	1095	1864	1966	1294	2300	2766	1987	2277	1469	798	1137	1011	971	2277	2460	1205	1936	2655	1570	1795	1731	1207	1334	1607	1193	2329	1418	2897	2767	1388
Soltu.Atl_v3.01_1G006720.1	0	0	5	5	22	5	7	10	19	53	16	192	552	101	581	1049	187	116	150	251	740	459	164	11	31	7	6	443	273	83	415	80	113	314	613	4	38	0	4	14	263	261	161	137	34	45	83	83	94
Soltu.Atl_v3.01_1G006730.2	0	0	0	0	43	9	8	0	1	11	0	11	33	7	35	174	4	8	5	27	35	31	17	0	0	0	0	24	39	2	38	10	14	10	30	0	0	0	0	2	12	13	0	6	1	12	8	16	7
Soltu.Atl_v3.01_1G006740.2	277	167	220	143	395	385	594	164	187	324	200	252	285	194	321	315	273	355	287	227	286	286	256	191	241	211	227	247	124	239	174	151	396	352	318	188	220	173	166	310	194	255	205	211	264	213	337	311	248
Soltu.Atl_v3.01_1G006750.2	0	0	0	0	0	0	0	0	0	0	0	0	0	0	0	0	0	0	0	0	0	0	0	0	0	0	0	0	0	0	0	0	0	0	0	0	0	0	0	0	0	0	0	0	0	0	0	0	0
Soltu.Atl_v3.01_1G006760.13	347	293	330	305	42	29	98	309	313	353	270	51	69	95	61	87	85	92	112	89	73	101	89	446	366	362	514	47	13	51	60	61	79	86	52	525	682	421	305	62	66	82	54	41	103	64	91	105	84
Soltu.Atl_v3.01_1G006770.1	108	58	88	80	166	146	99	76	138	200	166	163	113	51	167	48	58	128	71	39	202	120	45	106	155	86	128	167	88	50	200	58	331	396	169	101	135	112	82	389	35	57	291	85	307	33	261	333	66
Soltu.Atl_v3.01_1G006780.1	39	32	29	20	15	29	42	30	32	14	26	38	7	3	30	0	12	51	21	21	18	28	7	33	8	13	34	49	3	18	62	30	89	24	34	33	49	35	7	105	39	3	64	14	220	27	169	385	39
Soltu.Atl_v3.01_1G006790.1	102	92	95	44	13	9	12	66	110	104	58	15	13	16	30	0	15	4	21	17	6	12	13	85	85	55	82	8	0	16	18	16	19	10	28	69	75	163	67	30	24	28	8	17	35	17	17	34	21
Soltu.Atl_v3.01_1G006800.1	0	0	0	0	1	0	9	0	1	0	0	6	0	0	0	0	3	0	3	0	0	3	0	0	0	0	0	1	0	0	0	0	0	2	0	0	0	0	0	0	0	2	0	0	0	0	0	2	0
Soltu.Atl_v3.01_1G006810.1	4312	2886	3782	2134	10036	8379	14390	1974	4300	4230	4440	7446	8078	7880	5606	4945	7704	7192	8724	6139	9062	11408	9292	2806	3419	2417	3559	6133	8894	9437	4912	8497	7716	5536	9413	2425	3476	2112	2252	3616	5731	8328	4249	8459	6917	8854	7634	9075	7603
Soltu.Atl_v3.01_1G006820.1	47	25	10	1	443	23	303	0	101	50	0	514	357	7	0	286	40	141	878	6	417	284	1081	1	49	12	52	367	186	187	0	337	21	167	336	22	1	0	17	11	1	305	32	346	107	691	349	204	431
Soltu.Atl_v3.01_1G006830.1	4491	3337	4117	2286	10563	8278	15244	2353	4266	4164	4303	7442	8948	8864	5642	5500	8399	7557	9298	6714	8894	11000	10028	2660	3717	2344	3284	6197	8890	10492	5048	9421	7157	4727	9328	2591	3275	2061	2353	3209	6835	9291	3616	9651	6438	9731	7634	9212	8025
Soltu.Atl_v3.01_1G006840.1	176	159	207	163	731	580	816	210	348	370	322	487	331	466	571	524	391	538	491	651	412	577	456	303	176	246	300	323	227	393	350	309	343	374	445	202	301	121	204	167	345	459	193	348	401	380	365	515	452
Soltu.Atl_v3.01_1G006850.1	20	22	29	25	51	30	64	0	11	15	28	0	0	0	4	0	0	0	0	0	0	0	0	10	24	19	8	0	0	0	0	0	0	2	0	9	1	11	14	0	0	3	0	0	0	0	0	0	0
Soltu.Atl_v3.01_1G006860.3	1917	1401	1748	1170	80	62	119	521	1248	998	626	72	58	71	33	91	71	105	89	44	91	77	46	684	1008	899	862	24	30	55	71	29	49	98	50	1370	813	829	619	56	93	50	26	34	142	38	101	211	79
Soltu.Atl_v3.01_1G006870.2	19	6	10	23	26	29	66	52	21	35	27	63	95	156	77	68	145	177	129	203	126	239	117	43	33	34	56	71	98	183	155	211	248	117	127	30	32	53	30	27	97	186	51	151	77	104	42	114	70
Soltu.Atl_v3.01_1G006880.1	328	260	321	282	1262	863	1031	724	533	949	971	2392	1367	268	1385	667	205	896	513	579	4186	1370	469	283	395	480	367	1118	1711	325	1033	326	1320	2670	938	325	326	308	256	2129	815	466	2403	468	2641	659	1563	2093	605
Soltu.Atl_v3.01_1G006890.1	4	9	3	0	0	3	0	8	14	3	4	0	0	0	0	0	4	0	0	0	0	0	0	10	10	5	4	0	0	0	0	0	0	0	0	10	14	0	35	0	0	0	0	0	0	0	0	0	0
Soltu.Atl_v3.01_1G006900.1	14	17	21	9	7	1	1	3	0	0	2	0	0	0	0	0	0	6	1	0	0	1	0	0	0	1	0	2	0	0	0	0	0	0	0	1	0	0	0	0	0	0	0	0	1	0	1	0	1
Soltu.Atl_v3.01_1G006910.1	77	105	24	25	48	13	0	113	151	292	101	7	1	0	0	0	5	7	7	5	18	14	0	130	165	153	187	0	0	0	1	0	9	5	15	191	119	234	230	0	0	0	0	0	8	0	5	0	1
Soltu.Atl_v3.01_1G006920.1	1	13	0	0	0	0	0	0	0	0	0	0	0	0	0	0	0	0	0	0	0	0	0	2	0	0	2	0	0	0	0	0	0	0	3	13	3	0	0	0	0	0	0	0	0	0	0	0	0
Soltu.Atl_v3.01_1G006930.1	0	0	0	0	0	0	0	0	0	0	0	0	0	0	0	0	0	0	0	0	0	0	0	0	0	0	0	0	0	0	0	0	0	0	0	4	0	0	0	0	0	0	0	2	0	0	0	0	0
Soltu.Atl_v3.01_1G006940.3	775	661	683	712	237	171	356	394	468	455	271	141	102	144	265	170	127	182	102	98	266	148	103	470	482	524	431	225	99	94	121	61	105	111	128	743	517	699	323	133	180	204	141	90	210	132	160	232	157
Soltu.Atl_v3.01_1G006950.1	16	15	25	6	2067	1984	1959	55	59	90	50	533	307	156	946	508	312	723	380	162	604	602	270	50	46	82	67	381	129	73	434	78	637	230	544	40	19	19	32	214	285	160	248	120	460	109	376	448	309
Soltu.Atl_v3.01_1G006960.1	18	11	11	16	874	827	866	9	11	6	5	287	164	174	415	344	231	349	376	178	272	408	150	12	8	4	3	208	107	46	238	102	256	88	379	7	5	11	0	103	187	98	36	136	261	99	278	173	247
Soltu.Atl_v3.01_1G006970.1	0	0	3	2	24	13	17	0	0	4	0	1	0	0	2	0	1	21	2	1	1	0	0	0	0	0	4	2	3	2	0	1	2	0	2	0	0	0	0	0	0	0	0	0	8	10	9	2	1
Soltu.Atl_v3.01_1G006980.1	0	0	0	0	0	0	0	0	0	8	0	0	0	0	0	13	11	0	0	3	0	0	0	0	0	0	0	0	0	0	0	0	0	0	2	0	2	0	0	0	5	7	0	0	0	4	0	0	3
Soltu.Atl_v3.01_1G006990.1	1352	1325	1572	1237	4019	3446	5003	2425	3252	3243	2358	2157	2880	2946	3703	3317	3564	2922	2795	3085	2775	3932	2872	3534	2980	2199	2539	2524	2159	2197	2603	2695	2438	2070	2977	2140	2756	2322	1593	2028	3431	2647	2191	2410	3106	2332	2428	3107	3626
Soltu.Atl_v3.01_1G007000.1	65	106	98	58	143	92	224	155	119	186	170	132	171	60	162	191	109	136	63	123	217	93	134	99	168	43	108	204	267	135	87	151	121	194	125	93	179	152	155	169	149	193	214	94	190	127	128	185	156
Soltu.Atl_v3.01_1G007010.1	227	191	233	239	283	266	223	423	328	555	366	433	585	262	463	590	407	594	237	375	711	432	376	480	360	406	351	487	649	363	374	448	373	653	374	339	504	543	457	543	385	428	574	484	577	440	502	735	402
Soltu.Atl_v3.01_1G007020.1	0	0	10	0	4	0	6	0	0	0	0	0	0	4	0	0	0	0	0	0	2	0	0	0	0	0	0	0	0	0	0	0	0	0	0	0	0	0	0	0	0	0	0	0	5	0	0	0	0
Soltu.Atl_v3.01_1G007030.1	0	0	0	0	0	3	0	0	0	0	0	2	0	0	0	0	0	0	0	0	0	3	0	0	0	0	0	0	0	0	0	0	0	0	0	0	0	0	0	0	0	0	0	3	0	0	0	0	1
Soltu.Atl_v3.01_1G007040.1	449	316	418	399	395	432	904	395	500	606	402	215	136	126	265	87	155	464	207	193	236	254	86	516	524	429	402	205	104	108	218	138	321	160	115	363	417	738	316	127	81	74	157	122	286	120	177	251	177
Soltu.Atl_v3.01_1G007050.1	43	26	113	74	12	1	0	144	278	378	287	13	6	0	5	0	0	41	25	10	21	10	0	246	252	315	238	38	5	1	25	2	42	52	16	101	230	317	189	71	14	6	85	3	27	17	31	26	9
Soltu.Atl_v3.01_1G007060.1	157	162	257	132	232	234	274	220	271	277	285	233	227	264	225	378	283	253	213	229	269	346	276	261	250	147	201	221	163	160	244	152	184	292	213	266	244	216	180	245	124	236	256	199	213	282	210	322	186
Soltu.Atl_v3.01_1G007070.1	0	0	0	0	0	0	0	0	0	0	0	0	0	0	0	0	0	0	0	0	0	0	0	0	0	0	0	0	0	0	0	0	0	0	1	0	0	0	0	0	0	0	0	0	0	0	0	0	0
Soltu.Atl_v3.01_1G007080.1	0	0	0	0	0	0	0	0	0	0	0	0	0	0	0	0	0	0	0	0	0	0	16	0	0	0	0	0	0	10	0	0	0	0	0	0	0	0	0	0	0	0	0	0	0	0	0	0	0
Soltu.Atl_v3.01_1G007090.1	0	0	0	0	0	0	0	0	0	0	0	0	0	0	0	0	0	0	0	0	0	0	0	0	0	0	0	0	0	0	0	0	0	0	0	0	0	0	0	0	0	0	0	0	0	0	0	0	0
Soltu.Atl_v3.01_1G007100.1	0	0	0	0	0	0	0	0	0	0	0	0	0	0	0	0	0	0	0	0	0	0	0	0	0	0	0	0	0	0	0	0	0	0	0	0	0	0	0	0	0	0	0	0	0	0	0	0	0
Soltu.Atl_v3.01_1G007110.2	0	0	0	0	0	0	0	0	0	0	0	0	0	0	0	0	0	0	0	0	0	0	23	0	0	0	0	0	0	17	0	0	0	0	0	0	0	0	0	0	0	0	0	0	0	0	0	0	10
Soltu.Atl_v3.01_1G007120.1	0	0	0	0	0	0	0	0	0	0	0	0	0	0	0	0	0	0	0	0	0	0	0	0	0	0	0	0	0	0	0	0	0	0	0	0	0	0	0	0	0	0	0	0	0	0	0	0	0
Soltu.Atl_v3.01_1G007130.1	0	0	0	0	0	0	0	0	0	0	0	0	0	0	0	0	0	0	0	0	0	0	0	0	0	0	0	0	0	0	0	0	0	0	0	0	0	0	0	0	0	0	0	0	0	0	0	0	0
Soltu.Atl_v3.01_1G007150.1	0	0	0	0	0	0	0	0	0	0	0	0	0	0	0	0	0	0	0	0	0	0	0	0	0	0	0	0	0	0	0	0	0	0	0	0	0	0	0	0	0	0	0	0	0	0	0	0	0
Soltu.Atl_v3.01_1G007160.1	0	0	0	0	0	0	0	0	0	0	0	0	0	0	0	0	0	0	0	0	0	0	0	0	0	0	0	0	0	0	0	0	0	0	0	0	0	0	0	0	0	0	0	0	0	0	0	0	0
Soltu.Atl_v3.01_1G007170.1	0	0	0	0	0	0	0	0	0	0	0	0	0	0	0	0	0	0	0	0	0	0	0	0	0	0	0	0	0	0	0	0	0	0	0	0	0	0	0	0	0	0	0	0	1	0	0	0	0
Soltu.Atl_v3.01_1G007190.1	0	0	0	0	0	0	0	0	0	0	0	0	0	0	0	0	0	0	0	0	0	0	0	0	0	0	0	0	0	0	0	0	0	0	0	0	0	0	0	0	0	0	0	0	0	0	0	0	0
Soltu.Atl_v3.01_1G007230.1	14	11	22	24	24	8	11	6	14	19	16	38	61	46	0	28	19	32	62	63	45	28	25	23	6	9	10	16	11	48	72	17	54	7	23	14	18	8	5	12	19	34	20	32	7	57	8	22	36
Soltu.Atl_v3.01_1G007240.2	367	290	348	339	283	264	253	452	465	341	385	262	253	243	290	469	298	512	329	242	350	366	287	533	520	353	416	337	145	269	328	225	494	385	282	549	525	522	369	325	288	248	351	231	425	224	422	566	253
Soltu.Atl_v3.01_1G007250.1	30	24	37	22	54	28	35	20	29	59	44	48	51	25	59	46	17	57	33	25	40	42	54	60	54	19	29	22	39	56	60	18	58	40	21	22	69	43	25	10	30	23	26	45	26	21	25	67	37
Soltu.Atl_v3.01_1G007260.2	6	8	19	0	22	13	25	0	10	1	10	12	17	9	30	0	7	35	4	5	9	10	6	21	33	0	16	15	12	25	7	12	42	11	11	11	33	0	3	0	24	17	10	21	2	8	12	0	10
Soltu.Atl_v3.01_1G007270.1	0	0	0	0	0	0	0	0	0	0	0	0	0	0	0	0	0	0	0	0	0	0	0	0	0	0	0	0	0	0	0	0	0	0	0	0	0	0	0	0	0	0	0	0	0	0	0	0	0
Soltu.Atl_v3.01_1G007320.1	0	0	0	0	0	0	0	0	0	0	0	0	0	0	0	0	0	0	0	0	0	0	0	0	0	0	0	0	0	0	0	0	0	0	0	0	0	0	0	0	0	0	0	0	0	0	0	0	0
Soltu.Atl_v3.01_1G007330.1	0	0	0	0	0	0	0	0	0	0	0	0	0	0	0	0	0	0	0	0	0	0	0	0	0	0	0	0	0	0	0	0	0	0	0	0	0	0	0	0	0	0	0	0	0	0	0	0	0
Soltu.Atl_v3.01_1G007340.1	543	517	461	431	1799	1515	1625	884	997	1258	1352	1769	1369	1192	1801	1668	1253	1509	1244	1466	2676	2071	1358	696	725	716	809	1236	1531	1076	1352	1165	1343	1544	1290	460	688	534	483	984	1239	1149	1121	1264	1454	1086	1362	1737	1131
Soltu.Atl_v3.01_1G007350.3	88	81	112	132	146	96	98	211	244	235	146	32	67	56	148	106	62	98	65	40	91	49	53	256	262	122	198	117	65	69	89	55	69	91	57	166	235	194	155	63	90	46	71	57	179	62	157	122	117
Soltu.Atl_v3.01_1G007360.1	57	32	55	91	120	80	157	217	172	150	108	139	135	78	99	87	58	190	88	118	116	139	118	117	164	104	97	181	102	86	71	60	154	198	137	100	171	145	99	203	96	76	234	109	300	103	237	245	100
Soltu.Atl_v3.01_1G007370.2	2439	2047	2351	2054	7189	5336	8007	2860	3606	4257	2615	3642	2138	2726	4011	3309	3252	3670	4244	2915	3108	4525	2977	2649	2492	2313	1690	2761	1962	2064	1929	1980	3900	2628	3119	1992	2411	1915	2043	2518	2869	2184	2332	2283	4372	2413	3685	2958	3074
Soltu.Atl_v3.01_1G007380.1	291	228	377	284	321	216	394	537	846	1265	887	740	1679	754	1203	1632	585	843	624	876	2281	762	1004	655	471	492	594	1641	1312	1266	1436	941	968	1322	866	385	776	1149	614	1185	853	1252	1482	1058	919	1125	884	1453	928
Soltu.Atl_v3.01_1G007390.2	625	514	746	506	797	532	1192	1265	1691	2805	2236	2106	3508	1730	2520	3398	1413	1884	1306	1736	5593	1975	2290	1515	1185	1243	1391	3375	3090	3123	2849	2058	2123	2981	1904	914	1986	2202	1181	2768	2085	2837	3528	2517	2123	2427	2016	3314	1938
Soltu.Atl_v3.01_1G007410.1	0	0	0	0	0	0	0	0	0	0	0	0	0	0	0	0	0	0	0	0	0	0	0	0	0	0	0	0	0	0	0	0	0	0	0	0	0	0	0	0	0	0	0	0	0	0	0	0	0
Soltu.Atl_v3.01_1G007420.1	0	0	0	0	0	0	0	0	0	0	0	0	0	0	5	0	0	0	0	0	0	0	0	0	0	2	0	0	0	0	0	0	1	0	0	0	0	6	0	4	0	0	2	0	0	0	0	1	0
Soltu.Atl_v3.01_1G007430.2	103	64	120	38	17	4	23	30	49	31	88	9	2	8	0	0	3	4	0	5	9	8	14	91	33	96	57	5	8	23	3	14	3	3	2	152	86	122	88	0	0	28	0	51	3	32	0	2	18
Soltu.Atl_v3.01_1G007440.1	0	0	0	0	0	0	0	0	0	0	0	0	0	0	0	0	0	0	0	0	0	0	0	0	0	0	0	0	0	0	0	0	0	0	0	0	0	0	0	0	0	0	0	0	0	0	0	0	0
Soltu.Atl_v3.01_1G007450.1	0	0	0	0	0	0	0	0	0	0	0	0	0	0	0	0	0	0	0	0	0	0	0	0	0	0	0	0	0	0	0	0	0	0	0	0	0	0	0	0	0	0	0	0	0	0	0	0	0
Soltu.Atl_v3.01_1G007480.1	0	0	0	0	0	0	0	0	0	0	0	0	0	0	0	0	0	0	0	0	0	0	0	0	0	0	0	0	0	0	0	0	0	0	0	0	0	0	0	0	0	0	0	0	0	0	0	0	0
Soltu.Atl_v3.01_1G007490.1	0	0	0	0	0	0	0	0	0	0	0	0	0	0	0	0	0	0	0	0	0	0	0	0	0	0	0	0	0	0	0	0	0	0	0	0	0	0	0	0	0	0	0	0	0	0	0	0	0
Soltu.Atl_v3.01_1G007510.1	67	76	177	144	238	151	71	595	427	718	575	183	117	46	235	172	48	224	134	138	326	153	73	392	503	605	426	398	49	77	431	48	739	898	484	196	325	103	362	644	160	118	672	70	319	54	386	705	120
Soltu.Atl_v3.01_1G007520.1	0	0	0	0	0	0	0	0	0	0	0	0	0	0	0	0	0	0	0	0	0	0	0	0	0	0	0	0	0	0	0	0	0	0	0	0	0	0	0	0	0	0	0	0	0	0	0	0	0
Soltu.Atl_v3.01_1G007530.1	0	0	0	0	0	0	0	0	0	0	0	0	0	0	0	0	0	0	0	0	0	0	0	0	0	0	0	0	0	0	0	0	0	0	0	0	0	0	0	0	0	0	0	0	0	0	0	0	0
Soltu.Atl_v3.01_1G007540.1	0	0	0	0	0	0	0	0	0	0	0	0	0	0	0	0	0	0	0	0	0	0	0	0	0	0	0	0	0	0	0	0	0	0	0	0	0	0	0	0	0	0	0	0	0	0	0	0	0
Soltu.Atl_v3.01_1G007550.1	0	0	0	0	0	0	0	0	0	0	0	0	0	0	0	0	0	0	0	0	0	0	0	0	0	0	0	0	0	0	0	0	0	0	0	0	0	0	0	0	0	0	0	0	0	0	0	0	0
Soltu.Atl_v3.01_1G007560.1	135	97	130	145	277	134	233	356	231	202	214	234	186	152	224	242	185	283	152	216	251	203	179	261	283	149	176	232	187	89	212	123	210	328	186	166	217	154	185	280	194	141	277	151	233	172	311	236	103
Soltu.Atl_v3.01_1G007570.1	1	0	8	1	1	0	0	0	2	3	4	3	3	0	20	9	16	12	0	4	11	13	3	8	9	5	5	1	4	2	0	10	1	6	0	2	7	0	0	0	0	4	1	3	1	4	1	8	0
Soltu.Atl_v3.01_1G007580.1	171	138	167	158	354	207	236	270	287	376	256	366	307	194	307	260	249	406	341	290	352	348	231	318	308	194	269	355	167	187	350	163	383	419	318	303	341	179	242	383	326	182	389	168	348	183	501	410	217
Soltu.Atl_v3.01_1G007590.1	0	0	0	0	0	0	0	0	0	0	0	0	0	0	0	0	0	0	0	0	0	0	0	0	0	0	0	0	0	0	0	0	0	0	0	0	0	0	0	0	0	0	0	0	0	0	0	0	0
Soltu.Atl_v3.01_1G007600.1	0	3	5	6	3	9	3	0	0	0	2	0	1	2	1	0	1	0	0	0	0	3	15	1	0	0	0	1	0	0	0	3	4	1	1	2	2	14	0	3	0	2	0	2	3	0	3	2	2
Soltu.Atl_v3.01_1G007610.1	0	0	3	0	0	0	0	0	0	1	4	1	5	0	1	0	0	2	2	0	2	3	5	0	0	0	0	1	0	0	4	0	0	0	0	0	0	5	0	1	0	0	3	0	7	0	0	0	1
Soltu.Atl_v3.01_1G007620.1	21	20	26	26	5	6	18	32	34	51	25	25	28	56	56	55	34	28	33	41	93	31	27	110	65	59	67	39	30	60	50	46	30	74	41	113	85	48	50	24	39	33	39	67	29	60	20	64	48
Soltu.Atl_v3.01_1G007630.1	29	34	42	69	18	12	0	53	98	140	82	66	61	64	102	143	79	58	37	120	146	73	71	160	171	153	159	130	20	81	90	122	90	193	96	118	245	212	126	107	80	90	151	172	97	185	93	137	87
Soltu.Atl_v3.01_1G007640.1	22	17	8	11	15	5	0	55	56	82	52	28	77	36	26	18	32	27	17	43	82	70	55	76	116	97	87	45	33	56	62	57	66	85	56	53	72	55	54	53	33	33	61	39	34	46	24	51	27
Soltu.Atl_v3.01_1G007650.5	18	28	14	52	211	115	64	24	30	6	9	47	47	31	75	145	81	14	26	39	25	51	56	29	7	24	7	15	14	26	19	49	20	13	45	15	11	56	7	11	33	54	5	21	28	34	9	16	43
Soltu.Atl_v3.01_1G007660.1	37	38	70	58	86	83	47	48	61	61	23	44	58	23	63	71	38	68	41	46	59	48	30	59	60	39	33	36	15	17	40	32	63	41	55	48	47	72	23	24	50	16	20	18	35	34	72	36	46
Soltu.Atl_v3.01_1G007670.1	16	32	36	33	170	136	45	30	9	15	35	50	44	37	96	47	37	59	37	56	66	94	36	28	11	36	66	81	68	33	70	48	97	88	175	33	16	13	11	65	69	34	85	36	78	85	96	75	53
Soltu.Atl_v3.01_1G007680.1	0	0	0	0	0	0	14	0	0	0	0	0	1	0	0	0	0	0	0	0	0	0	0	0	0	0	0	0	0	0	0	0	0	0	0	0	0	0	0	0	0	0	0	0	0	0	0	0	1
Soltu.Atl_v3.01_1G007700.1	34	17	34	38	63	47	82	69	63	60	72	8	10	0	27	0	6	33	3	13	12	6	3	104	46	9	85	1	1	0	0	5	16	9	5	91	41	44	15	7	14	1	11	2	16	2	5	12	8
Soltu.Atl_v3.01_1G007710.1	0	0	0	0	0	0	0	0	0	0	0	0	0	0	0	0	0	0	0	0	0	0	0	0	0	0	0	0	0	0	0	0	0	0	0	0	0	0	0	0	0	0	0	0	0	0	0	0	0
Soltu.Atl_v3.01_1G007720.1	0	0	0	0	0	0	0	0	0	0	0	0	0	0	0	0	0	0	0	0	0	0	0	0	0	0	0	0	0	0	0	0	0	0	0	0	0	0	0	0	0	0	0	0	0	0	0	0	0
Soltu.Atl_v3.01_1G007740.1	0	0	1	0	0	0	0	0	0	0	0	6	2	4	13	0	1	7	6	5	7	0	1	0	0	4	1	0	0	0	0	0	0	1	0	0	7	0	11	0	8	2	0	0	0	12	0	10	4
Soltu.Atl_v3.01_1G007760.1	2	0	0	5	0	0	0	0	2	0	0	3	14	2	1	0	5	0	7	1	1	0	0	0	0	0	1	6	0	2	0	6	0	3	0	0	2	7	2	0	4	0	3	1	8	4	0	10	1
Soltu.Atl_v3.01_1G007780.1	0	0	0	0	0	0	0	0	0	0	0	0	0	0	0	0	0	0	0	0	1	0	0	0	0	0	0	0	0	0	0	0	0	0	0	0	0	0	0	0	0	0	0	0	0	0	0	0	0
Soltu.Atl_v3.01_1G007810.1	0	0	0	0	0	0	0	0	0	0	0	0	0	0	0	0	0	0	0	0	0	0	0	0	0	0	0	0	0	0	0	0	0	0	0	0	0	0	0	0	0	0	0	0	0	0	0	0	0
Soltu.Atl_v3.01_1G007840.1	7	2	4	3	4	0	0	6	0	7	0	0	0	0	0	0	0	0	0	3	0	0	0	0	0	4	3	5	0	0	0	0	0	0	0	0	2	0	7	0	0	0	3	0	1	4	0	12	0
Soltu.Atl_v3.01_1G007850.1	5	4	13	5	8	1	0	19	20	17	26	19	18	3	15	38	12	18	6	9	17	19	3	12	0	5	3	43	16	8	22	8	24	34	14	10	20	13	9	49	25	2	38	6	16	4	31	53	23
Soltu.Atl_v3.01_1G007860.1	4	0	11	0	4	0	0	0	5	4	0	9	2	12	0	0	1	0	2	2	10	1	0	5	4	6	0	4	0	0	0	0	3	5	1	3	15	19	4	3	0	0	7	0	0	0	7	14	4
Soltu.Atl_v3.01_1G007880.1	5	4	12	1	11	15	11	0	2	4	7	15	0	8	11	0	26	30	7	9	26	7	7	2	2	7	22	0	4	6	18	11	18	4	27	2	12	21	7	10	39	12	5	8	15	11	8	47	2
Soltu.Atl_v3.01_1G007890.1	15	5	16	9	15	10	0	7	5	17	7	4	4	4	8	3	17	22	3	10	29	15	3	10	2	25	28	5	2	10	15	7	16	12	23	2	13	0	8	13	24	9	3	6	12	3	15	13	3
Soltu.Atl_v3.01_1G007900.2	111	118	122	119	80	43	32	42	62	72	55	46	52	46	54	34	51	70	56	48	39	64	47	103	142	95	113	54	18	29	52	33	86	49	35	163	150	146	77	33	73	57	27	61	37	66	66	86	39
Soltu.Atl_v3.01_1G007910.1	0	0	0	0	0	0	0	0	0	0	0	0	0	0	0	0	0	0	0	0	0	0	0	0	0	0	0	0	0	0	0	0	0	0	0	0	0	0	0	0	0	0	0	0	0	0	0	0	0
Soltu.Atl_v3.01_1G007920.1	0	0	0	0	0	0	0	0	0	0	0	0	0	0	0	0	0	0	0	0	0	0	0	0	0	0	0	0	0	0	0	0	0	0	0	0	0	0	0	0	0	0	0	0	0	0	0	0	0
Soltu.Atl_v3.01_1G007930.1	0	0	0	0	0	0	0	0	0	0	0	0	0	0	0	0	0	0	0	0	0	0	0	0	0	0	0	0	0	0	0	0	0	0	0	0	0	0	0	0	0	0	0	0	0	0	0	0	0
Soltu.Atl_v3.01_1G007950.1	0	0	0	0	0	0	0	0	0	0	0	0	0	0	0	0	0	0	0	0	0	0	0	0	0	0	0	0	0	0	0	0	0	0	0	0	0	0	0	0	0	0	0	0	0	0	0	0	0
Soltu.Atl_v3.01_1G007960.1	0	0	0	0	0	0	0	0	0	0	0	0	0	0	0	0	0	0	0	0	0	0	0	0	0	0	0	0	0	0	0	0	0	0	0	0	0	0	0	0	0	0	0	0	0	0	0	0	0
Soltu.Atl_v3.01_1G007970.1	0	0	0	1	0	0	0	0	0	0	0	0	0	0	0	0	0	0	0	0	0	0	1	0	0	0	0	0	0	0	0	0	0	0	0	0	0	0	0	0	0	0	0	0	0	0	0	0	0
Soltu.Atl_v3.01_1G007980.1	0	0	0	0	0	0	0	0	0	0	0	0	0	0	0	0	0	0	0	0	0	0	4	0	0	0	0	0	0	0	0	0	0	0	0	0	0	0	0	0	0	0	0	0	0	0	0	0	0
Soltu.Atl_v3.01_1G007990.1	0	0	0	0	0	0	0	0	0	0	0	0	0	0	0	0	0	0	0	0	0	0	0	0	0	0	0	0	0	0	0	0	0	0	0	0	0	0	0	0	0	0	0	0	0	0	0	0	0
Soltu.Atl_v3.01_1G008000.1	0	0	0	0	0	0	0	0	0	0	0	0	0	0	0	0	0	0	0	0	0	0	0	0	0	0	0	0	0	0	0	0	0	0	0	0	0	0	0	0	0	0	0	0	0	0	0	0	0
Soltu.Atl_v3.01_1G008010.1	0	0	0	0	0	0	0	0	0	0	0	0	0	0	0	0	0	0	0	0	0	0	0	0	0	0	0	0	0	0	0	0	0	0	0	0	0	0	0	0	0	0	0	0	0	0	0	0	0
Soltu.Atl_v3.01_1G008020.10	337	410	492	354	1080	784	700	1765	1572	1984	2030	1265	1726	817	976	1277	585	927	846	1114	1609	1366	841	620	1590	1215	906	1737	1713	1174	1299	1093	1614	1809	1452	323	753	307	349	2560	1770	906	2034	899	1845	1000	1802	2906	1093
Soltu.Atl_v3.01_1G008070.1	24	30	17	23	74	103	68	52	25	106	64	34	78	36	58	46	26	25	53	69	40	102	58	21	53	40	22	26	33	38	48	23	44	60	46	37	83	30	39	64	53	58	59	66	73	94	81	59	59
Soltu.Atl_v3.01_1G008100.1	0	0	0	0	0	0	0	0	0	0	0	0	0	0	0	0	0	0	0	0	0	0	0	0	0	0	0	0	0	0	0	0	0	0	0	0	0	0	0	0	0	0	0	0	0	0	0	0	0
Soltu.Atl_v3.01_1G008110.2	0	0	0	0	0	0	0	0	0	0	0	0	0	0	0	0	0	0	0	0	0	0	0	0	0	0	0	0	0	0	0	0	0	0	0	0	0	0	0	0	0	0	0	0	0	0	0	0	0
Soltu.Atl_v3.01_1G008120.1	2	5	2	9	13	13	2	8	11	15	23	12	7	0	4	6	13	19	5	20	4	10	15	1	12	2	4	17	3	14	5	5	9	24	18	3	5	0	10	10	1	18	15	8	4	17	4	12	11
Soltu.Atl_v3.01_1G008130.1	0	0	0	0	0	0	0	0	0	0	0	0	4	44	0	0	2	18	29	54	0	17	16	0	0	0	0	6	8	17	0	21	4	5	54	0	0	0	0	5	17	18	0	29	7	41	2	23	16
Soltu.Atl_v3.01_1G008140.2	17	18	7	11	8	18	13	20	26	25	24	5	21	18	19	25	7	38	13	2	20	7	17	65	6	41	23	36	4	6	15	3	44	41	23	22	20	0	24	10	0	21	16	3	25	18	29	45	16
Soltu.Atl_v3.01_1G008150.1	10	16	17	12	5	10	16	8	26	10	21	4	11	8	13	0	9	11	10	1	16	5	8	30	20	20	27	26	0	4	15	5	38	23	4	12	22	9	7	7	0	12	11	0	9	24	11	67	17
Soltu.Atl_v3.01_1G008160.1	229	154	61	119	301	213	397	84	151	147	142	197	173	172	185	143	155	172	204	164	199	271	125	130	142	69	191	168	112	112	102	98	273	93	135	198	159	121	113	55	147	142	199	114	220	63	159	278	152
Soltu.Atl_v3.01_1G008170.1	50	22	33	35	27	22	14	40	69	116	48	13	13	5	7	3	6	2	6	16	33	9	7	40	69	78	50	15	9	6	34	11	72	11	14	38	31	42	45	39	10	7	15	13	54	17	36	40	27
Soltu.Atl_v3.01_1G008180.1	10	11	8	8	1	4	0	19	28	22	13	2	7	1	0	0	1	0	4	0	2	0	0	14	19	15	6	4	0	4	16	4	12	10	2	2	1	14	14	0	0	2	6	3	3	0	0	29	1
Soltu.Atl_v3.01_1G008190.1	0	1	0	0	0	0	0	0	0	0	0	0	0	0	0	0	0	0	5	0	0	0	0	0	0	0	0	0	0	0	0	0	0	0	0	0	0	0	0	0	0	0	0	0	0	0	0	0	0
Soltu.Atl_v3.01_1G008200.1	0	0	0	0	0	0	0	0	0	0	0	0	0	0	0	0	0	0	0	0	0	0	0	0	0	0	0	0	0	0	0	0	0	0	0	0	0	0	0	0	0	0	0	0	0	0	0	0	0
Soltu.Atl_v3.01_1G008210.1	0	0	0	0	0	0	0	0	0	0	0	0	0	0	0	0	0	0	0	0	0	0	0	0	0	0	0	0	0	0	0	0	0	0	0	0	0	0	0	0	0	0	0	0	0	0	0	0	0
Soltu.Atl_v3.01_1G008220.1	0	0	0	0	0	0	0	0	0	0	0	0	0	0	0	0	0	0	0	0	0	0	0	0	0	0	0	0	0	0	0	0	0	0	0	0	0	0	0	0	0	0	0	0	0	0	0	0	0
Soltu.Atl_v3.01_1G008240.1	0	0	0	0	0	0	0	0	0	0	0	0	0	0	0	0	0	0	0	0	0	0	0	0	0	0	0	0	0	0	0	0	0	0	0	0	0	0	0	0	0	0	0	0	0	0	0	0	0
Soltu.Atl_v3.01_1G008260.1	0	0	0	0	0	0	0	0	0	0	0	0	0	0	0	0	0	0	0	0	0	0	0	0	0	0	0	0	0	0	0	0	0	0	0	0	0	0	0	0	0	0	0	0	0	0	0	0	0
Soltu.Atl_v3.01_1G008270.5	12	5	3	2	0	1	3	0	0	0	0	1	0	0	5	0	6	0	2	0	0	0	1	0	0	0	6	0	0	0	0	2	0	0	0	3	0	9	0	0	0	0	0	1	0	0	0	5	0
Soltu.Atl_v3.01_1G008280.1	0	0	0	0	0	0	0	0	0	0	0	0	0	0	0	0	0	0	0	0	0	0	0	0	0	0	0	0	0	0	0	0	0	0	0	0	0	0	0	0	0	0	0	0	0	0	0	0	0
Soltu.Atl_v3.01_1G008290.1	0	0	0	0	0	0	0	0	0	0	0	0	0	0	0	0	0	0	0	0	0	0	0	0	0	0	0	0	0	0	0	0	0	0	0	0	0	0	0	0	0	0	0	0	0	0	0	0	0
Soltu.Atl_v3.01_1G008300.1	0	0	0	0	0	0	0	0	0	0	0	0	0	0	0	0	0	0	0	0	0	0	0	0	0	0	0	0	0	0	0	0	0	0	0	0	0	0	0	0	0	0	0	0	0	0	0	0	0
Soltu.Atl_v3.01_1G008340.1	5	4	11	8	23	7	17	0	18	0	9	0	11	0	4	0	0	0	3	2	0	0	0	9	0	3	21	9	0	0	0	0	4	2	0	0	6	0	5	14	0	2	20	8	2	0	3	0	0
Soltu.Atl_v3.01_1G008350.1	0	0	0	0	0	0	0	0	0	0	0	0	0	0	0	0	0	0	0	0	0	0	0	0	0	0	0	0	0	0	0	0	0	0	0	0	0	0	0	0	0	0	0	0	0	0	0	0	0
Soltu.Atl_v3.01_1G008360.1	1	15	7	21	42	1	0	0	20	18	15	10	8	7	1	7	0	0	7	6	20	10	11	15	10	8	4	3	2	11	0	5	5	9	0	0	7	0	20	25	0	7	9	8	17	9	6	15	6
Soltu.Atl_v3.01_1G008370.1	3	0	13	9	20	0	0	10	15	5	1	3	10	4	10	9	1	1	0	1	7	4	5	0	5	0	1	7	2	9	5	1	0	1	3	23	9	8	9	16	5	5	6	5	3	1	1	7	2
Soltu.Atl_v3.01_1G008380.2	44	32	37	40	27	39	44	26	46	39	61	37	43	37	64	79	50	22	26	22	55	65	43	24	39	32	16	34	22	38	14	8	40	39	37	63	58	49	37	47	34	45	69	21	28	42	37	59	18
Soltu.Atl_v3.01_1G008390.2	883	718	957	672	1617	1579	2231	759	1031	1085	851	757	800	1020	833	1111	1120	992	1017	1002	876	1273	1010	756	896	622	816	626	521	943	693	844	765	642	724	687	900	813	649	664	894	812	578	910	971	851	788	1045	968
Soltu.Atl_v3.01_1G008420.1	0	1	0	6	31	23	17	0	1	0	0	5	6	15	39	72	26	5	12	3	6	14	18	0	3	3	0	2	5	14	11	17	2	5	10	0	0	0	0	6	9	3	0	16	9	32	2	1	13
Soltu.Atl_v3.01_1G008430.2	5	0	15	7	77	54	32	1	9	0	10	28	16	25	34	45	81	1	18	12	16	23	33	3	12	3	8	1	11	11	11	20	11	1	13	4	6	7	10	3	35	44	7	10	11	11	17	0	18
Soltu.Atl_v3.01_1G008440.1	21	12	13	14	31	25	5	33	41	50	11	28	23	13	23	27	26	47	45	18	26	10	20	46	16	10	31	37	13	11	22	16	49	29	22	9	13	25	17	42	14	3	24	13	8	9	32	68	22
Soltu.Atl_v3.01_1G008450.1	0	7	4	0	33	22	24	1	8	12	0	4	1	14	36	24	8	20	8	4	7	19	7	8	7	8	21	21	27	3	8	14	27	16	56	4	1	5	3	9	20	6	22	8	14	3	3	24	14
Soltu.Atl_v3.01_1G008460.1	0	0	0	0	0	0	0	0	0	0	0	0	0	0	0	0	0	0	0	0	0	0	0	0	0	0	0	0	0	0	0	0	0	0	0	0	0	0	0	0	0	0	0	0	0	0	0	0	0
Soltu.Atl_v3.01_1G008480.1	0	0	0	0	0	0	0	0	0	0	0	0	11	0	0	0	0	0	0	0	0	0	0	0	0	1	0	0	0	0	0	0	0	0	0	0	2	0	0	0	0	0	0	0	0	0	0	0	0
Soltu.Atl_v3.01_1G008490.1	0	0	0	1	2	0	0	2	3	4	6	5	1	2	0	0	0	0	0	0	10	0	6	8	7	14	13	0	0	0	0	0	0	7	4	17	8	5	10	3	0	0	2	0	0	0	0	7	1
Soltu.Atl_v3.01_1G008500.1	0	0	0	0	0	0	0	0	0	0	0	0	0	0	0	0	0	0	0	0	0	0	0	0	0	0	0	0	0	0	0	0	0	0	0	0	0	0	0	0	0	0	0	0	0	0	0	0	0
Soltu.Atl_v3.01_1G008510.1	0	0	0	0	0	0	0	0	0	0	0	0	0	0	0	0	0	0	0	0	0	0	0	0	0	0	0	0	0	0	0	0	0	0	0	0	0	0	0	0	0	0	0	0	0	0	0	0	0
Soltu.Atl_v3.01_1G008580.1	0	0	0	0	0	0	0	0	0	0	0	0	0	0	0	0	0	0	0	0	0	0	0	0	0	0	0	0	0	0	0	0	0	0	0	0	0	0	0	0	0	0	0	0	0	0	0	0	0
Soltu.Atl_v3.01_1G008590.1	0	0	0	0	0	0	0	0	0	0	0	0	0	0	0	0	0	0	0	0	0	0	0	0	0	0	0	0	0	0	0	0	0	0	0	0	0	0	0	0	0	0	0	0	0	0	0	0	0
Soltu.Atl_v3.01_1G008600.1	0	0	0	0	0	0	0	0	0	0	0	0	0	0	0	0	0	0	0	0	0	0	0	0	0	0	0	0	0	0	0	0	0	0	0	0	0	0	0	0	0	0	0	0	0	0	0	0	0
Soltu.Atl_v3.01_1G008610.1	2	0	0	0	3	0	0	14	2	5	4	1	0	0	0	0	0	0	0	0	4	0	0	0	0	1	7	0	1	0	4	0	0	4	0	0	1	4	0	0	0	0	0	0	5	0	0	1	2
Soltu.Atl_v3.01_1G008620.1	0	0	0	0	0	0	0	0	0	0	0	0	0	0	0	0	0	0	0	0	0	0	0	0	0	0	0	0	0	0	0	0	0	0	0	0	0	0	0	0	0	0	0	0	0	0	0	0	0
Soltu.Atl_v3.01_1G008630.1	0	0	0	0	0	0	0	0	0	0	0	0	0	0	0	0	0	0	0	0	0	0	0	0	0	0	0	0	0	0	0	0	0	0	0	0	0	0	0	0	0	0	0	0	0	0	0	0	0
Soltu.Atl_v3.01_1G008640.1	32	29	15	9	23	18	17	37	23	44	12	11	17	12	14	7	6	16	12	0	28	2	1	29	28	14	35	13	2	3	17	11	24	32	16	37	49	5	46	26	34	15	14	10	21	0	29	28	17
Soltu.Atl_v3.01_1G008650.1	0	0	0	0	0	0	0	0	0	0	0	0	0	0	0	0	0	0	0	0	0	0	0	0	0	0	0	0	0	0	0	0	0	0	2	0	0	0	0	0	0	0	0	0	1	0	0	0	1
Soltu.Atl_v3.01_1G008700.1	0	0	0	0	0	0	0	0	0	0	0	0	0	0	0	0	0	0	0	0	0	0	0	0	0	0	0	0	0	0	0	0	0	0	0	0	0	0	0	0	0	0	0	0	0	0	0	0	0
Soltu.Atl_v3.01_1G008710.1	0	0	0	0	0	0	0	0	0	0	0	0	0	0	0	0	0	0	0	0	0	0	0	0	0	0	0	0	0	0	0	0	0	0	0	0	0	0	0	0	0	0	0	0	0	0	0	0	0
Soltu.Atl_v3.01_1G008720.1	0	0	5	0	22	20	19	4	6	0	3	7	0	5	0	0	2	0	6	4	1	0	3	10	1	3	4	0	0	2	8	5	5	4	7	3	1	10	0	1	0	5	5	3	1	1	5	0	0
Soltu.Atl_v3.01_1G008730.1	0	0	0	0	0	0	0	0	0	0	0	0	0	0	0	0	0	0	0	0	0	0	0	0	0	0	0	0	0	0	0	0	0	0	0	0	0	0	0	0	0	0	0	0	0	0	0	0	0
Soltu.Atl_v3.01_1G008740.1	0	0	0	0	0	0	0	0	0	0	0	0	0	0	0	0	0	0	0	0	0	0	0	0	0	0	0	0	0	0	0	0	0	0	0	0	0	0	0	0	0	0	0	3	0	2	0	0	0
Soltu.Atl_v3.01_1G008750.1	0	0	0	0	0	0	0	0	0	0	0	0	0	0	0	0	0	0	0	0	0	0	0	0	0	0	0	0	0	0	0	0	0	0	0	0	0	0	0	0	0	0	0	0	0	0	0	0	0
Soltu.Atl_v3.01_1G008760.1	10	39	12	11	0	3	0	0	0	5	2	13	8	48	0	0	0	20	13	141	0	20	6	6	2	25	16	8	3	4	0	9	0	0	0	35	16	22	12	0	9	6	10	16	3	31	7	0	5
Soltu.Atl_v3.01_1G008770.1	6	6	1	3	26	15	0	19	19	12	16	59	77	51	4	0	6	14	70	38	21	7	5	10	10	9	0	24	10	11	7	2	1	8	0	5	0	0	6	19	4	6	17	7	4	55	6	2	16
Soltu.Atl_v3.01_1G008780.1	10	6	0	0	12	3	0	0	6	0	0	17	58	26	0	0	1	17	19	40	15	14	12	0	0	0	2	15	10	11	0	5	0	6	4	10	4	0	2	6	47	0	2	7	0	25	4	2	9
Soltu.Atl_v3.01_1G008790.1	0	0	0	0	0	0	0	0	0	0	0	0	0	0	0	0	0	0	0	0	0	0	0	0	0	0	0	0	0	0	0	0	0	0	0	0	0	0	0	0	0	0	0	0	0	0	0	0	0
Soltu.Atl_v3.01_1G008800.1	0	0	0	0	0	0	0	0	0	0	0	0	0	0	0	0	0	0	0	0	0	0	0	0	0	0	0	0	0	0	0	0	0	0	0	0	0	0	0	0	0	0	0	0	0	0	0	0	0
Soltu.Atl_v3.01_1G008810.1	0	0	0	0	0	0	0	0	0	0	0	0	0	0	0	0	0	0	0	0	0	0	0	0	0	0	0	0	0	0	0	0	0	0	0	0	0	0	0	0	0	0	0	0	0	0	0	0	0
Soltu.Atl_v3.01_1G008820.1	0	0	0	0	0	0	0	0	0	3	0	0	0	0	0	0	0	0	0	0	0	0	0	0	0	0	0	0	0	0	0	0	0	0	0	0	0	0	0	0	0	0	0	0	0	0	0	0	0
Soltu.Atl_v3.01_1G008830.1	0	0	0	0	0	0	0	0	0	0	0	0	0	0	0	0	0	0	0	0	0	0	0	0	0	0	0	0	0	0	0	0	0	0	0	0	0	0	0	0	0	0	0	0	0	0	0	0	0
Soltu.Atl_v3.01_1G008840.1	17	40	33	47	15	21	18	58	58	37	53	22	38	10	20	96	42	33	25	33	42	54	27	40	32	26	56	26	19	81	41	57	47	39	47	9	43	34	56	18	38	57	50	58	39	35	23	37	33
Soltu.Atl_v3.01_1G008850.2	3	14	17	8	0	4	0	24	14	80	61	2	12	4	0	10	0	16	7	16	55	14	11	32	41	42	98	59	26	51	25	90	105	67	45	7	29	18	55	12	16	24	1	23	27	31	6	33	25
Soltu.Atl_v3.01_1G008860.1	0	0	1	0	0	0	0	0	0	0	0	0	0	4	0	0	0	0	0	0	1	0	0	0	0	5	0	0	0	0	0	0	0	0	1	0	0	0	0	5	0	0	0	0	0	2	0	0	2
Soltu.Atl_v3.01_1G008870.1	12	12	21	6	6	7	9	32	21	30	39	16	21	15	10	10	23	9	27	13	15	20	44	50	27	31	50	13	1	25	14	10	7	24	22	48	73	20	30	14	17	22	17	33	15	29	10	48	50
Soltu.Atl_v3.01_1G008880.1	30	31	50	35	81	55	141	89	47	65	28	36	33	68	74	3	63	37	41	59	60	86	62	79	79	64	72	42	25	40	13	50	60	60	57	75	82	42	44	56	70	43	68	25	43	42	65	60	66
Soltu.Atl_v3.01_1G008890.2	67	54	117	97	157	133	204	152	85	112	101	96	134	187	151	127	125	125	91	111	135	142	126	142	127	71	92	68	54	105	67	94	134	179	136	122	164	70	68	120	127	114	129	117	101	116	132	88	131
Soltu.Atl_v3.01_1G008900.1	67	70	124	77	223	189	52	89	148	142	87	151	154	213	160	244	159	250	229	196	209	228	233	250	276	96	111	149	60	173	153	122	232	259	125	93	217	56	106	188	284	157	181	112	228	262	207	207	183
Soltu.Atl_v3.01_1G008910.1	19	6	11	16	14	32	26	17	8	10	14	20	9	30	29	10	31	27	20	17	8	36	10	13	28	6	14	21	3	16	18	9	26	12	14	12	27	30	9	27	26	25	19	6	27	22	24	21	19
Soltu.Atl_v3.01_1G008930.1	88	106	79	120	123	76	58	99	137	112	99	97	120	98	207	87	105	135	68	86	142	108	108	120	156	106	96	96	59	77	83	65	119	120	107	92	91	49	95	82	96	60	146	90	88	73	109	137	73
Soltu.Atl_v3.01_1G008940.1	104	109	107	129	99	79	58	157	202	124	126	87	85	63	150	190	74	105	104	70	126	95	67	138	162	113	95	118	66	68	81	71	97	138	103	119	102	82	125	88	171	105	121	69	101	132	99	138	98
Soltu.Atl_v3.01_1G008950.1	0	0	0	0	0	0	0	0	0	0	0	0	0	0	0	0	0	0	0	0	0	0	0	0	0	0	0	0	0	0	0	0	0	0	0	0	0	0	0	0	0	0	0	0	0	0	0	0	0
Soltu.Atl_v3.01_1G008960.1	0	0	0	0	0	0	0	0	0	0	0	0	0	0	0	0	0	0	0	0	0	0	0	0	0	0	0	0	0	0	0	0	0	0	0	0	0	0	0	0	0	0	0	0	0	0	0	0	0
Soltu.Atl_v3.01_1G008970.1	0	0	0	0	0	0	0	0	0	0	0	0	0	0	0	0	0	0	0	0	0	0	0	0	0	0	0	0	0	0	0	0	0	0	0	0	0	0	0	0	0	0	0	0	0	0	0	0	0
Soltu.Atl_v3.01_1G008980.1	710	736	795	950	693	732	296	1358	1416	1318	912	747	1100	1068	1124	1459	1089	939	864	906	1102	1068	991	1642	1368	1349	1233	854	905	936	826	850	747	808	916	1288	1414	1360	938	548	860	926	792	1023	1000	998	577	1166	917
Soltu.Atl_v3.01_1G008990.1	0	0	0	0	0	0	0	0	0	0	0	0	0	0	0	0	0	0	0	0	0	0	0	0	0	0	0	0	0	0	0	0	0	0	0	0	0	0	0	0	0	0	0	0	0	0	0	0	0
Soltu.Atl_v3.01_1G009040.1	0	0	0	0	0	0	0	0	0	0	0	0	0	0	0	0	0	0	0	0	0	0	0	0	0	0	0	0	0	0	0	0	0	0	0	0	0	0	0	0	0	0	0	0	0	0	0	0	0
Soltu.Atl_v3.01_1G009060.1	0	0	0	0	0	0	0	0	0	0	0	0	0	0	0	0	0	0	0	0	0	0	0	0	0	0	0	0	0	0	0	0	0	0	0	0	0	0	0	0	0	0	0	2	1	0	0	0	0
Soltu.Atl_v3.01_1G009070.1	34	14	35	4	48	50	23	6	62	63	50	31	32	40	50	24	60	36	80	35	46	43	27	23	41	27	32	28	28	28	34	17	78	62	43	25	40	0	17	47	43	49	54	29	41	44	27	45	29
Soltu.Atl_v3.01_1G009080.1	46	40	76	34	99	88	155	54	92	91	57	101	70	65	74	71	92	62	117	80	105	93	55	37	59	64	48	57	42	56	83	54	124	88	75	65	54	57	32	97	75	90	72	57	105	109	25	83	68
Soltu.Atl_v3.01_1G009090.1	35	55	49	23	66	60	111	74	40	54	28	62	53	58	42	67	67	70	76	51	87	80	48	30	34	37	60	37	42	47	92	41	66	55	62	51	29	60	30	62	63	59	86	28	70	77	16	61	77
Soltu.Atl_v3.01_1G009100.1	0	0	0	0	0	0	0	0	0	0	0	0	0	0	0	0	0	0	0	0	0	0	0	0	0	0	0	0	0	0	0	0	0	0	0	0	0	0	0	0	0	0	0	0	0	0	0	0	0
Soltu.Atl_v3.01_1G009120.1	0	0	0	0	0	0	0	0	0	0	0	0	0	0	0	0	0	0	0	0	0	0	0	0	0	0	0	0	0	0	0	0	0	0	0	0	0	0	0	0	0	0	0	0	0	0	0	0	0
Soltu.Atl_v3.01_1G009140.1	0	0	0	0	0	0	0	0	0	0	0	0	0	0	0	0	0	0	0	0	0	0	0	0	0	0	0	0	0	0	0	0	0	0	0	0	0	0	0	0	0	0	0	0	0	0	0	0	0
Soltu.Atl_v3.01_1G009150.1	4	4	1	0	0	3	0	0	11	5	4	2	3	1	0	0	0	7	5	3	18	2	1	12	1	7	2	3	0	0	2	0	5	35	1	10	10	0	13	8	0	0	12	0	19	3	12	67	14
Soltu.Atl_v3.01_1G009180.1	0	0	0	0	0	0	0	0	0	0	0	0	0	0	0	0	0	0	0	0	0	0	0	0	0	0	0	0	0	0	0	0	0	0	0	0	0	0	0	0	0	0	0	0	0	0	0	0	0
Soltu.Atl_v3.01_1G009200.1	378	297	304	268	1269	1484	1223	93	131	50	82	419	245	51	471	135	63	206	163	286	284	239	219	175	145	202	90	98	47	32	147	29	302	498	74	189	114	321	274	76	83	150	143	108	757	125	268	488	462
Soltu.Atl_v3.01_1G009210.1	0	0	0	0	0	0	0	0	0	0	0	0	0	0	0	0	0	0	0	0	2	0	0	0	0	0	0	0	0	0	0	0	0	0	0	0	0	0	0	0	16	0	0	0	0	0	0	0	0
Soltu.Atl_v3.01_1G009220.1	72	74	75	61	67	40	54	44	52	87	70	80	124	158	70	203	107	50	87	153	115	121	172	37	57	66	69	115	166	183	128	141	74	80	102	46	37	45	37	103	132	122	160	191	127	153	94	170	125
Soltu.Atl_v3.01_1G009230.3	216	159	239	163	290	218	442	240	276	414	352	321	439	557	321	588	413	208	333	480	594	570	511	181	273	347	263	400	621	641	376	515	340	350	451	215	255	324	171	303	482	531	484	578	421	655	287	508	524
Soltu.Atl_v3.01_1G009240.1	27	13	37	13	17	22	23	10	20	1	21	3	12	7	19	6	12	36	12	7	12	8	14	4	20	10	8	12	0	5	2	5	23	13	21	13	2	34	6	8	0	2	16	19	11	4	14	28	8
Soltu.Atl_v3.01_1G009250.1	55	21	35	13	25	37	11	32	27	10	13	12	28	13	17	39	20	68	13	11	19	15	28	9	26	17	17	17	7	5	19	10	27	15	32	1	11	20	10	17	28	6	11	15	12	14	3	38	14
Soltu.Atl_v3.01_1G009260.1	4134	3661	2821	2492	206	141	306	969	1921	1497	517	176	162	191	160	164	215	260	266	179	152	201	128	760	1660	970	894	132	93	168	173	171	122	40	173	1380	594	1736	930	78	179	162	61	153	238	88	131	169	233
Soltu.Atl_v3.01_1G009270.1	21	28	33	52	62	60	27	119	98	127	69	133	175	105	156	184	154	202	139	177	248	146	143	94	90	78	83	161	120	151	140	129	209	286	176	69	95	61	63	139	97	151	186	170	127	167	101	165	142
Soltu.Atl_v3.01_1G009290.1	26	5	11	10	25	38	11	26	17	79	27	72	55	54	35	47	14	68	36	63	102	52	45	32	41	54	31	73	74	48	66	37	97	86	27	27	55	13	23	95	21	31	66	62	102	41	73	81	43
Soltu.Atl_v3.01_1G009310.2	144	102	141	212	339	281	253	322	411	361	347	367	303	262	404	382	261	410	264	229	402	357	269	427	371	329	283	407	157	198	285	235	502	525	342	299	402	385	263	391	216	115	434	258	392	199	314	401	191
Soltu.Atl_v3.01_1G009320.1	95	131	173	140	326	277	287	402	288	405	275	331	232	210	379	308	168	291	217	166	435	305	197	314	369	297	291	250	156	149	276	140	405	416	257	231	350	280	285	329	248	123	353	159	371	169	351	324	150
Soltu.Atl_v3.01_1G009330.1	0	0	0	0	0	0	0	0	0	0	0	0	0	0	0	0	0	0	0	0	0	0	0	0	0	0	0	0	0	0	0	0	0	0	0	0	0	0	0	0	0	0	0	0	0	0	0	0	0
Soltu.Atl_v3.01_1G009340.1	0	0	0	0	0	0	0	0	0	0	0	0	0	0	0	0	0	0	0	0	0	0	0	0	0	0	0	0	0	0	0	0	0	0	0	0	0	0	0	0	0	0	0	0	0	0	0	0	0
Soltu.Atl_v3.01_1G009350.1	0	0	0	0	0	0	0	0	0	0	0	0	0	0	0	0	0	0	0	0	0	0	0	0	0	0	0	0	0	0	0	0	0	0	0	0	0	0	0	0	0	0	0	0	0	0	0	0	0
Soltu.Atl_v3.01_1G009370.1	0	0	0	0	0	0	0	0	0	0	0	0	0	0	0	0	0	0	0	0	0	0	0	0	0	0	0	0	0	0	0	0	0	0	0	0	0	0	0	0	0	0	0	0	0	0	0	0	0
Soltu.Atl_v3.01_1G009380.1	0	0	0	0	0	0	0	0	0	0	0	0	0	0	0	0	0	0	0	0	0	0	0	0	0	0	0	0	0	0	0	0	0	0	0	0	0	0	0	0	0	0	0	0	0	0	0	0	0
Soltu.Atl_v3.01_1G009410.1	0	0	0	0	0	0	0	0	0	0	0	0	0	0	0	0	0	0	0	0	0	0	0	0	0	0	0	0	0	0	0	0	0	0	0	0	0	0	0	0	0	0	0	0	0	0	0	0	0
Soltu.Atl_v3.01_1G009450.1	0	0	0	0	0	0	0	0	0	0	0	0	0	0	0	0	0	0	0	0	0	0	0	0	0	0	0	0	0	0	0	0	0	0	0	0	0	0	0	0	0	0	0	0	0	0	0	0	0
Soltu.Atl_v3.01_1G009470.1	0	0	0	0	0	0	0	0	0	0	0	0	0	0	0	0	0	0	0	0	0	0	0	0	0	0	0	0	0	0	0	0	0	0	0	0	0	0	0	0	0	0	0	0	0	0	0	0	0
Soltu.Atl_v3.01_1G009480.1	0	0	0	0	0	0	0	0	0	0	0	0	0	0	0	0	0	0	0	0	0	0	0	0	0	0	0	0	0	0	0	0	0	0	0	0	0	0	0	0	0	0	0	0	0	0	0	0	0
Soltu.Atl_v3.01_1G009490.1	9	4	0	14	8	9	41	0	7	16	0	20	4	20	4	1	10	19	11	6	16	40	18	6	6	16	8	28	10	3	26	1	27	17	5	6	5	0	3	19	9	6	34	2	21	10	39	0	24
Soltu.Atl_v3.01_1G009500.1	0	0	0	0	3	0	0	0	0	0	0	4	0	0	0	0	3	0	0	0	0	0	0	0	0	0	0	0	0	0	0	0	0	0	0	0	0	0	0	0	0	0	0	0	0	0	0	0	0
Soltu.Atl_v3.01_1G009510.3	20	8	14	10	0	0	14	25	6	16	20	94	240	7	35	60	6	40	14	10	291	34	41	8	3	18	10	156	90	54	92	36	81	265	112	21	55	48	22	185	102	115	164	126	388	93	169	221	332
Soltu.Atl_v3.01_1G009520.1	0	0	0	0	0	1	6	0	0	0	0	4	0	7	4	0	5	0	0	0	5	7	2	0	0	0	0	0	0	0	0	4	6	0	2	0	0	0	0	0	7	0	0	0	0	0	17	0	8
Soltu.Atl_v3.01_1G009540.1	0	0	0	0	0	0	0	0	0	0	0	0	0	0	0	0	0	0	0	0	0	0	0	0	0	0	0	0	0	0	0	0	0	0	0	0	0	0	0	0	0	0	0	0	0	0	0	0	0
Soltu.Atl_v3.01_1G009550.1	0	0	0	0	0	0	0	0	0	0	0	0	0	0	0	0	0	0	0	0	0	0	0	0	0	0	0	0	0	0	0	0	0	0	0	0	0	0	0	0	0	0	0	0	0	0	0	0	0
Soltu.Atl_v3.01_1G009560.1	0	0	0	0	0	0	0	0	0	0	0	0	0	0	0	0	0	0	0	0	0	0	0	0	0	0	0	0	0	0	0	0	0	0	0	0	0	0	0	0	0	0	0	0	0	0	0	0	0
Soltu.Atl_v3.01_1G009570.9	527	498	604	603	335	195	181	372	424	313	182	291	276	304	346	494	371	399	276	236	304	327	293	500	461	353	303	196	236	180	198	191	302	213	358	778	883	623	268	156	306	278	223	218	413	324	274	424	278
Soltu.Atl_v3.01_1G009580.6	111	134	110	122	162	135	39	111	138	112	77	150	203	142	149	216	130	338	233	210	258	138	131	165	139	117	114	529	246	334	534	255	573	470	287	74	119	110	147	253	243	169	372	209	128	156	148	222	91
Soltu.Atl_v3.01_1G009600.1	0	0	0	0	0	0	0	0	0	0	0	0	0	0	0	0	0	0	0	0	0	0	0	0	0	0	0	0	0	0	0	0	0	0	0	0	0	0	0	0	0	3	0	0	0	0	0	0	1
Soltu.Atl_v3.01_1G009610.1	0	0	0	0	0	0	0	0	0	0	0	0	0	0	0	0	0	0	0	0	0	0	0	0	0	0	0	0	0	0	0	0	0	0	0	0	0	0	0	0	0	0	0	0	0	0	0	0	1
Soltu.Atl_v3.01_1G009620.1	68	31	86	19	63	44	13	81	53	95	67	100	85	27	133	45	48	94	117	67	131	101	50	76	53	75	69	60	81	42	59	48	107	76	40	58	118	80	55	61	37	53	79	47	67	49	47	44	73
Soltu.Atl_v3.01_1G009640.1	111	93	151	93	142	101	138	163	140	174	111	152	118	104	179	117	74	114	191	112	169	161	113	105	135	141	102	152	106	82	86	83	160	121	98	110	156	100	134	76	137	130	140	116	137	95	83	152	119
Soltu.Atl_v3.01_1G009650.1	0	0	0	0	0	0	0	0	0	0	0	0	0	0	0	0	0	0	0	0	0	0	0	0	0	0	0	0	0	0	0	0	0	0	0	0	0	0	0	0	0	0	6	0	0	0	0	0	0
Soltu.Atl_v3.01_1G009670.1	0	0	0	0	0	0	0	0	0	0	0	0	0	0	0	0	0	0	0	0	0	0	0	0	0	0	0	0	0	0	0	0	0	0	0	0	0	0	0	0	0	0	0	0	0	0	0	0	0
Soltu.Atl_v3.01_1G009680.1	0	0	0	0	0	0	0	0	0	0	0	0	0	0	0	0	0	0	0	0	0	0	0	0	0	0	0	0	0	0	0	0	0	0	0	0	0	0	0	0	0	0	0	0	0	0	0	0	0
Soltu.Atl_v3.01_1G009700.1	0	0	0	0	0	0	0	0	0	0	0	0	0	0	0	0	0	0	0	0	0	0	0	0	0	0	0	0	0	0	0	0	0	0	0	0	0	0	0	0	0	0	0	0	0	0	0	0	0
Soltu.Atl_v3.01_1G009710.1	0	0	0	0	0	0	0	0	0	0	0	0	0	0	0	0	0	0	0	0	0	0	0	0	0	0	0	0	0	0	0	0	0	0	0	0	0	0	0	0	0	0	0	0	0	0	0	0	0
Soltu.Atl_v3.01_1G009720.1	0	0	0	0	0	0	0	0	0	0	0	0	0	0	0	0	0	0	0	0	0	0	0	0	0	0	0	0	0	0	0	0	0	0	0	0	0	0	0	0	0	0	0	0	0	0	0	0	0
Soltu.Atl_v3.01_1G009730.1	0	0	0	0	41	44	70	0	0	0	3	42	36	12	8	10	0	12	20	8	18	9	13	0	0	0	0	3	43	8	5	6	22	47	42	0	0	0	0	40	24	9	15	11	75	12	52	14	10
Soltu.Atl_v3.01_1G009740.1	53	58	64	29	108	92	135	64	58	152	120	137	161	115	141	151	92	143	128	129	194	163	154	94	93	107	126	115	171	99	145	99	101	180	79	72	126	160	94	129	101	106	135	96	154	158	121	155	122
Soltu.Atl_v3.01_1G009750.1	56	47	101	36	106	95	76	66	38	144	110	110	151	127	155	128	88	164	139	154	161	153	134	98	136	164	114	133	194	95	145	113	146	183	94	113	111	191	116	75	109	105	168	54	120	176	121	128	153
Soltu.Atl_v3.01_1G009760.1	175	79	135	75	202	199	104	185	129	227	171	306	403	278	306	374	249	347	263	228	388	217	225	157	193	179	155	309	440	268	339	217	307	341	191	156	212	171	179	144	250	202	358	217	167	306	251	304	293
Soltu.Atl_v3.01_1G009770.3	126	71	115	78	215	224	66	61	255	233	64	267	315	318	228	248	236	277	313	222	406	365	273	92	123	74	176	227	308	260	222	217	257	261	228	108	191	126	93	177	360	323	183	311	116	324	266	357	280
Soltu.Atl_v3.01_1G009780.1	37	39	31	32	89	77	20	19	96	87	20	121	178	127	136	158	125	112	104	100	191	154	132	37	47	23	56	89	132	111	46	84	131	102	86	26	87	63	50	120	155	108	87	145	20	109	116	168	140
Soltu.Atl_v3.01_1G009790.2	0	0	0	0	0	0	0	0	0	0	0	0	0	0	0	0	0	0	0	0	0	0	0	0	0	0	0	0	0	0	0	0	0	0	0	0	0	0	0	0	0	0	0	0	0	0	0	0	0
Soltu.Atl_v3.01_1G009800.1	731	515	464	543	165	188	290	309	641	588	507	177	184	246	184	264	199	342	275	121	300	229	132	1074	596	812	739	178	87	143	127	107	139	193	166	1113	1366	1004	643	130	202	104	190	148	315	202	403	474	217
Soltu.Atl_v3.01_1G009810.1	0	0	0	0	0	0	0	0	0	0	0	0	0	0	0	0	0	0	0	0	0	0	0	0	0	0	0	0	0	0	0	0	0	0	0	0	0	0	0	0	0	0	0	0	0	0	0	0	0
Soltu.Atl_v3.01_1G009840.1	0	0	0	0	0	0	0	0	0	0	0	0	0	0	0	0	0	0	0	0	0	0	0	0	0	0	0	0	0	0	0	0	0	0	0	0	0	0	0	0	0	0	0	0	0	0	0	0	0
Soltu.Atl_v3.01_1G009860.1	0	0	0	0	0	0	0	0	0	0	0	0	0	0	0	0	0	0	0	0	0	0	0	0	0	0	1	0	0	0	0	0	0	0	0	0	0	0	0	0	0	0	0	0	0	0	0	0	0
Soltu.Atl_v3.01_1G009880.1	0	0	0	0	0	0	0	0	0	0	0	0	0	0	0	0	0	0	0	0	0	0	0	0	0	0	0	0	0	0	0	0	0	0	0	0	0	0	0	0	0	0	0	0	0	0	0	0	0
Soltu.Atl_v3.01_1G009890.1	0	0	0	0	0	0	0	0	0	0	0	0	0	0	0	0	0	0	0	0	0	0	0	0	0	0	0	0	0	0	0	0	0	0	0	0	0	0	0	0	0	0	0	0	0	0	0	0	0
Soltu.Atl_v3.01_1G009900.1	0	0	0	0	0	0	0	0	0	0	0	0	0	0	0	0	0	0	0	0	0	0	0	0	0	0	0	0	2	0	0	0	0	0	0	0	0	0	0	0	0	0	0	0	0	0	0	0	0
Soltu.Atl_v3.01_1G009910.1	39	49	81	45	39	87	386	22	24	22	22	111	41	21	140	105	15	84	80	29	29	72	7	29	10	19	19	69	7	11	100	27	124	134	98	12	9	67	31	73	48	50	77	13	117	27	129	112	45
Soltu.Atl_v3.01_1G009920.1	27	40	67	36	20	66	320	12	21	22	22	84	31	15	120	75	10	78	70	17	29	44	2	23	10	19	19	63	3	4	84	23	95	95	85	12	4	66	31	49	43	37	43	10	85	19	102	89	37
Soltu.Atl_v3.01_1G009930.1	102	54	115	68	77	74	92	67	99	82	70	62	43	95	59	86	63	81	89	34	73	55	76	101	103	103	93	41	69	87	87	55	70	45	32	74	107	120	80	23	37	105	73	43	53	73	88	72	51
Soltu.Atl_v3.01_1G009960.4	275	168	123	117	48	18	26	453	674	756	212	17	12	38	10	19	7	25	27	13	16	35	7	171	600	129	169	17	25	14	13	16	7	16	21	175	122	211	192	18	3	27	5	28	22	13	17	27	12
Soltu.Atl_v3.01_1G009970.1	13	21	9	8	76	36	55	0	1	9	19	14	8	4	60	9	17	10	7	4	11	2	7	6	0	0	10	1	11	2	2	8	17	21	9	0	8	0	4	0	0	3	32	6	12	10	9	6	23
Soltu.Atl_v3.01_1G009980.1	0	2	3	6	0	0	0	0	0	5	0	1	0	0	0	0	0	0	0	0	0	4	0	8	0	1	0	0	0	0	8	0	0	4	5	0	1	0	3	0	0	4	0	0	0	0	5	7	2
Soltu.Atl_v3.01_1G009990.1	0	0	0	0	0	0	0	0	0	0	0	0	0	0	0	0	0	0	0	0	0	0	0	0	0	0	0	0	0	0	0	0	0	0	0	0	0	0	0	0	0	0	0	0	0	0	0	0	0
Soltu.Atl_v3.01_1G010000.1	5	12	0	2	0	0	0	0	2	0	0	0	0	0	0	0	0	1	0	0	0	0	0	3	28	0	1	0	0	1	0	0	3	4	2	2	6	22	0	0	0	0	0	0	0	0	4	0	0
Soltu.Atl_v3.01_1G010050.2	106	67	83	88	108	60	51	142	137	190	113	62	70	57	60	64	77	94	79	59	48	51	35	155	138	107	177	47	25	47	50	64	65	88	60	234	193	139	135	52	90	75	50	69	56	91	114	143	63
Soltu.Atl_v3.01_1G010060.1	0	0	0	0	0	0	0	0	0	0	0	0	0	0	0	0	0	0	0	0	0	0	0	0	0	0	0	0	0	13	0	0	0	0	0	0	0	0	0	0	0	0	0	7	0	0	0	0	3
Soltu.Atl_v3.01_1G010070.1	127	138	99	151	670	795	340	54	32	108	36	207	205	111	193	249	169	424	281	202	197	309	212	31	17	31	22	67	49	72	237	133	254	56	121	61	33	34	50	53	162	137	47	103	173	148	390	187	252
Soltu.Atl_v3.01_1G010080.1	0	0	0	0	0	0	0	0	0	0	0	0	0	0	0	0	0	0	0	0	0	0	0	0	0	0	0	0	0	0	0	0	0	0	0	0	0	0	0	0	0	0	0	0	0	0	0	0	0
Soltu.Atl_v3.01_1G010090.1	0	0	0	0	0	0	0	0	0	0	0	0	0	0	0	0	0	0	0	0	0	0	0	0	0	0	0	0	0	0	0	0	0	0	0	0	0	0	0	0	0	0	0	0	0	0	0	0	0
Soltu.Atl_v3.01_1G010100.1	0	0	0	0	0	0	0	0	0	0	0	0	0	0	0	0	0	0	0	0	0	0	0	0	0	0	0	0	0	0	0	0	0	0	0	0	0	0	0	0	0	0	0	0	0	0	0	0	0
Soltu.Atl_v3.01_1G010110.1	0	0	0	0	0	0	0	0	0	0	0	0	0	0	0	0	0	0	0	0	0	0	0	0	0	0	0	0	0	0	0	0	0	1	0	0	0	0	0	0	0	0	0	0	0	0	0	0	0
Soltu.Atl_v3.01_1G010130.1	0	0	0	0	0	0	0	0	0	0	0	0	0	0	0	0	0	0	0	0	0	0	0	0	0	0	0	0	0	0	0	0	0	0	0	0	0	0	0	0	0	0	0	0	0	0	0	0	0
Soltu.Atl_v3.01_1G010160.1	0	0	0	0	1	1	1	3	0	0	0	0	0	0	0	0	0	0	0	0	0	0	0	0	0	0	0	0	0	0	0	0	0	0	0	0	0	0	0	0	0	0	0	0	0	0	0	0	0
Soltu.Atl_v3.01_1G010170.3	3	6	0	3	3	4	12	18	13	12	5	2	6	7	9	0	8	0	2	0	3	4	1	19	2	13	15	0	3	1	0	10	4	2	0	1	10	3	12	10	21	1	6	13	8	7	13	9	1
Soltu.Atl_v3.01_1G010180.2	250	233	216	239	663	559	392	164	148	156	116	664	609	476	509	467	453	607	750	582	552	651	475	199	196	159	134	368	181	311	507	390	634	564	524	143	151	197	129	401	507	350	416	395	460	328	935	633	475
Soltu.Atl_v3.01_1G010200.1	0	0	0	0	0	0	0	0	0	0	0	0	0	0	0	0	0	0	0	0	0	0	0	0	0	0	0	0	0	0	0	0	0	0	0	0	0	0	0	0	0	0	0	0	0	0	0	0	0
Soltu.Atl_v3.01_1G010220.1	0	0	0	0	0	0	0	0	0	0	0	0	0	0	0	0	0	0	0	0	0	0	0	0	0	0	0	0	0	0	0	0	0	0	0	0	0	0	0	0	0	0	0	0	0	0	0	0	0
Soltu.Atl_v3.01_1G010230.1	0	0	0	0	0	0	0	0	0	0	0	0	0	0	0	0	0	0	0	0	0	0	0	0	0	0	0	0	0	0	0	0	0	0	0	0	0	0	0	0	0	0	0	0	0	0	0	0	0
Soltu.Atl_v3.01_1G010240.1	2	0	0	1	0	4	0	0	2	0	0	1	0	0	0	0	0	0	0	0	0	0	0	0	0	10	0	0	0	0	0	0	0	0	0	0	0	0	0	0	0	0	0	0	0	0	0	0	0
Soltu.Atl_v3.01_1G010250.1	1	0	0	0	0	0	0	0	0	0	1	0	0	0	0	0	0	0	0	0	0	1	0	0	0	0	0	0	0	0	0	0	0	0	0	0	0	0	0	0	0	0	0	0	0	0	0	0	0
Soltu.Atl_v3.01_1G010260.1	0	7	0	3	6	2	15	0	3	0	2	1	17	16	8	17	10	19	6	13	18	17	11	11	2	0	9	9	4	23	2	9	14	12	12	1	0	6	7	0	22	19	1	13	2	4	18	12	21
Soltu.Atl_v3.01_1G010270.3	903	740	1095	838	816	708	1004	977	1794	4458	4147	2700	4887	2930	2618	2542	1843	2499	3218	2948	7696	4028	5082	1491	1437	2110	2198	5153	7927	7353	3725	4196	4724	4982	5440	1161	2001	1561	1344	3321	4023	6039	5106	6955	2544	5175	3555	4958	4451
Soltu.Atl_v3.01_1G010280.1	0	0	0	0	0	0	0	0	0	0	0	0	0	0	0	0	0	0	0	0	0	0	0	0	0	0	0	0	0	0	0	0	0	0	1	0	6	0	0	0	0	13	0	0	0	0	0	2	0
Soltu.Atl_v3.01_1G010290.1	0	0	0	0	0	0	0	0	0	0	0	0	0	0	0	0	0	0	0	0	1	0	0	0	0	0	0	3	0	1	0	0	3	0	0	0	0	0	0	0	0	0	0	0	0	0	0	0	2
Soltu.Atl_v3.01_1G010300.1	0	0	0	0	0	0	0	0	0	0	0	0	0	0	0	0	0	0	0	0	0	0	0	0	0	0	0	0	0	0	0	0	0	0	0	0	0	0	0	0	0	0	0	0	0	0	0	0	0
Soltu.Atl_v3.01_1G010320.1	0	0	0	0	0	0	0	0	0	0	0	0	0	0	0	0	0	0	0	0	0	0	0	0	0	0	0	0	0	0	0	0	0	0	0	0	0	0	0	0	0	0	0	0	0	0	0	0	0
Soltu.Atl_v3.01_1G010330.1	0	0	0	0	0	0	0	0	0	0	0	0	0	0	0	0	0	0	0	0	0	0	0	0	0	0	0	0	0	0	0	0	0	0	0	0	0	0	0	0	0	0	0	0	0	0	0	0	0
Soltu.Atl_v3.01_1G010340.1	0	0	0	0	0	0	0	0	0	0	0	0	0	0	0	0	0	0	0	0	0	0	0	0	0	0	0	0	0	0	0	0	0	0	0	0	0	0	0	0	0	0	0	0	0	0	0	0	0
Soltu.Atl_v3.01_1G010360.1	0	0	0	0	0	0	0	0	0	0	0	0	0	0	0	0	0	0	0	0	0	0	0	0	0	0	0	0	0	0	0	0	0	0	0	0	0	0	0	0	0	0	0	0	0	0	0	0	0
Soltu.Atl_v3.01_1G010380.1	0	0	0	0	0	0	0	0	0	0	0	0	0	0	0	0	0	0	0	0	0	0	0	0	0	0	0	0	0	0	0	0	0	0	0	0	0	0	0	0	0	0	0	0	0	0	0	0	0
Soltu.Atl_v3.01_1G010390.10	778	800	682	716	1387	1186	725	890	1001	1584	865	1073	1057	984	1003	1244	873	1700	1178	1144	1622	1257	1143	983	1187	914	1070	1273	676	1025	1372	940	1757	1600	969	807	1278	895	766	1192	915	934	1169	963	1166	1103	1215	1679	871
Soltu.Atl_v3.01_1G010400.1	0	0	0	0	0	0	0	0	0	0	0	0	0	0	0	0	0	0	0	0	0	0	0	0	0	0	0	0	0	0	0	0	0	0	0	0	0	0	0	0	0	0	0	0	0	0	0	0	0
Soltu.Atl_v3.01_1G010410.2	338	465	349	230	2253	1502	1518	1939	578	1827	1143	1476	1126	577	1567	830	425	1246	643	867	1328	1578	706	162	591	678	319	1044	911	506	920	697	736	1137	1263	189	84	245	105	441	1377	522	587	636	756	404	869	871	509
Soltu.Atl_v3.01_1G010420.3	11	11	20	10	26	24	20	5	55	75	26	22	13	25	6	11	13	8	31	8	51	30	14	21	33	17	18	32	14	12	5	3	23	23	39	11	26	31	24	33	0	5	14	13	25	0	25	21	9
Soltu.Atl_v3.01_1G010430.1	0	0	0	0	0	0	0	0	0	0	0	0	0	0	0	0	0	0	0	0	0	0	0	0	0	0	0	0	0	0	0	0	0	0	0	0	0	0	0	0	0	0	0	0	0	0	0	0	0
Soltu.Atl_v3.01_1G010440.1	0	0	0	0	0	0	0	0	0	0	0	0	0	0	0	0	0	0	0	0	0	0	0	0	0	0	0	0	0	0	0	0	0	0	0	0	0	0	0	0	0	0	0	0	0	0	0	0	0
Soltu.Atl_v3.01_1G010450.1	0	0	0	0	0	0	0	0	0	0	0	0	0	0	0	0	0	0	0	0	0	0	0	0	0	0	0	0	0	0	0	0	0	0	0	0	0	0	0	0	0	0	0	0	0	0	0	0	0
Soltu.Atl_v3.01_1G010460.1	0	0	1	13	12	1	12	1	1	15	0	4	0	1	0	20	5	6	3	3	0	2	2	6	2	0	0	0	0	0	5	4	0	6	0	0	4	0	1	2	2	1	0	0	0	0	0	6	10
Soltu.Atl_v3.01_1G010470.2	51	51	67	29	30	5	7	23	67	27	61	5	1	11	10	10	23	23	29	21	153	13	22	56	29	57	93	144	85	69	128	87	94	90	12	18	39	81	58	15	19	27	12	35	24	6	18	41	13
Soltu.Atl_v3.01_1G010480.1	650	467	569	579	171	147	96	833	786	897	386	186	264	261	195	322	276	259	331	309	397	391	387	634	919	565	651	260	200	349	237	283	256	186	224	614	605	873	578	172	172	275	193	307	151	283	348	451	258
Soltu.Atl_v3.01_1G010490.1	0	0	0	0	8	2	14	0	0	0	0	0	0	0	0	0	0	0	0	0	0	0	0	0	0	0	0	0	0	0	0	0	2	0	0	0	0	0	0	0	0	0	0	0	0	0	0	0	0
Soltu.Atl_v3.01_1G010500.1	0	0	0	0	0	0	0	0	0	0	0	0	0	0	0	0	0	0	0	0	0	0	0	0	0	0	0	0	0	0	0	0	0	0	0	0	0	0	0	0	0	0	0	0	0	0	0	0	0
Soltu.Atl_v3.01_1G010510.1	0	0	0	0	0	0	0	0	0	0	0	0	0	0	0	0	0	0	0	0	0	0	0	0	0	0	0	0	0	0	0	0	0	0	0	0	0	0	0	0	0	0	0	0	0	0	0	0	0
Soltu.Atl_v3.01_1G010520.1	0	0	0	0	0	0	0	0	0	0	0	0	0	0	0	0	0	0	0	0	0	0	0	0	0	0	0	0	0	0	0	0	0	0	0	0	0	0	0	0	0	0	0	0	0	0	0	0	0
Soltu.Atl_v3.01_1G010530.1	0	0	0	0	0	0	0	0	0	0	0	0	0	0	0	0	0	0	0	0	0	0	0	0	0	0	0	0	0	0	0	0	0	0	0	0	0	0	0	0	0	0	0	0	0	0	0	0	0
Soltu.Atl_v3.01_1G010540.1	0	0	0	0	0	0	0	0	0	0	0	0	0	0	0	0	0	0	0	0	0	0	0	0	0	0	0	0	0	0	0	0	0	0	0	0	0	0	0	0	0	0	0	0	0	0	0	0	0
Soltu.Atl_v3.01_1G010560.1	2	0	0	0	0	0	0	0	0	0	0	0	0	0	4	0	0	0	0	0	5	0	0	0	0	0	0	0	0	0	0	0	4	6	6	0	0	0	0	0	0	0	7	0	1	0	0	0	2
Soltu.Atl_v3.01_1G010580.1	0	0	0	0	0	0	0	0	0	0	0	0	0	0	0	0	0	0	0	0	0	0	0	0	0	0	0	0	0	0	0	0	0	0	0	0	0	0	0	0	0	0	0	0	0	0	0	0	0
Soltu.Atl_v3.01_1G010590.1	0	0	0	0	0	0	0	0	0	0	0	0	0	0	0	0	0	0	0	0	0	0	0	0	0	0	0	0	0	0	0	0	0	0	0	0	0	0	0	0	0	0	0	0	0	0	0	0	0
Soltu.Atl_v3.01_1G010600.1	251	214	148	171	786	1056	1179	23	75	43	67	285	109	14	293	194	69	93	76	228	93	111	101	58	82	124	56	22	25	9	129	24	160	271	53	133	48	156	183	91	24	60	21	34	491	71	183	319	256
Soltu.Atl_v3.01_1G010610.1	0	0	0	0	0	0	0	0	0	0	0	0	0	0	0	0	0	0	0	0	0	0	0	0	0	0	0	0	0	0	0	0	0	0	0	0	0	0	0	0	0	0	0	0	0	0	0	0	0
Soltu.Atl_v3.01_1G010620.1	80	62	83	62	42	36	72	42	62	91	104	75	86	130	105	88	97	46	79	131	84	113	139	35	53	59	36	108	132	116	72	133	33	94	101	50	59	83	62	92	115	143	173	79	116	144	67	176	107
Soltu.Atl_v3.01_1G010630.2	150	83	131	81	150	130	209	88	151	201	243	152	233	305	217	321	223	127	85	204	162	335	240	130	112	163	66	228	343	316	122	283	75	206	241	77	118	196	114	160	277	281	307	247	167	262	116	226	299
Soltu.Atl_v3.01_1G010640.1	15	15	16	11	14	15	0	5	19	13	20	3	12	3	13	6	9	30	12	7	11	4	9	4	22	10	0	0	0	1	2	2	15	13	12	11	2	21	6	7	0	0	7	10	9	4	4	22	1
Soltu.Atl_v3.01_1G010650.1	51	22	38	13	23	40	11	32	27	19	13	10	30	13	15	34	14	70	18	12	19	18	31	9	27	17	13	13	6	5	9	10	23	15	32	7	8	32	11	16	35	6	11	17	14	6	4	38	13
Soltu.Atl_v3.01_1G010660.1	4326	3724	2998	2501	212	154	321	1111	2118	1713	715	179	154	200	163	197	240	282	263	215	150	217	147	820	1701	1083	984	143	111	175	166	172	131	43	185	1489	627	1777	935	78	180	161	61	156	247	195	131	188	239
Soltu.Atl_v3.01_1G010680.1	8	0	4	13	12	3	9	0	15	25	18	28	29	27	25	63	9	22	17	34	34	10	23	5	12	11	16	5	16	7	15	7	28	20	7	3	13	0	1	22	21	11	20	17	18	26	18	47	8
Soltu.Atl_v3.01_1G010720.2	129	92	174	168	356	288	228	306	235	403	367	440	399	296	336	407	280	383	207	255	287	453	215	374	460	341	302	335	256	165	236	229	502	389	431	311	340	380	324	447	255	222	312	244	429	293	387	517	171
Soltu.Atl_v3.01_1G010730.1	0	0	0	0	0	0	0	0	0	0	0	0	0	0	0	0	0	0	0	0	0	0	0	0	0	0	0	0	0	0	0	0	0	0	0	0	0	0	0	0	0	0	0	0	0	0	0	0	0
Soltu.Atl_v3.01_1G010750.1	0	0	0	0	0	0	0	0	0	0	0	0	0	0	0	0	0	0	0	0	0	0	0	0	0	0	0	0	0	0	0	0	0	0	0	0	0	0	0	0	0	0	0	0	0	0	0	0	0
Soltu.Atl_v3.01_1G010770.1	0	0	0	0	0	0	0	0	0	0	0	0	0	0	0	0	0	0	0	0	0	0	0	0	0	0	0	0	0	0	0	0	0	0	0	0	1	0	0	0	0	0	0	0	0	0	0	0	0
Soltu.Atl_v3.01_1G010810.1	0	0	0	0	0	0	0	0	0	0	0	0	0	0	0	0	0	0	0	0	0	0	0	0	0	0	0	0	0	0	0	0	0	0	0	0	0	0	0	0	0	0	0	0	0	0	0	0	0
Soltu.Atl_v3.01_1G010820.1	0	0	0	0	0	0	0	0	0	0	0	0	0	0	0	0	0	0	0	0	0	0	0	0	0	0	0	0	0	0	0	0	0	0	0	0	0	0	0	0	0	0	0	0	0	0	0	0	0
Soltu.Atl_v3.01_1G010830.1	12	4	9	15	72	52	135	5	19	17	8	20	39	4	51	59	10	37	45	37	57	42	20	28	18	21	4	31	15	22	61	1	27	17	28	17	17	5	22	19	12	7	38	12	25	46	50	16	25
Soltu.Atl_v3.01_1G010840.1	0	0	0	0	3	0	0	0	0	0	0	4	0	0	0	0	3	0	0	0	0	0	0	0	0	0	0	0	0	0	0	0	0	0	0	0	0	0	0	0	0	0	0	0	0	0	0	0	0
Soltu.Atl_v3.01_1G010860.2	30	27	7	29	0	0	23	74	14	42	36	111	153	33	82	74	45	48	20	14	300	65	94	30	3	40	40	99	146	108	87	70	76	233	115	46	111	102	37	218	113	137	128	172	375	141	191	230	312
Soltu.Atl_v3.01_1G010880.1	0	0	0	0	0	0	0	0	0	0	0	0	0	0	0	0	0	0	0	0	0	0	0	0	0	0	0	0	0	0	0	0	0	0	0	0	0	0	0	0	0	0	2	0	0	0	0	0	0
Soltu.Atl_v3.01_1G010890.1	0	0	0	0	0	0	0	0	0	0	0	0	0	0	0	0	0	0	0	0	0	0	0	0	0	0	0	0	0	0	0	0	0	0	0	0	0	0	0	0	0	0	0	0	0	0	0	0	0
Soltu.Atl_v3.01_1G010900.1	0	0	0	0	0	0	0	0	0	0	0	0	0	0	0	0	0	0	0	0	0	0	0	0	0	0	0	0	0	0	0	0	0	0	0	0	0	0	0	0	0	0	0	0	0	0	0	0	0
Soltu.Atl_v3.01_1G010910.1	718	717	720	865	360	273	433	624	534	388	226	379	374	291	391	631	350	370	384	328	396	469	271	719	645	435	536	224	250	249	326	261	344	251	370	934	979	696	366	218	335	312	260	317	330	278	309	402	243
Soltu.Atl_v3.01_1G010920.1	0	0	0	0	0	0	0	0	0	0	0	0	0	0	0	0	0	0	0	0	0	0	0	0	0	0	0	0	0	0	0	0	0	2	0	0	0	0	0	0	0	0	0	0	0	0	0	0	0
Soltu.Atl_v3.01_1G010930.1	12	14	23	13	2	7	0	6	9	0	5	3	5	0	7	4	1	14	4	1	1	7	0	4	1	7	3	1	0	0	1	1	7	3	1	14	4	10	13	6	0	1	2	6	5	4	2	9	0
Soltu.Atl_v3.01_1G010940.2	0	0	0	0	0	0	0	0	0	0	0	0	0	0	0	0	0	0	2	0	0	0	0	0	0	0	0	0	0	0	0	0	4	0	0	0	0	0	0	0	0	0	0	5	0	0	0	0	0
Soltu.Atl_v3.01_1G010950.1	0	0	0	0	0	0	0	0	0	0	0	0	0	0	0	0	0	0	0	4	0	0	0	0	0	0	0	0	0	0	0	0	0	1	0	0	0	0	0	3	0	4	0	0	1	0	0	0	0
Soltu.Atl_v3.01_1G010960.1	54	54	36	51	40	27	23	53	56	21	61	65	31	20	86	45	50	43	71	40	83	63	30	53	38	50	41	49	51	31	25	50	66	42	19	67	67	18	12	34	3	26	21	50	33	48	40	40	19
Soltu.Atl_v3.01_1G010970.1	81	84	101	107	39	42	51	143	86	71	59	51	32	41	82	60	33	41	75	54	47	42	48	82	52	86	45	76	36	38	41	41	44	44	34	80	77	68	37	20	32	43	53	78	40	62	50	66	42
Soltu.Atl_v3.01_1G010980.1	0	0	0	0	0	0	0	0	0	0	0	0	0	0	0	0	0	0	0	0	0	0	0	0	0	0	0	0	0	0	0	0	0	0	0	0	0	0	0	0	0	0	0	0	0	0	0	0	0
Soltu.Atl_v3.01_1G010990.1	0	0	0	0	0	0	0	0	0	0	0	0	0	0	0	0	0	0	0	0	0	0	0	0	0	0	0	0	0	0	0	0	0	0	0	0	0	0	0	0	0	0	0	0	0	0	0	0	0
Soltu.Atl_v3.01_1G011000.1	0	0	0	0	60	54	91	4	0	0	3	53	39	12	8	16	4	12	24	18	18	9	13	0	0	0	0	5	46	8	5	9	23	50	43	0	0	0	0	41	35	9	27	12	101	18	57	18	11
Soltu.Atl_v3.01_1G011010.1	66	49	96	69	72	93	95	62	168	120	126	174	198	107	131	170	49	181	175	176	229	156	176	66	129	149	134	73	203	106	68	123	145	213	99	72	103	140	131	122	86	97	158	122	135	179	98	172	149
Soltu.Atl_v3.01_1G011020.1	58	57	75	41	33	68	68	45	88	75	121	148	155	68	151	204	55	177	107	119	216	75	139	52	128	87	108	83	216	106	76	67	159	205	98	55	124	83	107	97	65	116	217	131	63	105	81	155	166
Soltu.Atl_v3.01_1G011030.3	148	72	103	63	209	243	157	45	243	234	98	249	284	249	215	157	184	280	284	209	350	328	258	80	110	67	161	187	297	257	289	194	247	250	208	100	189	120	62	179	210	289	176	267	114	306	253	337	267
Soltu.Atl_v3.01_1G011040.1	70	18	23	13	82	121	125	28	86	75	49	109	112	89	74	31	34	97	82	66	167	132	101	31	33	12	55	20	100	108	116	72	80	80	75	56	83	42	13	107	49	75	110	122	13	87	98	143	114
Soltu.Atl_v3.01_1G011050.2	0	0	0	0	0	0	0	0	0	0	0	0	0	0	0	0	0	0	0	0	0	0	0	0	0	0	0	0	0	0	0	0	0	0	0	0	0	0	0	0	0	0	0	0	0	0	0	0	0
Soltu.Atl_v3.01_1G011060.1	632	344	604	486	152	124	240	244	566	299	412	202	106	200	162	90	128	249	154	74	157	232	82	834	364	421	324	149	77	90	115	67	97	168	123	884	710	504	539	106	136	153	139	161	347	82	299	354	157
Soltu.Atl_v3.01_1G011070.1	0	0	0	0	0	0	0	0	0	0	0	0	0	0	0	0	0	0	0	0	0	0	0	0	0	0	0	0	0	0	0	0	0	0	0	0	0	0	0	0	0	0	0	0	0	0	0	0	0
Soltu.Atl_v3.01_1G011080.1	0	0	0	0	0	0	0	0	0	0	0	0	0	0	0	0	0	0	0	0	0	0	0	0	0	0	0	0	0	0	0	0	0	0	0	0	0	0	0	0	0	0	0	0	0	0	0	0	0
Soltu.Atl_v3.01_1G011110.1	0	0	0	0	0	0	0	0	0	0	0	0	0	0	0	0	0	0	0	0	0	0	0	0	0	0	0	0	0	0	0	0	0	0	0	0	0	0	0	0	0	0	0	0	0	0	0	0	0
Soltu.Atl_v3.01_1G011120.1	0	0	0	0	0	0	0	0	0	0	0	0	0	0	0	0	0	0	0	0	0	0	0	0	0	0	0	0	2	0	0	0	0	0	0	0	0	0	0	0	0	0	0	0	0	0	1	0	0
Soltu.Atl_v3.01_1G011130.1	14	8	10	5	10	18	28	0	0	0	0	3	3	8	0	12	13	8	0	8	1	13	18	0	0	0	0	1	0	6	4	6	4	0	2	0	0	21	0	0	0	4	0	1	4	3	0	0	1
Soltu.Atl_v3.01_1G011140.1	30	9	13	21	18	21	47	2	14	12	8	25	4	12	16	47	16	6	26	11	23	11	16	27	39	13	16	15	7	15	23	17	19	8	15	13	25	27	5	6	0	27	9	11	10	22	23	11	9
Soltu.Atl_v3.01_1G011160.4	271	168	119	113	48	18	26	450	655	673	198	17	12	37	10	19	7	25	27	12	12	35	7	169	594	126	167	17	24	11	13	16	7	13	21	170	115	201	188	18	3	27	4	28	22	13	17	27	12
Soltu.Atl_v3.01_1G011170.1	12	18	9	8	64	24	54	0	1	9	19	10	5	4	60	9	16	5	7	4	11	2	4	0	0	0	10	1	11	2	2	12	9	21	9	0	8	0	4	0	0	3	30	6	11	10	9	0	16
Soltu.Atl_v3.01_1G011180.1	0	0	0	0	0	0	0	0	0	0	0	0	0	0	0	0	0	0	0	0	0	0	0	0	0	0	0	0	0	0	0	0	0	0	0	0	0	0	0	0	0	0	0	0	0	0	0	0	0
Soltu.Atl_v3.01_1G011190.1	0	0	0	0	0	0	0	0	0	0	0	0	0	0	0	0	0	0	0	0	0	0	0	0	0	0	0	0	0	0	0	0	0	0	0	0	0	0	0	0	0	0	0	0	0	0	0	0	0
Soltu.Atl_v3.01_1G011200.1	5	1	0	2	0	0	0	0	4	0	0	0	0	0	0	0	0	1	0	0	0	0	0	3	21	0	0	0	0	0	0	0	3	1	2	4	6	13	0	0	0	0	0	0	0	0	1	0	0
Soltu.Atl_v3.01_1G011250.3	92	62	95	126	110	110	56	128	139	136	105	66	72	64	55	69	84	94	124	71	63	74	51	173	153	99	198	39	31	44	68	68	102	69	56	230	229	160	155	70	106	95	72	82	53	95	99	118	59
Soltu.Atl_v3.01_1G011260.1	0	0	0	0	0	0	0	0	0	0	0	0	0	0	0	0	0	0	0	0	0	0	0	0	0	0	0	0	0	9	0	0	0	0	0	0	0	0	0	0	0	0	0	7	0	0	0	0	0
Soltu.Atl_v3.01_1G011270.1	105	112	85	136	595	664	327	48	33	91	35	166	172	119	249	221	165	317	231	179	149	265	187	22	23	31	16	66	46	68	207	126	239	44	112	59	25	24	48	41	137	115	42	94	147	123	355	170	195
Soltu.Atl_v3.01_1G011280.1	0	0	0	0	0	0	0	0	0	0	0	0	0	0	0	0	0	0	0	0	0	0	0	0	0	0	0	0	0	0	0	0	0	0	0	0	0	0	0	0	0	0	0	0	0	0	0	0	0
Soltu.Atl_v3.01_1G011310.1	0	0	0	0	0	0	0	0	0	0	0	0	0	0	0	0	0	0	0	0	0	0	0	0	0	0	0	0	0	0	0	0	0	0	0	0	0	0	0	0	0	0	0	0	0	0	0	0	0
Soltu.Atl_v3.01_1G011340.1	0	0	0	0	1	1	0	2	0	0	0	0	0	0	0	0	0	0	0	0	0	0	0	0	0	0	0	0	0	0	0	0	0	0	0	0	0	0	0	0	0	0	0	0	0	0	0	0	0
Soltu.Atl_v3.01_1G011350.2	6	2	9	3	13	4	12	33	36	11	9	7	9	15	13	0	10	0	4	7	6	2	4	29	4	24	10	0	1	9	0	13	6	9	2	10	8	3	11	11	21	4	6	5	0	5	17	14	7
Soltu.Atl_v3.01_1G011360.1	292	244	269	249	712	660	408	178	148	169	132	729	693	538	592	562	529	786	827	619	581	714	527	213	216	180	149	490	250	350	553	432	751	639	568	174	176	197	149	400	623	440	546	462	551	370	891	725	513
Soltu.Atl_v3.01_1G011380.1	0	0	0	0	0	0	0	0	0	0	0	0	0	0	0	0	0	0	0	0	0	0	0	0	0	0	0	0	0	0	0	0	0	0	0	0	0	0	0	0	0	0	0	0	0	0	0	0	0
Soltu.Atl_v3.01_1G011390.1	0	0	0	0	0	0	0	0	0	0	0	0	0	0	0	0	0	0	0	0	0	0	0	0	0	0	0	0	0	0	0	0	0	0	0	0	0	0	0	0	0	0	0	0	0	0	0	0	0
Soltu.Atl_v3.01_1G011420.1	352	311	318	233	75	108	177	198	415	372	237	153	137	192	128	162	154	195	161	121	186	124	162	288	303	266	212	172	55	141	126	143	193	198	147	343	405	318	277	172	171	235	180	192	225	187	210	333	156
Soltu.Atl_v3.01_1G011430.1	0	0	0	0	0	0	0	0	0	0	0	0	0	0	0	0	0	0	0	0	0	0	0	0	0	0	0	0	0	0	0	0	0	0	0	0	0	0	0	0	0	0	0	0	0	0	0	0	0
Soltu.Atl_v3.01_1G011440.1	0	0	0	0	0	0	0	0	0	0	0	0	0	0	0	0	0	0	0	0	0	0	0	0	0	0	0	0	0	0	0	0	0	0	0	0	0	0	0	0	0	0	0	0	0	0	0	0	0
Soltu.Atl_v3.01_1G011450.1	3	0	0	1	0	3	0	0	2	0	0	1	0	0	0	0	0	0	0	0	0	0	0	0	0	10	0	0	0	0	0	0	0	0	0	0	0	0	0	0	0	0	0	0	0	0	0	0	0
Soltu.Atl_v3.01_1G011460.1	1	0	0	0	0	0	0	0	0	0	0	0	0	0	0	0	0	0	0	0	0	0	0	0	0	0	0	0	0	0	0	0	0	0	0	0	0	4	0	0	0	0	0	0	0	0	0	0	0
Soltu.Atl_v3.01_1G011470.1	0	1	1	0	9	5	21	0	0	0	1	6	18	26	5	0	5	0	9	12	14	9	11	11	3	2	0	31	0	8	0	9	5	12	10	0	2	14	10	9	18	19	4	4	18	1	25	11	6
Soltu.Atl_v3.01_1G011480.3	714	607	919	709	731	658	1082	1256	1972	4719	4285	3182	5783	2786	2685	3789	1830	2661	3530	3201	8598	4652	4885	1439	1572	2162	1915	6747	8795	8267	5612	4881	6917	6489	6618	963	2125	2117	1582	4595	4816	6255	7394	7660	2658	5482	4975	5796	4709
Soltu.Atl_v3.01_1G011490.1	0	0	0	0	0	0	0	0	0	0	0	0	0	0	0	0	0	0	0	0	1	0	0	0	0	0	0	0	0	4	4	0	5	0	0	0	0	0	0	0	0	0	0	0	0	0	0	0	0
Soltu.Atl_v3.01_1G011500.1	0	0	0	0	0	0	0	0	0	0	0	0	0	0	0	0	0	0	0	0	0	0	0	0	0	0	0	0	0	0	0	0	0	0	0	0	0	0	0	0	0	0	0	0	0	0	0	0	1
Soltu.Atl_v3.01_1G011520.1	0	0	0	0	0	0	0	0	0	0	0	0	0	0	0	0	0	0	0	0	0	0	0	0	0	0	0	0	0	0	0	0	0	0	0	0	0	0	0	0	0	0	0	0	0	0	0	0	0
Soltu.Atl_v3.01_1G011530.1	0	0	0	0	0	0	0	0	0	0	0	0	0	0	0	0	0	0	0	0	0	0	0	0	0	0	0	0	0	0	0	0	0	0	0	0	0	0	0	0	0	0	0	0	0	0	0	0	0
Soltu.Atl_v3.01_1G011540.1	0	0	0	0	0	0	0	0	0	0	0	0	0	0	0	0	0	0	0	0	0	0	0	0	0	0	0	0	0	0	0	0	0	0	0	0	0	0	0	0	0	0	0	0	0	0	0	0	0
Soltu.Atl_v3.01_1G011560.1	0	0	0	0	0	0	0	0	0	0	0	0	0	0	0	0	0	0	0	0	0	0	0	0	0	0	0	0	0	0	0	0	0	0	0	0	0	0	0	0	0	0	0	0	0	0	0	0	0
Soltu.Atl_v3.01_1G011570.1	0	0	0	0	0	0	0	0	0	0	0	0	0	0	0	0	0	0	0	0	0	0	0	0	0	0	0	0	0	0	0	0	0	0	0	0	0	0	0	0	0	0	0	0	0	0	0	0	0
Soltu.Atl_v3.01_1G011580.1	0	0	0	0	0	0	0	0	0	0	0	0	0	0	0	0	0	0	0	0	0	0	0	0	0	0	0	0	0	0	0	0	0	0	0	0	0	0	0	0	0	0	0	0	0	0	0	0	0
Soltu.Atl_v3.01_1G011590.2	736	632	646	612	1359	1203	730	970	929	1449	833	956	1066	860	972	1420	913	1644	1146	1112	1622	1123	1051	960	1043	996	1071	1352	646	987	1290	941	1802	1568	925	788	1374	866	747	1190	861	905	1067	899	1075	1061	1291	1859	845
Soltu.Atl_v3.01_1G011600.1	329	325	266	225	1592	1193	1395	805	228	810	606	724	569	370	1084	901	304	811	427	418	1068	1260	513	95	277	343	127	634	708	498	696	666	510	761	1015	85	39	177	83	272	988	487	439	466	556	413	578	591	396
Soltu.Atl_v3.01_1G011610.13	7	15	8	8	21	11	28	23	43	16	27	21	38	22	23	21	1	17	13	8	68	15	37	8	12	13	0	22	17	14	44	6	14	31	17	11	25	24	30	20	19	15	26	23	34	30	21	19	21
Soltu.Atl_v3.01_1G011620.1	0	0	0	0	0	0	0	0	0	0	0	0	0	0	0	0	0	0	0	0	0	0	0	0	0	0	0	0	0	0	0	0	0	0	0	0	0	0	0	0	0	0	0	0	0	0	0	0	0
Soltu.Atl_v3.01_1G011640.1	702	682	701	654	204	166	128	1009	1057	1001	361	170	333	276	196	336	317	268	425	348	483	435	380	703	1050	737	717	298	187	408	313	324	343	237	282	667	772	1095	616	244	243	339	254	369	199	333	372	561	315
Soltu.Atl_v3.01_1G011650.1	0	0	0	0	18	9	17	0	0	0	0	0	0	0	9	0	0	0	0	0	0	0	0	0	0	0	0	0	0	0	0	0	3	0	0	0	0	0	0	0	0	0	0	0	3	0	0	0	0
Soltu.Atl_v3.01_1G011660.1	0	0	0	0	0	0	0	0	0	0	0	0	0	0	0	0	0	0	0	0	0	0	0	0	0	0	0	0	0	0	0	0	0	0	0	0	0	0	0	0	0	0	0	0	0	0	0	0	0
Soltu.Atl_v3.01_1G011670.1	0	0	0	0	0	0	0	0	0	0	0	0	0	0	0	0	0	0	0	0	0	0	0	0	0	0	0	0	0	0	0	0	0	0	0	0	0	0	0	0	0	0	0	0	0	0	0	0	0
Soltu.Atl_v3.01_1G011680.1	0	0	0	0	0	0	0	0	0	0	0	0	0	0	0	0	0	0	0	0	0	0	0	0	0	0	0	0	0	0	0	0	0	0	0	0	0	0	0	0	0	0	0	0	0	0	0	0	0
Soltu.Atl_v3.01_1G011690.3	8744	7074	4896	5069	350	160	434	2685	5157	3273	2519	407	192	350	359	307	453	413	412	328	315	693	262	2238	4381	2453	2396	197	153	256	321	276	193	156	325	3159	1625	3289	1802	130	81	355	125	229	591	274	299	384	345
Soltu.Atl_v3.01_1G011710.1	298	216	274	269	388	405	316	587	530	509	366	441	452	408	425	463	395	467	334	550	548	498	337	473	454	485	534	381	321	251	389	261	527	486	378	239	418	410	477	395	423	297	495	313	459	290	515	437	393
Soltu.Atl_v3.01_1G011730.1	0	0	0	0	0	0	0	0	0	0	0	0	0	0	0	0	0	0	0	0	1	0	0	0	0	0	0	0	0	0	2	0	0	0	0	0	0	0	2	0	0	0	0	0	0	0	0	4	1
Soltu.Atl_v3.01_1G011750.1	192	165	194	220	201	263	74	265	342	201	142	219	349	331	313	545	249	345	275	386	338	380	298	405	228	345	286	312	314	223	262	223	325	290	228	156	198	189	292	278	304	232	416	253	325	149	431	302	287
Soltu.Atl_v3.01_1G011760.1	3	0	13	6	11	6	0	6	13	9	4	17	16	13	4	2	5	16	2	13	16	21	2	6	24	12	12	35	17	7	7	19	12	18	17	19	18	2	9	5	0	7	12	6	6	9	17	36	7
Soltu.Atl_v3.01_1G011770.1	0	0	5	1	4	0	3	0	0	0	0	2	0	0	0	0	0	13	0	0	6	0	0	0	0	2	0	1	0	0	4	0	2	0	0	0	0	0	2	0	0	0	2	0	1	0	0	3	0
Soltu.Atl_v3.01_1G011780.1	0	0	0	0	0	0	0	0	0	0	0	0	0	0	0	0	0	0	0	0	0	0	0	0	0	0	0	0	0	0	0	0	0	0	0	0	0	0	0	0	0	0	0	0	0	0	0	0	0
Soltu.Atl_v3.01_1G011790.1	289	209	299	228	663	476	477	504	414	553	411	340	494	604	575	613	625	660	449	537	652	644	531	587	563	475	413	507	415	352	498	159	584	756	436	316	667	369	384	715	549	593	767	458	735	453	691	740	485
Soltu.Atl_v3.01_1G011800.1	173	223	212	215	397	451	67	249	307	422	363	340	462	505	619	578	423	601	438	382	531	472	394	501	454	330	298	384	326	374	411	369	527	550	437	288	507	306	350	556	465	369	603	439	640	479	612	840	462
Soltu.Atl_v3.01_1G011810.1	60	73	64	76	111	154	6	73	116	130	110	214	200	196	289	264	148	211	163	176	192	175	168	119	94	93	99	178	116	157	145	102	219	212	200	114	143	190	128	176	251	150	181	79	246	128	212	297	175
Soltu.Atl_v3.01_1G011820.1	0	0	0	0	0	0	0	0	0	3	0	0	3	0	0	0	0	0	1	0	0	0	0	0	0	0	0	0	0	0	5	4	0	0	0	0	0	0	0	0	0	0	0	0	0	0	0	0	0
Soltu.Atl_v3.01_1G011830.1	119	84	93	102	113	62	26	172	148	126	136	76	96	142	109	171	98	106	92	111	145	126	88	145	177	145	133	119	54	69	105	92	144	211	130	121	155	140	124	102	138	124	145	76	115	86	126	202	101
Soltu.Atl_v3.01_1G011840.1	0	0	0	0	0	0	0	0	0	0	0	0	0	0	0	0	0	0	0	0	0	0	0	0	0	0	0	0	0	0	0	0	0	0	0	0	0	0	0	0	0	0	0	0	0	0	0	0	0
Soltu.Atl_v3.01_1G011860.1	0	0	0	0	0	3	0	0	0	0	0	0	0	0	0	0	0	0	0	0	0	0	0	0	0	0	0	0	0	0	0	0	0	0	0	0	0	0	0	0	0	0	0	0	0	0	0	0	0
Soltu.Atl_v3.01_1G011870.1	17	10	10	40	33	30	96	20	27	14	40	97	49	7	73	19	21	109	42	5	32	48	26	19	18	19	42	100	82	13	64	2	58	205	11	19	41	13	7	164	71	41	256	42	310	45	108	235	68
Soltu.Atl_v3.01_1G011880.1	0	0	0	0	0	0	0	0	0	0	0	0	0	0	0	0	0	0	0	0	0	0	0	0	0	0	0	0	0	0	1	1	0	0	0	0	0	0	0	0	0	0	0	0	0	0	0	0	0
Soltu.Atl_v3.01_1G011890.1	0	0	0	0	0	0	0	0	0	0	0	0	0	0	0	0	0	0	0	0	0	0	0	0	0	0	0	0	0	0	0	0	0	0	0	0	0	0	0	0	0	0	0	0	0	0	0	0	0
Soltu.Atl_v3.01_1G011900.1	0	0	0	0	0	0	0	0	0	0	0	0	0	0	0	0	0	0	0	0	0	0	0	0	0	0	0	0	0	0	0	0	0	0	0	0	0	0	0	0	0	0	0	0	0	0	0	0	0
Soltu.Atl_v3.01_1G011920.1	0	0	0	0	0	3	0	0	1	0	0	4	0	0	0	3	0	1	1	0	0	6	0	1	0	0	0	0	0	0	0	0	0	1	1	1	0	0	1	0	0	0	0	0	0	0	0	0	0
Soltu.Atl_v3.01_1G011930.1	0	0	0	0	0	0	0	0	0	0	0	0	0	0	0	0	0	0	0	0	0	0	0	0	0	0	0	0	0	0	0	0	0	0	0	0	0	0	0	0	0	0	0	0	0	0	0	0	0
Soltu.Atl_v3.01_1G011950.1	0	0	0	0	0	0	0	0	0	0	0	0	0	0	0	0	0	0	0	0	0	0	0	0	0	0	0	0	0	0	0	0	0	0	0	0	0	0	0	0	0	0	0	0	0	0	0	0	0
Soltu.Atl_v3.01_1G011960.1	0	0	0	0	0	0	0	0	0	0	0	0	0	0	0	0	0	0	0	0	0	0	0	0	0	0	0	0	0	0	0	0	0	0	0	0	0	0	0	0	0	0	0	0	0	0	0	0	0
Soltu.Atl_v3.01_1G011980.1	0	0	0	0	0	0	0	0	0	0	0	0	0	0	0	0	0	0	0	0	0	0	0	0	0	0	0	0	0	0	0	0	0	0	0	0	0	0	0	0	0	0	0	0	0	0	0	0	0
Soltu.Atl_v3.01_1G012010.1	0	0	0	0	0	0	0	0	0	0	0	0	0	0	0	0	0	0	0	0	0	0	0	0	0	0	0	0	0	0	0	0	0	0	0	0	0	0	0	0	0	0	0	0	0	0	0	0	0
Soltu.Atl_v3.01_1G012020.1	0	0	0	0	0	0	0	0	0	0	0	0	0	0	0	0	0	0	0	0	0	0	0	0	0	0	0	0	0	0	0	0	0	0	0	0	0	0	0	0	0	0	0	0	0	0	0	0	0
Soltu.Atl_v3.01_1G012030.1	1	7	4	0	26	21	25	0	4	0	2	9	5	1	35	59	9	8	6	13	12	22	7	6	18	8	0	15	15	25	12	24	31	56	59	0	4	5	1	6	6	3	3	5	30	28	15	13	9
Soltu.Atl_v3.01_1G012040.1	323	337	435	449	1231	1085	1222	815	574	797	1254	803	721	385	1456	1269	530	686	436	341	946	697	460	513	564	626	459	1128	583	412	1321	427	1505	2295	1476	369	608	370	255	1988	870	368	1804	343	1734	564	1302	2029	618
Soltu.Atl_v3.01_1G012050.2	12	19	70	13	220	163	190	108	103	96	149	168	211	102	308	206	115	137	110	72	238	149	88	60	91	64	63	144	78	74	176	121	165	247	300	40	108	30	28	193	194	141	190	104	126	130	210	194	133
Soltu.Atl_v3.01_1G012060.1	15	2	32	6	108	85	152	69	48	34	46	65	80	23	133	76	39	54	47	30	107	57	36	18	48	35	29	37	49	40	71	76	72	148	179	20	58	10	23	90	84	75	118	36	42	69	107	82	44
Soltu.Atl_v3.01_1G012080.1	13	19	18	12	4	15	5	13	15	36	18	20	22	31	20	22	30	36	51	20	11	41	34	19	32	12	16	17	17	33	8	16	45	37	19	29	20	10	9	20	4	24	10	23	30	25	34	58	21
Soltu.Atl_v3.01_1G012090.4	1009	760	1169	1177	313	280	183	1381	1492	1650	1706	689	817	584	698	622	441	456	371	373	1118	364	395	1598	1464	1410	1354	770	493	389	601	292	717	1574	408	1277	2139	1224	1116	1281	495	593	1695	474	1110	569	861	1360	472
Soltu.Atl_v3.01_1G012100.1	0	0	0	0	0	0	0	0	0	0	0	0	0	0	0	0	0	0	0	5	0	0	0	0	0	0	0	0	0	0	0	0	0	0	1	0	0	0	0	0	0	0	0	0	0	0	0	0	0
Soltu.Atl_v3.01_1G012110.1	314	232	248	235	121	109	115	233	210	221	133	70	104	114	74	73	109	132	140	216	113	117	137	282	158	236	224	80	129	396	132	376	113	23	70	451	174	531	168	36	100	135	11	250	70	196	100	176	169
Soltu.Atl_v3.01_1G012120.1	924	696	521	214	193	134	209	709	1272	994	559	238	272	357	158	209	186	233	395	233	346	160	305	575	941	230	656	213	142	277	165	172	251	174	92	527	437	574	608	97	100	308	125	237	142	259	207	256	221
Soltu.Atl_v3.01_1G012130.1	55	53	54	99	88	87	51	98	78	176	92	74	139	135	188	172	172	116	106	202	144	125	127	128	124	86	135	152	80	155	136	139	176	164	139	103	102	77	90	61	139	164	65	149	77	194	131	150	152
Soltu.Atl_v3.01_1G012140.10	276	163	216	153	632	680	1016	261	494	353	318	487	452	434	460	220	395	517	465	394	422	573	426	246	390	220	311	362	180	384	295	344	640	576	342	184	424	253	290	483	396	466	437	491	522	388	621	649	429
Soltu.Atl_v3.01_1G012150.5	316	274	220	302	253	274	226	159	110	85	29	131	159	154	178	136	190	255	218	169	101	254	125	59	42	42	46	52	42	110	88	131	86	43	120	99	3	115	108	23	149	85	16	140	89	96	121	181	112
Soltu.Atl_v3.01_1G012160.2	637	676	866	950	688	585	668	1882	1580	1994	2154	1672	1499	878	1299	1256	918	1391	1042	1228	1910	1191	1146	1959	2000	1921	1505	1420	1214	584	955	863	1013	1907	1322	1453	2406	1924	1176	1157	920	745	1117	973	1418	1158	1233	1732	901
Soltu.Atl_v3.01_1G012170.1	0	0	0	0	0	0	0	0	0	0	0	3	1	0	1	0	0	2	3	0	2	0	0	0	1	0	0	7	0	3	0	0	7	0	9	0	0	0	0	10	0	0	26	0	6	3	15	30	4
Soltu.Atl_v3.01_1G012200.1	0	0	0	0	0	0	0	0	0	0	0	0	0	0	0	0	0	0	0	0	0	0	0	0	0	0	0	0	0	0	0	0	0	0	0	0	0	0	0	0	0	0	0	0	0	0	0	0	0
Soltu.Atl_v3.01_1G012210.1	0	0	0	0	0	0	0	0	0	0	0	0	0	0	0	0	0	0	0	0	0	0	0	0	0	0	0	0	0	0	0	0	0	0	0	0	0	0	0	0	0	0	0	0	0	0	0	0	0
Soltu.Atl_v3.01_1G012220.1	0	0	0	0	0	0	0	0	0	0	0	0	0	0	0	0	0	0	0	0	0	0	0	0	0	0	0	0	0	0	0	0	0	0	0	0	0	0	0	0	0	0	0	0	0	0	0	0	0
Soltu.Atl_v3.01_1G012280.1	0	0	0	0	0	0	0	0	0	0	0	0	0	0	0	0	0	0	0	0	0	0	0	0	0	0	0	0	0	0	0	0	0	0	0	0	0	0	0	0	0	0	0	0	0	0	0	0	0
Soltu.Atl_v3.01_1G012290.1	0	0	0	0	0	0	0	0	0	0	0	0	0	0	0	0	0	0	0	0	0	0	0	0	0	0	0	0	0	0	0	0	0	0	0	0	0	0	0	0	0	0	0	0	0	0	0	0	0
Soltu.Atl_v3.01_1G012300.1	0	0	0	0	0	0	0	0	0	0	0	0	0	0	0	0	0	0	0	0	0	0	0	0	0	0	0	0	0	0	0	0	0	0	0	0	0	0	0	0	0	0	0	0	0	0	0	0	0
Soltu.Atl_v3.01_1G012350.1	31	19	25	8	10	12	18	24	47	72	17	34	23	15	14	7	24	37	26	23	26	28	33	42	49	63	20	10	6	13	5	16	12	29	31	41	42	16	41	35	14	12	36	9	20	44	23	33	30
Soltu.Atl_v3.01_1G012360.1	37	17	26	30	0	8	0	25	5	0	6	10	8	3	7	22	14	35	5	9	13	2	9	22	0	11	15	3	0	14	7	5	12	9	13	2	18	3	21	1	19	13	4	6	14	16	4	7	12
Soltu.Atl_v3.01_1G012370.1	22	15	20	14	3	3	0	5	19	16	3	2	17	24	3	0	15	38	6	11	13	10	2	10	14	7	4	2	2	1	6	13	16	16	6	14	21	21	44	3	0	17	7	9	9	8	4	20	5
Soltu.Atl_v3.01_1G012380.1	0	0	0	0	0	0	0	0	0	0	0	0	0	0	0	0	0	0	0	0	0	0	0	0	0	0	0	0	0	0	0	0	0	0	0	0	0	0	0	0	0	0	0	0	0	0	0	0	0
Soltu.Atl_v3.01_1G012390.1	1	0	1	5	0	0	0	3	0	1	3	0	0	0	0	0	0	0	0	2	0	0	0	3	0	3	7	0	1	1	0	10	0	3	0	3	3	0	0	0	0	0	0	0	0	0	0	0	0
Soltu.Atl_v3.01_1G012400.1	0	0	0	0	0	0	0	0	0	0	0	0	0	0	0	0	0	0	0	0	0	0	0	0	0	0	0	0	0	0	0	0	0	0	0	0	0	0	0	0	0	0	0	0	0	0	0	0	0
Soltu.Atl_v3.01_1G012410.1	0	0	0	0	0	0	0	0	0	0	0	0	0	0	0	0	0	0	0	0	0	0	0	0	0	0	0	0	0	0	0	0	0	0	0	0	0	0	0	0	0	0	0	0	0	0	0	0	0
Soltu.Atl_v3.01_1G012420.1	0	0	0	0	0	0	0	0	0	0	0	0	0	0	0	0	0	0	0	0	0	0	0	0	0	0	0	0	0	0	0	0	0	0	0	0	0	0	0	0	0	0	0	0	0	0	0	0	0
Soltu.Atl_v3.01_1G012440.9	188	138	115	126	353	295	233	94	111	53	38	438	508	484	144	208	143	228	387	452	432	569	362	65	80	104	80	346	730	375	245	257	212	209	242	90	4	147	41	43	411	311	78	307	241	232	108	438	298
Soltu.Atl_v3.01_1G012460.1	0	0	0	0	0	0	0	0	0	0	0	0	0	0	0	0	0	0	0	0	0	0	0	0	0	0	0	0	0	0	0	0	0	0	0	0	0	0	0	0	0	0	0	0	0	0	0	0	0
Soltu.Atl_v3.01_1G012470.1	0	0	0	0	0	0	0	0	0	0	0	0	0	0	0	0	0	0	0	0	0	0	0	0	0	0	0	0	0	0	0	0	0	0	0	0	0	0	0	0	0	0	0	0	0	0	0	0	0
Soltu.Atl_v3.01_1G012490.1	0	0	0	0	0	0	0	0	0	0	0	0	0	0	0	0	0	0	0	0	0	0	0	0	0	0	0	0	0	0	0	0	0	0	0	0	0	0	0	0	0	0	0	0	0	0	0	0	0
Soltu.Atl_v3.01_1G012520.1	0	0	0	0	0	0	0	0	0	0	0	0	0	0	0	0	0	0	0	0	0	0	0	0	0	0	0	0	0	0	0	0	0	0	0	0	0	0	0	0	0	0	0	0	0	0	0	0	0
Soltu.Atl_v3.01_1G012530.1	0	0	0	0	0	0	0	0	0	0	0	0	0	0	0	0	0	0	0	0	0	0	0	0	0	0	0	0	0	0	0	0	0	0	0	0	0	0	0	0	0	0	0	0	0	0	0	0	0
Soltu.Atl_v3.01_1G012540.1	0	0	0	0	0	0	0	0	0	0	0	0	0	0	0	0	0	0	0	0	0	0	0	0	0	0	0	0	0	0	0	0	0	0	0	0	0	0	0	0	0	0	0	0	0	0	0	0	0
Soltu.Atl_v3.01_1G012560.2	143	159	189	186	318	257	212	189	218	262	313	298	158	155	282	124	134	377	168	209	284	291	224	87	355	151	171	209	113	123	189	141	140	241	202	77	79	142	133	255	146	190	279	153	428	123	180	360	268
Soltu.Atl_v3.01_1G012570.1	0	0	0	0	0	0	0	0	0	0	0	0	0	0	0	0	0	0	0	0	0	0	0	0	0	0	0	0	0	0	0	0	0	0	0	0	0	0	0	0	0	0	0	0	0	0	0	0	0
Soltu.Atl_v3.01_1G012580.1	326	300	256	289	548	440	215	410	508	492	440	423	349	358	367	475	407	710	381	420	493	474	406	360	564	378	494	575	245	363	495	302	592	636	401	330	486	471	433	680	364	340	607	357	494	409	624	775	368
Soltu.Atl_v3.01_1G012590.1	0	0	0	0	0	0	0	0	0	0	0	0	0	0	0	0	0	0	0	0	0	0	0	0	0	0	0	0	0	0	0	0	0	0	0	0	0	0	0	0	0	0	0	0	0	0	0	0	0
Soltu.Atl_v3.01_1G012610.1	0	0	0	0	0	0	0	0	0	0	0	0	0	0	0	0	0	0	0	0	0	0	0	0	0	0	0	0	0	0	0	0	0	0	0	0	0	0	0	0	0	0	0	0	0	0	0	0	0
Soltu.Atl_v3.01_1G012630.1	12	16	13	6	13	14	5	28	25	46	33	21	2	7	16	31	4	15	13	26	25	10	17	21	17	34	28	14	1	0	7	2	11	31	5	19	36	26	26	15	20	2	12	8	7	6	23	15	5
Soltu.Atl_v3.01_1G012640.1	35	20	35	22	37	29	3	41	35	60	17	16	31	21	41	44	17	22	26	27	17	40	15	27	13	58	46	31	25	19	20	6	46	38	41	16	43	26	25	43	17	24	29	19	36	26	36	94	32
Soltu.Atl_v3.01_1G012650.1	0	0	0	0	0	0	0	0	0	0	0	0	0	0	0	0	0	0	0	0	0	0	0	0	0	0	0	0	0	0	0	0	0	0	0	0	0	0	0	0	0	0	0	0	0	0	0	0	0
Soltu.Atl_v3.01_1G012660.3	90	38	55	89	78	55	25	41	59	65	39	78	78	101	90	136	82	91	107	122	83	120	68	62	82	80	63	95	54	56	105	40	136	118	111	30	32	45	50	27	28	94	70	64	46	75	70	132	59
Soltu.Atl_v3.01_1G012670.1	0	6	0	6	7	0	0	3	0	0	0	3	0	0	5	5	0	9	5	0	4	0	0	0	0	0	0	6	0	0	18	0	6	2	2	0	0	0	0	10	0	0	15	0	23	0	10	18	4
Soltu.Atl_v3.01_1G012680.1	0	0	0	0	0	0	0	0	0	0	0	0	0	0	0	0	0	0	0	0	0	0	0	0	0	0	0	0	0	0	0	0	0	0	0	0	0	0	0	0	0	0	0	0	0	0	0	0	0
Soltu.Atl_v3.01_1G012710.1	0	0	0	0	0	0	0	0	0	0	0	0	0	0	0	0	0	0	0	0	0	0	0	0	0	0	0	0	0	0	0	0	0	0	0	0	0	0	0	0	0	0	0	0	0	0	0	0	0
Soltu.Atl_v3.01_1G012720.1	106	77	65	84	178	120	281	150	133	133	91	88	88	116	141	93	171	205	121	94	152	171	108	102	128	94	94	113	51	77	123	87	159	173	131	84	140	70	79	125	119	155	156	85	108	90	115	226	153
Soltu.Atl_v3.01_1G012730.1	0	0	0	0	0	0	0	0	0	0	0	0	0	0	0	0	0	0	0	0	0	0	0	0	0	0	0	0	0	0	0	0	0	0	0	0	0	0	0	0	0	0	0	0	0	0	0	0	0
Soltu.Atl_v3.01_1G012740.2	154	147	274	249	1007	751	1209	214	216	235	303	114	153	129	353	246	218	167	118	116	240	193	181	480	199	357	299	143	190	259	241	249	207	181	170	361	392	262	323	142	187	201	224	176	250	243	183	184	192
Soltu.Atl_v3.01_1G012750.1	0	0	0	0	0	0	0	0	7	0	0	0	0	0	0	0	0	0	0	0	0	0	0	0	0	0	0	0	0	0	0	0	0	0	0	0	1	0	0	0	0	0	0	0	0	0	0	0	0
Soltu.Atl_v3.01_1G012760.1	0	0	0	0	1	0	0	0	0	0	0	0	0	0	0	0	0	0	0	0	0	1	0	0	0	0	0	0	0	0	0	0	0	0	0	0	0	1	0	0	0	0	0	0	0	0	0	0	0
Soltu.Atl_v3.01_1G012770.1	0	0	0	0	0	0	0	0	0	0	0	0	0	0	0	0	0	0	0	0	0	0	0	5	0	0	0	0	0	0	0	0	0	0	0	0	0	0	0	0	0	0	0	0	0	0	0	0	0
Soltu.Atl_v3.01_1G012780.1	0	6	5	0	1	1	17	0	13	2	0	10	0	11	5	0	2	0	5	13	4	5	3	1	0	1	0	12	0	13	5	4	4	3	5	0	6	7	0	0	0	14	2	6	1	9	4	2	0
Soltu.Atl_v3.01_1G012790.1	0	2	0	0	0	0	0	0	0	6	2	0	0	0	0	0	0	0	0	0	0	0	0	0	0	0	0	0	0	0	0	0	3	0	0	0	1	0	0	0	0	0	0	0	0	0	0	0	0
Soltu.Atl_v3.01_1G012800.1	0	0	0	0	0	0	0	0	0	0	0	0	0	0	0	0	0	0	0	0	0	0	0	0	0	0	0	0	0	0	0	0	0	0	0	0	0	0	0	0	0	0	0	0	0	0	0	0	0
Soltu.Atl_v3.01_1G012820.1	0	0	0	0	0	0	0	0	0	0	0	0	0	0	0	0	0	0	0	0	0	0	0	0	0	0	0	0	0	0	0	0	0	0	0	0	0	0	0	0	0	0	0	0	0	0	0	0	0
Soltu.Atl_v3.01_1G012830.1	0	0	0	0	0	0	0	0	0	0	0	0	0	0	0	0	0	0	0	0	0	0	0	0	0	0	0	0	0	0	0	0	0	0	0	0	0	0	0	0	0	0	0	0	0	0	0	0	0
Soltu.Atl_v3.01_1G012840.1	0	0	0	0	0	0	0	0	0	0	0	0	0	0	0	0	0	0	0	0	0	0	0	0	0	0	0	0	0	0	0	0	0	0	0	0	0	0	0	0	0	0	0	0	0	0	0	0	0
Soltu.Atl_v3.01_1G012850.1	779	484	811	417	578	456	1023	226	151	461	507	841	375	146	639	186	99	565	229	116	931	564	244	822	119	625	673	524	471	90	335	76	875	729	278	1286	831	385	148	834	294	155	542	135	792	88	700	376	153
Soltu.Atl_v3.01_1G012860.1	527	341	433	377	753	717	463	477	616	700	647	776	782	738	966	649	860	776	773	556	899	931	819	500	524	412	455	742	616	832	470	771	597	558	747	436	406	363	374	453	482	662	546	786	619	681	609	755	583
Soltu.Atl_v3.01_1G012880.2	92	109	325	160	396	315	542	408	829	599	875	708	523	403	697	369	320	715	305	457	710	695	330	653	754	277	588	850	508	427	456	236	242	853	635	240	616	254	445	632	471	356	816	443	838	502	547	850	365
Soltu.Atl_v3.01_1G012890.1	0	0	0	0	257	145	321	0	0	0	9	21	0	0	62	0	0	192	4	0	12	0	0	0	0	0	0	15	0	0	26	0	119	19	4	0	0	0	0	9	0	1	6	2	41	0	46	5	0
Soltu.Atl_v3.01_1G012900.1	0	0	0	0	0	0	0	0	0	0	0	0	0	0	0	0	0	0	0	0	0	0	0	0	0	0	0	0	0	0	0	0	0	0	0	0	0	0	0	0	0	0	0	0	0	0	0	0	0
Soltu.Atl_v3.01_1G012910.1	2	0	0	0	2	6	0	0	0	4	4	0	0	0	13	0	0	9	0	0	4	0	0	0	0	0	12	6	0	0	0	5	7	0	6	3	3	0	22	3	0	0	0	0	0	0	0	4	3
Soltu.Atl_v3.01_1G012920.1	18	15	36	14	28	23	25	18	54	17	24	17	21	11	59	42	13	22	25	20	37	18	20	31	27	40	20	37	4	17	25	24	60	38	33	50	51	75	31	5	10	35	37	19	43	30	31	38	24
Soltu.Atl_v3.01_1G012940.1	0	0	0	2	4	3	0	0	0	0	0	5	0	1	4	0	4	0	2	0	4	0	9	0	0	4	0	16	2	5	5	2	7	3	11	0	0	0	1	8	4	5	6	9	0	9	11	14	2
Soltu.Atl_v3.01_1G012950.1	0	0	0	0	0	0	0	0	0	0	0	0	0	0	0	0	0	0	0	0	0	0	0	0	0	0	0	0	0	0	0	0	0	0	0	0	0	0	0	0	0	0	0	0	0	0	0	0	0
Soltu.Atl_v3.01_1G012960.1	0	0	0	0	0	0	0	0	0	0	0	0	0	0	0	0	0	0	0	0	0	0	0	0	0	0	0	0	0	0	0	0	0	0	0	0	0	0	0	0	0	0	0	0	0	0	0	0	0
Soltu.Atl_v3.01_1G012980.1	0	0	0	0	0	0	0	0	0	0	0	0	0	0	0	0	0	0	0	0	0	0	0	0	0	0	0	0	0	0	0	0	0	0	0	0	0	0	0	0	0	0	0	0	0	0	0	0	0
Soltu.Atl_v3.01_1G013020.1	576	383	503	511	455	478	493	613	424	580	475	630	539	386	786	662	437	450	523	502	653	747	416	561	585	558	519	500	341	415	485	428	733	626	474	1034	951	649	455	673	494	436	879	450	961	365	818	870	531
Soltu.Atl_v3.01_1G013030.4	621	543	733	553	729	684	532	547	517	637	524	265	317	263	479	627	378	128	207	214	357	371	317	725	501	657	687	215	247	212	198	177	243	241	244	1197	1234	1078	485	168	254	267	170	193	244	206	187	256	346
Soltu.Atl_v3.01_1G013040.4	330	245	223	226	640	581	336	151	54	163	74	182	173	112	220	96	128	453	247	94	156	108	131	227	190	134	161	182	73	86	142	87	332	148	144	234	148	287	174	139	111	47	176	75	224	142	218	214	123
Soltu.Atl_v3.01_1G013070.1	0	0	0	0	0	0	0	0	0	0	0	0	0	0	0	0	0	0	0	0	0	0	0	0	0	0	0	0	0	0	0	0	0	0	0	0	0	0	0	0	0	0	0	0	0	0	0	0	0
Soltu.Atl_v3.01_1G013090.1	0	0	0	0	0	0	0	0	0	0	0	0	0	0	0	0	0	0	0	0	0	0	0	0	0	0	0	0	0	0	0	0	0	0	0	0	0	0	0	0	0	0	0	0	0	0	0	0	0
Soltu.Atl_v3.01_1G013100.1	0	0	0	0	0	0	0	0	0	0	0	0	0	0	0	0	0	0	0	0	0	0	0	0	0	0	0	0	0	0	0	0	0	0	0	0	0	0	0	0	0	0	0	0	0	0	0	0	0
Soltu.Atl_v3.01_1G013120.1	106	106	109	129	89	129	75	315	233	356	172	156	219	219	217	373	162	313	210	414	389	240	240	243	240	216	180	355	184	229	312	288	357	377	220	126	157	205	165	212	237	200	302	207	208	165	174	270	111
Soltu.Atl_v3.01_1G013130.1	66	49	90	106	47	92	13	116	104	143	127	119	161	170	192	82	115	266	183	334	244	229	205	129	252	158	88	399	179	184	175	262	330	269	145	104	88	88	128	268	228	102	315	233	187	165	122	360	130
Soltu.Atl_v3.01_1G013140.4	348	370	344	465	381	360	316	664	571	575	397	629	926	666	863	1165	628	1056	675	1237	887	794	761	572	828	539	454	1203	675	735	1210	1006	1212	1126	934	449	520	478	418	881	977	691	1007	646	759	793	733	1441	628
Soltu.Atl_v3.01_1G013150.1	0	4	0	0	0	0	0	0	0	0	0	0	0	0	0	0	0	0	0	0	0	0	0	0	0	0	0	2	0	0	0	0	0	0	0	0	0	0	0	0	0	0	0	0	0	0	0	0	0
Soltu.Atl_v3.01_1G013160.1	4	2	8	0	13	9	0	4	0	20	0	4	3	0	0	0	10	22	6	0	16	18	5	0	0	0	3	0	0	8	15	0	19	3	9	4	1	0	0	0	12	0	3	2	0	3	8	0	0
Soltu.Atl_v3.01_1G013170.2	140	133	138	120	165	115	113	75	24	57	31	61	67	46	73	118	78	94	71	48	85	106	53	40	29	15	78	17	23	58	92	31	55	40	38	69	76	82	65	82	75	77	48	50	56	43	102	44	55
Soltu.Atl_v3.01_1G013180.2	1092	764	1522	904	1544	941	2165	453	916	705	957	627	545	989	1041	528	899	484	325	619	769	952	720	819	875	708	771	518	347	769	279	532	572	408	492	868	816	722	263	348	280	734	319	795	904	648	436	406	445
Soltu.Atl_v3.01_1G013190.1	0	0	0	0	0	0	0	0	0	0	0	0	0	0	0	0	0	0	0	0	0	0	0	0	0	0	0	0	0	0	0	0	0	0	0	0	0	0	0	0	0	0	0	0	0	0	0	0	0
Soltu.Atl_v3.01_1G013200.1	0	0	0	0	0	0	0	0	0	0	1	0	0	0	0	0	0	0	0	0	0	0	0	0	0	0	0	0	0	0	0	0	0	0	2	0	0	0	0	2	0	2	0	0	1	0	0	0	0
Soltu.Atl_v3.01_1G013210.1	0	0	0	0	0	0	0	0	0	0	0	0	0	0	0	0	0	0	0	0	0	0	0	0	0	0	0	0	0	0	0	0	0	0	0	0	0	0	0	0	0	0	0	0	3	0	0	0	0
Soltu.Atl_v3.01_1G013220.1	20	25	14	13	744	263	368	35	117	42	169	527	128	52	303	112	87	590	137	238	160	230	42	514	97	3	134	640	63	42	113	35	151	511	121	39	235	0	108	422	135	27	458	67	2660	137	716	811	277
Soltu.Atl_v3.01_1G013230.1	0	0	0	3	23	8	24	1	0	1	6	20	0	0	12	0	0	5	0	1	1	0	0	5	7	3	0	27	0	4	7	0	16	12	1	3	9	16	5	45	0	1	36	0	61	15	30	74	2
Soltu.Atl_v3.01_1G013240.1	45	26	95	49	2840	1437	1620	79	397	107	311	817	215	113	657	304	130	1037	269	419	431	482	82	1363	350	38	292	647	135	80	190	55	304	723	250	179	381	51	335	504	207	65	559	118	3674	265	948	1180	487
Soltu.Atl_v3.01_1G013250.1	0	0	0	0	0	0	0	0	0	0	0	0	0	0	0	0	0	0	2	0	0	0	0	0	0	0	0	0	0	0	0	0	0	0	0	0	0	0	0	0	0	0	0	0	0	0	0	0	0
Soltu.Atl_v3.01_1G013260.1	279	275	247	317	297	264	81	344	305	400	341	148	214	89	265	252	116	238	180	224	201	161	127	413	407	392	306	195	90	126	236	118	245	298	223	344	359	361	225	318	232	222	322	123	214	179	211	273	148
Soltu.Atl_v3.01_1G013270.1	0	0	0	0	0	0	2	0	0	0	0	0	0	0	1	0	4	0	0	0	0	5	0	0	0	0	0	4	0	5	0	2	0	0	0	0	0	0	0	0	0	0	0	0	0	3	0	0	0
Soltu.Atl_v3.01_1G013280.1	253	154	218	157	282	283	392	215	301	204	312	284	303	220	256	248	204	396	269	273	308	368	283	186	312	155	321	349	204	290	307	260	371	326	238	197	321	222	164	360	201	296	330	244	367	341	386	323	209
Soltu.Atl_v3.01_1G013290.1	44	25	12	14	36	38	10	31	37	12	41	35	43	23	53	64	18	57	8	28	14	36	30	15	53	10	32	27	15	30	34	35	30	9	34	18	21	15	4	29	11	29	37	17	52	56	33	36	12
Soltu.Atl_v3.01_1G013300.1	0	0	0	0	0	0	0	0	0	0	0	0	0	0	0	0	0	0	0	0	0	0	0	0	0	0	0	0	0	0	0	0	0	0	0	0	0	0	0	0	0	0	0	0	0	0	0	0	0
Soltu.Atl_v3.01_1G013310.1	0	0	0	0	0	0	0	0	0	0	0	0	0	0	0	0	0	0	0	0	0	0	0	0	0	0	0	0	0	0	0	0	0	0	0	0	0	0	0	0	0	0	1	0	0	0	0	0	0
Soltu.Atl_v3.01_1G013320.1	0	2	2	0	1	0	5	12	10	7	4	6	0	0	4	0	1	6	0	0	0	1	0	4	0	12	0	18	0	0	2	0	0	6	3	3	0	0	0	11	0	0	42	0	12	2	7	0	0
Soltu.Atl_v3.01_1G013330.1	97	125	153	101	210	217	281	290	169	335	237	236	213	170	242	185	198	210	225	170	319	178	212	132	349	155	128	233	195	219	245	143	355	208	193	269	265	232	185	209	306	181	303	160	348	156	220	314	158
Soltu.Atl_v3.01_1G013340.1	0	1	2	0	8	0	5	9	9	7	1	4	0	0	5	0	0	6	0	0	4	1	0	0	0	6	0	6	0	0	2	0	0	6	3	0	0	0	5	3	0	0	30	0	12	1	8	0	0
Soltu.Atl_v3.01_1G013350.1	222	269	270	272	420	437	383	521	425	501	379	412	448	382	542	424	344	409	410	337	597	417	380	303	626	312	300	546	325	334	436	278	603	566	378	448	491	511	352	475	509	375	575	277	598	333	494	623	341
Soltu.Atl_v3.01_1G013360.4	115	87	95	96	98	132	34	161	181	93	142	124	161	130	159	273	112	233	141	156	199	144	94	166	140	145	84	166	86	91	197	98	201	249	108	81	138	256	122	244	187	92	230	137	250	106	153	280	153
Soltu.Atl_v3.01_1G013370.1	38	49	27	22	28	48	0	52	92	6	52	37	38	45	48	76	32	94	56	47	34	63	39	71	59	22	42	75	17	51	85	48	85	80	17	44	64	85	29	102	89	14	83	65	90	35	49	85	45
Soltu.Atl_v3.01_1G013380.1	27	23	19	12	28	44	0	16	59	13	38	33	28	20	18	36	11	51	59	2	16	61	50	41	10	21	55	50	9	39	34	27	72	73	23	38	17	41	25	83	37	28	53	20	83	20	41	94	4
Soltu.Atl_v3.01_1G013390.1	0	0	1	0	0	0	0	0	0	0	0	0	0	0	0	0	1	0	0	0	0	0	0	0	0	0	0	0	0	0	0	0	0	0	0	0	0	0	0	0	0	0	0	0	0	0	0	0	0
Soltu.Atl_v3.01_1G013400.1	194	135	216	167	411	394	647	224	204	220	232	380	389	989	331	502	869	731	589	598	321	883	456	299	183	192	401	317	268	708	567	831	982	176	374	250	319	228	232	192	394	659	178	569	763	530	420	615	665
Soltu.Atl_v3.01_1G013410.2	793	685	904	792	811	732	288	1409	1397	1375	941	1065	1226	1042	1281	1334	1261	997	875	1140	1354	1386	994	1175	1435	800	1098	1022	919	949	1102	899	1242	1509	1269	1058	1292	898	788	1364	963	862	1386	753	1371	901	1076	1701	883
Soltu.Atl_v3.01_1G013420.2	1316	997	1198	1171	333	254	292	577	1003	958	449	318	297	388	347	709	443	262	328	504	319	499	405	1695	1024	1139	1055	242	319	322	124	338	247	245	338	1765	1705	1383	535	252	398	292	224	311	305	320	243	404	430
Soltu.Atl_v3.01_1G013450.1	0	0	0	0	0	0	0	0	0	0	0	0	0	0	0	0	0	0	0	0	0	0	0	0	0	0	0	0	0	0	0	0	0	0	0	0	0	0	0	0	0	0	0	0	0	0	0	0	0
Soltu.Atl_v3.01_1G013460.1	176	99	127	143	60	37	82	80	85	86	7	61	56	9	48	33	21	64	22	27	31	13	14	49	72	35	49	101	23	37	58	22	33	147	15	46	70	128	49	168	39	24	222	53	340	15	105	216	38
Soltu.Atl_v3.01_1G013470.1	87	68	77	79	131	83	18	81	36	65	104	121	110	111	145	248	124	213	137	156	218	144	157	106	58	95	86	123	92	168	139	65	152	163	125	88	75	38	102	95	49	120	109	118	87	124	59	168	107
Soltu.Atl_v3.01_1G013480.2	42	18	27	29	28	27	23	34	42	58	46	76	129	55	70	114	75	122	43	77	322	82	92	26	24	97	52	72	71	79	73	54	95	88	76	46	44	30	36	38	79	95	95	74	69	43	36	136	46
Soltu.Atl_v3.01_1G013490.1	3	0	0	0	0	0	0	0	0	0	1	3	4	3	10	7	9	5	3	4	23	4	0	0	0	0	1	15	0	0	15	0	0	6	3	0	0	0	0	5	10	0	7	4	11	0	1	2	1
Soltu.Atl_v3.01_1G013500.1	120	89	145	142	223	177	141	355	311	440	278	217	206	202	234	313	246	362	171	259	225	282	180	1032	410	184	483	253	120	189	209	198	262	376	243	440	531	100	562	280	216	196	343	191	306	193	340	357	202
Soltu.Atl_v3.01_1G013510.1	13	0	3	5	25	21	0	0	0	16	5	39	15	10	32	13	11	25	26	24	14	28	15	1	0	9	3	12	12	10	23	3	6	2	11	2	0	10	9	4	23	5	18	0	3	14	19	13	12
Soltu.Atl_v3.01_1G013520.1	6	5	1	0	8	9	6	0	0	0	0	2	0	3	8	0	6	7	4	0	3	9	12	0	0	0	0	0	0	0	0	1	0	0	5	0	0	0	0	0	0	2	0	0	3	3	20	0	4
Soltu.Atl_v3.01_1G013530.1	36	24	24	23	219	165	44	0	2	0	0	98	38	12	93	50	60	167	53	10	56	55	31	3	4	6	11	17	3	2	22	17	55	5	23	16	4	0	7	5	28	20	4	5	50	18	182	5	53
Soltu.Atl_v3.01_1G013540.1	0	0	0	0	0	0	0	0	0	0	0	0	0	0	0	0	0	0	0	0	0	0	0	0	0	0	0	0	0	0	0	0	0	0	0	0	0	0	0	0	0	0	0	0	0	0	0	0	0
Soltu.Atl_v3.01_1G013550.1	8	4	5	0	6	11	2	0	2	0	0	0	2	3	0	0	0	0	6	0	0	6	5	0	0	2	3	0	8	5	0	0	0	2	16	0	0	0	6	0	0	8	4	7	6	3	0	0	0
Soltu.Atl_v3.01_1G013560.1	0	0	0	0	0	0	0	0	0	0	0	0	0	0	0	0	0	0	0	0	1	0	0	5	0	0	0	0	0	0	0	0	4	0	0	2	0	0	0	0	0	0	0	0	0	0	0	0	0
Soltu.Atl_v3.01_1G013570.3	890	675	982	802	1507	1737	1332	1022	1327	1384	1181	1491	1801	1695	1246	1576	1782	1913	2112	1920	1724	2375	2117	1189	1330	1075	1173	1335	1300	1952	1444	1736	1831	1329	1347	916	1171	960	1080	1400	1416	1985	1378	1692	1690	2176	2201	2244	1816
Soltu.Atl_v3.01_1G013580.1	0	0	0	0	0	0	0	0	0	0	0	0	0	0	0	0	0	0	0	0	0	0	0	0	0	0	0	0	0	0	0	0	0	0	0	0	0	0	0	0	0	0	0	0	0	0	0	0	0
Soltu.Atl_v3.01_1G013590.1	3	3	7	23	14	10	1	0	0	1	3	7	25	8	15	13	10	20	37	26	8	22	2	7	9	0	0	18	0	14	18	12	17	0	4	0	0	0	1	4	17	44	6	27	16	13	32	11	7
Soltu.Atl_v3.01_1G013600.3	797	713	859	757	422	290	464	891	1007	925	956	368	423	600	541	723	582	543	404	679	556	653	583	988	954	809	887	399	475	553	478	506	454	475	442	681	938	716	490	310	383	514	479	506	459	492	369	631	489
Soltu.Atl_v3.01_1G013610.1	0	0	0	0	0	0	0	0	0	0	0	0	2	0	0	0	0	0	0	0	0	7	0	0	0	0	0	0	0	0	0	0	0	0	0	0	0	0	0	0	0	0	7	0	0	0	0	0	0
Soltu.Atl_v3.01_1G013620.1	0	0	0	0	0	0	0	0	0	0	0	0	0	0	0	0	0	0	0	0	0	0	0	0	0	0	0	0	0	0	0	0	0	0	0	0	0	0	0	0	0	0	0	0	0	0	0	0	0
Soltu.Atl_v3.01_1G013630.1	0	0	0	0	0	0	0	0	0	0	0	0	0	0	0	0	0	0	0	0	0	0	0	0	0	0	0	0	0	0	0	0	0	0	0	0	0	0	0	0	0	0	0	0	0	0	0	0	0
Soltu.Atl_v3.01_1G013640.1	0	0	0	0	0	0	0	0	0	0	0	0	0	0	0	0	0	7	0	0	0	0	0	0	0	0	0	0	0	0	0	0	0	0	0	0	1	0	0	0	0	0	0	0	1	0	0	0	0
Soltu.Atl_v3.01_1G013650.1	94	63	81	39	914	839	670	40	18	11	24	194	79	47	300	54	27	253	122	98	329	129	87	0	0	26	5	154	188	56	272	83	148	51	82	16	0	0	4	35	198	49	25	24	223	72	155	274	182
Soltu.Atl_v3.01_1G013660.2	145	249	598	459	3657	2961	1676	1471	68	2589	2141	2300	2384	835	1444	917	235	883	502	627	4588	1855	1296	152	139	847	529	2547	5421	1463	2058	1021	676	1573	702	27	35	47	20	3773	1582	1819	3820	737	2015	1943	1241	4255	1413
Soltu.Atl_v3.01_1G013670.2	474	593	863	796	4128	3346	2027	1836	429	2846	2512	2637	2593	1044	1860	1158	471	1604	771	827	5018	2178	1582	595	564	1264	937	2985	5662	1751	2430	1179	1050	1894	958	463	419	469	438	4031	1781	2046	4040	996	2559	2242	1663	4722	1624
Soltu.Atl_v3.01_1G013680.2	129	160	124	47	232	210	367	243	99	311	251	202	163	95	279	262	123	194	87	76	330	309	147	94	150	161	156	351	167	221	429	178	439	414	359	168	213	112	68	220	235	143	254	74	266	104	318	348	96
Soltu.Atl_v3.01_1G013690.1	111	108	191	156	227	174	131	151	204	334	170	144	193	105	202	207	180	226	182	156	308	159	135	162	194	195	216	256	196	195	254	116	293	195	219	132	139	114	162	214	127	178	130	136	225	132	318	375	178
Soltu.Atl_v3.01_1G013700.3	358	362	421	322	696	562	639	1010	679	880	780	745	677	447	1009	1076	543	839	582	691	1037	1065	609	460	646	477	504	804	462	398	712	566	774	777	966	411	398	352	324	810	728	479	652	392	1079	678	998	1109	784
Soltu.Atl_v3.01_1G013710.1	0	1	0	1	10	18	0	0	1	0	0	6	1	0	0	16	8	3	4	6	7	14	5	0	0	3	6	6	10	4	9	4	3	19	5	7	2	14	2	0	17	6	3	5	11	3	3	22	7
Soltu.Atl_v3.01_1G013720.1	270	224	311	246	556	474	586	448	556	670	265	417	591	424	366	705	412	577	578	463	571	503	494	255	477	240	217	348	405	604	449	374	529	406	313	193	339	263	324	323	409	680	379	597	321	478	671	725	409
Soltu.Atl_v3.01_1G013730.1	0	0	0	0	0	0	0	3	0	0	0	0	0	0	0	0	0	0	0	0	0	0	0	1	20	4	4	0	0	0	0	0	0	0	0	1	5	0	4	0	0	0	0	0	0	0	0	0	0
Soltu.Atl_v3.01_1G013740.1	0	0	0	0	0	0	0	0	2	13	10	0	0	0	0	0	0	0	1	0	0	0	0	2	0	1	13	0	0	0	0	0	0	2	0	0	2	0	0	0	0	0	0	0	0	2	0	0	0
Soltu.Atl_v3.01_1G013750.1	0	0	0	0	0	0	0	0	0	0	0	0	0	0	0	0	0	0	0	0	0	0	0	0	0	0	0	0	0	0	0	0	0	0	0	0	0	0	0	0	0	0	0	0	0	0	0	0	0
Soltu.Atl_v3.01_1G013760.1	0	0	0	0	0	0	0	0	0	0	0	0	0	0	0	0	0	0	0	0	0	0	0	0	0	0	3	0	0	0	0	0	0	0	0	0	0	0	0	0	0	0	0	0	0	0	0	0	0
Soltu.Atl_v3.01_1G013770.1	0	0	0	0	0	0	0	0	0	0	0	0	0	0	0	0	0	0	0	0	0	0	0	0	0	0	0	0	0	0	0	0	0	0	0	0	0	0	0	0	0	0	0	0	0	0	0	0	0
Soltu.Atl_v3.01_1G013780.1	0	0	0	0	0	0	0	0	0	0	0	0	0	0	0	0	0	0	0	0	0	0	0	2	0	0	4	0	0	0	0	0	0	0	0	0	0	0	0	0	0	0	0	0	0	0	0	0	0
Soltu.Atl_v3.01_1G013790.1	0	0	0	0	0	0	0	0	0	0	0	0	0	0	0	0	0	0	0	0	0	0	0	0	0	0	0	0	0	0	0	0	0	0	0	0	0	0	0	0	0	0	0	0	0	0	0	0	0
Soltu.Atl_v3.01_1G013800.1	68	52	93	110	54	33	81	91	92	231	114	19	41	33	6	4	8	66	36	33	37	24	19	140	149	211	160	33	3	10	13	34	40	87	6	234	259	108	84	154	38	40	199	16	132	20	79	70	24
Soltu.Atl_v3.01_1G013810.4	173	259	241	206	10	30	27	76	139	130	99	10	0	0	3	0	2	11	0	0	7	0	0	145	80	160	76	4	0	0	7	0	20	41	0	195	97	72	64	64	0	8	65	0	27	7	42	47	11
Soltu.Atl_v3.01_1G013820.1	20	36	7	17	54	62	68	24	43	26	37	90	81	116	34	94	40	62	30	144	114	167	107	10	64	20	67	115	98	166	7	130	54	62	118	11	25	63	21	74	39	83	11	67	84	111	82	120	68
Soltu.Atl_v3.01_1G013830.1	8	4	2	3	8	1	14	9	18	0	3	29	14	35	12	22	3	20	6	62	30	31	36	0	22	11	25	32	27	61	0	37	23	15	45	0	5	0	7	25	6	34	5	19	32	26	20	52	22
Soltu.Atl_v3.01_1G013840.1	268	230	203	235	437	393	169	678	538	731	593	487	922	822	860	712	732	883	661	751	1102	913	849	595	244	463	539	857	748	699	627	793	1032	1058	815	372	452	268	448	1222	840	688	1178	1042	1216	860	722	1163	793
Soltu.Atl_v3.01_1G013850.1	1	0	0	0	1	6	0	0	3	5	0	6	10	17	4	33	13	12	23	9	18	8	10	0	0	2	4	4	2	13	17	9	17	24	12	5	2	0	2	4	0	13	16	20	6	1	8	16	9
Soltu.Atl_v3.01_1G013860.1	0	0	0	0	0	0	0	0	0	0	0	0	0	0	0	0	0	0	0	0	0	0	0	0	0	0	0	0	0	0	0	0	0	0	0	0	0	0	0	0	0	0	0	0	0	0	0	0	0
Soltu.Atl_v3.01_1G013870.1	0	0	0	0	0	0	0	0	0	0	0	0	0	0	0	0	0	0	0	0	0	0	0	0	0	0	0	0	0	0	0	0	0	0	0	0	0	0	0	0	0	0	0	0	0	0	0	0	0
Soltu.Atl_v3.01_1G013880.1	1	4	16	8	11	12	12	9	29	21	22	26	38	16	58	23	20	44	4	19	41	33	12	9	31	10	23	29	13	34	65	41	51	36	15	18	26	42	27	23	23	51	12	50	16	30	12	64	27
Soltu.Atl_v3.01_1G013890.2	38	22	28	50	83	51	56	22	52	65	83	70	103	131	105	91	103	96	92	107	153	137	109	46	58	71	47	103	86	140	270	82	169	81	82	56	70	68	52	84	129	142	85	153	97	82	97	103	122
Soltu.Atl_v3.01_1G013900.1	37	29	68	57	61	51	67	42	81	80	73	98	150	146	146	55	110	140	79	63	140	133	100	87	135	60	102	120	74	125	122	106	163	147	116	88	127	124	99	112	85	158	155	163	139	112	140	222	110
Soltu.Atl_v3.01_1G013920.1	0	0	0	0	0	0	0	0	0	0	0	0	0	0	0	0	0	0	0	0	0	0	0	0	0	0	0	0	0	0	0	0	0	0	0	0	0	0	0	0	0	0	0	0	0	0	0	0	0
Soltu.Atl_v3.01_1G013930.1	0	0	0	0	0	0	0	0	0	0	0	0	0	0	0	0	0	0	0	0	0	0	0	0	0	0	0	0	0	0	0	0	0	0	0	0	0	0	0	0	0	0	0	0	0	0	0	0	0
Soltu.Atl_v3.01_1G013940.1	0	0	0	0	0	0	0	0	0	1	0	0	0	0	0	0	0	0	0	0	0	0	0	2	0	0	5	0	0	0	0	0	0	0	0	0	0	0	0	0	0	0	0	0	0	0	0	0	0
Soltu.Atl_v3.01_1G013950.1	0	0	0	0	0	0	0	0	0	0	0	0	0	0	0	0	0	0	0	0	0	0	0	0	0	0	0	0	0	0	0	0	0	0	0	0	0	0	0	0	0	0	0	0	0	0	0	0	0
Soltu.Atl_v3.01_1G013960.1	0	0	0	0	0	0	0	0	0	0	0	0	0	0	0	0	0	0	0	0	0	0	0	0	0	0	0	0	0	0	0	0	0	0	0	0	0	0	0	0	0	0	0	0	0	0	0	0	0
Soltu.Atl_v3.01_1G013970.1	96	86	124	145	69	36	129	129	125	221	144	32	39	49	9	8	33	80	27	22	55	20	38	167	189	277	207	42	13	19	13	56	27	118	21	284	334	108	118	195	63	50	238	15	139	31	99	74	32
Soltu.Atl_v3.01_1G013980.7	166	259	267	227	29	43	52	100	159	187	114	11	0	3	3	0	3	25	0	4	12	0	0	165	127	287	125	6	1	0	3	0	10	35	3	206	96	87	75	66	7	10	64	1	34	7	45	42	13
Soltu.Atl_v3.01_1G013990.1	27	38	3	21	66	76	76	18	34	6	32	91	99	125	38	96	89	109	69	137	128	160	104	2	63	12	66	106	103	145	17	121	60	36	125	18	25	84	26	71	60	84	27	58	71	131	73	123	76
Soltu.Atl_v3.01_1G014000.1	13	24	2	7	28	38	40	9	25	0	7	47	62	72	26	59	45	70	41	93	67	70	77	0	44	10	43	71	64	76	5	72	34	15	92	2	14	66	10	48	14	63	11	39	56	75	36	96	48
Soltu.Atl_v3.01_1G014010.1	404	344	401	416	730	585	439	1025	866	1093	967	974	1363	1364	1295	1183	1133	1580	1121	1202	1741	1381	1235	923	667	719	811	1311	982	1157	1020	1238	1600	2104	1329	583	796	437	744	1832	1148	1202	2212	1473	1771	1249	1282	1978	1126
Soltu.Atl_v3.01_1G014020.1	0	0	1	0	0	0	0	0	0	0	0	0	0	0	0	0	0	0	0	0	0	0	0	0	0	0	0	0	0	0	0	0	0	0	0	0	0	0	0	0	0	0	0	0	0	0	0	0	0
Soltu.Atl_v3.01_1G014030.1	0	4	0	0	16	8	8	5	7	9	12	5	12	4	9	0	34	25	6	8	14	11	19	0	9	9	3	5	3	45	8	22	16	10	2	0	5	0	3	13	6	32	12	40	9	12	2	18	14
Soltu.Atl_v3.01_1G014040.1	45	12	66	68	115	87	54	48	56	61	63	79	103	144	105	157	170	110	139	170	253	158	147	72	52	66	96	124	88	178	185	145	157	122	108	72	92	88	56	46	108	176	63	113	83	104	155	145	143
Soltu.Atl_v3.01_1G014050.1	45	16	38	23	50	33	20	37	51	34	71	28	81	47	42	14	38	39	37	70	83	63	51	56	78	41	39	67	31	50	70	36	92	65	72	61	49	34	44	49	45	45	74	56	46	93	57	113	52
Soltu.Atl_v3.01_1G014060.1	32	26	33	61	26	27	6	20	79	63	37	30	27	47	47	99	36	64	36	18	47	87	30	53	48	30	40	72	15	37	33	39	46	50	23	33	56	43	50	22	35	60	62	41	46	26	58	142	57
Soltu.Atl_v3.01_1G014080.1	0	0	0	0	0	0	0	0	0	0	0	0	0	0	0	0	0	0	0	0	0	0	0	0	0	0	0	0	0	0	0	0	0	0	0	0	0	0	0	0	0	0	0	0	0	0	0	0	0
Soltu.Atl_v3.01_1G014090.1	0	0	0	0	0	0	0	0	0	0	0	7	3	0	2	0	0	0	1	1	0	0	0	0	0	0	0	0	3	0	8	0	0	3	3	0	0	0	0	0	0	0	0	6	0	2	5	0	3
Soltu.Atl_v3.01_1G014100.1	0	0	0	0	0	0	0	5	0	0	0	0	0	0	0	0	12	1	2	2	6	0	0	1	14	0	0	11	0	9	0	2	2	0	4	0	2	0	0	0	0	2	0	0	2	0	0	0	1
Soltu.Atl_v3.01_1G014120.1	0	0	0	0	0	0	0	0	0	0	0	0	0	0	0	0	0	0	0	0	0	0	0	0	0	0	0	0	0	0	0	0	0	0	0	0	0	0	0	0	0	0	0	0	0	0	0	0	0
Soltu.Atl_v3.01_1G014150.1	16	3	22	4	15	11	13	9	14	5	15	9	1	2	8	1	7	0	0	6	15	7	0	4	22	25	17	10	1	1	0	1	2	11	4	0	9	3	3	9	1	6	1	5	5	4	5	5	25
Soltu.Atl_v3.01_1G014160.1	0	0	0	0	0	0	0	5	0	0	4	7	2	0	6	8	0	0	0	3	15	1	3	0	0	0	0	9	2	0	9	0	0	14	3	0	2	0	0	0	0	8	0	0	1	0	4	8	4
Soltu.Atl_v3.01_1G014170.1	0	0	0	0	0	0	0	0	0	0	0	0	0	0	0	0	0	0	0	0	0	0	0	0	0	0	0	0	0	0	0	0	0	0	0	0	0	0	0	0	0	0	0	0	0	0	0	0	0
Soltu.Atl_v3.01_1G014180.1	0	0	3	0	0	1	0	2	1	7	7	0	2	3	1	0	2	5	6	0	7	3	2	1	0	12	10	14	5	18	15	23	15	10	7	1	0	1	1	3	27	6	2	11	2	1	2	4	2
Soltu.Atl_v3.01_1G014200.1	113	91	210	154	768	549	422	512	885	655	1319	2956	3210	4437	3082	3089	4959	3251	4092	1993	2750	4175	3171	926	800	702	989	3442	2382	3064	2023	3255	3556	2832	4083	461	989	237	240	1715	2913	2693	1327	2517	3629	4571	3057	4852	5336
Soltu.Atl_v3.01_1G014210.1	31	23	41	15	9	4	7	80	48	138	110	7	6	5	2	0	8	10	4	7	41	5	8	57	115	128	58	35	8	33	52	22	38	31	11	65	91	41	47	14	5	3	9	6	6	7	11	8	2
Soltu.Atl_v3.01_1G014220.1	42	53	91	43	45	14	25	125	173	259	368	12	3	17	28	7	15	17	2	9	54	14	16	121	199	289	230	51	23	23	64	35	79	42	26	121	186	126	124	21	10	14	12	4	13	14	29	8	7
Soltu.Atl_v3.01_1G014230.2	336	294	337	395	880	762	752	493	492	468	423	706	538	484	689	726	594	1030	591	646	412	742	578	343	403	400	378	777	336	462	696	455	922	937	677	392	470	255	272	976	489	465	865	411	1025	481	1154	1014	553
Soltu.Atl_v3.01_1G014240.2	41	28	57	57	136	187	166	112	135	236	85	91	118	156	146	217	174	174	216	186	94	160	164	58	164	61	56	36	26	106	130	96	155	55	80	29	38	92	46	62	66	92	70	116	134	150	217	146	120
Soltu.Atl_v3.01_1G014250.1	0	6	0	0	0	0	0	0	0	0	0	0	0	0	0	0	0	0	0	0	0	0	0	0	0	0	0	0	0	0	0	0	0	0	0	0	0	0	0	0	0	0	0	0	0	0	0	0	0
Soltu.Atl_v3.01_1G014270.1	0	0	0	0	0	0	0	2	0	0	0	0	0	0	0	0	0	0	0	0	0	0	0	0	0	0	0	0	0	0	6	0	0	0	0	0	0	0	0	0	0	0	0	0	0	0	0	0	0
Soltu.Atl_v3.01_1G014290.1	0	0	15	0	1	0	6	0	6	1	0	8	6	0	0	9	0	2	0	0	1	0	0	0	16	0	6	20	0	0	0	0	0	0	4	0	2	0	0	0	0	0	2	0	7	0	3	11	1
Soltu.Atl_v3.01_1G014300.2	0	0	6	0	1	0	0	14	8	0	0	26	68	68	13	21	16	21	41	44	60	24	41	4	5	6	7	51	21	22	8	13	18	17	0	2	6	0	0	0	4	48	7	12	21	24	15	3	7
Soltu.Atl_v3.01_1G014320.1	83	30	65	29	42	51	45	29	85	64	54	66	64	120	49	17	41	80	72	78	53	125	78	26	90	52	74	75	44	91	16	43	99	77	25	75	86	9	65	74	50	110	59	70	61	68	86	148	97
Soltu.Atl_v3.01_1G014330.1	0	0	0	0	0	0	0	0	0	0	0	0	0	0	0	0	0	0	0	0	0	0	0	0	0	0	0	0	0	0	0	0	0	0	0	0	0	0	0	0	0	0	0	0	0	0	0	0	0
Soltu.Atl_v3.01_1G014340.1	0	0	0	0	0	0	0	0	0	0	0	0	0	0	0	0	0	0	0	0	0	0	0	0	0	0	0	0	0	0	0	0	0	0	0	0	1	0	0	0	0	0	0	0	0	0	0	0	0
Soltu.Atl_v3.01_1G014350.1	0	0	0	0	0	0	0	0	0	0	0	0	0	0	0	0	0	0	0	0	0	0	0	0	0	0	0	0	0	0	0	0	0	0	0	0	0	0	0	0	0	0	0	0	0	0	0	0	0
Soltu.Atl_v3.01_1G014360.1	0	0	0	0	0	0	0	0	0	0	0	0	0	0	0	0	0	0	0	0	0	0	0	0	0	0	0	0	0	0	0	0	0	0	0	0	0	0	0	0	0	0	0	0	0	0	0	0	0
Soltu.Atl_v3.01_1G014370.1	0	0	0	0	0	0	0	0	0	0	5	0	0	0	0	0	0	2	2	0	0	0	0	7	0	0	0	0	1	0	0	0	0	3	3	0	0	0	0	0	0	0	0	0	2	10	0	4	0
Soltu.Atl_v3.01_1G014380.1	0	0	0	0	4	0	0	0	0	0	0	14	39	21	11	12	16	16	18	49	39	21	15	0	0	0	0	30	7	11	13	14	25	26	13	0	0	0	0	30	17	12	1	7	14	24	33	51	14
Soltu.Atl_v3.01_1G014390.1	0	0	0	0	0	0	0	0	0	0	0	0	0	0	0	0	0	0	0	0	0	0	0	5	0	0	2	0	0	0	0	0	2	0	0	0	5	0	2	0	0	0	0	0	0	0	0	0	0
Soltu.Atl_v3.01_1G014400.1	0	0	0	0	0	0	0	0	0	0	0	0	0	0	0	0	0	0	0	0	0	0	0	0	0	0	0	0	0	0	0	0	0	0	0	0	0	0	0	0	0	0	0	0	0	0	0	0	0
Soltu.Atl_v3.01_1G014410.1	0	0	0	0	0	0	0	0	0	0	0	0	0	0	0	0	0	0	0	0	0	0	0	0	0	0	0	0	0	0	0	0	0	0	0	0	0	0	0	0	0	0	0	0	0	0	0	0	0
Soltu.Atl_v3.01_1G014420.1	1	0	0	0	0	1	0	5	0	0	2	0	0	0	0	0	0	0	0	0	0	0	0	1	0	0	0	2	0	0	0	0	2	0	0	8	0	0	0	0	0	0	0	0	0	0	0	0	1
Soltu.Atl_v3.01_1G014430.1	0	0	0	0	0	0	0	0	0	0	0	0	0	0	0	0	0	0	0	0	0	0	0	0	0	0	0	0	0	1	0	0	0	1	0	0	0	0	0	0	0	0	0	0	0	0	0	0	0
Soltu.Atl_v3.01_1G014450.1	0	0	0	0	0	0	0	0	0	0	0	0	0	0	0	0	0	0	0	0	0	0	0	0	0	0	0	0	0	0	0	0	0	0	0	0	0	0	0	0	0	0	0	0	0	0	0	0	0
Soltu.Atl_v3.01_1G014460.1	0	0	0	0	0	0	0	0	0	0	0	0	0	0	0	0	0	0	0	0	3	0	0	0	0	0	0	0	0	2	0	0	0	0	0	0	0	0	0	0	0	0	0	0	0	0	0	0	0
Soltu.Atl_v3.01_1G014470.1	0	0	0	0	0	0	0	0	0	0	0	0	0	0	0	0	0	0	0	0	0	0	0	3	0	0	0	0	0	0	0	0	0	0	0	0	0	0	0	0	0	0	0	0	0	0	0	0	0
Soltu.Atl_v3.01_1G014480.1	0	0	0	0	0	0	0	0	0	0	0	0	0	0	0	0	0	0	0	0	0	0	0	0	0	0	0	0	0	0	0	0	0	0	0	0	0	0	0	0	0	0	0	0	0	0	0	0	0
Soltu.Atl_v3.01_1G014490.1	0	0	0	0	0	2	0	0	0	0	0	0	0	0	0	0	0	0	0	0	0	0	0	0	0	0	0	0	0	0	0	0	0	0	0	0	0	0	0	0	0	0	0	0	0	0	0	0	0
Soltu.Atl_v3.01_1G014510.1	3	0	2	0	2	0	10	11	3	16	40	21	25	0	0	11	0	10	10	0	11	2	0	40	0	10	22	7	0	0	2	0	0	3	5	0	5	0	15	0	0	1	5	3	12	4	2	21	3
Soltu.Atl_v3.01_1G014520.1	0	2	24	0	1	0	0	11	33	33	50	10	6	0	0	0	4	4	2	0	35	1	1	76	15	32	114	10	9	1	0	0	7	10	1	13	69	6	45	117	0	0	33	0	21	7	34	25	0
Soltu.Atl_v3.01_1G014530.1	78	32	142	59	12	11	21	153	253	360	459	71	22	26	21	35	15	47	23	4	54	21	19	852	174	306	484	68	11	25	25	23	72	83	23	351	538	135	254	136	14	26	109	18	63	25	95	147	16
Soltu.Atl_v3.01_1G014540.1	0	0	0	0	0	0	0	0	0	0	0	0	0	0	0	0	0	0	0	0	0	0	0	0	0	0	0	0	0	0	0	0	0	0	0	0	0	0	0	0	0	0	0	0	0	0	0	0	0
Soltu.Atl_v3.01_1G014550.1	0	0	0	0	0	0	0	0	0	0	0	0	0	0	0	0	0	0	0	0	0	0	0	0	0	0	0	0	0	0	0	0	0	0	0	0	0	0	4	0	0	0	0	0	0	0	0	0	0
Soltu.Atl_v3.01_1G014570.1	0	0	7	0	0	0	0	8	25	17	17	0	4	0	0	0	0	0	4	0	24	0	1	79	23	7	31	0	0	0	0	0	0	3	4	1	30	9	6	20	0	0	12	0	4	0	8	5	1
Soltu.Atl_v3.01_1G014580.1	6	7	15	9	0	0	0	142	65	39	26	0	0	1	0	0	0	0	0	0	6	2	0	86	43	57	60	12	4	0	0	0	8	22	0	58	79	10	25	10	0	7	3	3	2	5	7	1	0
Soltu.Atl_v3.01_1G014590.1	59	48	49	63	0	0	0	417	207	355	131	3	11	5	16	0	0	10	11	0	20	6	5	386	172	178	191	35	24	2	31	2	32	54	5	192	315	131	177	26	13	2	57	5	13	7	19	18	1
Soltu.Atl_v3.01_1G014600.1	81	63	158	67	14	8	2	107	255	350	256	39	13	14	34	2	6	34	8	5	50	12	5	440	192	218	401	54	5	10	18	11	55	46	14	297	317	100	149	82	19	5	71	10	55	24	31	71	2
Soltu.Atl_v3.01_1G014610.1	0	0	0	0	1	0	0	0	0	0	0	0	0	0	0	0	0	0	0	0	0	0	0	0	0	0	0	0	0	0	0	0	0	0	0	0	0	0	0	0	0	0	0	0	0	0	0	0	0
Soltu.Atl_v3.01_1G014630.1	229	232	304	275	626	566	317	511	733	894	778	936	1078	1137	1104	990	877	896	947	1325	1376	1193	891	716	650	651	511	1011	1111	1314	727	887	765	1366	565	384	567	402	405	832	811	1142	924	1323	925	1570	646	1272	937
Soltu.Atl_v3.01_1G014640.1	3	0	1	9	5	7	0	4	8	38	24	5	6	26	7	0	2	2	9	32	3	31	24	21	0	28	14	4	21	5	3	16	0	4	12	14	17	25	11	3	0	11	1	27	9	19	0	3	9
Soltu.Atl_v3.01_1G014650.1	0	0	0	0	0	0	0	0	0	3	0	0	0	0	0	0	0	0	0	0	0	0	0	0	0	0	0	0	0	0	0	0	0	0	0	0	0	0	0	0	0	0	0	0	0	0	0	0	0
Soltu.Atl_v3.01_1G014660.1	0	0	0	0	0	0	0	0	0	0	0	0	0	0	0	0	0	0	0	0	0	0	0	0	0	0	0	0	0	0	0	0	0	0	0	0	0	0	0	0	0	0	0	0	0	0	0	0	0
Soltu.Atl_v3.01_1G014680.1	0	0	0	0	0	0	0	0	0	0	0	1	0	0	0	0	0	1	0	0	0	0	0	0	0	0	0	0	0	0	0	0	0	1	0	0	0	0	0	0	0	0	0	0	0	0	0	1	0
Soltu.Atl_v3.01_1G014690.1	35	10	14	9	0	0	0	53	0	1	4	3	2	2	0	0	0	14	0	2	4	3	0	8	0	10	6	7	3	0	0	0	0	0	0	13	4	15	9	0	0	8	0	0	4	0	6	0	3
Soltu.Atl_v3.01_1G014700.1	0	0	0	0	0	0	0	0	0	0	0	0	0	0	0	0	0	0	0	0	0	0	0	0	0	0	0	0	0	0	0	0	0	0	0	0	0	0	0	0	0	0	0	0	0	0	0	0	0
Soltu.Atl_v3.01_1G014710.1	0	1	4	0	0	0	0	0	4	0	0	0	0	3	0	0	0	0	0	2	2	0	0	0	0	0	0	0	0	0	0	0	1	8	0	0	0	0	0	1	0	0	4	0	0	0	0	0	0
Soltu.Atl_v3.01_1G014720.1	0	4	0	0	3	6	4	6	3	0	0	0	0	0	0	0	0	0	0	1	0	0	0	1	0	5	0	0	0	0	0	0	0	3	0	5	1	0	0	0	0	0	7	0	3	0	5	3	0
Soltu.Atl_v3.01_1G014730.1	2	0	0	0	0	0	0	0	2	5	0	0	0	0	0	0	4	0	0	2	0	0	0	0	0	0	7	0	0	0	0	2	2	0	1	0	0	0	0	0	0	0	0	0	0	0	0	0	0
Soltu.Atl_v3.01_1G014740.1	0	0	0	0	0	0	0	0	0	0	0	0	0	0	0	0	0	0	0	0	8	0	0	0	0	0	0	1	0	0	0	0	0	0	0	0	0	0	0	0	0	0	0	0	0	0	0	0	0
Soltu.Atl_v3.01_1G014760.1	659	1171	3434	1343	3289	2874	923	893	165	4563	5486	2208	4062	979	2145	2075	876	694	1034	298	3831	2171	1645	3543	227	6169	4253	4491	7712	2162	3063	1287	2545	2636	1665	322	282	84	125	5827	2548	3677	6208	1624	2940	4127	3036	11536	3607
Soltu.Atl_v3.01_1G014770.1	154	197	147	89	180	210	109	67	74	207	27	31	17	19	33	11	9	61	21	1	32	38	17	1	67	71	92	8	5	1	30	3	63	7	1	68	14	133	59	15	5	24	0	8	25	4	37	55	8
Soltu.Atl_v3.01_1G014780.1	41	20	31	37	87	50	156	0	33	0	0	6	7	0	29	61	4	25	4	2	12	12	6	8	14	15	3	2	0	0	16	0	15	3	0	13	15	14	2	2	0	3	0	8	25	0	6	20	2
Soltu.Atl_v3.01_1G014790.1	219	171	312	242	34	33	9	8	42	7	4	27	64	6	25	56	35	21	6	2	31	9	3	0	21	9	8	21	7	34	14	7	6	47	26	10	0	32	0	13	0	8	37	1	70	19	5	12	2
Soltu.Atl_v3.01_1G014800.1	319	176	266	304	485	479	815	563	498	494	480	326	361	382	361	614	579	486	488	540	315	626	432	490	392	266	475	287	174	337	445	283	324	325	288	269	378	296	229	177	339	335	241	282	607	364	358	451	395
Soltu.Atl_v3.01_1G014810.1	37	20	21	32	76	34	167	0	26	0	0	4	0	0	19	61	0	18	7	2	15	7	4	13	14	13	0	9	0	0	28	0	17	0	4	8	21	13	1	6	0	3	2	8	9	0	6	30	2
Soltu.Atl_v3.01_1G014820.1	230	214	335	322	40	41	9	8	57	4	4	35	73	7	34	94	49	21	6	0	43	10	3	0	25	12	12	27	7	41	13	10	6	45	24	11	0	89	0	14	0	8	38	2	76	26	5	0	4
Soltu.Atl_v3.01_1G014830.1	243	103	246	194	357	386	473	196	400	422	322	306	312	350	308	334	471	386	445	288	267	552	409	369	275	207	372	209	107	258	181	225	260	228	217	224	327	168	163	166	182	256	180	243	447	326	285	281	342
Soltu.Atl_v3.01_1G014840.1	1	0	6	2	3	2	0	0	0	0	0	27	46	52	0	0	5	2	39	42	7	50	50	0	0	0	0	6	30	36	2	16	5	0	0	0	0	0	0	9	18	28	0	22	10	42	5	16	17
Soltu.Atl_v3.01_1G014850.1	15	16	35	23	39	57	6	113	18	98	9	206	285	387	184	251	327	182	288	511	230	375	420	77	100	26	68	198	184	392	116	299	141	223	305	27	33	41	62	197	316	340	205	312	324	453	256	405	341
Soltu.Atl_v3.01_1G014860.1	0	0	0	0	0	0	0	0	0	0	0	0	0	0	0	0	0	0	0	0	0	0	0	0	0	0	0	0	0	0	0	0	0	0	0	0	0	0	0	0	0	0	0	0	0	0	0	0	0
Soltu.Atl_v3.01_1G014870.1	0	0	0	0	0	0	0	0	0	0	0	0	0	0	0	0	0	0	0	0	0	0	0	0	0	0	0	0	0	0	0	0	0	0	0	0	0	0	0	0	0	0	0	0	0	0	0	0	0
Soltu.Atl_v3.01_1G014880.4	215	113	153	157	590	361	470	510	496	586	464	1019	786	367	740	523	373	1191	524	946	743	692	457	303	524	334	405	812	431	390	586	377	646	1076	674	115	298	188	796	735	499	428	932	533	2742	857	1189	1042	535
Soltu.Atl_v3.01_1G014890.1	5	21	5	3	10	15	3	26	18	58	41	2	1	12	0	7	7	7	2	0	27	5	4	26	29	34	42	6	3	13	7	7	2	6	2	8	10	35	25	5	27	11	2	4	4	6	8	11	5
Soltu.Atl_v3.01_1G014900.1	21	11	8	3	61	40	86	45	33	111	42	189	364	588	74	193	349	154	242	396	170	546	474	37	29	70	42	137	172	444	133	337	76	26	169	23	22	47	9	60	405	397	37	338	94	250	97	79	191
Soltu.Atl_v3.01_1G014910.1	375	322	369	383	268	231	521	186	285	368	250	181	148	168	225	167	130	217	171	164	220	217	198	283	273	351	277	130	119	105	134	127	173	84	102	299	349	254	230	60	137	122	82	104	232	70	161	242	151
Soltu.Atl_v3.01_1G014920.1	95	66	75	47	174	232	32	7	0	0	0	43	57	40	97	73	69	106	113	60	47	109	55	0	8	0	0	14	4	10	83	38	89	2	30	7	0	11	3	2	46	24	0	29	38	46	107	13	53
Soltu.Atl_v3.01_1G014930.1	0	0	0	0	0	2	0	0	0	0	0	2	0	6	0	0	4	0	0	0	0	0	0	0	0	0	0	0	0	0	0	0	0	0	0	0	0	0	0	0	18	0	0	0	0	0	0	0	0
Soltu.Atl_v3.01_1G014940.1	0	4	0	0	29	31	30	0	0	0	21	12	0	10	22	9	17	0	0	0	0	21	5	0	0	0	0	0	0	1	0	11	0	0	14	0	0	8	0	2	18	0	0	1	0	2	0	5	4
Soltu.Atl_v3.01_1G014950.1	0	0	0	0	0	0	0	0	0	0	0	0	0	0	0	0	0	0	0	0	0	0	0	0	0	0	0	0	0	0	0	0	0	0	0	0	0	0	0	0	0	0	0	0	0	0	0	0	0
Soltu.Atl_v3.01_1G014960.1	0	0	0	0	0	1	0	0	0	0	0	1	0	3	0	0	2	0	0	0	0	0	0	0	0	0	0	0	0	0	0	0	7	0	0	0	0	0	0	0	9	0	0	0	0	0	0	0	0
Soltu.Atl_v3.01_1G014970.1	0	4	0	0	19	25	0	0	0	0	10	2	0	10	4	0	20	0	0	0	0	12	0	0	0	0	0	0	0	0	0	6	8	0	12	0	0	8	0	2	18	2	0	0	0	0	0	2	4
Soltu.Atl_v3.01_1G014980.1	0	0	0	0	0	0	0	0	0	0	0	0	0	0	0	0	0	0	0	0	0	0	0	0	0	0	0	0	0	0	0	0	0	0	0	0	0	0	0	0	0	0	0	0	0	0	0	0	0
Soltu.Atl_v3.01_1G014990.1	0	0	0	0	0	0	0	0	0	0	0	0	0	0	0	0	0	0	0	0	0	0	0	0	0	0	0	0	0	0	0	0	0	0	0	0	0	0	0	0	0	0	0	0	0	0	0	0	0
Soltu.Atl_v3.01_1G015000.1	30	40	54	19	285	338	292	8	15	25	0	20	8	13	79	64	16	83	47	8	57	29	27	8	0	7	1	7	1	10	13	2	27	6	4	6	6	14	5	18	9	16	6	9	12	12	10	30	28
Soltu.Atl_v3.01_1G015010.1	35	53	43	11	18	29	0	62	38	151	72	35	91	41	12	74	48	52	56	47	79	53	44	59	58	63	46	60	31	84	70	73	69	75	50	46	31	37	22	41	111	65	49	61	65	77	46	77	48
Soltu.Atl_v3.01_1G015020.1	0	1	4	4	2	1	0	0	0	34	0	13	6	0	0	25	10	5	7	0	4	0	0	7	0	1	7	5	0	0	25	8	0	7	0	0	1	3	0	11	9	5	16	5	0	9	11	1	1
Soltu.Atl_v3.01_1G015030.1	54	29	53	62	32	27	33	55	31	53	69	39	59	53	52	56	67	67	59	93	93	75	38	110	75	67	65	132	80	131	187	160	176	90	45	57	85	45	45	54	119	81	44	72	48	66	47	112	68
Soltu.Atl_v3.01_1G015040.1	459	410	427	318	0	0	3	172	306	79	89	4	0	0	0	0	0	6	0	0	1	0	0	170	303	195	338	0	0	1	0	0	0	0	0	539	90	675	173	5	0	0	2	0	0	0	4	0	0
Soltu.Atl_v3.01_1G015050.1	2	0	1	0	0	0	0	0	0	0	0	0	5	0	0	0	0	0	0	0	6	0	0	4	0	4	3	8	0	1	0	0	5	1	0	1	0	0	0	0	0	0	5	0	1	0	1	0	0
Soltu.Atl_v3.01_1G015060.1	645	432	485	501	992	978	1263	785	647	673	630	979	1214	1454	1161	1502	1432	1578	1351	2016	1078	1584	1692	547	705	523	598	1054	1250	1904	1065	1719	1057	911	950	553	624	514	443	716	1153	1911	904	1700	979	1718	1079	1401	1424
Soltu.Atl_v3.01_1G015070.1	21	4	10	21	13	9	31	25	23	0	9	159	296	178	87	112	249	144	277	599	143	556	351	5	8	25	9	139	245	230	139	269	59	217	585	19	8	10	21	196	737	256	207	327	88	166	55	249	250
Soltu.Atl_v3.01_1G015080.1	400	322	535	422	1868	1231	3127	1118	718	875	1217	10620	12118	6211	3362	2446	1610	5587	6509	8579	7931	7726	4809	680	658	981	1129	8718	8751	4664	4254	3259	3707	3654	4006	381	746	410	324	10015	7196	3980	8845	4510	5228	4021	5032	7669	2409
Soltu.Atl_v3.01_1G015100.1	0	6	5	5	7	13	18	0	0	0	0	0	3	3	12	14	12	6	0	0	2	4	10	4	0	0	0	0	0	0	2	0	5	0	0	0	0	0	0	0	1	0	0	0	0	0	0	8	0
Soltu.Atl_v3.01_1G015110.1	1035	938	1254	1173	815	871	409	461	556	874	209	571	593	759	454	1153	1046	711	841	1291	545	1406	796	270	644	560	178	82	176	313	493	404	255	73	681	366	141	830	675	62	514	356	53	289	398	345	497	431	552
Soltu.Atl_v3.01_1G015120.2	0	1	0	0	0	0	0	0	4	6	3	0	0	1	0	0	0	0	0	0	4	0	0	0	7	0	5	0	0	2	4	0	1	0	0	2	0	0	1	0	0	0	0	0	0	0	0	9	0
Soltu.Atl_v3.01_1G015130.1	29	136	23	22	9	10	0	91	48	8	8	33	22	5	0	6	6	7	10	6	6	14	6	69	80	34	37	3	9	10	7	7	1	14	1	61	47	16	16	4	34	12	5	2	7	0	10	8	8
Soltu.Atl_v3.01_1G015140.1	80	89	46	14	157	122	165	12	31	22	2	27	22	8	33	0	6	14	6	0	15	26	5	6	10	15	13	2	12	17	17	10	1	6	2	15	0	25	45	5	10	7	1	9	21	6	1	34	14
Soltu.Atl_v3.01_1G015150.1	5	8	6	2	3	0	17	0	2	0	10	1	13	0	11	29	2	10	7	11	3	1	8	0	3	2	14	1	9	18	5	12	5	10	22	0	0	7	2	3	23	18	0	7	5	10	3	8	0
Soltu.Atl_v3.01_1G015160.1	9	0	15	6	0	1	1	0	0	0	0	0	0	0	0	0	3	4	1	0	8	2	0	2	0	0	4	0	2	9	0	5	0	0	0	0	3	6	2	0	0	3	0	1	3	0	12	0	0
Soltu.Atl_v3.01_1G015170.1	0	0	0	0	0	0	0	0	0	0	0	0	0	0	0	0	0	0	0	0	0	0	0	0	0	0	0	0	0	0	0	0	0	0	0	0	0	0	0	0	0	0	0	0	0	0	0	0	0
Soltu.Atl_v3.01_1G015180.2	0	0	0	0	0	0	0	0	0	0	0	0	0	0	0	0	0	0	0	0	0	0	0	0	0	0	0	0	0	0	0	0	0	0	0	0	0	0	0	0	0	0	0	0	0	0	0	0	0
Soltu.Atl_v3.01_1G015190.1	157	130	194	172	405	302	215	179	187	193	131	197	129	130	299	255	184	247	188	155	162	168	107	171	241	197	155	116	74	100	126	115	176	159	135	144	101	211	139	101	127	135	158	89	260	140	214	187	157
Soltu.Atl_v3.01_1G015200.3	253	217	225	225	296	235	297	250	344	496	576	421	446	297	499	479	296	517	323	275	520	459	377	474	425	306	397	504	280	308	415	240	538	706	379	377	476	282	251	624	399	307	651	287	460	266	513	640	308
Soltu.Atl_v3.01_1G015210.2	3384	2241	2496	1519	5753	5386	10702	1308	2245	1921	1489	3615	2212	2353	2729	1866	2655	3469	3662	2186	2394	3253	2159	1824	1850	1194	1529	1732	1506	1758	2102	1845	2797	1370	1618	1480	1845	1808	1365	1702	2010	1870	1266	1860	3191	2145	3125	2942	2521
Soltu.Atl_v3.01_1G015220.4	147	103	85	50	396	237	545	19	19	27	11	106	41	60	185	70	78	95	54	40	89	101	46	14	14	10	3	54	25	50	43	28	71	66	86	12	10	22	2	3	47	35	13	19	92	73	71	65	136
Soltu.Atl_v3.01_1G015230.1	140	89	85	47	382	221	526	19	15	26	11	104	37	56	179	69	62	95	45	40	85	83	46	14	14	7	3	46	25	49	43	21	71	60	73	12	10	22	2	2	47	27	13	19	89	71	69	59	119
Soltu.Atl_v3.01_1G015240.5	1114	1198	1477	1126	157	127	163	518	475	1062	808	319	280	263	346	430	211	478	362	242	274	211	191	770	468	701	721	332	104	239	226	196	435	272	324	888	1289	529	339	307	206	246	311	224	567	418	436	627	272
Soltu.Atl_v3.01_1G015250.1	324	270	385	254	45	32	16	344	483	510	458	40	52	30	40	26	17	35	21	19	70	23	30	225	351	463	318	53	27	33	61	23	105	74	54	130	332	297	301	82	37	17	76	23	49	20	36	124	36
Soltu.Atl_v3.01_1G015260.1	158	123	101	112	211	254	351	49	25	29	32	125	87	81	128	86	127	252	208	96	119	170	63	27	30	20	24	58	17	60	150	35	172	38	60	69	36	66	35	32	103	34	29	55	144	58	355	75	111
Soltu.Atl_v3.01_1G015270.1	353	196	107	46	458	276	531	0	4	12	2	287	53	108	362	72	159	296	312	86	127	111	68	0	0	0	0	5	0	7	70	5	113	2	25	5	0	14	2	9	132	15	0	2	689	216	123	183	416
Soltu.Atl_v3.01_1G015280.1	35	48	27	18	195	148	166	118	149	97	174	300	304	164	276	208	86	361	221	200	260	278	183	144	127	90	140	551	299	171	401	174	462	412	184	105	208	49	128	677	209	221	581	236	615	279	595	714	208
Soltu.Atl_v3.01_1G015290.1	3	1	0	0	0	0	0	6	0	0	0	0	0	0	0	0	0	0	0	0	0	0	0	0	0	0	6	0	0	0	0	0	0	0	0	0	0	0	4	0	0	0	0	0	0	0	0	0	0
Soltu.Atl_v3.01_1G015300.1	0	0	0	0	0	0	0	0	0	0	0	0	0	0	0	0	0	0	0	0	0	5	0	0	0	0	0	0	0	0	0	0	0	0	2	0	0	0	0	0	0	0	0	0	0	0	0	0	0
Soltu.Atl_v3.01_1G015310.1	0	0	0	0	0	0	0	0	0	0	0	9	8	19	4	57	86	15	26	49	6	85	52	0	0	0	0	38	2	15	8	17	22	47	22	0	2	0	0	13	42	17	39	13	36	29	49	53	15
Soltu.Atl_v3.01_1G015320.2	3	0	70	16	0	0	0	4	0	4	168	29	55	65	15	41	93	31	45	50	19	27	70	31	0	61	73	40	6	75	25	75	2	2	40	13	43	18	296	13	81	31	23	47	86	66	24	78	83
Soltu.Atl_v3.01_1G015330.1	247	324	717	284	718	541	731	422	803	1334	1742	1160	1537	382	695	350	264	616	404	291	1773	712	435	1482	691	1193	1366	1551	2838	866	730	489	851	972	706	292	564	251	300	1960	983	640	1501	410	1600	693	1577	2499	571
Soltu.Atl_v3.01_1G015350.1	50	44	76	46	14	5	7	0	18	47	52	110	82	112	2	13	4	72	28	72	128	72	46	83	6	35	60	27	145	70	9	41	34	89	18	44	158	56	30	186	83	62	176	36	634	112	199	161	42
Soltu.Atl_v3.01_1G015360.1	66	60	185	99	33	5	32	519	658	946	937	154	265	25	93	42	41	65	49	37	387	111	22	703	647	873	805	314	127	58	364	40	600	840	343	330	929	413	366	1035	209	75	993	56	537	55	404	813	130
Soltu.Atl_v3.01_1G015390.1	3	0	0	0	0	0	0	0	0	0	7	0	0	4	0	0	0	0	0	0	0	0	0	0	2	0	11	0	0	0	0	0	2	0	7	0	0	0	0	0	0	0	0	0	0	0	0	0	0
Soltu.Atl_v3.01_1G015400.1	58	32	53	51	56	42	33	20	53	38	29	27	47	52	32	74	72	46	52	63	43	57	61	85	33	62	88	46	39	55	9	49	64	36	34	86	39	57	32	32	35	29	29	50	39	70	80	87	28
Soltu.Atl_v3.01_1G015410.1	2	1	0	4	1	0	0	0	0	3	0	12	18	9	34	35	38	15	18	22	14	33	9	0	0	0	0	7	6	17	5	73	25	7	16	0	0	0	0	0	3	20	15	11	8	28	20	4	23
Soltu.Atl_v3.01_1G015420.1	127	119	95	134	172	103	105	347	252	317	246	139	213	175	230	216	173	249	193	236	273	225	219	144	258	161	123	338	178	200	287	399	296	432	296	106	167	83	106	186	225	197	249	187	234	181	197	376	153
Soltu.Atl_v3.01_1G015430.1	168	143	143	164	137	143	40	399	304	415	392	217	395	262	381	277	240	418	298	525	478	394	333	249	485	244	183	564	296	498	522	602	546	645	477	135	226	139	219	392	373	374	396	345	384	392	354	687	349
Soltu.Atl_v3.01_1G015440.1	112	113	124	80	102	94	41	193	204	219	175	166	239	189	229	146	177	179	198	209	226	246	138	165	309	177	208	280	183	222	213	400	267	257	264	113	172	97	165	249	222	151	178	161	212	209	180	265	127
Soltu.Atl_v3.01_1G015450.1	102	57	98	75	47	56	35	58	65	122	83	88	124	47	73	80	30	75	73	28	139	69	65	102	149	119	102	112	124	88	88	70	165	166	87	83	118	64	74	139	71	84	148	89	101	67	61	231	76
Soltu.Atl_v3.01_1G015460.1	355	270	330	356	302	200	287	473	395	591	434	390	539	237	426	579	280	314	263	240	723	287	289	370	500	457	421	551	410	443	482	279	672	831	490	350	630	395	308	479	322	413	629	273	402	305	435	845	313
Soltu.Atl_v3.01_1G015470.1	108	83	100	71	160	166	228	155	99	112	104	114	99	101	62	141	130	127	180	172	135	176	145	76	101	86	96	65	55	144	117	95	147	104	124	106	110	68	67	78	149	88	104	112	83	157	120	119	84
Soltu.Atl_v3.01_1G015480.3	152	130	127	129	534	447	270	302	237	357	331	482	603	337	644	757	474	586	426	519	750	642	416	326	327	220	248	485	283	273	500	300	659	654	679	255	340	231	198	479	363	386	526	286	406	411	521	817	451
Soltu.Atl_v3.01_1G015490.1	0	0	0	0	38	24	19	0	0	0	6	66	92	7	78	60	28	22	20	39	119	130	47	0	0	0	0	113	45	54	132	15	172	173	141	0	0	0	0	365	57	45	285	38	133	27	112	261	41
Soltu.Atl_v3.01_1G015510.1	1	0	0	0	0	0	0	0	0	0	0	0	0	0	0	0	0	0	0	0	0	0	0	0	0	0	0	0	0	0	0	0	0	0	0	0	0	0	0	0	0	0	0	0	0	0	0	0	0
Soltu.Atl_v3.01_1G015530.1	0	0	0	0	0	0	0	0	0	0	0	0	0	0	0	0	0	0	0	0	0	0	0	0	0	0	0	0	0	0	0	0	0	0	0	0	0	0	0	0	0	0	0	0	0	0	0	0	0
Soltu.Atl_v3.01_1G015550.1	0	0	2	0	17	16	14	0	0	2	6	4	0	0	2	0	0	11	7	4	9	3	4	0	0	0	8	7	1	3	24	0	26	12	16	3	2	0	0	8	17	0	4	2	18	11	11	34	6
Soltu.Atl_v3.01_1G015560.1	965	919	828	1373	2101	2115	1778	1684	1905	1889	1365	2094	2079	1841	2390	1724	1866	2315	1953	2113	2456	2362	1630	2042	1947	1492	1678	2043	2027	1375	1764	1476	2221	2510	1832	1453	2059	1377	1523	2090	1731	1735	2178	1686	2303	1845	2402	2296	1837
Soltu.Atl_v3.01_1G015570.1	18	17	10	36	46	30	0	12	11	41	20	56	113	72	67	64	51	54	55	46	152	92	81	19	46	42	42	111	104	74	65	63	74	77	76	8	44	12	39	40	19	43	64	87	20	40	39	43	26
Soltu.Atl_v3.01_1G015580.1	175	149	232	211	481	260	283	327	380	524	287	432	540	433	596	607	504	235	391	631	937	593	515	300	302	327	295	485	728	599	633	536	532	688	567	318	392	313	332	379	379	553	604	516	313	466	349	360	357
Soltu.Atl_v3.01_1G015590.1	6	9	11	9	1	3	0	0	0	13	2	0	0	1	0	7	0	4	0	0	0	3	6	1	0	0	4	0	0	15	0	0	11	0	0	10	3	6	4	3	22	0	0	5	0	0	0	0	0
Soltu.Atl_v3.01_1G015600.1	4	1	10	6	34	9	9	10	9	13	2	7	3	6	16	3	5	2	4	1	16	14	15	18	8	13	20	1	2	2	4	3	7	7	9	6	3	0	5	5	0	1	1	4	8	5	2	0	4
Soltu.Atl_v3.01_1G015610.1	3	15	6	7	10	7	18	17	11	9	13	21	3	4	7	3	5	5	6	22	10	12	15	15	3	9	2	13	24	7	17	22	23	23	8	7	12	13	3	20	15	16	29	12	8	17	11	28	17
Soltu.Atl_v3.01_1G015620.1	78	82	64	80	129	72	81	129	67	90	59	127	150	169	143	155	158	112	164	196	137	120	129	72	170	104	98	165	223	132	155	151	177	234	181	103	116	75	88	140	110	121	220	165	184	151	242	171	163
Soltu.Atl_v3.01_1G015630.1	45	47	41	49	85	65	31	111	105	91	98	95	127	110	111	203	137	185	119	204	196	157	166	112	120	99	102	167	120	165	126	141	206	265	178	94	102	108	86	163	100	135	267	115	145	161	173	243	128
Soltu.Atl_v3.01_1G015640.1	174	88	198	146	247	217	191	202	374	348	280	212	208	237	305	261	296	222	177	266	228	288	256	266	239	298	279	119	141	232	152	206	158	247	209	229	294	229	243	123	220	320	215	256	201	227	153	304	210
Soltu.Atl_v3.01_1G015650.3	90	108	168	81	101	95	251	180	259	154	225	179	116	124	124	111	87	128	107	95	182	126	55	248	238	169	226	150	120	84	143	78	185	183	120	159	201	166	134	171	123	78	192	78	291	109	254	294	165
Soltu.Atl_v3.01_1G015660.2	3387	2415	2767	2302	73	47	31	1382	1640	1082	441	209	347	185	251	208	146	211	337	296	534	326	198	643	1375	854	715	344	320	125	198	117	147	343	192	1483	498	1539	617	165	199	217	225	184	305	140	263	546	169
Soltu.Atl_v3.01_1G015670.1	25	22	13	0	3	0	0	8	10	21	2	324	462	108	271	240	69	261	317	305	700	411	132	2	7	7	0	575	520	93	250	73	130	488	191	34	11	16	8	256	334	228	428	191	424	131	363	791	124
Soltu.Atl_v3.01_1G015680.1	2	0	0	0	13	0	17	0	0	0	0	10	0	0	0	0	0	0	0	0	2	1	0	0	0	0	0	0	0	0	0	0	7	0	0	0	0	0	0	0	0	0	0	0	7	0	0	0	0
Soltu.Atl_v3.01_1G015690.1	6	0	0	0	300	981	827	0	0	0	0	9	0	0	41	0	0	12	0	0	21	1	0	0	0	0	0	0	0	0	0	0	1	0	0	0	0	0	0	0	0	0	0	0	4	0	0	0	0
Soltu.Atl_v3.01_1G015700.1	32	41	39	87	638	630	1519	40	38	10	12	1207	116	53	841	126	56	1657	187	204	507	151	39	4	88	15	8	642	23	35	430	67	1084	1254	203	6	6	126	18	1691	238	59	1197	36	2758	127	1469	442	182
Soltu.Atl_v3.01_1G015710.1	0	0	0	0	0	0	0	6	2	4	0	0	7	6	0	0	2	0	1	0	0	0	3	0	3	0	4	0	0	0	0	2	0	0	6	0	0	0	0	0	0	0	0	5	0	0	0	0	5
Soltu.Atl_v3.01_1G015720.1	0	0	0	0	0	0	0	0	0	0	0	0	0	1	0	0	0	0	0	0	0	0	0	0	3	0	0	0	0	0	0	0	0	0	0	0	0	0	0	0	0	0	0	0	0	0	0	0	0
Soltu.Atl_v3.01_1G015730.1	11	2	8	7	14	2	29	0	0	0	0	0	0	0	0	0	0	0	0	0	0	2	0	0	0	0	0	6	0	0	9	0	1	1	0	2	0	0	0	16	0	0	1	0	10	0	5	9	0
Soltu.Atl_v3.01_1G015740.1	66	94	137	55	11	8	20	24	45	57	96	61	65	13	115	20	5	44	12	6	90	21	8	8	27	48	8	57	54	10	23	13	34	43	14	27	0	58	35	75	22	12	53	14	96	16	40	32	13
Soltu.Atl_v3.01_1G015750.1	94	43	53	50	139	92	112	19	83	116	84	94	76	69	68	54	77	123	104	93	185	111	107	159	64	109	66	55	99	64	35	53	98	106	71	43	79	110	86	45	96	81	51	84	216	106	75	150	111
Soltu.Atl_v3.01_1G015760.1	227	107	216	197	380	517	71	304	270	271	261	655	765	667	691	473	615	488	652	532	1080	925	667	357	379	324	372	755	759	603	480	504	676	622	547	306	427	267	374	323	511	481	513	619	643	719	647	799	500
Soltu.Atl_v3.01_1G015770.1	0	0	0	0	0	0	0	0	0	0	0	0	0	0	0	0	0	0	0	0	0	0	0	0	0	0	0	0	0	0	0	0	0	0	0	0	0	0	0	0	0	0	0	0	0	0	0	0	0
Soltu.Atl_v3.01_1G015780.1	100	147	124	134	260	230	526	143	273	265	196	239	258	191	383	204	191	308	203	258	392	302	188	182	266	128	155	203	157	182	190	135	295	286	235	108	171	121	161	243	129	222	265	232	269	243	188	242	254
Soltu.Atl_v3.01_1G015790.2	107	64	102	56	97	89	146	71	105	96	89	220	199	138	127	110	68	129	153	91	142	94	72	111	126	112	95	177	114	142	102	132	251	223	170	88	139	98	113	178	238	130	128	151	256	171	235	386	207
Soltu.Atl_v3.01_1G015800.1	527	974	286	1246	1819	1715	2127	2272	1407	2192	2028	1427	1212	301	1384	1370	1066	1020	1439	456	1006	1523	1248	1546	2135	1826	1993	937	839	1227	1324	1048	806	817	961	1334	1598	1639	1248	1180	215	818	1305	1043	1842	1338	1395	1735	1194
Soltu.Atl_v3.01_1G015810.1	1	5	0	1	2	0	0	10	0	0	2	4	3	7	15	16	11	0	14	23	3	8	4	16	1	0	0	2	0	0	8	11	0	12	0	4	2	0	3	0	5	11	12	3	5	4	5	6	12
Soltu.Atl_v3.01_1G015820.5	66	40	70	38	63	64	57	27	105	56	63	30	43	41	79	62	52	52	43	88	53	64	53	102	47	55	36	28	35	43	76	58	79	55	65	40	26	72	60	34	35	68	59	76	78	80	68	57	54
Soltu.Atl_v3.01_1G015830.1	325	233	290	302	145	98	53	191	194	227	112	85	161	135	216	195	288	109	162	233	180	188	188	245	269	224	276	101	91	116	111	178	131	102	255	248	216	326	177	58	83	232	73	207	154	228	135	241	193
Soltu.Atl_v3.01_1G015840.3	46503	40702	41709	37185	502	406	532	12867	20062	16394	6192	270	94	76	205	192	124	318	238	84	219	119	65	7667	17602	12939	10344	64	18	11	199	33	156	29	116	17186	4985	17992	7841	39	125	20	12	44	222	92	115	77	73
Soltu.Atl_v3.01_1G015850.1	199	157	216	267	388	351	497	749	640	413	390	454	565	344	514	611	431	667	508	515	657	559	389	530	561	356	424	732	403	382	615	409	841	807	528	377	564	465	358	678	508	365	862	377	669	467	708	1050	406
Soltu.Atl_v3.01_1G015860.1	64	35	56	44	11	8	0	0	43	0	8	7	5	0	6	0	15	0	2	0	0	1	6	30	19	7	13	1	4	1	4	8	10	27	0	19	5	4	21	9	0	0	3	2	8	0	3	0	1
Soltu.Atl_v3.01_1G015870.1	289	257	320	200	473	359	372	238	351	378	281	367	395	295	487	373	289	622	384	337	560	385	275	330	358	420	376	454	439	296	352	283	659	695	470	369	496	359	353	520	297	214	479	299	643	478	601	783	282
Soltu.Atl_v3.01_1G015880.4	860	883	1439	1213	1172	910	1119	1480	1700	2347	1206	866	728	569	1180	774	567	1088	685	760	1385	995	554	2437	1709	2454	2087	930	635	554	800	474	1110	1248	851	2070	2059	1682	1507	609	661	480	769	509	1026	577	719	898	630
Soltu.Atl_v3.01_1G015890.2	0	0	0	0	2	0	1	0	0	0	0	7	1	4	15	8	0	9	13	0	5	0	0	3	0	0	1	0	14	2	22	0	14	7	5	12	0	0	0	5	1	6	11	3	23	4	19	17	9
Soltu.Atl_v3.01_1G015900.1	95	56	80	97	264	181	293	156	180	190	232	55	45	11	56	15	4	55	20	8	76	16	8	289	183	189	305	122	14	10	46	4	82	88	27	223	356	107	164	139	7	15	197	5	122	4	122	72	9
Soltu.Atl_v3.01_1G015910.3	245	185	218	127	13	30	43	160	228	137	99	85	65	56	17	19	13	59	114	62	48	47	29	111	199	108	98	69	117	13	33	4	25	44	17	232	93	159	101	41	55	26	23	26	34	46	33	60	7
Soltu.Atl_v3.01_1G015920.7	722	724	777	854	291	200	150	754	677	651	335	303	210	148	386	345	213	699	234	226	509	264	133	654	900	767	576	244	169	157	181	139	288	295	183	699	426	944	785	174	157	216	183	141	653	140	313	577	239
Soltu.Atl_v3.01_1G015930.1	8	0	15	3	7	31	41	25	50	29	10	35	25	38	26	63	45	37	34	33	34	40	38	34	61	15	13	26	13	37	45	30	76	60	17	7	22	14	23	31	29	23	24	23	31	25	29	56	42
Soltu.Atl_v3.01_1G015940.1	26	34	46	11	42	38	32	21	1	52	17	43	28	40	20	0	15	39	28	9	21	24	24	33	23	19	9	25	7	12	17	17	21	36	14	8	27	8	27	20	10	18	21	12	32	29	11	47	13
Soltu.Atl_v3.01_1G015950.1	66	21	36	16	150	92	185	63	151	98	92	133	114	98	130	121	122	177	121	117	154	126	135	99	79	85	81	67	84	125	78	110	86	144	112	47	90	67	53	202	163	116	145	178	259	179	65	179	127
Soltu.Atl_v3.01_1G015960.1	275	164	293	317	290	284	188	171	131	221	116	230	177	264	294	215	206	216	289	273	237	266	248	193	203	103	150	161	104	173	98	145	120	137	153	151	114	185	169	64	84	144	119	227	301	261	264	265	151
Soltu.Atl_v3.01_1G015970.1	3	13	17	5	20	1	0	101	53	86	57	5	2	4	2	0	1	1	2	2	9	1	1	150	77	137	149	12	2	7	0	5	4	8	5	29	51	80	52	2	0	7	19	3	8	0	13	10	3
Soltu.Atl_v3.01_1G015980.1	109	85	132	121	200	197	178	167	175	82	159	130	192	117	114	64	140	156	107	125	107	111	67	109	96	116	166	90	57	40	103	40	110	114	102	104	155	128	73	67	56	76	102	42	150	75	122	176	103
Soltu.Atl_v3.01_1G015990.1	54	55	95	49	163	171	130	77	43	84	135	30	49	13	52	13	4	33	12	5	60	11	7	104	28	127	50	6	108	12	34	6	38	26	10	79	8	11	31	29	10	5	17	8	36	10	10	27	17
Soltu.Atl_v3.01_1G016000.1	253	161	271	235	286	239	269	348	422	347	432	961	1214	782	454	638	438	599	664	947	999	870	706	405	482	230	373	570	522	499	304	292	364	626	537	312	367	225	303	497	827	585	577	528	548	563	677	670	482
Soltu.Atl_v3.01_1G016010.4	427	395	511	379	848	780	669	698	853	1119	674	867	1047	1233	715	873	1162	1194	1440	1485	1255	1467	1556	480	847	569	591	898	1172	1631	913	1198	1146	846	1005	451	670	502	588	694	1358	1590	642	1410	787	1382	940	1635	1049
Soltu.Atl_v3.01_1G016020.1	84	61	71	65	115	131	164	69	159	79	100	106	103	107	151	134	101	140	150	171	105	186	91	76	79	80	67	95	80	131	101	88	98	92	123	74	64	102	73	48	82	71	49	126	72	81	99	146	103
Soltu.Atl_v3.01_1G016030.1	2	1	1	6	11	9	31	10	3	0	1	17	14	9	31	33	2	7	9	15	12	0	14	4	0	8	0	11	3	4	9	6	17	19	19	1	10	7	0	10	7	5	44	15	11	33	11	37	6
Soltu.Atl_v3.01_1G016040.3	335	278	297	328	318	371	216	573	441	559	424	286	325	218	309	406	190	461	292	174	477	219	221	374	563	410	436	304	171	148	424	110	362	469	276	373	498	338	341	488	244	197	614	187	419	221	585	577	269
Soltu.Atl_v3.01_1G016050.2	857	636	706	492	1336	1404	1231	704	755	728	727	835	699	505	803	634	467	945	865	613	1091	911	714	511	570	582	581	649	521	405	522	367	903	755	718	591	606	512	498	450	553	469	437	417	617	510	853	919	536
Soltu.Atl_v3.01_1G016060.1	11	18	72	10	574	497	362	129	0	128	272	574	489	104	160	119	13	82	47	86	706	199	74	8	0	13	4	294	1224	98	214	41	55	120	44	0	0	0	0	333	276	152	384	153	225	368	286	610	318
Soltu.Atl_v3.01_1G016070.1	146	177	339	213	1544	1335	790	328	214	758	706	1182	1080	303	439	167	179	389	359	366	1997	1205	679	135	140	252	177	618	2320	338	484	162	254	339	212	144	147	123	80	510	640	532	594	418	443	818	566	1330	872
Soltu.Atl_v3.01_1G016080.1	280	218	265	216	690	614	473	245	568	460	363	477	523	283	418	354	361	417	492	372	648	520	324	349	459	425	356	537	268	312	575	291	652	576	361	433	383	437	325	578	402	436	511	356	414	393	536	670	314
Soltu.Atl_v3.01_1G016090.1	0	0	0	0	0	0	0	0	0	0	0	0	0	0	0	0	0	0	0	0	0	0	0	0	0	0	1	0	0	0	0	0	0	0	0	0	0	0	0	0	0	0	0	0	0	0	0	0	0
Soltu.Atl_v3.01_1G016100.1	0	0	0	0	0	0	0	0	0	0	0	0	0	0	0	0	0	0	0	0	0	0	0	0	0	0	0	0	0	0	0	0	0	0	0	0	0	0	0	0	0	0	0	0	0	0	0	0	0
Soltu.Atl_v3.01_1G016110.1	0	0	0	0	0	0	0	8	7	0	0	0	0	0	0	0	0	0	0	0	0	0	0	2	12	3	0	0	0	0	0	0	0	0	0	0	4	0	0	0	0	0	0	0	0	0	0	0	0
Soltu.Atl_v3.01_1G016120.1	84	88	91	95	118	103	212	77	98	153	53	142	86	162	139	150	100	160	110	125	145	139	136	92	105	120	46	140	114	90	109	90	85	89	129	83	99	136	130	66	124	132	73	87	90	103	95	200	109
Soltu.Atl_v3.01_1G016130.1	272	179	264	224	250	266	274	230	330	386	236	260	235	280	195	249	218	348	342	314	286	320	203	205	356	313	204	280	209	242	257	189	279	203	207	350	306	382	267	194	189	242	227	278	245	278	252	408	236
Soltu.Atl_v3.01_1G016140.1	31	29	21	57	144	171	1166	19	15	19	2	201	210	379	413	782	934	470	552	151	155	211	377	11	4	35	9	310	147	257	255	335	539	230	504	22	19	29	5	17	694	568	3	914	610	1240	344	2088	850
Soltu.Atl_v3.01_1G016150.2	258	253	245	285	976	733	846	440	328	208	267	519	431	421	435	634	407	1292	732	644	494	1053	362	437	342	182	308	909	554	575	1459	754	1725	659	400	315	375	211	135	597	615	287	480	366	886	347	766	979	443
Soltu.Atl_v3.01_1G016160.1	77	136	148	117	412	326	94	909	361	708	914	222	192	85	259	419	255	218	92	67	314	216	182	99	259	372	337	188	190	167	310	148	255	328	313	34	164	174	109	338	175	205	315	91	566	115	352	307	137
Soltu.Atl_v3.01_1G016170.1	601	454	423	397	839	797	1298	422	851	809	1047	648	716	652	810	632	594	1102	867	823	1023	909	626	826	722	585	756	1438	969	1267	1293	966	1379	838	613	504	590	415	389	631	612	651	589	704	1365	921	729	1534	956
Soltu.Atl_v3.01_1G016180.1	144	127	87	99	118	88	88	58	76	52	22	33	17	38	50	41	58	45	67	42	25	67	36	69	55	62	50	0	8	11	49	29	66	4	34	98	52	133	79	0	19	18	0	5	42	19	24	0	46
Soltu.Atl_v3.01_1G016190.1	454	640	522	391	427	324	384	280	306	312	257	106	84	145	108	121	97	167	92	121	112	123	141	94	254	365	201	123	72	157	92	152	112	48	68	161	102	500	219	65	101	150	61	214	216	127	108	87	86
Soltu.Atl_v3.01_1G016200.1	154	165	118	50	607	371	173	39	26	5	2	27	42	10	122	0	23	69	35	8	41	25	8	24	14	30	8	13	10	3	9	5	61	13	22	36	7	43	69	5	21	2	2	0	66	24	11	13	27
Soltu.Atl_v3.01_1G016210.1	0	0	1	0	4	0	0	0	0	0	0	0	0	0	0	0	0	0	0	0	0	0	0	0	0	0	0	0	0	0	0	0	0	0	0	0	0	0	0	0	0	0	0	0	0	0	0	0	0
Soltu.Atl_v3.01_1G016220.1	0	0	0	0	56	21	6	0	0	0	0	25	16	5	30	80	35	19	24	33	38	35	8	9	0	0	0	11	9	15	29	5	40	22	19	0	8	0	0	20	19	11	7	9	37	10	17	44	28
Soltu.Atl_v3.01_1G016230.1	1493	983	1196	836	3616	3317	5783	894	1313	1257	1379	2252	1526	1408	1835	1369	1468	2666	2338	1343	1770	2129	1372	1161	1220	1069	1133	1458	862	1102	1695	1174	2221	1482	1484	859	1176	1273	968	1504	1274	1081	1529	1129	3153	1188	2222	2682	1676
Soltu.Atl_v3.01_1G016240.1	107	160	102	177	82	35	5	244	1054	799	526	148	114	20	95	87	17	166	36	23	164	82	45	137	872	104	219	152	91	35	97	35	54	149	23	4	33	234	225	185	66	50	213	39	235	61	167	216	61
Soltu.Atl_v3.01_1G016250.1	165	197	105	166	377	316	121	122	126	94	60	183	126	149	203	206	187	88	146	127	128	166	110	84	119	123	101	81	23	72	115	58	81	56	73	159	143	197	105	47	142	94	56	85	93	133	181	122	135
Soltu.Atl_v3.01_1G016260.1	148	130	171	156	255	229	265	317	290	411	255	286	307	374	315	415	279	194	403	464	412	289	327	263	411	314	329	393	260	313	261	271	396	481	479	365	414	293	272	462	395	361	556	328	273	446	353	485	326
Soltu.Atl_v3.01_1G016270.1	251	229	295	347	405	356	100	746	558	683	616	527	777	820	547	791	538	713	879	1120	779	668	635	711	662	661	532	702	555	615	585	655	791	1112	805	618	760	485	509	1122	700	710	1211	839	610	1069	779	1158	749
Soltu.Atl_v3.01_1G016280.3	934	823	535	739	1047	980	384	106	21	21	6	262	240	175	367	407	340	425	337	143	194	316	202	28	50	4	25	40	10	85	303	72	245	22	84	237	42	182	46	25	259	137	17	61	139	121	398	122	144
Soltu.Atl_v3.01_1G016290.1	55	45	60	72	215	264	184	33	31	44	21	114	130	214	102	173	240	221	249	352	164	217	247	30	36	18	12	71	73	109	75	145	85	25	142	26	18	25	24	44	170	135	63	137	138	256	97	186	143
Soltu.Atl_v3.01_1G016300.1	580	414	629	378	1149	750	1194	873	991	1541	1812	2667	2366	1543	1343	806	956	1172	993	1489	2957	2193	1738	836	858	841	930	2821	2355	1906	1218	1534	2362	3716	1950	632	1318	745	847	3961	1986	1628	4538	1450	2456	1546	1995	2126	925
Soltu.Atl_v3.01_1G016310.1	4821	2883	3519	3466	4	0	0	11192	12927	8827	1844	0	0	0	0	0	0	0	0	0	0	2	0	3754	9910	2276	3870	0	1	4	0	0	0	0	0	3668	3170	3883	2607	0	0	0	1	0	0	0	0	0	0
Soltu.Atl_v3.01_1G016320.1	9	1	2	3	14	19	30	8	0	0	2	0	0	0	0	0	0	0	4	0	0	0	0	1	4	0	0	0	0	2	0	0	1	3	0	1	5	0	0	0	0	0	0	0	0	0	0	2	1
Soltu.Atl_v3.01_1G016330.2	2060	1633	1452	1779	1244	1313	833	2476	2273	2079	1509	982	1018	902	1169	1068	1006	1132	919	865	1102	1265	804	1755	1832	1394	1722	814	490	581	890	802	810	787	962	1314	1395	1385	1455	709	770	625	905	750	1060	774	850	824	783
Soltu.Atl_v3.01_1G016340.1	11	13	9	0	9	4	0	0	0	9	0	12	4	0	9	0	5	3	6	7	17	14	5	0	16	15	4	6	10	25	1	8	31	14	13	27	14	15	2	0	5	3	7	24	11	12	12	15	9
Soltu.Atl_v3.01_1G016350.1	46	48	67	50	49	36	69	13	38	64	28	27	66	20	33	130	38	70	48	32	116	42	40	57	44	40	58	65	31	27	75	48	45	34	38	57	29	37	64	26	46	34	34	51	52	61	25	70	44
Soltu.Atl_v3.01_1G016360.1	29	27	26	24	22	19	106	45	11	25	14	28	16	14	9	22	12	31	19	2	12	19	8	19	33	23	9	29	21	13	30	6	25	10	17	14	22	10	20	1	20	9	14	33	47	32	8	19	15
Soltu.Atl_v3.01_1G016370.1	1332	710	1355	724	2322	1968	3601	668	1553	1197	1418	1764	1304	1437	1333	1046	1477	1654	1482	1285	1513	2028	1515	1157	976	902	1010	1171	1068	1399	836	1195	1383	1111	1193	994	1172	769	926	1124	1072	1289	1058	1375	1847	1350	1343	1675	1320
Soltu.Atl_v3.01_1G016380.1	31	17	39	24	195	221	291	35	5	19	8	151	70	58	126	210	111	209	146	110	97	197	135	3	8	15	2	54	40	25	118	21	107	44	155	7	0	78	8	21	86	61	26	25	177	23	147	134	117
Soltu.Atl_v3.01_1G016390.1	24	27	19	55	159	171	85	11	30	14	14	146	85	49	80	87	31	160	94	110	85	106	61	6	9	4	18	105	69	55	68	26	57	29	45	38	54	23	21	33	105	52	7	33	222	72	80	204	159
Soltu.Atl_v3.01_1G016400.1	315	204	387	354	448	425	291	617	568	750	974	761	986	851	972	930	792	656	535	931	1545	1006	852	811	555	500	756	715	925	1093	547	846	535	973	892	472	579	517	666	591	568	1086	919	1208	1050	1229	561	721	977
Soltu.Atl_v3.01_1G016410.1	3	4	3	0	4	1	10	11	9	3	3	5	4	0	4	5	6	6	6	7	16	5	2	0	9	2	4	1	1	0	6	2	18	18	6	0	1	0	3	14	10	5	6	3	4	8	21	10	4
Soltu.Atl_v3.01_1G016420.1	1	22	24	33	7	8	4	24	45	47	17	7	1	10	7	0	11	17	18	24	22	11	4	44	51	21	35	24	2	17	13	1	24	19	29	23	46	57	38	8	18	13	13	15	18	33	26	73	23
Soltu.Atl_v3.01_1G016430.1	2	1	0	3	12	1	0	8	1	0	0	1	0	1	0	0	0	0	0	0	0	0	0	10	7	0	0	0	0	0	0	0	3	3	0	8	0	0	0	0	0	0	0	0	0	0	0	0	0
Soltu.Atl_v3.01_1G016440.6	383	292	624	569	71	48	85	308	640	322	358	120	95	154	166	157	200	135	81	77	95	173	127	815	597	548	558	139	73	108	85	148	139	128	78	580	677	817	559	140	77	171	230	99	432	151	178	268	201
Soltu.Atl_v3.01_1G016450.1	560	178	305	275	237	205	253	211	322	513	425	576	608	478	701	580	347	332	298	343	1077	404	447	313	272	379	320	459	600	661	392	434	513	652	376	437	482	435	356	496	463	657	590	564	501	551	476	854	475
Soltu.Atl_v3.01_1G016460.1	16	34	58	53	41	33	27	23	48	72	77	101	126	106	170	84	60	70	69	42	156	67	99	51	60	84	61	81	139	185	109	99	78	129	69	86	76	55	55	108	82	167	127	143	88	111	81	203	95
Soltu.Atl_v3.01_1G016470.3	377	410	418	522	1112	1036	1090	612	523	539	425	818	701	839	922	1222	909	1045	1001	874	870	958	791	422	605	490	409	708	664	714	823	636	815	401	731	338	393	576	525	322	792	662	430	615	870	728	535	1114	799
Soltu.Atl_v3.01_1G016480.4	484	473	586	597	832	831	574	665	683	819	640	797	751	837	800	890	858	954	880	1112	826	873	734	817	817	665	689	829	544	585	718	544	736	838	448	660	911	664	605	662	603	673	909	734	978	824	918	1093	697
Soltu.Atl_v3.01_1G016490.1	12	12	21	18	61	42	61	73	87	43	28	42	105	63	19	83	85	87	87	93	90	96	99	11	61	24	27	54	41	62	78	42	76	49	31	35	37	16	58	45	47	51	29	76	28	63	102	98	72
Soltu.Atl_v3.01_1G016500.1	81	66	86	58	85	95	50	33	56	38	54	26	42	29	37	33	37	61	43	23	39	55	25	55	72	80	100	21	8	40	22	22	54	72	28	64	66	91	58	15	45	43	45	30	32	23	48	32	40
Soltu.Atl_v3.01_1G016510.1	14	3	6	3	0	2	0	0	8	0	5	4	9	0	10	6	0	11	6	0	28	7	0	9	22	18	5	20	1	4	3	1	14	39	0	7	1	0	12	4	0	0	14	0	27	2	14	42	4
Soltu.Atl_v3.01_1G016520.1	11	11	13	13	18	19	33	5	16	16	6	5	2	9	8	8	5	17	8	10	7	17	11	8	5	4	6	7	4	7	13	4	12	2	10	6	7	12	4	0	2	6	5	3	6	5	9	11	5
Soltu.Atl_v3.01_1G016530.1	4	8	16	0	12	3	9	4	2	1	11	3	0	0	15	11	1	18	9	0	4	15	7	10	6	5	3	11	3	5	2	3	13	2	3	0	18	2	3	10	8	6	2	3	10	2	11	1	3
Soltu.Atl_v3.01_1G016540.2	2	0	2	1	0	0	0	18	5	12	0	0	0	0	7	13	3	1	0	0	0	0	0	11	0	0	11	0	0	2	0	2	4	0	2	1	23	5	2	0	0	0	0	2	0	0	0	21	1
Soltu.Atl_v3.01_1G016550.1	1	6	2	3	7	0	8	39	17	6	2	17	19	2	10	0	6	23	8	3	26	13	0	11	21	15	7	42	10	5	62	7	81	87	30	12	31	0	21	46	0	5	25	2	35	8	23	74	11
Soltu.Atl_v3.01_1G016560.1	66	92	138	59	196	212	926	263	350	160	328	2541	1826	1675	2172	2027	1420	3252	1825	1623	1547	2745	1812	74	309	133	161	2656	1130	1174	1759	1687	2500	2155	2307	36	54	114	77	1935	1708	1435	1932	1115	2956	1241	3056	1927	1991
Soltu.Atl_v3.01_1G016570.4	1350	1325	1561	1663	2172	2097	1705	2153	2010	3132	2217	2791	3682	4124	3182	4593	3637	3914	3290	4771	4649	4083	4604	1904	2444	2167	2012	3705	4945	6775	4019	5365	3496	3061	3461	1549	2506	2447	2196	3228	4394	6849	3807	6316	3326	5595	3507	5295	4106
Soltu.Atl_v3.01_1G016580.2	498	471	488	348	150	189	95	614	616	580	388	48	4	0	26	19	1	156	13	7	40	5	1	309	674	325	283	57	8	0	9	1	70	46	11	126	112	860	200	9	0	5	21	4	41	10	83	16	4
Soltu.Atl_v3.01_1G016590.2	1341	1020	1184	1362	1071	1031	721	1877	2040	2202	1456	1296	1653	1509	1575	1618	1346	1482	1297	1238	2093	1590	1242	1857	1975	1630	1593	1600	1200	1239	1613	1037	1798	2093	1340	1777	2303	1724	1541	1908	1351	1250	1871	1242	1552	1280	1788	2155	1195
Soltu.Atl_v3.01_1G016600.1	616	631	672	610	115	83	172	641	626	609	416	121	110	109	116	138	164	107	149	129	113	184	142	558	749	463	475	63	44	120	195	106	114	103	115	594	461	454	336	94	138	71	77	137	127	104	116	118	126
Soltu.Atl_v3.01_1G016610.5	407	267	352	303	402	386	357	182	477	632	412	365	307	265	416	405	334	335	345	370	508	475	323	394	525	389	400	431	316	240	281	270	482	482	340	360	371	379	379	371	258	291	346	231	466	259	386	386	301
Soltu.Atl_v3.01_1G016620.1	599	416	523	310	1721	1764	1770	395	307	269	459	1023	591	362	824	324	320	781	595	478	1457	586	417	317	440	301	317	919	308	326	565	313	912	2474	384	216	199	240	151	1893	496	367	2097	341	1427	373	1042	917	339
Soltu.Atl_v3.01_1G016630.1	406	379	555	415	506	348	382	8	53	10	12	26	14	0	150	12	31	30	39	12	25	19	6	17	62	104	34	6	2	3	8	3	60	1	1	58	1	181	103	0	6	5	0	4	41	0	8	0	1
Soltu.Atl_v3.01_1G016640.1	113	127	75	93	117	30	9	140	151	90	182	67	64	43	48	49	26	122	92	178	300	58	42	311	171	328	275	482	464	234	860	175	860	87	83	182	108	217	150	33	140	55	30	93	74	53	47	255	106
Soltu.Atl_v3.01_1G016650.1	15	21	29	15	38	56	25	7	3	20	22	8	0	1	2	0	0	0	0	4	6	0	0	5	22	11	11	1	0	0	0	0	4	10	2	28	13	11	18	0	0	0	1	0	0	0	3	1	0
Soltu.Atl_v3.01_1G016660.1	989	799	1026	984	399	71	139	356	368	256	179	95	108	20	138	212	56	99	53	25	146	53	70	853	395	846	534	60	11	12	60	31	86	89	50	1181	565	645	563	69	46	39	153	18	57	31	48	74	49
Soltu.Atl_v3.01_1G016670.1	8	16	15	13	28	19	5	0	0	4	34	1	4	0	16	8	3	0	4	0	8	0	0	46	11	18	46	3	0	6	9	7	10	16	9	14	25	0	9	5	0	13	9	13	1	0	15	18	3
Soltu.Atl_v3.01_1G016680.1	17	7	10	2	18	8	25	7	3	0	11	25	2	7	35	39	4	26	11	28	31	27	19	2	33	13	13	23	23	17	9	15	41	21	25	24	3	18	4	26	5	10	12	22	10	21	9	22	14
Soltu.Atl_v3.01_1G016690.1	20	2	16	3	10	13	0	7	18	0	16	14	14	13	39	33	34	25	17	35	21	39	30	16	20	13	10	28	22	22	25	12	67	24	19	36	11	3	6	26	13	9	15	22	17	16	15	45	13
Soltu.Atl_v3.01_1G016700.2	5	2	2	3	23	12	15	37	20	41	13	14	14	8	18	1	14	13	19	15	25	33	17	1	7	8	22	28	17	8	23	17	22	31	11	4	3	36	15	31	28	15	46	18	26	8	11	26	15
Soltu.Atl_v3.01_1G016710.1	0	0	0	0	11	0	0	4	0	0	0	1	0	10	0	0	2	0	8	0	2	4	2	0	0	0	0	4	4	0	0	0	4	9	3	0	0	13	0	0	0	0	0	3	9	3	0	2	0
Soltu.Atl_v3.01_1G016720.1	6	4	3	13	38	32	21	2	9	42	2	11	25	27	22	48	35	39	33	48	56	43	18	5	55	5	20	14	6	33	66	20	69	74	63	10	14	17	1	16	1	29	15	27	19	33	33	29	27
Soltu.Atl_v3.01_1G016730.1	42	16	24	25	32	25	40	18	47	75	39	59	32	51	54	63	37	43	37	41	63	68	55	5	5	25	25	75	82	43	54	43	57	36	29	3	8	12	33	24	47	23	12	27	36	50	42	50	23
Soltu.Atl_v3.01_1G016740.1	89	94	155	85	578	399	184	376	186	370	441	561	488	145	315	319	104	349	220	289	833	537	255	139	197	238	172	586	479	270	820	229	725	1133	364	56	153	46	76	1176	483	203	971	159	672	232	578	803	137
Soltu.Atl_v3.01_1G016750.1	49	30	37	25	20	3	0	17	56	7	9	17	12	9	10	16	3	14	9	8	48	16	0	10	32	10	33	14	0	0	1	7	15	34	14	23	8	28	10	7	21	2	31	11	11	0	4	0	8
Soltu.Atl_v3.01_1G016760.1	394	208	278	244	99	59	70	60	160	120	77	78	38	45	75	80	19	78	34	27	88	47	54	113	165	128	106	60	12	19	6	7	25	43	47	164	48	148	110	10	28	36	37	37	48	20	24	52	29
Soltu.Atl_v3.01_1G016770.1	362	296	378	299	54	72	80	260	308	245	150	48	39	31	87	56	61	53	63	79	38	62	43	261	313	187	234	65	27	45	23	5	29	17	59	213	111	280	150	14	47	42	28	24	89	24	53	29	48
Soltu.Atl_v3.01_1G016780.1	6	4	0	0	2	2	0	0	0	0	0	0	0	0	0	0	5	5	0	0	0	0	0	0	2	1	0	0	0	0	0	0	3	0	0	0	0	0	0	0	0	0	0	0	3	0	1	0	0
Soltu.Atl_v3.01_1G016790.2	3475	2494	2831	1378	5811	6087	9864	1072	2556	1857	1566	3554	2662	3923	3051	2548	4138	3663	3760	2682	2813	4735	3583	1331	1914	1083	1309	1736	2099	3485	1830	2959	2918	1527	2324	1552	1596	1055	1180	1359	3002	3981	1086	3403	3146	3322	3545	2949	3584
Soltu.Atl_v3.01_1G016800.1	98	106	121	100	179	112	374	86	110	111	98	104	77	142	117	122	94	189	153	50	106	116	106	58	60	66	34	73	81	74	69	79	88	71	67	42	92	94	115	74	114	118	67	108	129	81	107	161	85
Soltu.Atl_v3.01_1G016810.1	241	169	281	171	95	53	188	203	310	192	249	144	111	168	96	59	103	129	89	109	126	143	96	358	306	143	262	184	100	111	88	98	160	213	100	263	326	130	209	142	125	79	145	150	274	131	155	168	119
Soltu.Atl_v3.01_1G016820.2	171	114	141	98	232	213	112	204	148	244	169	196	253	262	233	321	208	280	227	207	309	205	155	183	212	160	144	192	169	197	173	131	291	298	191	142	202	228	175	252	205	206	341	236	186	218	187	294	230
Soltu.Atl_v3.01_1G016830.1	72	89	136	95	128	110	118	109	84	73	126	112	66	18	147	66	39	135	32	12	221	54	32	64	76	40	78	112	59	24	102	5	75	93	65	82	47	76	84	68	64	36	86	10	99	15	110	83	43
Soltu.Atl_v3.01_1G016840.1	2547	2181	2910	2560	3713	3536	2048	4460	3968	5442	5386	5186	5276	3243	5604	6023	3344	4496	3257	3456	7290	5051	3165	3532	3317	3853	3606	6079	4982	3478	4840	3270	6576	7456	5545	3198	4193	2426	3077	5787	4617	3388	7490	3189	6085	3340	5697	6243	3138
Soltu.Atl_v3.01_1G016850.1	0	0	0	0	0	0	0	0	0	0	0	0	0	0	0	0	0	0	0	2	0	0	0	0	0	0	0	0	0	0	0	0	0	0	0	0	0	0	0	0	0	0	0	0	0	0	0	0	0
Soltu.Atl_v3.01_1G016860.1	25	33	45	27	7	16	6	30	43	58	24	19	9	9	12	16	10	17	7	10	5	19	16	45	44	54	49	7	0	6	5	17	3	10	11	10	15	22	49	6	8	8	13	23	8	12	1	24	15
Soltu.Atl_v3.01_1G016870.1	0	0	0	0	0	0	0	0	1	0	0	3	0	1	11	0	0	0	0	2	0	0	0	1	0	0	0	3	0	8	5	5	0	0	0	0	0	0	5	0	2	0	0	0	0	3	6	0	0
Soltu.Atl_v3.01_1G016880.2	343	359	295	293	365	235	701	524	518	166	204	693	596	414	644	384	342	754	542	903	579	998	526	90	511	99	74	366	104	159	451	436	787	812	533	196	100	256	76	338	488	171	352	219	671	217	845	679	423
Soltu.Atl_v3.01_1G016890.1	147	129	122	138	198	156	194	60	81	87	69	110	84	86	125	61	81	106	116	86	144	68	63	83	89	96	64	87	35	66	90	33	113	75	63	78	63	94	27	83	75	83	37	75	116	94	88	102	106
Soltu.Atl_v3.01_1G016900.1	151	168	137	150	232	157	209	116	150	163	133	165	231	176	168	135	129	179	169	167	293	141	122	124	141	123	125	151	73	118	171	88	156	118	118	188	105	136	55	134	154	174	103	173	180	134	186	197	183
Soltu.Atl_v3.01_1G016910.1	179	89	176	52	222	168	266	48	88	70	76	135	185	154	95	119	181	93	197	183	162	211	208	62	93	66	59	126	106	225	126	153	149	108	85	65	111	125	47	68	142	215	83	168	125	186	152	121	144
Soltu.Atl_v3.01_1G016940.3	234	183	175	233	268	257	305	148	281	262	187	343	352	416	370	409	414	443	398	403	602	415	363	189	240	162	165	356	397	486	296	353	364	315	421	178	192	235	146	264	237	438	325	500	312	459	342	424	338
Soltu.Atl_v3.01_1G016950.1	0	0	0	0	0	0	0	0	0	0	0	0	0	0	0	0	0	0	0	0	0	0	0	0	0	0	0	0	0	0	0	0	0	0	0	0	0	0	0	0	0	0	0	0	0	0	0	0	0
Soltu.Atl_v3.01_1G016960.6	309	335	302	356	883	879	658	360	428	318	205	659	796	622	1072	972	592	1241	767	737	848	900	606	345	400	274	283	667	721	603	795	682	1058	770	635	204	311	358	269	573	573	587	600	644	858	719	786	785	685
Soltu.Atl_v3.01_1G016970.1	4257	3448	3663	4063	524	474	308	2440	3491	3011	2339	590	560	392	733	488	455	462	422	479	891	443	488	2578	3289	2773	2536	293	358	465	389	505	514	612	622	3457	2625	2146	2424	470	306	533	664	435	476	592	442	773	472
Soltu.Atl_v3.01_1G016980.1	549	396	505	503	197	98	339	416	440	429	315	87	111	139	104	143	97	89	92	93	131	159	126	318	446	324	368	51	41	73	58	79	71	73	97	465	365	381	275	81	44	148	87	106	106	82	88	192	73
Soltu.Atl_v3.01_1G016990.1	217	128	133	76	516	491	828	0	0	0	0	230	87	102	117	22	198	196	234	88	180	355	93	4	0	3	2	11	8	28	65	56	106	6	76	27	3	26	12	9	72	52	0	38	166	64	178	24	244
Soltu.Atl_v3.01_1G017000.1	1422	1360	1278	1063	359	299	256	658	1220	1378	726	524	530	527	581	692	619	520	561	490	698	771	536	759	1215	913	749	280	395	484	327	433	429	326	558	766	553	1173	699	276	507	446	340	454	535	462	536	656	514
Soltu.Atl_v3.01_1G017010.1	16	10	20	36	11	12	6	0	2	0	8	18	5	20	28	23	25	42	54	38	36	43	44	1	6	1	13	31	15	10	34	9	28	24	40	20	3	0	0	23	12	15	30	28	39	33	40	18	16
Soltu.Atl_v3.01_1G017020.1	110	71	124	107	121	109	80	119	169	209	193	142	150	120	94	142	140	123	125	142	155	174	149	153	199	198	168	89	84	76	105	73	138	106	145	88	74	76	125	97	81	105	73	152	189	118	90	179	123
Soltu.Atl_v3.01_1G017030.2	320	248	323	384	186	158	212	337	261	348	198	185	211	57	187	171	142	362	131	92	111	127	112	260	221	178	190	226	55	111	203	84	335	322	130	489	488	195	146	248	98	132	362	132	326	112	201	398	85
Soltu.Atl_v3.01_1G017040.1	215	186	114	147	67	37	40	77	154	108	57	72	39	72	108	61	54	47	119	104	38	117	73	113	122	68	96	32	80	39	51	42	40	103	50	137	86	135	74	42	73	96	56	48	69	29	37	39	49
Soltu.Atl_v3.01_1G017050.2	808	730	754	893	618	524	483	1602	1502	1387	830	4142	6162	5179	1770	2163	1584	4422	6704	10640	2181	3906	2703	1004	1460	902	830	2525	2183	1754	913	1818	1191	1472	1639	990	1018	863	737	859	3171	1663	841	2879	2029	4409	1850	2673	2105
Soltu.Atl_v3.01_1G017060.1	39	19	34	45	47	40	74	37	54	37	46	24	13	26	23	7	20	28	35	35	31	35	25	31	52	33	38	40	11	18	39	24	36	25	24	28	37	22	41	14	9	14	57	15	48	19	37	17	32
Soltu.Atl_v3.01_1G017070.1	110	77	97	54	187	86	164	93	115	101	113	114	39	85	100	51	83	111	74	58	121	115	57	131	80	108	149	91	54	71	107	57	123	70	83	100	149	88	43	94	73	61	159	61	162	70	153	129	82
Soltu.Atl_v3.01_1G017080.6	2407	2432	3186	3117	43	21	36	2555	2761	1707	1370	148	88	93	81	128	51	722	399	33	51	41	29	2884	2741	2847	2197	134	48	23	56	30	114	444	114	3554	3163	3338	1970	367	183	52	297	254	409	216	260	868	177
Soltu.Atl_v3.01_1G017090.1	0	0	2	0	7	14	24	0	0	0	0	0	0	0	0	0	0	0	0	0	0	0	0	14	0	0	0	0	0	0	0	0	0	0	0	4	6	14	0	0	0	0	0	0	2	0	0	0	0
Soltu.Atl_v3.01_1G017100.1	0	0	0	0	0	0	0	0	0	0	0	0	0	0	0	0	0	0	0	0	0	0	0	0	0	0	0	0	0	0	0	0	0	0	0	0	0	0	0	0	0	0	0	0	0	0	0	0	0
Soltu.Atl_v3.01_1G017110.1	41	18	29	27	103	109	104	30	15	27	1	58	44	25	28	108	40	81	72	98	59	70	46	11	47	13	23	33	19	30	77	29	50	16	12	16	4	9	21	9	66	53	20	69	32	93	57	69	48
Soltu.Atl_v3.01_1G017120.1	169	109	206	207	351	297	366	223	236	216	196	297	99	137	175	156	195	278	223	145	206	235	98	193	210	228	214	193	120	122	158	144	252	249	183	208	182	236	216	154	289	137	216	138	382	155	327	282	242
Soltu.Atl_v3.01_1G017130.1	0	0	0	0	0	0	0	0	0	0	0	0	0	0	0	0	0	0	0	0	0	0	0	0	0	0	0	0	0	0	0	0	0	0	0	0	0	0	0	0	0	0	0	0	0	0	0	0	0
Soltu.Atl_v3.01_1G017140.1	1886	1403	1304	901	2857	3094	4661	896	1313	1341	1183	1555	1493	1714	1743	1537	1761	2359	2202	2097	1497	2340	1973	1000	1154	661	993	1083	1428	1884	1593	1409	1658	746	1575	750	757	954	848	853	1505	1747	689	1680	1714	1756	1808	2247	1853
Soltu.Atl_v3.01_1G017150.2	8	7	4	23	50	52	232	27	5	17	2	7	5	4	24	0	16	23	7	10	3	7	8	31	9	20	26	5	1	0	12	2	8	2	19	14	11	0	7	0	0	4	0	7	10	18	8	6	0
Soltu.Atl_v3.01_1G017160.1	12	8	7	0	29	14	19	9	16	56	15	26	51	19	40	64	47	47	37	56	44	41	44	30	31	35	19	47	20	43	35	19	41	72	69	15	29	0	1	21	69	20	45	22	46	41	15	28	38
Soltu.Atl_v3.01_1G017170.1	27	21	40	17	65	45	93	105	126	73	50	111	119	55	160	132	69	107	58	64	130	81	38	132	134	81	110	210	107	89	97	44	150	242	171	67	112	28	34	165	129	56	208	77	120	90	94	125	89
Soltu.Atl_v3.01_1G017180.1	475	439	390	601	1121	1072	434	1034	884	1290	769	1116	1192	1061	1362	1639	1138	1322	1036	1292	1741	1155	1014	923	1079	890	657	1111	1226	1255	1172	1053	1375	1086	1229	756	1011	867	1022	1141	1072	1029	1253	1174	1110	1259	1193	1627	1260
Soltu.Atl_v3.01_1G017190.1	334	306	392	307	22	32	20	219	360	568	241	52	103	48	50	67	62	80	51	66	62	98	59	271	362	328	332	23	39	69	40	87	46	37	56	473	209	382	241	12	55	56	33	66	43	48	47	45	78
Soltu.Atl_v3.01_1G017200.2	993	569	1059	1121	2291	1832	2174	2115	2410	2821	1819	3841	5118	3105	5110	4366	1906	2969	2853	4319	8290	3701	3087	2747	2642	1736	2342	5085	4263	2859	3149	2204	3060	4054	4098	1698	3251	2163	1659	3629	3345	2907	4972	3441	4316	3726	3676	3782	4343
Soltu.Atl_v3.01_1G017210.3	207	182	166	176	327	345	721	192	280	383	247	359	370	307	376	349	278	562	471	453	500	486	313	367	266	232	314	316	199	334	389	333	366	152	307	239	309	138	212	253	250	222	210	266	83	265	108	332	269
Soltu.Atl_v3.01_1G017220.1	3	1	1	0	4	1	0	3	3	21	4	0	0	1	11	0	0	4	0	2	1	0	0	2	0	0	0	0	0	3	0	4	8	0	0	0	0	0	0	3	0	0	0	4	0	5	2	2	9
Soltu.Atl_v3.01_1G017230.1	45	60	76	40	65	41	63	46	57	105	44	67	79	137	72	109	87	49	61	90	121	84	56	48	71	60	52	64	34	65	39	74	48	51	76	55	35	96	21	25	74	100	33	94	60	96	34	75	66
Soltu.Atl_v3.01_1G017240.1	0	1	0	0	0	0	0	0	0	0	0	0	0	0	0	0	0	0	0	0	0	0	0	0	3	0	0	0	0	0	0	0	0	0	0	0	0	0	0	0	0	0	0	0	0	0	0	0	0
Soltu.Atl_v3.01_1G017250.1	221	121	250	275	788	676	599	890	1054	1043	944	2167	2639	1432	2342	1880	607	1405	1251	1639	4099	1509	1117	1066	1050	716	806	2647	1958	1179	1881	833	2034	3065	2164	412	1757	862	734	2665	1653	1418	3868	1692	2120	1652	2109	2405	1701
Soltu.Atl_v3.01_1G017260.2	28	9	11	20	47	39	66	12	24	14	26	39	17	25	11	15	22	63	46	25	54	46	23	26	21	33	40	43	16	25	25	14	36	32	46	22	30	20	19	10	13	16	30	20	37	42	63	65	17
Soltu.Atl_v3.01_1G017270.1	0	0	0	0	0	0	0	0	0	0	1	0	0	0	0	0	0	6	0	0	0	0	0	0	0	0	0	0	0	0	0	0	0	0	0	0	0	0	0	0	0	0	0	0	0	0	0	0	0
Soltu.Atl_v3.01_1G017280.1	11	2	3	0	0	0	0	0	0	6	0	0	0	0	0	0	0	0	0	0	0	0	0	0	0	0	0	0	0	0	0	0	0	0	0	0	0	0	0	0	0	0	0	0	0	0	0	0	0
Soltu.Atl_v3.01_1G017290.1	3	7	0	0	5	7	0	58	42	28	2	7	0	11	2	0	1	0	0	0	0	1	1	66	46	24	60	0	0	7	0	1	6	14	2	45	82	6	28	15	16	3	42	6	13	1	11	7	1
Soltu.Atl_v3.01_1G017300.2	138	155	160	102	442	351	515	186	205	185	180	156	217	205	207	316	269	245	284	232	203	292	233	192	160	105	156	96	175	231	144	205	189	127	178	131	127	110	105	112	126	192	98	180	221	199	219	272	231
Soltu.Atl_v3.01_1G017310.1	194	158	139	137	246	272	48	316	203	272	253	333	363	310	328	428	207	402	280	315	485	297	305	359	280	261	218	549	250	352	382	299	450	422	285	120	289	335	296	410	243	312	563	164	466	299	444	716	259
Soltu.Atl_v3.01_1G017320.1	413	332	392	365	589	550	412	734	664	668	497	617	676	648	635	673	494	899	604	656	871	669	510	610	707	500	520	905	546	607	802	496	766	848	548	346	516	587	492	724	436	617	1000	495	841	593	935	1186	521
Soltu.Atl_v3.01_1G017330.1	32	33	32	17	29	14	26	122	104	146	95	11	15	0	19	0	3	191	25	7	14	6	0	178	128	138	84	58	0	8	26	17	136	102	20	151	79	74	41	99	6	11	154	4	320	62	157	61	41
Soltu.Atl_v3.01_1G017340.1	1	2	1	4	9	2	7	2	0	4	1	2	0	1	5	3	0	0	0	1	2	5	5	0	0	0	1	0	0	4	0	0	0	2	0	1	1	1	0	3	2	0	5	0	2	0	1	1	0
Soltu.Atl_v3.01_1G017350.1	1	2	5	0	5	3	2	0	2	0	2	2	1	4	0	6	1	5	2	0	0	4	1	2	0	1	1	0	1	2	0	2	1	1	1	1	0	1	3	1	0	1	0	3	1	3	2	2	1
Soltu.Atl_v3.01_1G017360.2	77	42	40	59	98	32	18	163	94	126	81	68	70	80	68	151	102	230	101	190	170	106	86	113	118	126	129	303	155	189	263	83	285	186	141	114	111	87	105	116	115	96	115	107	145	106	109	229	85
Soltu.Atl_v3.01_1G017370.3	20	39	23	36	154	90	52	16	35	33	12	46	117	103	49	53	34	86	92	100	38	36	51	12	18	26	24	75	36	43	12	27	20	56	35	21	4	31	17	29	32	31	33	47	42	49	19	43	70
Soltu.Atl_v3.01_1G017380.1	51	17	47	54	39	51	70	31	16	4	36	41	49	11	22	28	44	49	51	32	54	37	50	38	54	24	19	18	20	27	11	27	52	55	23	25	42	26	24	11	86	15	30	37	26	28	84	47	43
Soltu.Atl_v3.01_1G017400.1	0	0	0	0	0	0	0	8	0	0	0	5	0	2	9	0	1	0	0	0	0	0	0	0	0	0	0	0	0	0	0	0	0	0	5	0	0	0	0	0	0	0	0	0	3	0	0	0	0
Soltu.Atl_v3.01_1G017410.1	8	8	1	1	1	0	0	29	14	0	3	3	12	10	6	52	14	20	9	3	0	10	2	0	1	0	6	2	8	5	8	11	3	5	3	22	3	5	1	5	17	0	4	4	0	0	5	0	3
Soltu.Atl_v3.01_1G017420.3	485	377	373	378	144	137	55	330	479	503	384	161	167	194	132	271	234	173	206	180	277	197	189	472	432	335	331	168	158	168	174	182	171	192	195	488	397	451	326	184	133	267	162	221	98	181	124	179	245
Soltu.Atl_v3.01_1G017430.1	79	57	44	68	319	309	168	17	18	34	44	241	116	130	133	99	115	313	297	172	209	214	142	56	107	47	31	43	36	42	255	72	228	56	119	17	43	29	42	25	153	67	25	77	223	144	414	88	204
Soltu.Atl_v3.01_1G017440.1	284	235	362	262	754	624	440	208	188	150	141	358	596	597	639	826	527	408	441	430	608	637	504	232	228	190	240	302	406	357	345	374	534	335	442	239	152	295	126	300	301	327	282	318	394	273	450	538	573
Soltu.Atl_v3.01_1G017450.1	92	78	110	56	202	188	101	124	106	103	94	140	147	88	172	150	120	216	145	166	159	161	104	61	118	61	94	165	93	74	131	112	202	75	102	78	104	71	74	70	151	63	60	145	200	171	140	195	115
Soltu.Atl_v3.01_1G017460.1	74	78	94	65	151	151	122	63	51	113	86	119	91	47	96	162	104	115	93	192	128	124	94	66	68	51	38	118	65	56	73	60	143	40	73	26	80	54	56	44	149	71	62	77	116	83	126	141	93
Soltu.Atl_v3.01_1G017470.1	12	31	20	5	94	60	55	0	19	0	14	27	19	11	16	5	30	62	28	8	16	40	15	9	0	1	4	16	0	8	28	16	27	7	14	3	0	28	14	12	36	11	1	7	23	14	30	7	39
Soltu.Atl_v3.01_1G017480.1	287	283	275	229	520	525	436	356	415	420	236	220	400	326	325	439	479	653	470	305	397	484	386	305	356	304	307	314	169	267	504	312	507	499	338	320	339	229	216	367	499	397	520	279	440	309	718	711	356
Soltu.Atl_v3.01_1G017490.1	598	505	532	566	1068	721	880	741	721	929	723	697	851	576	812	460	583	833	795	662	835	852	684	719	844	778	718	756	543	610	706	541	768	735	689	639	846	810	611	793	560	671	894	616	965	690	781	939	687
Soltu.Atl_v3.01_1G017500.1	77	73	76	89	116	112	12	136	110	151	103	63	119	98	106	132	79	135	109	120	111	113	103	124	138	133	37	121	93	84	81	88	140	131	86	78	104	107	81	95	38	102	119	77	119	135	81	159	115
Soltu.Atl_v3.01_1G017510.1	484	506	596	510	1013	871	1239	705	533	404	438	367	421	616	564	198	591	780	631	477	433	649	580	903	849	508	663	666	294	303	540	507	431	416	367	536	466	562	553	306	474	465	328	371	683	488	745	728	510
Soltu.Atl_v3.01_1G017520.1	206	148	177	102	18	11	8	107	149	159	95	20	3	7	31	25	13	19	43	39	33	28	25	127	127	120	131	26	7	6	3	20	19	34	3	136	112	84	82	37	4	14	11	16	49	31	26	19	17
Soltu.Atl_v3.01_1G017530.1	8	1	10	6	2	7	0	0	11	12	3	7	6	2	7	0	9	5	11	19	22	19	13	1	13	2	7	10	9	5	4	7	2	16	9	12	7	27	3	0	0	13	7	3	3	18	8	9	4
Soltu.Atl_v3.01_1G017540.1	45	26	46	9	43	51	29	50	70	41	57	38	40	66	53	81	90	65	53	70	48	73	40	35	58	39	38	58	42	28	42	56	66	57	47	57	59	67	34	42	16	67	33	43	54	82	47	54	58
Soltu.Atl_v3.01_1G017550.1	118	68	80	88	49	43	46	109	109	208	77	102	79	55	56	46	58	123	94	99	55	92	88	106	97	136	154	97	58	91	48	62	121	119	100	147	177	101	96	89	62	60	90	101	97	112	81	114	75
Soltu.Atl_v3.01_1G017560.1	25	20	16	17	244	288	275	47	45	72	29	216	196	277	235	258	395	285	286	192	276	423	354	16	31	54	33	138	84	297	157	197	136	63	193	24	22	17	27	67	84	297	54	214	202	216	282	306	251
Soltu.Atl_v3.01_1G017570.1	2	0	0	0	5	12	0	0	3	2	5	10	9	33	36	3	39	30	21	17	10	28	30	0	2	5	0	0	5	14	5	17	5	4	13	6	1	0	3	2	0	11	3	14	5	38	31	19	26
Soltu.Atl_v3.01_1G017580.1	83	93	56	52	0	0	0	94	68	111	44	0	0	0	0	0	0	0	2	0	0	0	0	5	88	71	69	0	0	0	0	2	0	0	0	54	7	220	133	0	0	0	0	0	0	3	0	0	2
Soltu.Atl_v3.01_1G017590.1	50	76	40	43	0	0	0	56	51	96	52	0	0	0	0	0	0	0	0	0	0	0	0	26	71	42	80	0	0	0	0	0	0	0	0	56	37	95	137	0	0	0	0	0	2	0	0	0	3
Soltu.Atl_v3.01_1G017610.1	13	12	0	34	0	0	0	7	40	18	0	0	0	0	0	0	0	3	0	0	0	0	0	8	13	16	16	0	0	0	0	0	0	0	0	35	11	17	21	0	0	0	0	0	0	0	0	0	0
Soltu.Atl_v3.01_1G017620.1	3	5	2	0	0	0	0	0	25	1	17	0	0	0	0	0	1	5	0	0	11	0	0	1	1	8	2	7	6	5	38	2	35	1	1	7	0	0	4	0	10	0	0	0	0	6	0	17	0
Soltu.Atl_v3.01_1G017630.1	1	4	3	2	0	2	0	0	9	3	0	0	0	0	0	0	0	1	0	0	0	0	0	0	4	7	4	0	0	0	0	0	0	0	0	4	0	7	2	0	0	0	0	0	0	0	0	0	0
Soltu.Atl_v3.01_1G017640.1	0	0	0	0	0	0	14	0	0	0	0	0	0	0	0	0	0	0	0	0	0	0	0	0	0	0	0	0	0	0	0	0	0	0	0	0	0	0	0	0	0	0	0	0	0	0	0	0	0
Soltu.Atl_v3.01_1G017650.1	1	0	0	0	0	0	0	0	0	0	0	0	0	0	0	0	0	0	0	0	0	0	0	0	0	0	0	0	0	0	0	0	0	0	0	0	0	5	4	0	0	0	0	0	0	0	0	0	0
Soltu.Atl_v3.01_1G017660.1	83	71	90	66	434	261	209	42	42	41	12	18	3	14	49	38	35	24	10	9	28	19	18	44	31	56	42	5	7	12	20	18	34	4	12	42	17	50	61	3	16	1	0	6	16	19	15	10	16
Soltu.Atl_v3.01_1G017670.1	78	77	66	73	132	138	194	90	119	128	71	158	211	214	143	173	205	158	155	170	279	270	328	69	57	75	83	127	263	351	103	238	107	98	121	46	39	76	75	40	82	277	32	268	116	231	77	205	155
Soltu.Atl_v3.01_1G017680.1	20	13	6	23	90	45	18	30	26	7	18	26	14	26	38	98	39	51	33	59	20	43	22	12	14	1	16	73	22	41	56	38	45	71	96	12	22	0	7	109	44	20	143	39	111	41	65	268	55
Soltu.Atl_v3.01_1G017690.1	101	44	111	83	19	16	44	169	203	234	96	63	94	138	102	255	172	56	69	93	94	122	108	122	157	78	96	70	66	114	92	77	110	130	109	148	122	133	130	79	128	163	159	104	65	142	69	128	92
Soltu.Atl_v3.01_1G017700.1	140	91	107	228	49	26	7	306	196	294	154	162	161	256	168	380	264	98	147	174	268	236	226	216	254	144	159	195	170	204	194	202	184	178	210	264	155	267	162	131	165	238	264	248	101	239	134	195	156
Soltu.Atl_v3.01_1G017710.1	89	108	114	70	19	25	3	122	77	141	80	22	66	2	17	0	4	15	7	19	25	24	27	182	53	312	300	3	37	11	12	21	21	27	14	126	64	127	56	72	39	19	34	17	61	12	43	31	39
Soltu.Atl_v3.01_1G017720.3	3	0	0	3	0	1	0	0	11	1	0	1	0	1	0	0	0	0	0	0	4	0	2	0	10	0	0	0	0	0	3	0	0	0	6	0	0	0	0	10	7	0	6	5	1	3	0	5	0
Soltu.Atl_v3.01_1G017730.1	216	190	165	172	749	687	768	345	203	316	261	1540	825	501	1119	920	408	1895	840	658	899	847	513	100	198	111	76	1439	765	396	980	367	1088	1366	784	114	91	109	95	1445	775	345	1264	301	1269	427	1165	821	410
Soltu.Atl_v3.01_1G017740.2	53	53	42	38	121	84	136	40	73	66	87	77	65	64	132	49	68	55	69	41	56	59	56	95	89	55	104	64	67	82	31	34	59	27	42	90	75	52	55	39	65	39	63	108	101	41	64	137	55
Soltu.Atl_v3.01_1G017750.1	5	3	0	2	2	3	3	10	1	7	3	9	31	16	6	21	0	21	14	20	13	21	8	2	1	0	0	0	8	10	0	5	17	15	2	0	0	12	4	19	0	5	4	9	8	15	0	7	15
Soltu.Atl_v3.01_1G017760.1	0	0	0	0	0	0	0	0	0	0	0	0	0	0	0	0	0	0	0	0	0	0	0	0	0	0	0	0	0	0	0	0	0	0	0	0	0	0	0	0	0	0	0	0	0	0	0	0	0
Soltu.Atl_v3.01_1G017770.1	0	0	0	0	0	0	0	0	0	0	0	0	0	0	0	0	0	0	0	0	0	0	0	0	0	0	0	0	0	0	0	0	0	0	0	0	0	0	0	0	0	0	0	0	0	0	0	0	0
Soltu.Atl_v3.01_1G017790.4	127	107	136	154	133	187	79	227	315	270	115	229	311	295	231	363	300	225	239	393	315	392	260	234	337	142	207	253	243	327	222	291	284	241	269	176	184	173	156	289	306	263	283	251	221	252	234	323	264
Soltu.Atl_v3.01_1G017800.1	113	92	87	143	141	135	67	182	221	214	187	183	152	260	193	293	254	127	178	214	265	252	210	169	225	207	175	237	182	269	177	218	188	170	159	167	196	217	106	155	178	214	212	186	231	259	120	264	203
Soltu.Atl_v3.01_1G017810.2	50	75	51	106	126	112	66	136	163	153	120	124	85	149	147	183	160	82	121	111	161	125	167	114	182	144	104	178	114	154	156	133	128	100	130	68	86	119	51	99	117	166	138	118	127	146	94	224	114
Soltu.Atl_v3.01_1G017820.1	24	50	33	46	15	30	70	58	94	134	70	54	120	93	105	94	63	78	78	83	152	47	85	56	119	46	27	126	100	114	93	85	88	76	60	44	47	110	60	74	66	129	104	89	56	85	63	155	61
Soltu.Atl_v3.01_1G017830.1	0	0	0	0	0	0	0	0	0	4	3	0	0	0	0	0	0	0	2	0	4	0	0	0	17	3	0	0	0	0	0	0	0	1	0	0	3	0	0	1	0	0	0	0	0	4	3	0	0
Soltu.Atl_v3.01_1G017840.1	40	63	33	65	26	23	61	86	60	162	86	82	150	120	101	95	72	91	87	98	130	72	55	67	75	57	49	94	94	118	70	109	98	104	72	63	59	109	74	81	59	138	115	103	68	92	81	126	68
Soltu.Atl_v3.01_1G017850.1	76	89	129	91	156	119	105	53	104	172	132	45	101	105	61	130	107	110	143	132	99	113	92	61	73	72	70	92	34	100	56	96	119	88	94	53	67	80	93	53	56	112	80	97	80	102	81	127	74
Soltu.Atl_v3.01_1G017860.1	0	0	0	0	0	0	0	0	0	0	0	0	0	0	0	0	0	0	0	0	0	0	0	0	0	0	0	0	0	0	0	0	0	0	0	0	0	0	0	0	0	0	0	0	0	0	0	0	0
Soltu.Atl_v3.01_1G017880.1	0	0	0	0	0	0	0	0	0	0	0	0	0	0	0	0	0	0	0	0	0	0	0	0	0	0	0	0	0	0	0	0	0	0	0	0	0	0	0	0	0	0	0	0	0	0	0	0	0
Soltu.Atl_v3.01_1G017890.1	0	0	0	0	0	0	0	0	0	0	0	0	0	0	0	0	0	0	0	0	0	0	0	0	0	0	0	0	0	0	0	0	0	0	0	0	0	0	0	0	0	0	0	0	0	0	0	0	0
Soltu.Atl_v3.01_1G017900.1	0	0	0	0	0	0	0	0	0	0	0	0	0	0	0	0	0	0	0	0	0	0	0	0	0	0	0	0	0	0	0	0	0	0	0	0	0	0	0	0	0	0	0	0	0	0	0	0	0
Soltu.Atl_v3.01_1G017910.8	288	276	276	228	385	428	377	174	191	184	182	249	263	163	383	352	223	243	246	182	420	299	175	271	146	115	187	229	145	149	239	152	323	322	235	197	306	222	153	342	282	122	355	142	221	174	408	368	264
Soltu.Atl_v3.01_1G017920.1	1012	826	846	427	1962	1597	3537	351	667	718	607	1245	670	1094	1295	885	1282	1276	1238	1048	995	1593	1076	598	578	439	634	612	482	697	777	783	853	432	855	536	581	570	407	439	778	859	315	725	1210	747	686	813	1222
Soltu.Atl_v3.01_1G017940.1	0	0	1	0	0	0	0	0	0	0	0	0	0	8	7	0	1	0	4	4	6	1	0	0	3	0	0	0	0	1	6	2	4	7	0	0	0	0	0	0	0	0	0	0	0	0	0	5	0
Soltu.Atl_v3.01_1G017950.1	200	102	118	135	116	70	114	116	269	193	102	58	53	89	94	152	78	85	90	141	192	166	117	122	275	111	89	51	77	111	83	73	87	50	135	139	167	121	158	92	82	99	78	108	104	113	39	69	139
Soltu.Atl_v3.01_1G017960.1	38	48	56	23	55	77	79	56	62	110	44	39	82	29	60	57	54	85	63	44	77	60	51	29	30	45	41	55	17	67	33	43	35	69	29	7	38	40	33	47	49	65	112	42	49	58	48	55	56
Soltu.Atl_v3.01_1G017970.1	0	0	0	0	0	0	0	0	0	0	0	0	0	0	0	0	0	0	0	0	0	0	0	0	0	0	0	0	0	0	0	0	0	0	0	0	0	0	0	0	0	0	0	0	0	0	0	0	0
Soltu.Atl_v3.01_1G017980.1	42	59	38	67	78	97	184	29	70	146	57	76	85	66	96	85	88	72	107	109	165	129	61	48	45	47	70	96	87	71	91	82	100	135	100	36	47	70	39	109	86	105	137	67	95	86	81	133	71
Soltu.Atl_v3.01_1G017990.1	152	165	130	250	376	356	259	181	301	523	262	416	488	385	374	424	325	568	405	517	751	498	364	173	234	184	268	652	527	509	421	399	613	666	411	193	256	288	188	479	525	469	603	387	411	411	518	480	290
Soltu.Atl_v3.01_1G018000.2	389	291	498	348	876	796	1119	698	743	1311	1377	1967	1885	1291	1538	1314	1057	1410	1133	1285	3584	1949	1766	717	718	768	991	2473	2760	2327	1850	1549	2472	2822	1991	590	1121	743	783	2540	1736	1942	3068	1878	2317	2112	2249	2931	1670
Soltu.Atl_v3.01_1G018010.1	1832	2029	3685	1958	5332	3871	7020	3537	2385	8720	9808	10744	9925	3584	7646	5100	2303	6468	4247	3155	14460	9245	4652	3491	1806	6490	6223	11266	12766	5138	8547	4191	15124	19166	10757	1421	1961	745	1158	20963	8519	5189	20911	3830	11966	6514	11848	16011	5122
Soltu.Atl_v3.01_1G018020.1	374	272	328	313	782	647	760	354	511	524	385	560	825	586	502	713	561	923	606	793	707	637	583	402	531	318	315	504	265	557	599	471	597	677	459	510	636	369	416	638	699	545	722	573	627	850	795	921	499
Soltu.Atl_v3.01_1G018030.1	81	49	49	69	106	85	41	15	46	37	4	49	29	33	30	12	52	72	72	74	62	76	24	14	31	8	16	24	7	16	54	32	48	31	33	3	22	5	22	10	61	33	23	21	41	22	79	54	46
Soltu.Atl_v3.01_1G018040.1	414	335	377	383	1070	860	1049	43	14	39	18	200	82	185	297	234	253	236	277	213	170	408	256	18	35	41	17	50	15	81	113	175	188	27	127	57	2	300	103	5	183	75	0	35	190	89	189	151	234
Soltu.Atl_v3.01_1G018050.1	28	16	31	25	22	13	0	33	19	8	13	8	25	4	9	0	12	39	16	6	17	21	6	15	44	38	29	11	13	7	3	9	23	14	16	35	20	6	29	12	17	18	6	25	4	58	2	35	6
Soltu.Atl_v3.01_1G018060.5	574	466	582	667	802	737	551	562	590	631	410	960	813	892	928	1232	984	1016	793	744	1094	1106	800	673	554	461	519	928	498	563	669	722	900	1008	824	692	852	592	494	935	814	750	1039	741	1068	714	878	1150	738
Soltu.Atl_v3.01_1G018070.3	92	359	432	297	164	234	598	635	716	438	418	2173	2242	651	793	859	279	1266	834	715	1049	783	657	177	551	391	419	1830	1111	449	1088	266	1199	1437	765	149	264	395	252	2794	1025	378	2165	333	1355	294	1469	1162	331
Soltu.Atl_v3.01_1G018080.1	2	1	0	4	0	13	0	3	0	5	0	0	0	14	0	0	39	4	1	0	8	0	0	0	4	0	0	0	1	0	11	0	1	0	1	0	4	5	0	0	0	0	4	18	2	14	42	5	2
Soltu.Atl_v3.01_1G018090.1	5	12	0	5	3	12	0	16	0	25	7	15	12	15	16	4	53	12	26	8	24	5	8	12	8	11	13	25	6	7	34	6	18	35	3	8	13	13	1	1	7	6	2	19	16	15	47	12	6
Soltu.Atl_v3.01_1G018110.1	43	6	41	49	153	136	152	94	50	27	182	267	86	27	88	155	23	190	178	33	211	62	30	83	42	47	84	101	25	31	63	107	139	74	137	72	85	33	61	81	143	154	189	95	127	149	229	228	123
Soltu.Atl_v3.01_1G018120.1	2	0	0	0	0	0	0	0	0	2	0	0	0	0	0	0	0	1	0	0	0	0	0	0	0	0	0	0	0	0	0	0	0	0	0	0	3	0	0	0	0	0	0	0	0	0	0	0	0
Soltu.Atl_v3.01_1G018130.1	0	0	0	0	0	0	0	0	0	0	0	0	0	0	0	0	0	0	0	0	0	0	0	0	0	0	0	0	0	0	0	0	0	0	0	0	0	0	0	0	0	0	0	0	0	0	0	0	0
Soltu.Atl_v3.01_1G018140.1	1	3	4	4	12	19	9	0	0	0	0	6	1	2	0	0	5	6	10	0	4	12	0	0	0	0	0	0	0	2	0	0	6	0	2	0	0	0	1	0	7	3	0	0	3	0	2	1	4
Soltu.Atl_v3.01_1G018150.1	0	0	0	0	0	0	0	0	0	0	0	0	0	0	0	0	0	0	0	0	0	0	0	0	0	0	0	0	0	0	0	0	0	0	0	0	0	0	0	0	0	0	0	0	0	0	0	0	0
Soltu.Atl_v3.01_1G018160.1	52	38	33	57	7	0	1	24	128	170	125	31	56	55	48	70	35	51	37	39	84	38	51	191	137	161	221	106	62	56	39	52	62	51	61	156	251	122	90	50	74	77	69	97	95	91	116	88	100
Soltu.Atl_v3.01_1G018180.1	0	0	0	0	1	1	0	0	0	0	0	5	0	0	1	1	0	3	0	0	0	2	0	0	0	0	0	0	0	0	0	0	0	0	0	0	0	0	0	0	0	0	0	0	0	5	8	0	2
Soltu.Atl_v3.01_1G018190.1	109	131	125	69	470	497	460	0	11	0	0	236	62	80	64	77	108	204	198	50	143	256	62	11	10	0	6	10	11	18	67	28	141	0	76	20	11	15	0	10	46	18	0	34	119	47	196	17	163
Soltu.Atl_v3.01_1G018200.2	943	982	889	1184	1623	2080	345	1667	1107	1801	1114	1836	1678	1974	2199	2403	1774	2585	1988	1627	2657	2062	1942	1385	1955	1222	1177	2109	2397	2269	1252	1652	2510	1848	1927	893	1400	1193	1427	1951	2032	1365	2144	1628	1914	2048	2011	2776	1913
Soltu.Atl_v3.01_1G018210.1	138	286	506	244	734	401	575	391	260	522	392	689	767	350	313	373	526	714	395	657	839	412	457	496	809	396	253	513	608	439	449	455	729	218	368	360	415	572	504	616	312	418	557	630	637	314	516	894	504
Soltu.Atl_v3.01_1G018220.1	153	172	136	295	261	264	170	210	317	160	317	243	280	144	64	115	169	255	207	164	160	269	223	355	413	363	244	222	108	267	166	236	682	277	48	288	266	321	197	365	135	79	145	154	178	119	297	184	169
Soltu.Atl_v3.01_1G018230.1	0	0	0	0	10	4	0	10	0	0	12	7	2	0	6	0	0	0	0	3	1	1	0	1	0	1	1	1	3	0	12	0	10	3	9	0	0	0	0	30	4	0	8	0	27	0	15	20	6
Soltu.Atl_v3.01_1G018240.1	20	18	0	18	59	33	14	12	0	10	0	14	0	7	0	0	25	21	2	9	6	8	6	1	4	0	7	10	2	4	1	2	4	11	19	0	0	23	0	8	0	0	0	5	11	6	6	7	1
Soltu.Atl_v3.01_1G018250.1	212	195	267	184	505	565	196	555	409	620	355	491	895	550	376	798	419	721	560	349	981	635	661	361	563	308	282	302	279	453	577	388	595	782	363	321	503	485	425	435	535	681	629	646	482	460	711	821	498
Soltu.Atl_v3.01_1G018260.1	12	5	1	9	5	10	0	17	0	0	1	4	4	7	0	4	34	33	2	5	56	24	24	11	5	2	1	14	0	18	35	2	30	29	32	2	8	1	3	12	5	17	3	10	10	10	5	2	5
Soltu.Atl_v3.01_1G018270.1	0	0	0	0	0	0	0	0	0	0	0	0	0	0	0	0	0	0	0	0	0	0	0	0	0	0	0	0	0	0	0	0	0	0	0	0	0	0	0	0	0	0	0	0	0	0	0	0	0
Soltu.Atl_v3.01_1G018280.1	36	26	12	43	27	68	44	3	0	0	0	7	17	9	13	8	18	14	21	12	30	16	18	0	24	7	2	4	4	6	7	1	21	10	0	24	7	1	0	6	15	12	4	5	7	6	17	11	16
Soltu.Atl_v3.01_1G018290.1	0	0	0	0	3	1	4	3	0	0	0	4	0	1	0	0	0	0	2	0	7	0	0	0	0	0	0	4	4	0	15	1	12	9	0	0	0	0	0	11	0	0	10	0	3	0	8	2	2
Soltu.Atl_v3.01_1G018300.1	34	47	70	33	12	24	28	31	35	37	23	11	11	12	12	25	5	6	7	0	18	4	12	4	18	7	5	31	6	6	13	20	25	30	9	15	5	0	1	30	6	3	7	17	26	5	68	56	11
Soltu.Atl_v3.01_1G018310.1	25	9	13	5	71	54	49	12	13	26	60	82	45	22	22	14	19	49	22	40	164	53	46	40	6	13	35	48	117	25	72	6	26	47	33	10	36	0	18	77	30	23	114	22	120	15	23	47	23
Soltu.Atl_v3.01_1G018320.1	245	311	218	130	535	659	1109	102	106	41	30	150	65	70	235	210	114	340	189	17	157	123	30	63	62	68	35	69	8	7	84	0	198	8	234	99	46	639	48	32	57	39	19	12	213	35	116	66	60
Soltu.Atl_v3.01_1G018330.1	0	0	0	0	0	0	0	0	0	0	0	0	3	0	0	0	0	0	0	0	2	0	0	0	0	0	0	0	0	0	0	0	0	0	0	0	0	0	0	0	0	0	0	0	0	0	0	0	0
Soltu.Atl_v3.01_1G018340.1	6	2	1	0	146	213	148	0	0	7	0	6	6	2	5	28	15	26	7	26	0	5	4	0	0	0	2	10	4	0	5	0	4	14	2	0	1	11	0	1	0	23	8	11	8	1	12	25	13
Soltu.Atl_v3.01_1G018350.1	1	9	0	4	2	9	13	12	0	16	5	4	10	7	1	9	13	0	7	7	10	2	7	2	7	10	6	12	0	3	2	7	8	4	10	2	5	13	6	1	0	6	6	1	1	0	2	0	9
Soltu.Atl_v3.01_1G018370.1	3	5	3	0	4	4	0	9	3	0	0	11	5	8	15	0	4	5	5	3	4	1	4	10	0	2	3	24	26	10	14	3	4	10	4	5	1	3	0	1	5	0	17	10	17	10	10	12	4
Soltu.Atl_v3.01_1G018380.1	47	45	101	83	141	89	13	1	39	27	41	193	117	36	147	72	30	40	96	151	42	48	189	38	52	35	56	139	109	93	41	106	132	84	26	50	82	48	19	72	69	113	61	103	163	93	62	103	109
Soltu.Atl_v3.01_1G018390.1	201	153	245	204	506	383	562	251	238	224	227	560	422	364	448	361	409	517	446	563	320	524	482	162	214	254	281	478	236	268	223	366	470	454	278	252	267	219	177	386	312	314	398	283	413	329	376	525	337
Soltu.Atl_v3.01_1G018400.1	6	11	1	0	76	79	73	0	8	0	5	61	9	9	12	5	11	28	17	9	20	34	6	0	0	0	0	1	0	0	4	6	16	0	6	5	0	3	0	3	9	3	0	4	14	15	27	9	14
Soltu.Atl_v3.01_1G018410.1	0	0	0	0	0	0	0	0	0	0	0	0	0	0	0	6	0	1	2	2	5	8	0	0	0	0	0	0	0	0	0	0	0	0	0	0	0	0	0	0	0	0	0	0	0	0	0	0	0
Soltu.Atl_v3.01_1G018420.1	0	0	0	0	0	0	0	0	0	0	0	0	0	0	0	0	0	3	0	0	0	0	0	0	0	0	0	0	0	0	0	0	2	0	0	0	0	0	0	0	0	0	0	0	0	0	0	0	0
Soltu.Atl_v3.01_1G018430.1	0	0	0	5	0	0	0	0	0	5	0	2	0	0	0	0	0	0	0	0	0	0	0	2	0	2	0	8	0	0	0	0	3	1	0	0	5	0	0	0	0	0	0	1	0	0	0	0	0
Soltu.Atl_v3.01_1G018440.1	0	0	0	0	0	0	0	0	0	0	0	0	0	0	0	0	0	0	0	0	0	0	0	0	0	0	0	0	0	0	0	0	0	0	0	0	0	0	0	0	0	0	0	0	0	0	0	0	0
Soltu.Atl_v3.01_1G018450.1	1	3	0	0	0	2	0	0	0	0	0	0	0	0	1	0	0	0	0	0	0	0	0	0	0	0	0	1	0	0	1	0	0	0	0	0	0	0	0	1	0	0	0	0	0	0	0	0	0
Soltu.Atl_v3.01_1G018470.1	80	201	114	199	85	176	77	188	226	222	229	333	334	120	239	398	71	261	141	228	92	176	183	182	332	16	97	160	68	43	24	106	256	222	157	174	171	296	39	246	182	92	313	144	182	29	213	503	107
Soltu.Atl_v3.01_1G018480.1	58	51	78	40	90	91	44	209	44	149	162	237	231	71	161	142	55	147	90	122	379	140	127	112	104	122	129	224	346	78	182	52	188	310	94	71	91	138	85	322	113	102	281	62	265	92	304	263	76
Soltu.Atl_v3.01_1G018490.1	0	3	1	2	0	2	1	0	10	2	3	0	0	4	5	0	0	3	0	1	0	1	0	0	11	4	3	0	1	0	4	0	1	6	1	0	2	0	2	1	8	0	7	0	2	14	3	6	3
Soltu.Atl_v3.01_1G018500.1	37	67	46	45	65	44	48	27	70	79	54	76	61	53	51	27	44	45	82	63	77	102	89	50	109	44	43	90	57	94	21	59	56	61	106	66	54	48	46	56	63	68	88	61	54	113	91	75	69
Soltu.Atl_v3.01_1G018510.1	6	0	0	0	2	3	0	4	12	4	0	4	0	11	0	3	3	7	1	0	0	1	2	0	0	6	4	0	4	0	1	1	6	0	9	3	0	0	6	4	0	5	0	0	1	9	0	5	6
Soltu.Atl_v3.01_1G018520.2	26	13	39	12	61	63	62	13	15	42	28	74	21	23	39	8	23	46	32	55	67	61	31	27	28	35	42	70	15	12	35	14	71	85	40	20	66	30	58	75	21	20	52	1	58	26	67	149	29
Soltu.Atl_v3.01_1G018530.1	3	1	9	0	5	10	7	58	30	4	3	67	11	16	2	10	5	5	16	0	12	5	6	0	50	7	8	28	17	2	30	0	3	8	0	1	0	23	0	38	1	0	3	2	67	1	38	4	0
Soltu.Atl_v3.01_1G018540.3	178	178	174	112	450	369	437	289	234	315	235	697	582	253	597	439	215	455	361	375	748	556	388	119	210	177	186	404	316	147	399	189	518	715	380	150	187	120	79	475	367	240	548	195	558	242	633	611	270
Soltu.Atl_v3.01_1G018550.1	0	0	0	0	0	0	0	0	0	0	0	0	2	0	4	0	0	0	0	0	0	1	4	0	0	0	0	0	0	0	0	0	0	1	0	0	0	0	0	0	0	0	0	0	0	0	1	0	0
Soltu.Atl_v3.01_1G018570.1	0	0	2	0	8	4	10	0	0	0	0	18	0	4	3	0	2	33	8	22	6	13	2	5	0	0	0	4	0	2	7	0	41	21	13	0	0	0	0	8	0	0	10	3	54	7	12	11	4
Soltu.Atl_v3.01_1G018580.1	0	0	0	0	0	0	9	0	0	0	0	0	0	0	0	0	0	3	4	0	3	0	1	0	0	0	0	0	0	0	0	4	8	2	0	0	0	0	0	0	0	0	1	0	1	5	2	4	0
Soltu.Atl_v3.01_1G018590.1	0	0	0	0	11	10	54	0	0	0	0	15	9	0	13	11	0	40	15	10	8	8	4	0	10	0	0	5	3	0	9	2	22	5	5	0	0	0	0	9	14	0	11	0	37	0	12	0	1
Soltu.Atl_v3.01_1G018600.1	0	0	0	0	0	0	0	0	0	0	0	0	0	0	0	0	0	0	0	0	0	0	0	0	0	0	0	5	0	0	0	0	0	0	0	0	0	0	0	0	0	0	0	0	2	0	0	0	0
Soltu.Atl_v3.01_1G018610.1	0	0	0	0	0	0	0	0	0	0	0	0	0	0	2	0	0	0	0	0	0	0	0	0	0	0	0	0	0	0	0	0	0	0	0	0	0	0	0	0	0	0	0	0	0	0	0	0	0
Soltu.Atl_v3.01_1G018620.1	0	0	0	0	21	3	4	0	0	0	0	35	2	2	27	25	2	72	6	28	10	35	15	0	0	0	0	26	0	0	0	2	12	3	18	0	0	0	0	3	0	0	18	8	10	12	9	12	8
Soltu.Atl_v3.01_1G018630.1	0	0	0	0	15	2	1	0	0	0	0	17	2	1	23	1	2	73	3	0	12	16	4	0	0	0	0	16	0	0	1	1	1	11	9	0	0	0	0	0	0	0	0	8	6	19	5	8	14
Soltu.Atl_v3.01_1G018640.1	0	0	0	0	4	0	0	0	0	0	0	0	0	0	0	0	0	0	4	0	0	0	0	0	0	0	0	0	0	0	0	0	0	2	0	0	0	0	0	0	0	0	0	0	0	0	0	0	0
Soltu.Atl_v3.01_1G018650.1	0	0	0	0	0	0	0	0	0	0	0	0	0	0	0	0	0	0	0	0	1	0	0	0	0	0	0	0	0	0	0	0	0	0	0	0	0	0	0	0	0	0	0	0	0	0	0	0	0
Soltu.Atl_v3.01_1G018660.1	0	0	0	0	13	9	36	0	1	0	0	10	4	0	6	0	0	42	11	3	3	5	0	0	0	0	0	2	6	0	3	3	17	7	1	0	0	0	0	0	13	0	4	0	24	0	7	9	0
Soltu.Atl_v3.01_1G018670.1	0	0	0	0	56	5	88	1	0	0	5	284	72	16	83	25	9	241	64	76	106	90	12	0	0	0	0	124	28	16	48	10	100	110	48	2	6	0	2	104	49	3	95	30	221	51	116	82	42
Soltu.Atl_v3.01_1G018680.1	0	0	0	0	0	0	0	0	0	0	0	2	1	3	4	0	0	9	11	5	0	7	1	0	0	0	0	3	0	0	0	1	1	0	2	0	0	0	0	0	0	0	1	1	31	1	5	4	7
Soltu.Atl_v3.01_1G018690.1	0	0	0	0	7	6	12	0	0	0	0	28	1	3	17	0	3	43	2	27	7	17	11	0	0	0	0	7	1	2	1	3	11	16	22	3	0	0	0	1	0	8	9	0	50	14	15	7	11
Soltu.Atl_v3.01_1G018700.1	0	0	0	0	4	0	13	0	5	0	0	1	8	2	2	0	10	3	2	0	5	2	6	0	0	2	4	18	0	4	3	0	2	0	3	4	0	0	0	1	0	0	2	3	5	6	2	7	0
Soltu.Atl_v3.01_1G018710.1	0	0	0	0	11	10	12	0	0	0	0	34	1	6	33	6	10	64	2	31	19	20	10	0	0	0	0	9	0	2	1	3	9	24	24	3	0	0	0	2	0	16	10	2	33	15	12	11	25
Soltu.Atl_v3.01_1G018720.1	0	0	0	0	16	4	0	0	0	0	0	11	0	0	18	0	3	36	8	7	6	8	0	2	0	0	0	6	2	0	0	0	14	0	1	0	0	0	0	7	15	0	5	1	6	8	11	9	8
Soltu.Atl_v3.01_1G018730.1	0	0	0	0	0	0	0	0	0	0	0	0	0	0	0	0	0	0	0	0	0	0	0	0	0	0	0	0	0	0	0	0	0	0	0	0	0	0	0	0	1	0	0	0	0	0	0	0	0
Soltu.Atl_v3.01_1G018740.1	0	0	2	0	24	4	13	0	0	0	0	43	7	6	25	9	2	122	28	6	30	3	6	0	0	0	0	44	4	3	6	0	32	48	23	0	0	0	0	31	15	0	15	4	63	15	45	14	12
Soltu.Atl_v3.01_1G018750.1	0	0	0	0	0	0	0	0	0	0	0	2	0	0	0	0	0	0	0	0	0	6	0	0	0	0	0	0	0	0	0	0	0	0	0	0	0	0	0	0	0	0	0	0	0	0	0	0	0
Soltu.Atl_v3.01_1G018760.1	1629	1472	2056	2228	1056	928	598	3530	3062	3601	3055	5016	4644	2953	4629	4175	2047	5247	4504	4991	4195	3393	2447	4242	2909	3625	3254	5251	3464	2415	3333	2423	4429	6728	4026	3679	6276	3528	4603	5566	3325	2157	6120	2620	4264	3242	4581	6232	3007
Soltu.Atl_v3.01_1G018770.1	221	275	407	508	1035	669	1048	639	560	646	486	41	345	192	588	198	219	867	109	170	357	592	363	624	357	454	23	393	33	100	353	9	666	293	279	330	185	508	40	511	420	43	448	121	518	57	572	82	164
Soltu.Atl_v3.01_1G018780.3	10	6	27	4	29	36	64	14	32	28	6	46	19	30	37	100	20	51	41	9	80	41	17	3	63	0	8	20	27	18	23	13	27	17	15	3	3	6	0	21	37	22	15	13	40	23	40	44	33
Soltu.Atl_v3.01_1G018790.1	0	0	0	0	0	0	0	0	2	0	0	1	1	0	0	0	0	0	10	1	4	3	0	0	0	0	0	4	3	2	0	0	5	1	2	0	0	0	0	9	10	0	12	0	8	0	6	1	0
Soltu.Atl_v3.01_1G018830.1	51	43	65	55	88	61	215	68	68	23	54	110	67	91	114	91	89	76	26	57	62	91	75	84	19	52	80	88	49	46	75	73	61	112	52	69	51	34	59	52	46	72	78	99	131	80	86	72	74
Soltu.Atl_v3.01_1G018840.1	100	94	52	70	12	45	38	6	14	14	8	6	21	11	12	8	15	16	12	12	17	17	5	4	31	6	0	22	0	1	18	1	25	11	29	1	0	0	9	0	0	24	0	7	25	5	19	38	38
Soltu.Atl_v3.01_1G018850.1	1229	929	1030	810	1695	1486	2293	719	824	819	759	1226	743	981	1093	1278	1047	1238	1267	1398	1046	1410	1022	517	655	453	608	759	732	971	1009	767	818	493	920	468	553	638	412	521	742	775	441	831	1170	898	831	928	1244
Soltu.Atl_v3.01_1G018860.1	312	273	392	354	34	22	48	208	330	289	203	22	12	0	10	2	3	41	36	4	27	22	13	315	255	205	209	24	41	3	45	0	49	27	36	164	180	280	136	15	5	16	17	14	5	0	18	27	13
Soltu.Atl_v3.01_1G018870.1	14	6	0	13	2	4	5	1	13	0	3	5	11	2	3	18	0	6	3	1	0	11	6	3	1	2	0	2	6	0	7	6	11	4	15	3	14	0	0	8	0	0	9	0	2	0	7	2	2
Soltu.Atl_v3.01_1G018880.2	572	488	682	482	184	123	197	1042	1219	1237	1387	287	227	74	402	129	33	327	143	85	632	128	37	1865	1120	1590	2265	854	108	46	407	16	637	1861	149	1208	2287	1462	852	2058	216	66	2978	39	1648	207	1104	1274	165
Soltu.Atl_v3.01_1G018890.4	835	1146	1513	1312	3043	2311	3615	1296	1354	1211	589	1747	1703	1045	1807	1578	1649	2354	1722	1418	1615	1906	1271	1318	1398	911	1412	1594	795	886	1226	966	1939	1840	1421	1363	1156	1478	1009	1434	1083	1175	1740	1063	2065	1483	2698	2169	1204
Soltu.Atl_v3.01_1G018900.1	0	0	0	0	0	0	0	0	0	0	0	41	34	44	7	108	58	16	75	57	5	117	89	0	0	0	0	28	11	44	26	60	8	0	24	0	0	0	0	0	49	57	0	38	11	39	55	7	72
Soltu.Atl_v3.01_1G018910.1	0	0	0	0	1	0	0	0	0	2	13	125	203	482	35	865	702	271	522	784	106	741	471	0	0	0	0	40	56	275	449	367	34	0	227	0	8	0	0	19	397	337	12	251	134	255	429	175	511
Soltu.Atl_v3.01_1G018920.1	9	0	0	0	15	19	45	0	0	12	13	7	8	11	23	19	0	23	20	2	32	18	6	0	4	1	3	12	13	6	4	1	4	6	13	0	0	0	0	17	9	8	5	10	0	19	10	0	4
Soltu.Atl_v3.01_1G018930.1	0	0	0	0	3	0	0	0	0	0	0	0	0	0	0	0	0	0	0	3	2	0	0	0	0	0	0	0	0	0	0	0	2	0	0	0	0	0	0	7	4	0	0	0	0	0	0	2	0
Soltu.Atl_v3.01_1G018940.1	14	12	16	12	13	2	0	0	0	0	0	23	9	21	20	8	5	26	8	21	9	17	7	1	0	0	0	12	8	3	4	6	54	40	25	0	0	7	0	43	0	9	31	8	82	5	34	38	22
Soltu.Atl_v3.01_1G018950.1	63	75	88	87	20	35	63	128	119	247	111	48	50	19	22	11	25	40	35	65	53	60	51	206	150	82	143	35	39	38	31	23	61	51	63	119	139	89	114	40	62	51	46	44	53	18	76	62	46
Soltu.Atl_v3.01_1G018960.1	2	0	5	0	4	1	11	9	9	6	19	271	888	141	310	579	112	397	587	575	391	522	189	7	37	0	1	820	653	197	355	116	252	334	582	0	4	0	0	237	589	253	389	200	162	222	494	1735	202
Soltu.Atl_v3.01_1G018970.1	0	0	1	0	0	0	0	0	0	0	0	0	0	0	0	0	0	0	0	0	0	0	0	0	0	0	0	0	0	0	0	0	0	0	0	0	0	0	0	0	0	0	0	0	0	0	0	0	0
Soltu.Atl_v3.01_1G018980.1	0	0	0	0	0	0	0	0	0	0	0	0	0	0	0	0	0	0	0	0	0	0	0	5	0	1	6	3	0	0	0	0	0	0	0	0	0	0	0	0	0	0	0	0	0	0	0	0	0
Soltu.Atl_v3.01_1G018990.1	0	0	0	0	0	0	0	0	0	0	0	0	0	0	0	0	0	0	0	0	0	0	0	0	0	0	0	0	0	0	0	0	0	0	0	0	0	0	0	0	0	0	0	0	0	0	0	0	0
Soltu.Atl_v3.01_1G019020.1	0	0	0	0	0	0	0	0	0	0	0	0	0	0	0	0	0	0	0	0	0	0	0	0	0	0	0	0	0	0	0	0	0	0	0	0	0	0	0	0	0	0	0	0	0	0	0	0	0
Soltu.Atl_v3.01_1G019030.1	0	0	0	0	0	0	0	0	0	0	0	0	0	0	0	0	0	0	0	0	0	0	0	0	0	0	0	0	0	0	0	0	0	0	0	0	0	0	0	0	0	0	0	0	0	0	0	0	0
Soltu.Atl_v3.01_1G019040.1	0	0	0	0	0	0	0	0	0	0	0	0	0	0	0	0	0	0	0	0	0	0	0	0	0	0	0	0	0	0	0	0	0	0	0	0	0	0	0	0	0	0	0	0	0	0	0	0	0
Soltu.Atl_v3.01_1G019050.1	501	1048	1407	1038	1084	788	1005	598	847	794	585	1099	1171	1078	768	654	609	1044	858	1380	827	709	1087	491	811	732	417	666	629	930	662	727	255	395	696	662	386	1280	457	373	850	577	408	705	1249	620	982	901	699
Soltu.Atl_v3.01_1G019060.1	2	3	3	3	32	19	28	10	8	37	15	11	8	10	26	0	12	47	27	23	19	26	4	0	24	17	6	15	10	4	18	10	43	28	27	2	5	14	12	5	25	2	21	6	18	32	31	31	25
Soltu.Atl_v3.01_1G019070.2	613	451	705	775	5753	5716	2930	260	248	203	186	886	844	1624	2391	1313	2021	1339	954	2052	941	2318	1752	350	185	301	373	672	442	1148	658	1436	1311	880	736	450	321	285	491	1243	982	1211	945	1073	1924	1379	1517	1033	1202
Soltu.Atl_v3.01_1G019080.1	0	0	0	0	0	0	0	0	1	0	0	0	0	0	0	0	0	0	0	0	0	0	0	0	0	0	0	0	0	0	0	0	0	0	0	0	0	6	0	0	0	0	0	0	0	0	0	0	0
Soltu.Atl_v3.01_1G019090.1	554	504	499	389	1517	938	1133	932	946	1096	755	1099	1089	827	1032	968	1083	1643	1339	1066	1419	1204	888	592	911	629	718	959	748	804	953	667	1288	864	792	439	705	675	649	692	526	836	813	722	969	834	1115	1221	848
Soltu.Atl_v3.01_1G019100.1	406	391	322	201	1008	467	966	683	700	801	569	754	798	502	677	482	721	1150	845	714	979	787	661	447	671	459	521	595	497	532	669	463	919	596	494	278	508	508	460	452	148	566	516	434	665	479	683	794	576
Soltu.Atl_v3.01_1G019110.2	438	361	415	312	1047	782	1090	526	493	417	535	722	610	681	751	684	858	653	819	705	880	824	731	407	599	394	531	587	438	529	662	584	797	876	553	478	676	393	414	599	552	580	727	621	1110	431	1125	1071	558
Soltu.Atl_v3.01_1G019120.1	1382	1346	1632	1656	22	44	33	1015	1064	528	351	47	32	44	28	52	64	128	68	48	47	43	46	618	796	528	485	10	4	64	39	39	31	2	48	684	309	452	537	3	72	52	0	42	32	58	8	46	47
Soltu.Atl_v3.01_1G019130.1	1137	1027	1052	764	0	0	0	458	589	148	47	0	0	4	0	0	0	0	0	0	0	0	0	467	445	503	396	0	0	2	0	0	0	0	0	1417	570	1253	315	0	0	0	0	0	1	0	0	5	0
Soltu.Atl_v3.01_1G019140.2	53	42	50	41	55	73	60	49	91	92	25	24	15	18	31	29	31	52	60	58	28	30	40	16	15	53	45	13	0	29	39	12	26	15	28	61	36	61	15	16	9	9	6	9	41	16	8	33	30
Soltu.Atl_v3.01_1G019150.2	27	10	15	18	5	14	30	56	4	13	11	9	7	1	11	12	10	21	8	8	13	6	4	11	15	18	19	2	0	7	14	2	24	14	13	22	23	5	10	6	0	12	11	11	13	2	8	10	8
Soltu.Atl_v3.01_1G019160.2	11	10	63	22	119	70	59	79	93	117	109	215	248	81	231	185	83	67	113	137	348	302	129	50	33	76	105	252	294	115	216	84	156	359	142	27	51	3	29	520	192	147	742	95	205	120	242	245	164
Soltu.Atl_v3.01_1G019170.3	81	158	269	248	145	109	38	109	220	174	133	210	313	352	271	598	343	286	184	308	254	411	407	310	280	158	162	208	85	232	143	229	122	194	351	36	62	106	255	106	294	496	159	221	263	265	137	205	276
Soltu.Atl_v3.01_1G019180.1	19	29	82	64	28	24	30	13	37	46	30	60	94	93	56	142	100	61	50	53	62	105	85	67	71	57	56	46	9	63	25	63	38	49	76	7	12	9	56	23	39	129	45	71	55	95	39	33	56
Soltu.Atl_v3.01_1G019190.9	187	184	178	269	369	360	170	415	524	687	495	428	557	377	446	493	304	427	374	348	929	500	340	322	487	356	430	376	232	294	549	358	768	663	465	319	499	506	440	567	270	284	656	323	515	243	489	545	260
Soltu.Atl_v3.01_1G019200.1	6	2	10	0	4	5	0	0	0	0	3	11	11	7	8	0	4	4	3	0	8	3	0	11	7	1	0	4	2	0	0	6	0	11	3	13	0	17	1	0	8	3	12	0	19	19	10	14	4
Soltu.Atl_v3.01_1G019210.1	3	0	4	4	25	9	9	2	14	0	16	7	0	9	0	18	16	20	20	10	26	34	14	3	5	14	3	7	0	21	20	12	20	8	14	0	13	16	6	5	1	29	8	2	20	17	11	49	6
Soltu.Atl_v3.01_1G019220.1	20	16	51	25	47	39	0	20	42	64	39	22	56	20	37	43	12	57	46	6	7	4	1	11	16	1	38	61	6	27	5	6	0	73	39	28	35	12	42	34	0	26	27	13	21	15	35	73	40
Soltu.Atl_v3.01_1G019230.1	11	9	8	7	18	17	0	0	25	14	9	2	17	8	0	0	7	29	13	3	6	4	11	4	0	3	19	24	15	15	7	0	3	25	9	8	6	10	9	16	10	3	15	3	12	7	24	18	8
Soltu.Atl_v3.01_1G019240.1	17	15	38	38	35	38	22	34	46	75	49	64	83	40	91	26	32	48	42	62	96	69	41	46	57	50	45	52	26	17	72	45	98	77	52	57	46	57	38	34	37	59	65	39	79	20	45	44	46
Soltu.Atl_v3.01_1G019250.1	3	11	13	3	3	3	0	7	7	36	11	23	13	10	4	19	16	18	19	8	3	8	7	7	8	3	29	9	3	0	3	1	39	30	18	9	4	9	20	15	16	5	4	1	7	11	12	23	10
Soltu.Atl_v3.01_1G019260.1	27	23	47	14	32	34	50	4	63	22	27	35	32	7	26	23	11	74	38	14	39	18	9	51	46	53	29	27	18	1	14	3	21	47	15	102	19	61	58	7	24	4	38	14	48	33	38	71	12
Soltu.Atl_v3.01_1G019270.1	535	379	333	363	693	800	580	1008	1295	857	354	272	243	370	408	610	469	512	425	380	306	647	433	377	977	214	338	89	74	127	294	231	273	74	251	438	413	523	339	75	354	264	98	160	189	139	462	172	223
Soltu.Atl_v3.01_1G019280.1	14	10	7	22	36	29	45	8	8	15	8	4	14	14	23	32	15	0	10	8	13	24	23	0	18	11	3	18	1	11	12	16	13	9	20	5	9	27	20	0	15	14	3	10	8	7	7	4	8
Soltu.Atl_v3.01_1G019290.1	0	1	2	0	6	0	0	0	0	0	0	0	0	0	0	0	0	0	0	0	0	0	0	0	0	0	0	0	0	0	0	0	0	0	0	0	0	0	0	0	0	0	0	0	0	0	0	0	0
Soltu.Atl_v3.01_1G019300.1	0	0	0	0	0	0	0	0	0	0	0	0	0	0	0	0	0	0	0	0	0	0	0	0	0	0	0	0	0	0	0	0	0	0	0	0	0	0	0	0	0	0	0	0	0	0	0	0	0
Soltu.Atl_v3.01_1G019310.1	0	0	0	0	0	0	0	0	0	0	0	0	0	0	0	0	0	0	0	0	0	0	0	0	0	0	0	0	0	0	0	0	0	0	0	0	0	0	0	0	0	0	0	0	0	0	0	0	0
Soltu.Atl_v3.01_1G019320.1	0	0	2	1	4	0	0	0	0	0	0	1	0	0	0	0	0	0	0	0	0	0	0	5	2	4	5	0	0	0	0	0	0	0	0	0	0	2	0	0	0	0	0	0	0	0	0	0	0
Soltu.Atl_v3.01_1G019330.2	79	38	85	22	72	53	22	66	47	80	71	98	73	115	115	176	88	38	74	91	119	59	51	101	85	107	123	34	45	73	61	88	91	126	100	63	112	84	104	78	53	73	78	81	50	65	77	136	88
Soltu.Atl_v3.01_1G019340.1	26	11	27	30	14	21	4	26	11	30	3	22	33	7	51	61	24	17	20	45	42	22	15	30	17	23	27	8	32	29	41	21	14	35	25	11	16	26	12	23	23	19	32	22	17	35	25	56	30
Soltu.Atl_v3.01_1G019350.1	178	121	202	124	69	52	55	175	135	177	199	218	182	175	127	272	123	100	93	118	267	223	157	346	173	222	309	142	232	141	74	86	112	162	159	303	276	174	133	241	272	122	273	127	158	166	149	144	123
Soltu.Atl_v3.01_1G019360.1	542	363	475	394	657	694	739	348	501	517	361	495	512	509	423	491	583	750	762	572	478	801	503	340	429	320	382	272	175	307	565	389	651	352	338	323	295	448	283	300	442	348	268	379	600	393	622	761	562
Soltu.Atl_v3.01_1G019370.1	202	120	115	108	134	130	185	132	172	117	162	128	152	90	126	40	55	187	98	92	175	204	143	161	153	179	211	127	149	184	71	101	130	140	141	167	98	158	127	86	105	106	47	78	206	87	232	215	95
Soltu.Atl_v3.01_1G019380.1	7	9	12	16	26	42	0	46	56	23	22	30	54	35	13	24	41	39	46	64	76	45	58	17	35	15	21	60	4	31	40	47	66	33	13	33	19	18	28	39	35	23	18	20	51	43	61	53	31
Soltu.Atl_v3.01_1G019390.1	0	2	4	11	5	6	0	55	0	24	5	5	18	9	3	0	10	10	14	19	31	9	16	0	20	5	3	11	2	14	0	15	17	8	2	7	2	3	4	8	5	9	1	4	17	0	26	8	15
Soltu.Atl_v3.01_1G019400.1	18	13	19	34	37	15	27	45	44	75	6	90	113	53	21	109	6	61	60	269	160	61	79	27	44	9	14	73	217	121	117	77	68	91	58	22	50	31	8	98	36	63	98	54	57	14	71	96	63
Soltu.Atl_v3.01_1G019410.1	44	56	123	74	62	28	73	152	266	188	426	754	967	517	139	87	62	422	527	1611	605	449	370	1199	237	167	478	967	1354	971	521	632	567	272	175	163	494	32	143	516	483	206	343	471	450	668	236	633	383
Soltu.Atl_v3.01_1G019420.5	33	59	110	44	54	32	30	137	132	128	165	419	1057	1248	41	102	146	706	986	2479	646	833	1371	424	80	77	237	869	979	2111	1101	1333	1241	243	202	144	171	50	63	314	601	779	240	1322	670	1325	148	776	875
Soltu.Atl_v3.01_1G019430.2	26	22	20	15	57	100	10	98	86	88	47	95	141	117	152	174	118	128	145	168	170	150	164	43	128	24	26	101	127	122	166	96	158	111	132	31	37	55	20	74	152	110	64	135	82	176	114	193	100
Soltu.Atl_v3.01_1G019440.1	4	5	1	2	31	23	84	49	66	23	28	31	47	40	51	55	41	61	55	58	46	39	49	19	34	9	11	33	35	62	45	37	66	35	66	5	22	44	15	17	40	40	21	33	28	26	71	75	19
Soltu.Atl_v3.01_1G019450.1	0	0	0	0	3	0	0	0	0	1	0	0	0	4	0	0	0	1	0	0	3	1	0	0	0	0	0	0	0	0	2	0	1	2	0	0	0	0	0	0	0	0	0	0	3	0	0	7	0
Soltu.Atl_v3.01_1G019460.2	195	140	175	148	373	317	672	131	264	224	119	198	171	229	213	145	267	170	245	237	173	280	252	210	182	153	203	173	116	189	104	149	163	165	203	204	184	188	153	162	112	161	128	137	208	148	148	163	169
Soltu.Atl_v3.01_1G019470.2	931	717	1212	946	272	183	474	1073	1561	1104	1312	431	424	432	599	497	396	333	337	406	484	397	382	1916	1462	970	1175	558	577	356	462	347	291	493	441	1261	1845	1458	1010	604	493	571	1020	491	717	470	434	552	416
Soltu.Atl_v3.01_1G019480.1	75	66	74	26	125	166	239	71	97	121	105	92	96	108	61	117	74	101	119	104	90	144	75	75	62	60	63	86	65	112	29	68	92	47	52	76	60	71	61	41	84	91	70	69	108	78	117	118	74
Soltu.Atl_v3.01_1G019490.1	0	0	0	0	0	0	0	0	0	0	0	0	0	0	0	0	3	0	3	7	0	17	7	0	0	0	0	0	0	0	0	5	10	0	1	0	0	0	0	1	5	0	0	6	0	0	0	7	0
Soltu.Atl_v3.01_1G019500.5	21	22	29	18	33	10	23	30	53	38	24	14	37	25	7	7	9	31	26	10	29	20	19	49	43	10	25	15	20	14	17	6	22	12	16	9	15	3	20	22	11	39	19	29	11	39	24	41	36
Soltu.Atl_v3.01_1G019510.1	0	0	0	0	0	0	0	0	0	0	0	0	0	0	0	0	0	0	0	0	0	0	0	0	0	0	0	0	0	0	0	0	0	0	0	0	0	0	0	0	0	0	0	0	0	0	0	0	0
Soltu.Atl_v3.01_1G019520.1	0	0	0	0	0	0	0	0	0	0	0	0	0	0	0	0	2	0	0	0	0	0	0	0	0	0	0	0	0	0	0	0	0	0	0	0	0	0	0	0	0	0	0	0	0	0	0	0	0
Soltu.Atl_v3.01_1G019530.1	0	0	0	0	0	0	0	0	0	0	1	4	0	0	0	0	0	0	0	0	0	0	0	0	0	3	0	0	0	0	0	0	0	0	0	0	0	0	0	0	0	0	3	0	0	0	0	0	0
Soltu.Atl_v3.01_1G019540.1	94	160	33	165	228	34	153	182	127	278	118	202	23	59	152	196	22	172	106	239	311	193	288	124	42	128	76	257	52	66	140	254	197	104	144	181	103	159	66	256	311	6	111	93	301	248	34	238	104
Soltu.Atl_v3.01_1G019550.1	63	41	131	128	19	13	53	186	537	270	225	131	60	12	74	35	16	52	27	66	98	35	5	567	495	168	355	102	29	9	154	7	221	283	47	108	342	354	444	353	16	8	328	3	154	37	94	150	12
Soltu.Atl_v3.01_1G019560.1	0	0	0	0	0	0	0	0	0	0	0	0	0	0	0	0	0	0	0	0	0	0	1	0	0	0	0	0	0	0	0	0	0	0	0	0	0	0	0	0	0	0	0	0	0	0	0	0	0
Soltu.Atl_v3.01_1G019570.4	2	21	2	8	19	19	1	11	21	19	12	19	12	23	68	38	29	34	20	18	15	23	15	11	6	31	9	18	28	25	26	24	14	31	17	17	14	15	23	12	22	17	26	19	17	42	16	20	14
Soltu.Atl_v3.01_1G019580.1	2	5	6	8	7	8	7	0	17	4	0	9	2	4	0	0	0	9	0	10	3	0	0	1	7	4	10	5	1	0	2	0	7	7	0	0	3	1	6	3	0	0	2	3	8	0	4	0	1
Soltu.Atl_v3.01_1G019590.9	788	590	679	574	1367	1268	829	740	1023	1104	758	697	890	696	949	811	895	1081	938	857	990	1057	836	814	929	880	766	714	647	749	621	665	879	787	804	595	662	694	662	732	908	718	875	635	864	935	761	980	638
Soltu.Atl_v3.01_1G019600.1	87	54	147	149	37	15	14	170	172	193	82	54	109	139	100	203	133	78	85	149	102	106	141	86	217	85	136	42	80	82	38	67	41	55	124	61	37	104	144	26	71	137	43	168	44	143	57	120	75
Soltu.Atl_v3.01_1G019610.2	23	15	26	27	13	5	15	50	30	47	31	4	18	27	6	13	44	35	10	19	8	28	30	20	52	26	38	18	8	26	6	23	10	11	14	20	15	41	41	0	25	37	8	27	10	21	4	60	24
Soltu.Atl_v3.01_1G019620.1	212	235	301	231	526	523	534	293	416	965	767	1027	902	1963	739	1210	1489	844	1012	1671	1147	1734	1730	386	443	536	473	795	1665	2787	826	2136	989	679	1476	176	590	393	380	757	1705	2234	728	2268	814	1965	737	1781	1451
Soltu.Atl_v3.01_1G019630.1	5	2	0	1	2	4	0	0	0	0	3	12	5	10	12	0	6	0	3	0	7	1	5	6	0	0	0	3	1	16	15	0	7	7	0	0	0	0	0	6	0	8	8	3	7	7	14	5	7
Soltu.Atl_v3.01_1G019640.1	0	0	0	0	2	3	12	0	0	0	0	0	0	0	0	0	0	0	0	0	0	0	0	0	0	0	0	0	0	0	0	0	0	0	0	0	0	0	0	0	0	0	0	0	0	0	0	0	0
Soltu.Atl_v3.01_1G019650.1	0	0	0	0	0	0	0	0	0	2	0	0	0	0	0	0	0	0	0	0	0	0	0	0	0	1	0	0	0	0	0	0	0	0	0	0	0	0	0	0	0	0	0	0	0	0	0	2	0
Soltu.Atl_v3.01_1G019660.2	0	0	0	0	0	0	0	0	0	0	0	0	0	0	0	0	0	0	0	0	0	0	0	0	0	0	0	0	0	0	0	0	0	0	0	0	0	0	0	0	0	0	0	0	0	0	0	0	0
Soltu.Atl_v3.01_1G019670.1	0	0	0	0	0	0	0	0	0	0	0	0	0	0	0	0	0	0	0	0	0	0	0	0	0	0	0	0	0	0	0	0	0	0	0	0	0	0	0	0	0	0	1	0	0	0	0	0	3
Soltu.Atl_v3.01_1G019680.1	0	0	0	0	0	0	0	0	0	0	0	0	0	0	0	0	0	0	0	0	0	0	0	0	0	0	0	0	0	0	0	0	0	2	0	0	0	0	0	0	0	0	0	0	0	0	0	0	0
Soltu.Atl_v3.01_1G019690.1	0	0	0	0	0	0	0	0	0	0	0	0	0	0	0	0	0	0	0	0	0	0	0	0	0	0	0	0	0	0	0	0	0	0	0	0	0	0	0	0	0	0	0	0	0	0	0	0	0
Soltu.Atl_v3.01_1G019700.1	0	0	0	0	0	0	0	0	0	0	0	0	0	0	0	0	0	0	0	0	0	0	0	0	0	0	0	0	0	0	0	0	0	0	0	0	0	0	0	0	0	0	0	0	1	0	0	0	0
Soltu.Atl_v3.01_1G019710.1	0	0	0	0	0	0	0	0	0	0	0	0	0	0	0	0	0	0	0	0	0	0	0	0	0	0	0	0	0	0	0	0	0	0	0	0	0	0	0	0	0	0	0	0	0	0	0	0	0
Soltu.Atl_v3.01_1G019720.1	0	1	4	0	1	1	5	2	0	0	5	9	1	1	8	1	0	0	3	0	0	2	4	3	0	0	5	6	2	4	3	4	1	0	1	1	3	1	0	4	0	3	0	13	1	5	0	3	3
Soltu.Atl_v3.01_1G019730.1	4	6	14	6	6	6	3	6	1	2	6	2	1	0	1	9	3	1	3	4	7	7	1	8	6	1	6	4	4	2	1	3	2	2	1	2	6	3	6	2	9	4	10	1	7	4	1	13	11
Soltu.Atl_v3.01_1G019740.1	0	0	0	0	11	10	27	0	0	0	0	25	4	0	18	0	0	13	6	3	14	3	0	0	0	0	0	11	1	0	0	1	20	6	9	0	0	0	0	21	0	0	6	4	24	6	15	9	7
Soltu.Atl_v3.01_1G019750.1	57	27	48	32	43	56	35	50	154	103	70	75	100	235	170	77	288	229	212	89	68	139	170	81	160	70	67	140	176	239	66	221	46	49	120	68	64	166	110	50	191	191	13	202	231	199	99	237	239
Soltu.Atl_v3.01_1G019770.2	7	14	10	19	16	46	20	0	5	0	1	23	8	19	9	0	0	17	18	12	14	5	2	7	21	2	10	41	5	0	5	0	15	2	3	10	11	0	3	8	21	0	4	10	21	10	18	2	5
Soltu.Atl_v3.01_1G019780.2	8	9	15	8	12	28	23	7	8	6	16	50	3	46	23	21	17	26	17	9	29	51	15	4	9	0	4	5	6	8	23	25	27	52	11	0	5	73	2	44	74	16	43	18	33	8	44	32	20
Soltu.Atl_v3.01_1G019790.2	1439	1040	1280	1172	2498	2192	2119	938	1061	1653	1031	838	1100	1196	1517	1819	1605	1264	1425	1157	1053	1447	1218	1058	1028	1152	1038	641	476	808	987	1001	1199	736	1143	1543	1292	1355	1003	666	1010	984	938	949	1014	889	1300	1398	1149
Soltu.Atl_v3.01_1G019800.1	34	38	89	71	34	1	0	6	12	5	71	14	22	11	5	8	8	20	15	14	13	30	2	53	18	125	54	16	0	4	5	7	10	45	22	43	73	35	15	26	2	14	34	4	58	7	15	17	30
Soltu.Atl_v3.01_1G019810.2	108	128	132	98	157	144	175	177	190	209	153	144	185	150	158	209	197	292	190	229	186	228	223	108	225	172	104	249	170	143	199	172	225	228	186	157	134	137	113	199	157	141	188	175	217	156	188	220	202
Soltu.Atl_v3.01_1G019820.1	0	0	0	0	0	2	0	0	0	0	0	0	0	0	0	0	0	0	0	0	0	0	0	0	0	0	0	0	0	0	0	0	0	0	0	0	0	0	0	0	0	0	0	0	0	0	1	0	0
Soltu.Atl_v3.01_1G019830.1	0	0	0	1	0	1	0	0	0	0	0	0	0	0	0	0	0	0	0	0	0	0	0	0	0	0	0	0	0	0	0	0	0	0	0	0	0	0	0	0	0	0	0	0	0	0	0	0	0
Soltu.Atl_v3.01_1G019840.1	0	0	0	0	1	0	0	0	0	0	0	0	0	0	0	0	0	0	0	0	0	0	0	0	0	0	0	0	0	0	0	0	0	0	0	0	0	0	0	0	0	0	0	0	0	0	0	0	0
Soltu.Atl_v3.01_1G019850.4	206	149	157	145	250	238	373	100	226	199	145	174	204	269	285	274	267	256	342	351	231	332	211	164	196	96	145	166	143	217	188	206	145	132	173	121	126	181	95	140	187	248	115	280	267	207	144	239	258
Soltu.Atl_v3.01_1G019860.1	0	0	0	0	0	0	0	0	0	0	0	0	0	0	0	0	0	0	0	0	0	0	0	1	0	0	0	0	0	0	0	0	0	0	2	0	0	0	0	0	0	0	0	0	0	0	0	0	0
Soltu.Atl_v3.01_1G019870.2	4838	3936	4208	4044	6793	6958	6228	4532	4433	4563	2807	4873	4741	4148	4755	4866	4342	6810	5175	4723	5072	5444	4609	3992	4354	3380	3458	3714	2813	3781	4349	3315	5793	4663	3497	3584	4936	3599	3294	4258	3755	3584	3932	3634	4967	4065	6799	5647	3665
Soltu.Atl_v3.01_1G019880.1	9	3	19	9	55	35	0	5	0	0	0	27	8	4	14	7	5	29	10	21	13	4	1	0	14	0	4	0	0	12	8	12	19	0	11	3	0	0	3	0	14	0	0	9	2	8	6	0	8
Soltu.Atl_v3.01_1G019890.5	27	15	22	20	60	54	49	9	9	7	7	18	20	35	9	27	48	17	50	54	16	33	16	25	4	9	3	7	0	19	19	14	10	2	10	18	4	5	13	9	21	26	9	28	10	8	33	20	10
Soltu.Atl_v3.01_1G019900.1	2	1	1	1	37	24	13	0	0	0	0	0	0	0	12	0	0	6	0	0	3	0	0	2	0	0	0	0	0	0	0	0	0	0	0	0	0	10	2	0	0	0	0	0	0	0	0	0	0
Soltu.Atl_v3.01_1G019910.1	92	44	60	34	35	48	104	7	36	64	35	6	0	0	1	0	0	0	3	0	0	0	0	15	26	12	24	1	0	0	0	0	7	7	0	47	41	11	44	0	0	0	13	1	9	0	10	0	0
Soltu.Atl_v3.01_1G019920.1	8	14	5	0	8	2	0	6	7	18	12	0	0	0	0	0	0	0	0	7	0	0	0	10	11	9	5	0	0	2	0	0	0	0	0	7	0	10	6	0	0	0	0	0	3	0	0	0	2
Soltu.Atl_v3.01_1G019930.1	0	0	0	0	0	0	0	0	0	0	0	0	0	0	0	0	0	0	0	0	0	0	0	0	0	0	0	0	0	0	0	0	0	0	0	0	0	7	0	0	0	0	0	0	0	0	0	0	0
Soltu.Atl_v3.01_1G019940.1	1	0	0	0	0	0	0	0	0	0	0	2	0	1	0	0	0	0	0	0	0	0	4	0	0	0	0	0	2	0	0	1	0	0	0	0	0	0	0	0	1	1	0	0	1	0	2	1	0
Soltu.Atl_v3.01_1G019950.1	1	0	0	0	0	0	0	0	0	0	2	0	0	0	0	0	2	9	0	1	0	2	0	1	0	1	0	4	0	2	4	0	0	4	0	0	1	0	0	1	0	0	2	5	5	11	2	1	3
Soltu.Atl_v3.01_1G019960.1	5	23	36	20	64	47	72	55	13	68	157	234	354	115	100	102	37	73	67	102	222	113	86	76	35	43	81	299	436	130	299	51	174	257	109	1	63	39	30	608	299	143	734	66	344	134	332	675	141
Soltu.Atl_v3.01_1G019970.1	0	0	1	0	0	0	0	0	0	0	0	3	0	0	0	0	0	0	0	0	0	0	0	0	0	5	0	0	0	1	0	0	0	0	0	0	0	0	0	0	0	0	0	0	0	0	0	0	0
Soltu.Atl_v3.01_1G019980.1	2	2	3	3	0	0	0	0	0	3	1	1	6	0	0	0	1	0	0	3	0	0	0	1	0	0	0	0	1	0	1	0	0	0	0	0	3	0	3	0	1	0	0	0	0	0	0	0	2
Soltu.Atl_v3.01_1G019990.1	185	152	251	154	220	174	225	232	487	346	207	238	156	108	59	132	83	228	142	108	121	179	78	164	324	139	211	94	61	91	86	42	130	88	109	109	163	162	267	61	119	84	80	76	181	126	154	226	100
Soltu.Atl_v3.01_1G020000.1	1323	1228	1436	1388	3462	2967	5016	750	1063	1083	656	1754	1418	935	1797	1292	1108	2299	1761	1574	1417	1856	1229	690	1016	601	794	1438	608	734	1043	708	1609	1620	1133	659	500	839	664	1126	895	720	1036	614	1596	915	2091	1746	844
Soltu.Atl_v3.01_1G020010.1	6	9	4	0	66	30	98	0	0	11	0	24	24	6	21	46	10	26	27	34	7	36	7	6	0	0	0	6	9	0	46	9	23	0	0	1	0	0	0	0	6	6	0	1	29	0	17	0	18
Soltu.Atl_v3.01_1G020020.1	2	12	16	4	36	7	29	14	27	29	21	13	39	16	31	56	13	47	29	26	38	51	47	15	18	10	13	60	23	14	15	25	37	36	42	12	18	17	8	35	22	19	17	33	30	33	14	28	15
Soltu.Atl_v3.01_1G020030.1	47	47	65	11	94	55	117	36	38	84	71	103	123	99	107	134	90	156	114	96	130	126	124	61	56	69	87	114	87	79	112	127	136	124	105	55	90	29	46	86	117	115	72	130	132	147	78	173	64
Soltu.Atl_v3.01_1G020040.7	970	887	1075	806	2427	2120	2528	524	732	970	618	1598	1066	779	1418	868	875	1574	1292	986	1508	1568	1091	634	735	604	585	1257	482	729	864	661	1355	1660	1123	711	561	851	503	944	772	685	918	638	1469	837	1775	1681	840
Soltu.Atl_v3.01_1G020050.1	509	485	517	451	1264	1203	1277	177	406	398	273	780	514	289	713	323	347	791	676	488	686	705	462	324	345	270	278	590	207	348	416	233	641	701	468	288	208	478	245	469	386	204	445	218	682	332	884	728	362
Soltu.Atl_v3.01_1G020060.1	7	4	3	0	3	9	8	33	12	11	8	5	7	2	21	8	11	3	17	1	27	5	12	1	20	7	33	15	6	4	1	3	7	11	12	5	13	8	2	18	50	24	16	1	2	28	8	14	12
Soltu.Atl_v3.01_1G020070.1	9	9	10	0	69	39	99	0	0	16	0	30	15	8	20	46	15	42	23	45	11	56	16	4	0	0	0	12	11	0	46	16	28	0	0	2	0	0	0	0	8	8	0	2	26	0	19	0	24
Soltu.Atl_v3.01_1G020080.3	612	433	648	475	1330	1059	1902	493	648	820	575	949	944	896	807	720	939	905	940	656	919	1267	836	618	596	521	652	650	553	831	558	630	783	792	643	733	826	465	487	668	765	789	626	752	1034	809	1026	924	710
Soltu.Atl_v3.01_1G020090.1	2800	2057	2733	2431	4792	4189	4527	2382	2336	2759	2422	3402	3591	3034	3507	3530	3620	4763	3852	3198	3533	4717	2310	2017	2590	1985	2164	3086	2463	2782	2472	2567	2917	3599	2544	3428	3569	2104	2161	3104	3214	2765	2938	2959	4417	3074	4551	3930	2762
Soltu.Atl_v3.01_1G020100.1	51	40	108	46	26	54	82	20	29	41	72	43	27	19	53	18	14	81	22	19	23	36	13	35	52	41	39	22	12	4	52	27	90	83	31	97	38	73	43	104	18	15	87	12	147	17	133	61	20
Soltu.Atl_v3.01_1G020110.1	0	0	0	0	0	0	0	0	0	0	0	0	0	0	0	0	0	0	0	0	0	0	0	0	0	0	0	0	0	0	0	0	0	0	0	0	0	0	0	0	0	0	0	0	0	0	0	0	0
Soltu.Atl_v3.01_1G020120.2	28	27	23	33	53	53	100	56	67	62	96	149	130	62	171	120	67	36	69	35	211	114	76	63	72	65	86	107	61	67	97	43	119	274	142	57	82	16	37	237	95	97	311	65	161	69	103	122	97
Soltu.Atl_v3.01_1G020130.1	20	19	122	89	199	192	245	168	206	120	143	970	226	212	369	364	166	277	147	188	532	379	254	128	170	161	21	117	126	110	274	76	72	747	96	7	93	84	73	352	81	183	249	118	502	99	559	369	166
Soltu.Atl_v3.01_1G020140.3	2	3	0	1	3	3	4	0	5	0	2	0	2	2	0	2	0	1	5	0	4	4	0	2	3	0	0	1	0	0	4	1	2	1	3	4	2	0	0	1	4	2	2	0	6	1	0	3	0
Soltu.Atl_v3.01_1G020150.1	0	1	0	0	0	0	0	0	0	0	8	0	0	0	0	0	0	0	0	0	1	0	0	0	0	0	0	0	0	0	0	0	0	1	0	12	0	0	0	0	0	0	0	0	1	0	0	0	0
Soltu.Atl_v3.01_1G020160.1	14	21	23	25	11	2	14	2	13	6	0	3	4	3	2	8	2	47	15	16	3	11	7	5	28	5	2	19	5	0	2	1	7	13	0	4	12	13	1	11	12	16	3	6	26	5	26	70	11
Soltu.Atl_v3.01_1G020170.1	350	238	119	192	107	130	84	179	173	205	60	120	125	40	74	221	88	209	138	153	159	120	115	117	50	112	60	54	35	94	101	97	68	13	72	115	26	194	132	6	174	63	40	107	44	118	116	112	112
Soltu.Atl_v3.01_1G020180.1	832	496	495	225	88	39	47	10	148	83	185	24	8	23	3	4	68	150	32	11	144	2	94	2	122	46	22	37	24	103	38	135	6	83	8	73	14	240	11	5	1	3	2	9	20	38	25	139	63
Soltu.Atl_v3.01_1G020190.1	0	0	0	6	0	2	0	0	0	0	0	0	0	0	1	0	0	0	0	0	0	0	0	0	0	0	0	0	0	0	1	0	0	0	1	0	0	0	3	0	0	0	0	0	0	0	0	0	0
Soltu.Atl_v3.01_1G020200.1	0	9	2	0	0	0	1	2	8	0	1	4	0	0	0	0	0	3	0	0	3	0	1	0	2	7	0	0	0	2	9	0	6	1	5	0	0	0	1	4	0	0	6	0	16	0	6	0	1
Soltu.Atl_v3.01_1G020210.1	0	0	0	0	0	0	0	0	0	0	0	0	0	0	0	0	0	0	0	0	0	0	0	0	0	0	0	0	0	0	0	0	0	0	0	0	0	0	0	0	0	0	0	0	0	0	0	0	0
Soltu.Atl_v3.01_1G020220.2	0	17	1	4	0	26	4	0	5	2	45	1	1	6	1	0	27	0	17	6	14	4	6	3	2	7	3	6	39	1	0	2	8	2	3	1	2	0	5	6	1	4	5	0	49	1	3	10	2
Soltu.Atl_v3.01_1G020230.1	25	41	38	26	62	65	74	22	15	63	57	59	52	111	59	144	96	86	94	83	100	83	54	54	68	43	74	79	68	156	107	107	149	32	44	36	66	25	27	30	23	64	52	86	84	65	97	65	82
Soltu.Atl_v3.01_1G020240.1	0	5	0	0	1	4	3	0	0	0	1	13	7	0	1	0	2	0	0	0	11	2	0	20	1	0	0	6	21	24	0	0	0	2	0	0	0	25	0	0	0	0	0	1	0	0	1	0	0
Soltu.Atl_v3.01_1G020250.1	65	60	57	72	57	61	2	49	68	61	29	74	79	107	69	262	168	101	134	167	120	120	204	26	84	114	49	94	74	109	134	95	121	87	101	79	45	99	62	33	76	155	29	160	77	153	72	124	131
Soltu.Atl_v3.01_1G020260.2	1	4	25	10	2	5	1	0	6	0	13	0	1	7	7	0	1	14	12	7	0	7	23	2	11	6	4	1	6	5	12	2	6	4	12	22	18	3	9	1	0	2	1	2	12	27	10	9	2
Soltu.Atl_v3.01_1G020270.2	381	403	459	471	924	919	414	586	586	655	416	871	700	559	766	595	646	833	594	498	744	739	675	587	654	574	565	715	338	529	488	429	873	747	585	552	654	439	393	735	634	527	750	433	777	546	1019	1013	602
Soltu.Atl_v3.01_1G020280.1	103	116	157	155	389	429	158	560	676	452	571	395	391	224	516	362	114	577	274	280	362	498	250	143	674	327	193	509	375	99	384	216	474	782	396	71	205	57	140	601	462	111	666	155	801	225	494	508	210
Soltu.Atl_v3.01_1G020290.3	56	34	62	85	74	37	9	57	95	84	33	92	119	25	72	194	56	126	137	71	90	43	61	63	99	75	45	70	77	47	145	65	70	132	67	33	95	91	44	149	122	66	164	73	84	133	51	91	58
Soltu.Atl_v3.01_1G020300.1	3	10	4	0	6	2	1	0	4	4	3	1	0	1	2	3	1	3	1	1	5	4	5	0	2	0	1	2	0	0	3	2	2	2	9	1	6	0	1	1	9	3	11	1	0	0	0	2	3
Soltu.Atl_v3.01_1G020310.5	123	198	177	197	122	240	111	117	118	175	287	361	323	325	405	434	127	690	238	482	249	214	325	216	303	152	103	293	327	442	353	265	372	273	277	205	156	306	240	233	140	226	180	232	236	200	240	250	249
Soltu.Atl_v3.01_1G020320.2	48	45	54	59	33	35	14	31	43	91	28	44	42	39	32	47	39	49	61	95	46	65	87	47	46	42	74	31	23	78	32	34	58	47	59	40	65	61	40	40	53	36	45	93	31	93	39	83	35
Soltu.Atl_v3.01_1G020330.1	6	9	0	10	0	0	0	13	3	12	0	0	0	0	0	0	0	0	0	0	0	0	0	11	12	5	9	0	0	0	0	0	0	0	0	23	19	8	6	1	0	0	0	0	0	0	0	0	0
Soltu.Atl_v3.01_1G020340.2	0	0	0	0	0	0	0	0	0	3	0	0	0	0	0	0	0	0	0	0	2	0	0	0	0	0	0	0	0	0	0	1	0	1	0	0	0	6	0	0	0	0	0	0	0	1	0	4	0
Soltu.Atl_v3.01_1G020350.1	0	0	6	0	1	1	0	0	6	0	0	0	0	0	0	0	2	6	0	0	0	0	0	0	0	0	0	0	0	0	0	0	0	0	1	0	0	0	0	1	0	0	0	0	7	0	0	2	0
Soltu.Atl_v3.01_1G020360.2	0	0	0	0	1	0	0	4	0	0	0	0	0	0	0	0	0	0	0	0	0	0	0	0	0	0	0	0	0	0	0	0	0	0	0	0	0	0	0	0	0	0	1	0	0	0	0	0	0
Soltu.Atl_v3.01_1G020370.2	167	129	68	70	33	140	179	231	116	179	107	294	248	287	65	34	287	344	173	195	53	314	74	143	61	124	119	95	56	51	111	141	289	235	344	113	559	153	64	199	129	206	172	148	175	190	205	261	61
Soltu.Atl_v3.01_1G020380.1	0	0	0	0	0	0	0	0	0	0	0	0	0	0	0	0	0	0	0	0	0	0	0	0	0	0	0	0	0	0	0	0	0	0	0	0	0	0	0	0	0	0	0	0	0	0	0	0	0
Soltu.Atl_v3.01_1G020390.1	3	4	0	3	11	8	8	4	0	0	4	9	3	11	3	5	11	1	12	16	0	7	9	4	5	8	12	9	6	6	0	1	15	16	17	2	0	8	0	20	3	1	27	3	15	2	1	16	5
Soltu.Atl_v3.01_1G020400.1	0	0	0	0	0	0	0	0	0	0	0	0	0	0	0	0	0	0	0	0	0	0	0	0	0	0	0	0	0	0	0	0	0	0	0	0	0	0	0	0	0	0	1	0	0	0	0	0	0
Soltu.Atl_v3.01_1G020410.1	7	1	4	5	0	0	0	14	7	14	0	0	0	0	0	0	0	0	0	0	0	0	0	17	2	1	10	0	0	0	0	0	0	0	0	13	15	13	1	0	0	0	0	0	0	0	0	0	0
Soltu.Atl_v3.01_1G020420.1	1	0	0	0	0	3	6	0	0	0	0	0	5	0	0	0	0	0	0	0	0	4	0	1	0	0	1	0	1	0	6	2	0	0	0	0	0	0	0	0	0	0	0	4	0	0	3	11	0
Soltu.Atl_v3.01_1G020430.1	2	0	0	2	0	9	23	0	0	0	0	1	0	2	0	0	1	0	0	3	0	6	0	0	0	2	0	0	0	0	0	3	0	0	0	0	0	0	0	0	0	0	0	0	0	0	3	0	1
Soltu.Atl_v3.01_1G020440.1	270	268	160	187	378	235	187	170	200	120	38	36	85	119	67	208	152	226	61	75	101	303	233	111	152	65	69	92	47	108	86	85	62	34	47	104	16	239	104	15	136	77	7	68	17	42	85	38	54
Soltu.Atl_v3.01_1G020450.1	0	0	0	0	0	0	0	0	0	1	0	0	0	0	1	0	0	0	0	0	0	0	0	0	0	0	0	0	0	0	0	0	0	0	0	1	0	0	0	0	0	0	0	0	0	0	9	0	0
Soltu.Atl_v3.01_1G020460.1	276	256	282	198	70	84	43	436	508	463	232	183	141	60	109	134	54	137	162	210	223	163	121	164	464	172	167	99	126	107	106	99	88	128	128	183	156	164	123	94	172	34	110	46	86	69	109	173	72
Soltu.Atl_v3.01_1G020470.1	3	0	7	0	12	5	6	16	52	5	74	16	16	1	13	9	3	4	5	12	0	12	1	68	19	34	50	12	0	4	5	6	0	3	30	29	32	4	6	8	14	4	3	3	2	0	6	4	3
Soltu.Atl_v3.01_1G020480.1	9	12	35	12	12	6	0	115	134	39	139	73	80	15	37	18	15	12	69	37	22	14	10	355	176	109	180	64	5	1	34	3	19	21	34	112	227	58	59	26	37	10	32	15	43	19	54	29	44
Soltu.Atl_v3.01_1G020490.1	153	153	126	123	306	243	353	262	227	260	221	288	264	239	424	406	299	430	344	278	420	464	233	281	380	165	215	388	183	226	276	201	403	429	290	263	246	220	197	316	205	276	397	281	324	264	251	313	232
Soltu.Atl_v3.01_1G020500.1	4	0	1	2	21	24	4	0	0	0	3	12	19	10	16	16	4	14	27	24	12	20	9	0	0	0	0	6	11	1	6	0	6	0	11	3	0	7	0	0	10	3	4	5	5	6	4	7	8
Soltu.Atl_v3.01_1G020510.1	0	0	0	0	0	0	0	0	0	0	0	0	0	0	0	0	0	0	0	0	0	0	1	0	0	0	0	0	0	0	0	0	0	0	1	0	0	0	0	0	0	0	0	0	0	0	0	0	1
Soltu.Atl_v3.01_1G020520.1	0	0	1	0	3	1	0	0	0	0	0	4	1	4	0	0	0	4	0	1	2	7	1	0	0	0	0	0	2	6	1	12	2	2	0	0	0	0	0	0	0	2	1	2	4	0	0	0	6
Soltu.Atl_v3.01_1G020530.1	60	48	61	57	48	33	34	87	116	74	112	65	160	88	82	78	53	79	95	148	96	108	108	60	95	56	59	103	56	99	64	96	115	71	68	76	33	51	42	23	79	94	47	67	70	116	72	110	76
Soltu.Atl_v3.01_1G020540.2	80	68	56	59	281	166	159	42	9	45	40	220	353	215	257	274	220	236	279	197	288	296	293	53	17	20	18	336	240	208	311	227	310	265	290	34	20	46	35	219	266	160	259	185	223	186	249	309	133
Soltu.Atl_v3.01_1G020550.1	3930	3489	2969	2511	8332	8603	15825	2792	3549	3503	2885	7256	8303	8524	4937	8365	6957	8696	11766	15034	6776	11502	9980	2283	3235	1690	2227	5111	5365	7828	7044	6292	6617	3056	5592	2024	2189	2888	1600	3091	7416	6830	2431	6653	5822	8550	7392	9994	8143
Soltu.Atl_v3.01_1G020560.5	556	440	680	530	1075	1014	964	466	575	439	330	400	316	293	414	196	276	359	214	567	567	329	415	444	169	554	416	296	247	320	141	231	263	163	184	413	395	447	325	151	151	213	95	136	203	236	74	544	237
Soltu.Atl_v3.01_1G020570.1	0	0	0	0	0	0	0	0	0	0	0	0	0	0	0	0	0	0	0	0	0	0	0	0	0	0	0	0	0	0	0	0	0	0	0	0	0	0	0	0	0	0	0	0	0	0	0	0	0
Soltu.Atl_v3.01_1G020580.1	0	0	0	0	0	0	0	0	0	0	0	0	0	0	0	0	0	0	0	0	0	0	0	0	0	0	0	0	0	0	0	0	0	0	0	0	0	0	0	0	0	0	0	0	0	0	0	0	0
Soltu.Atl_v3.01_1G020590.1	0	0	0	0	0	0	0	0	0	0	0	0	0	0	0	0	0	2	0	0	0	0	0	0	0	0	0	0	0	0	0	0	0	0	0	0	0	0	0	0	0	0	0	0	0	0	0	0	0
Soltu.Atl_v3.01_1G020600.1	0	0	0	0	0	0	1	0	0	1	0	0	0	1	0	0	0	0	0	0	0	0	0	3	0	0	0	0	0	0	0	0	0	0	0	0	0	0	0	0	0	0	0	0	0	0	0	0	0
Soltu.Atl_v3.01_1G020610.1	17	0	19	11	5	6	9	17	39	81	21	12	20	9	12	12	11	12	16	11	32	16	46	31	2	41	62	13	2	13	7	8	31	13	5	18	37	42	12	0	4	22	20	12	18	7	8	27	10
Soltu.Atl_v3.01_1G020620.1	0	0	0	0	0	0	0	0	0	0	0	0	0	0	0	0	0	0	0	0	0	0	0	0	0	0	0	0	0	0	0	0	0	0	0	0	0	0	0	0	0	0	0	0	0	0	0	0	0
Soltu.Atl_v3.01_1G020630.1	0	0	0	0	0	0	0	0	0	0	0	0	0	0	0	0	0	0	0	0	0	0	0	0	0	0	0	0	0	0	0	0	0	0	0	0	0	0	0	0	0	0	0	0	0	0	0	0	0
Soltu.Atl_v3.01_1G020640.1	14	8	0	7	19	10	57	1	4	0	4	0	0	0	6	0	0	3	0	0	0	2	0	1	5	3	0	8	0	0	6	3	20	8	2	25	9	0	3	0	0	0	12	0	23	16	12	7	1
Soltu.Atl_v3.01_1G020650.1	28	30	24	25	343	118	93	0	3	0	0	250	209	79	296	373	117	337	143	271	302	414	85	0	4	0	5	344	143	82	152	76	138	126	321	5	3	0	5	74	180	70	68	63	465	107	232	343	238
Soltu.Atl_v3.01_1G020660.6	4	8	20	6	19	18	18	26	28	54	79	84	57	52	51	72	52	89	85	90	89	76	65	41	31	25	54	106	59	47	40	33	55	114	41	20	69	34	24	51	39	74	83	76	95	79	77	117	54
Soltu.Atl_v3.01_1G020670.1	3	7	14	6	17	17	18	25	23	48	76	74	43	51	39	58	38	72	74	81	79	70	61	31	26	17	45	69	53	46	31	27	50	92	36	18	52	34	20	48	38	70	79	71	72	56	71	105	50
Soltu.Atl_v3.01_1G020680.4	39	30	54	31	25	12	0	51	28	63	57	35	52	22	31	17	39	41	21	60	40	31	37	62	72	74	52	72	32	32	39	19	58	47	43	23	45	36	64	43	37	42	27	50	47	49	42	85	44
Soltu.Atl_v3.01_1G020690.1	2	6	15	4	6	0	0	0	6	13	18	7	16	2	1	17	9	13	1	5	3	4	4	25	10	20	3	16	6	4	13	2	8	7	11	8	2	0	10	5	3	2	2	7	8	12	6	16	3
Soltu.Atl_v3.01_1G020700.2	3	0	6	0	0	0	13	8	16	2	25	1	15	12	8	0	10	8	15	7	31	35	22	27	1	4	0	33	13	33	27	39	49	21	19	2	5	0	6	5	4	12	14	34	8	26	9	14	17
Soltu.Atl_v3.01_1G020710.1	0	0	0	0	0	0	0	0	0	0	0	0	0	0	0	0	0	0	0	0	0	0	0	0	0	0	0	0	0	0	0	0	0	0	0	0	0	0	0	0	0	0	0	0	0	1	1	0	0
Soltu.Atl_v3.01_1G020720.1	726	427	677	377	1087	986	1563	381	384	418	276	719	487	471	788	623	690	1226	897	505	556	714	598	340	504	445	343	379	291	482	301	380	669	363	491	298	293	662	342	230	418	428	415	495	1224	388	796	1130	713
Soltu.Atl_v3.01_1G020730.1	407	269	308	255	512	505	643	39	84	66	14	480	311	365	454	249	348	864	488	192	262	324	295	50	122	118	78	139	109	259	157	195	340	132	261	156	23	412	119	51	237	196	49	263	805	181	398	687	397
Soltu.Atl_v3.01_1G020740.1	4019	3035	3964	2840	4613	4070	5464	3031	4589	4257	3543	3755	3767	3705	3882	4295	4038	3174	3750	3227	4707	4605	3649	3619	4405	3580	3774	3092	3125	3685	3431	3585	3441	3061	3044	3444	3961	3429	2481	2125	3340	3942	2708	3460	4340	3701	3439	4882	3816
Soltu.Atl_v3.01_1G020750.1	933	714	653	760	212	279	146	616	610	685	353	382	453	445	331	336	303	445	532	451	335	542	382	429	723	468	389	345	246	350	313	305	502	251	341	558	355	389	463	256	381	330	309	313	259	360	300	491	371
Soltu.Atl_v3.01_1G020760.1	336	274	299	291	94	67	173	348	235	305	97	133	120	123	124	164	138	213	159	183	139	218	184	134	182	171	172	99	53	110	197	121	183	118	121	170	143	282	139	56	131	106	68	99	97	125	161	168	172
Soltu.Atl_v3.01_1G020770.1	1	3	3	0	26	25	30	2	1	2	1	30	25	3	19	2	0	11	7	2	15	0	5	1	0	8	2	17	3	0	37	1	28	20	4	13	22	0	3	25	8	4	26	2	53	0	38	7	8
Soltu.Atl_v3.01_1G020780.1	309	255	381	268	275	217	270	329	443	523	533	402	565	491	421	443	466	508	501	619	652	609	704	478	436	367	405	392	401	500	395	442	409	348	377	427	374	298	337	299	421	553	326	565	371	530	348	716	424
Soltu.Atl_v3.01_1G020790.1	0	0	0	0	0	0	0	0	0	0	1	0	0	0	0	0	0	0	0	0	0	0	0	0	0	0	0	0	0	0	0	0	0	0	6	0	0	0	0	0	0	0	0	0	0	0	0	0	0
Soltu.Atl_v3.01_1G020800.1	371	321	414	368	853	893	1044	598	676	864	790	1090	916	519	1168	1218	828	1440	1000	1086	1632	1231	733	753	725	677	728	1467	1048	747	894	719	1165	1363	846	591	745	690	591	1177	981	791	1318	919	1293	835	1188	1548	901
Soltu.Atl_v3.01_1G020810.1	167	138	188	126	506	436	409	137	114	195	146	352	512	467	352	666	387	374	314	525	752	1024	920	135	124	201	159	179	264	412	415	451	358	162	431	214	84	133	80	120	310	582	92	331	201	583	250	388	558
Soltu.Atl_v3.01_1G020820.4	130	128	139	211	246	196	79	303	206	364	236	241	529	396	412	711	454	550	419	637	471	558	547	226	207	203	260	412	414	445	421	437	483	396	371	144	254	278	149	251	398	396	318	460	268	467	306	539	360
Soltu.Atl_v3.01_1G020830.1	89	63	73	145	150	141	8	50	65	81	79	174	227	218	212	302	286	228	195	484	326	238	353	62	67	51	41	162	126	295	265	309	272	168	190	52	60	47	60	93	249	240	136	262	120	412	206	338	293
Soltu.Atl_v3.01_1G020840.1	122	69	128	163	299	337	287	46	71	55	34	1191	1728	2933	140	173	453	784	2420	4639	534	1499	1920	37	76	57	65	318	281	757	74	353	94	334	149	90	76	82	200	101	621	623	65	745	361	1306	137	205	287
Soltu.Atl_v3.01_1G020850.1	517	403	425	594	282	183	233	709	778	608	405	388	451	289	409	464	435	589	474	429	591	454	455	586	681	517	566	445	351	394	387	260	543	603	421	494	763	620	462	446	361	487	535	440	496	375	577	600	401
Soltu.Atl_v3.01_1G020860.1	200	158	192	300	56	82	62	228	253	170	89	118	142	57	137	171	71	154	147	83	196	109	88	185	228	181	111	125	106	85	116	49	163	168	119	147	104	197	121	128	135	106	124	97	133	102	175	116	96
Soltu.Atl_v3.01_1G020870.1	21	23	0	1	0	0	0	10	29	7	11	0	1	13	0	16	14	0	7	0	0	26	17	2	18	8	10	0	0	1	0	10	0	3	1	22	2	11	9	0	13	3	6	2	0	12	7	7	18
Soltu.Atl_v3.01_1G020880.1	128	79	124	115	22	15	11	132	272	199	161	26	32	17	39	38	28	25	19	43	25	32	26	198	243	116	62	24	24	25	23	22	51	32	28	196	182	146	95	73	46	37	51	33	66	38	45	43	43
Soltu.Atl_v3.01_1G020890.1	24	11	29	18	104	104	425	39	46	9	10	66	36	79	234	305	176	116	168	56	35	81	32	45	32	24	18	1	3	33	124	82	106	158	227	134	12	64	14	11	93	23	7	45	51	59	58	25	96
Soltu.Atl_v3.01_1G020900.1	193	154	187	147	196	135	171	239	255	264	342	221	296	224	332	301	207	466	265	242	500	245	215	481	176	314	446	1024	497	641	950	447	1354	685	311	336	506	223	328	554	377	253	543	436	477	425	364	908	338
Soltu.Atl_v3.01_1G020910.1	0	0	0	0	0	0	0	0	0	0	0	0	0	0	0	0	0	0	0	0	0	0	0	0	0	0	0	0	0	0	0	0	3	0	0	0	0	0	0	0	0	0	0	0	0	0	0	0	0
Soltu.Atl_v3.01_1G020920.1	0	0	0	0	73	2	0	0	0	0	0	0	0	0	0	0	0	0	0	0	1	0	2	0	0	0	0	0	0	0	0	0	0	0	0	0	0	0	0	0	0	0	0	0	0	0	0	0	0
Soltu.Atl_v3.01_1G020930.1	0	0	0	0	3	4	0	0	0	23	0	1	0	0	0	0	0	2	9	2	3	5	3	0	0	0	10	10	0	0	3	4	5	0	0	0	0	0	0	0	0	0	0	1	1	2	2	7	4
Soltu.Atl_v3.01_1G020940.1	3	2	4	7	4	9	13	22	12	17	21	32	25	3	11	42	31	38	25	22	16	7	20	13	21	15	16	32	12	15	25	16	15	37	14	11	15	9	18	29	28	6	48	11	30	26	19	55	12
Soltu.Atl_v3.01_1G020950.2	107	99	173	148	273	268	103	344	385	546	410	474	576	459	427	620	376	616	482	502	795	464	541	647	400	422	461	734	354	378	475	320	505	683	326	328	523	259	603	509	336	232	561	259	720	336	608	689	284
Soltu.Atl_v3.01_1G020960.1	3	0	1	0	37	13	8	0	0	0	0	13	14	55	10	24	97	3	23	53	3	51	29	0	0	0	0	0	0	10	11	18	12	0	2	0	0	0	0	0	13	12	0	23	5	67	2	14	220
Soltu.Atl_v3.01_1G020970.3	585	505	436	543	705	950	530	936	1035	851	359	685	1109	818	766	1026	805	692	845	782	1166	943	779	814	1065	585	600	650	645	672	660	755	852	587	695	564	573	801	740	604	663	748	493	648	486	862	740	1036	860
Soltu.Atl_v3.01_1G020980.1	101	49	63	80	97	194	18	68	136	132	64	153	172	178	147	111	161	131	185	110	211	147	157	86	139	68	78	104	111	139	84	133	144	105	104	60	75	58	93	74	107	161	115	111	62	140	92	165	131
Soltu.Atl_v3.01_1G020990.1	252	232	262	226	181	134	213	649	799	451	156	87	167	145	121	163	175	112	165	127	160	166	128	546	725	363	375	131	121	104	134	108	156	118	90	218	323	343	351	146	93	129	97	134	148	132	201	229	206
Soltu.Atl_v3.01_1G021000.1	492	613	601	675	1638	1723	1149	2303	1083	2249	1559	1827	1106	1513	1668	2534	1248	2770	2198	1498	1577	1417	1533	1479	1793	690	1171	2330	2060	2507	2179	918	1998	2520	2142	824	1289	1190	1097	2303	1687	2179	2271	2493	2193	2333	2181	2486	1737
Soltu.Atl_v3.01_1G021010.3	519	457	586	362	521	472	740	499	737	768	719	586	462	471	434	617	390	559	489	547	720	614	540	585	674	558	488	509	318	482	497	398	520	813	485	510	685	568	483	666	452	512	878	453	1150	688	615	773	531
Soltu.Atl_v3.01_1G021020.1	113	127	77	98	100	81	107	77	99	132	85	5	4	4	50	0	23	30	18	7	18	8	13	97	83	91	83	15	6	5	24	0	27	24	7	50	34	116	36	8	16	9	3	4	17	5	23	10	19
Soltu.Atl_v3.01_1G021030.1	85	114	104	89	185	142	160	172	184	135	175	134	85	52	91	93	42	179	128	99	192	151	75	190	177	120	122	159	68	124	117	73	204	242	95	151	184	123	122	174	108	146	225	141	168	171	171	157	81
Soltu.Atl_v3.01_1G021040.1	51	45	58	41	111	69	61	88	88	63	76	39	22	29	72	48	13	119	41	33	52	44	27	108	108	50	72	117	28	40	97	42	77	110	61	44	91	124	39	65	58	59	139	47	74	77	64	110	37
Soltu.Atl_v3.01_1G021050.1	34	54	39	37	25	5	0	31	0	2	1	21	5	7	0	16	11	6	9	1	10	16	10	0	7	0	3	0	0	3	4	1	1	7	3	3	0	27	0	0	7	0	16	8	26	5	11	18	4
Soltu.Atl_v3.01_1G021060.1	50	40	27	41	108	90	245	217	214	195	178	57	38	10	74	32	8	67	25	34	53	23	13	94	208	195	124	73	49	8	48	10	97	89	29	81	73	58	71	78	77	8	87	1	83	31	91	69	15
Soltu.Atl_v3.01_1G021070.1	258	233	245	187	374	446	175	158	176	186	209	155	296	232	264	243	226	374	401	314	268	352	266	182	215	96	136	165	187	197	175	171	337	193	175	83	103	116	123	188	223	238	144	211	233	183	420	301	240
Soltu.Atl_v3.01_1G021080.1	678	682	705	647	2644	3062	2695	1255	1232	1296	1025	1439	2052	1359	1629	2096	1444	2662	2288	2167	1761	2133	1743	1035	1173	569	887	1281	1136	1540	2053	1218	2134	1139	1191	452	742	808	787	1282	1415	1514	1129	1417	1547	1374	2585	2281	1395
Soltu.Atl_v3.01_1G021090.1	813	736	878	607	3289	3509	5454	1351	1504	1650	1051	1524	2177	1481	1800	2108	1554	2731	2346	2089	1906	2366	1767	1022	1507	739	1020	1570	1192	1795	2048	1301	2354	1242	1232	590	934	1045	818	1376	1767	1781	1115	1683	1677	1501	2695	2375	1453
Soltu.Atl_v3.01_1G021100.1	78	65	69	56	573	620	465	30	66	49	55	72	2	39	69	31	8	61	21	12	117	17	12	6	48	9	21	52	21	14	31	7	28	7	3	16	10	65	60	24	22	22	0	11	150	26	25	41	51
Soltu.Atl_v3.01_1G021110.1	401	335	378	447	770	894	983	281	435	538	400	500	640	742	881	901	654	935	805	809	941	999	865	343	432	349	292	561	791	795	620	616	626	312	652	353	362	340	182	386	584	839	342	669	726	720	648	749	793
Soltu.Atl_v3.01_1G021120.2	829	831	914	1278	1251	1237	583	1610	1637	2222	1759	1151	1479	1595	1468	1820	1531	1382	1013	1380	2493	1550	1093	2052	2083	2021	1800	1557	1572	1426	1420	1252	2183	2526	1699	1731	2190	1683	2067	2349	1555	1677	2807	1443	1364	1795	1333	2057	1633
Soltu.Atl_v3.01_1G021130.1	568	514	860	871	0	0	0	830	1595	1283	644	7	5	2	0	0	0	0	14	0	0	3	2	2207	1645	1823	1782	10	14	0	6	0	3	55	0	1838	2535	2235	1293	80	17	11	128	8	22	25	62	50	2
Soltu.Atl_v3.01_1G021140.1	86	53	69	59	39	67	113	3	13	9	5	69	280	303	136	303	167	53	52	98	127	338	275	2	5	4	9	182	165	222	149	157	100	63	69	40	7	51	28	25	261	242	19	176	45	79	146	131	245
Soltu.Atl_v3.01_1G021150.1	0	0	0	0	0	2	0	0	0	0	3	4	15	7	0	83	11	0	15	23	0	11	4	0	4	0	0	4	12	6	0	3	0	0	28	0	8	0	0	4	10	15	1	6	9	22	6	23	20
Soltu.Atl_v3.01_1G021160.1	0	0	0	0	0	0	0	0	0	0	0	0	0	0	0	0	0	0	0	0	0	0	0	0	0	0	0	0	0	0	0	0	0	0	0	0	0	0	0	0	0	0	0	0	0	0	0	0	0
Soltu.Atl_v3.01_1G021170.1	0	0	0	0	0	0	0	0	0	0	0	0	0	0	0	0	0	0	0	0	0	0	0	0	0	0	0	0	0	0	0	0	0	0	0	0	0	0	0	0	0	0	0	0	0	0	0	0	0
Soltu.Atl_v3.01_1G021180.1	30	28	59	15	22	4	10	50	59	35	49	20	33	39	38	53	40	16	14	21	40	32	30	60	52	26	52	44	18	69	24	42	51	59	49	47	76	36	48	29	50	47	70	52	29	40	46	109	78
Soltu.Atl_v3.01_1G021190.2	0	0	0	0	0	0	0	0	0	0	0	0	0	0	0	0	0	0	0	0	0	0	0	0	0	0	0	0	0	0	0	0	0	0	0	0	0	0	0	0	0	0	0	0	0	0	0	0	5
Soltu.Atl_v3.01_1G021200.1	0	0	0	0	9	8	23	0	0	0	0	15	4	1	4	10	2	10	7	9	9	2	0	0	0	0	0	21	6	0	4	2	11	8	2	0	0	0	0	0	10	0	3	7	7	0	17	10	1
Soltu.Atl_v3.01_1G021210.1	1	0	0	0	79	42	62	0	0	0	0	8	0	2	25	0	2	25	2	0	8	0	0	0	0	0	0	1	0	6	0	5	3	3	4	0	0	0	0	2	0	0	0	0	4	8	3	9	0
Soltu.Atl_v3.01_1G021220.1	153	104	162	195	300	339	506	96	164	126	147	221	196	230	243	251	195	275	247	197	188	296	260	165	204	108	156	203	114	214	162	192	191	192	193	142	191	98	79	150	205	218	193	203	229	233	261	238	180
Soltu.Atl_v3.01_1G021230.1	58	77	100	68	5	8	16	294	251	336	599	50	1	8	41	10	3	54	15	13	47	11	3	496	305	266	352	75	6	13	59	7	161	170	13	283	870	241	356	242	14	9	249	17	370	15	212	137	24
Soltu.Atl_v3.01_1G021240.3	133	142	133	128	93	72	48	209	162	286	231	64	22	30	17	12	33	36	42	36	86	74	38	162	176	218	194	63	38	46	55	15	162	126	51	179	214	185	117	109	17	24	144	25	111	61	65	77	58
Soltu.Atl_v3.01_1G021250.1	123	132	72	88	303	57	39	58	47	19	10	41	2	3	33	0	0	18	0	3	49	0	4	33	99	38	41	109	5	0	0	5	14	101	0	41	50	25	8	257	22	0	227	0	152	0	109	33	4
Soltu.Atl_v3.01_1G021260.4	284	354	385	275	531	794	994	384	513	444	418	552	736	669	561	222	696	617	824	644	811	694	814	381	537	257	370	616	449	841	516	520	809	644	471	363	463	276	239	601	564	771	627	525	511	886	716	854	756
Soltu.Atl_v3.01_1G021270.1	147	175	149	188	773	702	550	241	206	214	198	331	506	382	491	565	459	471	515	476	551	652	496	232	279	201	180	418	249	460	526	440	540	340	485	147	173	236	192	381	376	410	393	378	400	501	387	661	521
Soltu.Atl_v3.01_1G021280.1	0	0	0	0	6	3	0	0	0	0	0	0	0	0	0	0	0	0	0	0	0	0	0	0	0	0	0	0	0	0	0	0	0	0	0	0	0	0	0	0	0	0	0	0	0	0	0	0	0
Soltu.Atl_v3.01_1G021290.1	0	0	0	0	0	0	0	0	0	0	0	0	0	0	0	0	0	0	0	0	2	0	1	0	0	0	0	0	0	0	0	0	2	2	0	0	0	0	0	0	7	0	0	0	0	0	0	0	0
Soltu.Atl_v3.01_1G021300.1	278	236	292	272	783	663	647	499	537	647	555	542	698	591	711	655	696	911	670	500	880	826	704	596	720	515	578	706	441	543	546	468	831	930	673	330	523	325	364	813	553	544	989	450	744	527	875	1088	717
Soltu.Atl_v3.01_1G021310.1	74	66	81	98	174	147	105	145	126	88	148	125	135	147	204	210	160	175	162	167	238	191	145	152	271	136	120	192	74	138	183	116	246	231	148	85	115	79	107	145	140	127	216	69	173	159	211	246	152
Soltu.Atl_v3.01_1G021320.1	130	137	94	149	36	29	0	92	57	95	58	7	16	24	14	0	14	33	33	40	22	13	15	109	84	120	173	59	52	109	52	112	96	22	16	51	50	220	79	21	17	30	8	19	25	32	14	37	25
Soltu.Atl_v3.01_1G021330.1	0	4	3	2	4	3	2	14	3	2	0	1	0	5	2	2	5	5	2	7	5	1	10	1	4	3	2	0	9	4	2	0	0	1	2	8	3	2	3	2	2	6	2	2	1	1	5	2	3
Soltu.Atl_v3.01_1G021340.1	55	32	57	54	45	68	176	299	378	718	630	1366	481	116	464	142	33	2572	560	454	1014	461	127	372	359	265	242	1700	564	262	739	211	1053	1552	422	95	457	343	257	1090	413	113	1045	263	1802	209	1797	674	217
Soltu.Atl_v3.01_1G021350.1	196	79	148	188	25	29	50	455	1310	457	64	48	20	78	60	56	35	30	48	36	9	62	19	49	1318	153	47	7	7	19	15	7	0	4	10	93	1	1636	30	0	118	36	0	26	153	15	52	178	61
Soltu.Atl_v3.01_1G021360.1	1	8	4	1	51	26	40	8	0	1	0	52	35	20	45	0	6	62	39	18	6	30	19	0	0	0	0	26	4	13	11	27	36	13	1	1	0	0	0	20	6	10	7	22	23	23	12	28	19
Soltu.Atl_v3.01_1G021370.1	644	410	386	298	812	761	750	406	644	545	264	651	454	403	513	363	504	918	652	343	478	586	402	271	501	352	319	530	186	278	391	302	848	592	501	296	435	356	302	677	442	309	524	314	1965	445	1202	1649	575
Soltu.Atl_v3.01_1G021380.1	502	330	464	310	693	629	886	87	120	216	93	182	114	121	266	143	99	223	134	80	196	236	158	227	193	187	143	74	55	102	145	75	131	67	91	431	159	282	157	52	104	103	56	107	163	82	147	205	150
Soltu.Atl_v3.01_1G021390.3	185	182	187	192	156	120	122	190	189	136	91	149	137	121	164	95	110	209	175	118	193	133	82	138	123	116	143	174	170	124	224	134	279	216	168	224	148	134	96	175	190	131	207	131	200	188	197	153	123
Soltu.Atl_v3.01_1G021400.1	1027	810	773	725	1904	1935	3110	706	803	694	540	1452	1436	1874	1437	1943	1923	1531	1753	1846	1147	2023	1964	347	633	284	293	812	1152	1948	949	1681	1074	527	1250	366	317	290	359	372	1367	2339	304	1851	864	1755	1212	1149	1447
Soltu.Atl_v3.01_1G021410.1	29	69	106	48	50	33	116	124	119	287	444	84	107	106	90	153	18	13	14	35	95	58	47	107	94	197	71	55	68	34	90	61	44	19	37	3	13	3	97	53	86	50	90	29	96	44	74	127	55
Soltu.Atl_v3.01_1G021420.3	258	163	196	142	229	199	189	151	146	217	149	232	251	265	156	228	244	239	268	264	296	287	300	136	143	188	125	254	196	302	180	207	211	177	220	173	175	116	112	171	165	245	180	255	148	222	239	377	252
Soltu.Atl_v3.01_1G021430.1	0	0	0	0	5	0	0	0	0	0	0	0	0	0	0	0	0	0	0	0	0	0	0	0	0	0	0	0	0	1	0	0	0	0	0	0	0	0	0	0	0	0	0	0	0	4	0	0	0
Soltu.Atl_v3.01_1G021440.1	172	140	143	167	126	161	119	255	316	395	235	152	240	183	171	237	195	222	210	188	289	172	165	259	296	237	221	240	212	245	230	190	313	299	177	197	299	157	167	249	172	238	271	289	219	243	328	359	164
Soltu.Atl_v3.01_1G021450.1	451	387	492	300	90	72	165	291	621	453	461	150	133	189	94	98	167	144	224	179	217	199	181	422	458	414	437	127	99	198	79	106	120	101	101	405	359	292	271	112	111	166	86	146	152	185	106	200	194
Soltu.Atl_v3.01_1G021460.1	2529	2508	2082	2144	6320	5678	4125	596	448	695	196	939	778	1835	2342	2037	2443	2006	1536	1994	1127	2798	2329	72	386	378	105	702	646	1605	1379	2143	957	272	929	459	18	1244	430	126	1359	1627	68	1224	1066	1263	1083	1236	1886
Soltu.Atl_v3.01_1G021470.1	9	2	12	4	28	38	34	9	0	15	5	3	0	0	3	0	0	7	0	0	0	0	0	12	25	10	4	5	0	0	0	0	6	0	0	17	0	0	17	0	0	0	5	0	0	0	4	0	0
Soltu.Atl_v3.01_1G021480.1	1	0	0	0	0	0	0	0	0	0	0	0	0	0	0	0	0	0	0	0	0	0	0	0	0	0	0	0	0	0	0	0	0	0	0	0	0	0	0	0	0	0	0	0	0	0	0	0	0
Soltu.Atl_v3.01_1G021490.1	23	9	16	25	14	8	2	22	26	23	112	13	40	40	6	56	35	48	55	74	66	40	38	102	51	113	76	301	179	458	224	294	175	86	99	1	8	50	50	34	58	60	67	125	27	88	12	45	43
Soltu.Atl_v3.01_1G021520.1	100	36	74	30	6	37	100	55	73	27	46	31	10	45	23	28	31	4	10	13	40	32	40	110	71	76	109	38	29	33	51	9	32	44	35	130	124	85	62	13	34	24	42	20	29	11	21	22	25
Soltu.Atl_v3.01_1G021530.1	34	24	54	15	91	53	53	106	98	158	173	134	120	88	64	75	45	124	75	67	204	118	75	125	79	85	83	83	77	57	82	49	151	121	117	42	64	73	40	97	87	51	86	31	139	107	148	165	63
Soltu.Atl_v3.01_1G021540.1	631	539	422	495	81	80	99	481	910	658	512	109	127	118	158	146	32	126	101	58	160	96	74	335	788	460	485	165	108	96	164	58	162	224	88	297	304	440	383	167	195	110	123	124	188	67	110	122	76
Soltu.Atl_v3.01_1G021550.1	10	25	114	17	139	127	24	25	5	179	320	41	26	6	57	42	9	20	10	0	24	5	5	257	4	99	77	88	46	16	53	3	56	83	32	4	3	0	3	251	125	88	274	32	158	78	111	451	92
Soltu.Atl_v3.01_1G021560.4	224	214	323	214	460	422	590	398	575	458	333	407	293	156	635	366	201	468	238	172	449	214	186	418	444	277	376	617	282	191	509	249	660	605	330	236	411	356	302	706	354	205	618	175	666	199	613	749	247
Soltu.Atl_v3.01_1G021570.1	4	5	9	2	13	27	24	0	9	24	20	14	18	8	20	32	9	41	45	34	7	17	8	20	31	11	0	12	3	17	14	9	13	15	17	9	25	3	0	11	40	8	16	26	15	0	41	48	21
Soltu.Atl_v3.01_1G021580.1	506	475	598	554	1949	1774	1432	1011	701	1394	963	2279	2312	664	2234	1735	648	1951	740	1155	2435	1557	1084	974	853	974	945	1913	1082	535	1639	429	2431	2159	1726	870	795	706	508	1610	1061	698	1585	676	1545	967	1706	2536	1080
Soltu.Atl_v3.01_1G021590.1	1489	1582	1709	1625	1165	1131	1321	1559	1941	2209	1345	875	381	56	889	507	98	1486	412	256	825	385	109	1408	1997	2146	1629	1288	210	66	1226	72	1899	1718	383	1888	1668	2163	1241	1041	237	86	1227	140	1048	71	1144	1041	240
Soltu.Atl_v3.01_1G021600.1	1043	1059	989	917	1989	1868	1944	1086	1080	979	427	652	475	653	664	842	793	1286	731	705	449	741	698	516	992	541	487	295	122	401	551	423	474	278	378	489	249	788	523	128	438	511	136	410	707	554	907	817	576
Soltu.Atl_v3.01_1G021610.1	548	345	338	274	1136	998	1000	665	754	692	442	614	468	334	642	626	602	925	522	390	470	580	621	530	463	495	669	709	261	480	356	415	742	765	442	435	544	256	214	509	419	337	572	472	711	474	898	801	502
Soltu.Atl_v3.01_1G021620.1	0	0	0	0	0	0	0	0	0	0	0	0	0	0	0	0	0	0	0	0	0	0	0	0	0	0	0	0	0	0	0	0	0	0	0	0	0	0	0	0	0	0	0	0	0	0	0	0	0
Soltu.Atl_v3.01_1G021630.1	0	0	0	0	0	0	0	0	0	0	0	0	0	0	0	0	0	0	0	0	0	0	0	0	0	0	0	0	0	0	0	0	0	0	0	0	0	0	0	0	0	0	0	0	0	0	0	0	0
Soltu.Atl_v3.01_1G021640.1	0	0	0	0	0	0	0	0	0	0	0	0	0	0	0	0	0	0	0	0	0	0	0	0	0	0	0	0	0	0	0	0	0	0	0	0	0	0	0	0	0	0	0	0	0	0	0	0	0
Soltu.Atl_v3.01_1G021650.1	0	0	0	0	3	0	0	0	0	0	0	0	0	0	0	0	0	0	0	0	0	0	0	0	0	0	0	0	0	0	0	0	0	0	0	0	0	0	7	0	0	0	0	0	0	0	0	0	0
Soltu.Atl_v3.01_1G021660.1	0	0	0	0	99	65	64	21	5	0	9	1	0	0	11	0	0	9	0	0	0	0	0	0	0	12	0	0	0	0	0	0	15	3	0	6	0	0	0	0	0	0	0	0	2	5	2	0	0
Soltu.Atl_v3.01_1G021670.1	0	1	0	0	6	9	2	0	0	0	0	0	0	0	0	0	0	0	0	0	0	0	0	0	0	0	1	0	0	0	0	0	8	0	0	0	0	0	4	0	0	0	0	0	0	0	0	0	0
Soltu.Atl_v3.01_1G021680.1	4	6	5	9	4	2	0	5	5	25	5	17	15	24	12	9	7	32	31	36	28	36	7	25	21	11	13	27	1	9	63	11	35	7	17	20	9	7	12	26	14	7	36	16	39	20	28	28	20
Soltu.Atl_v3.01_1G021690.1	51	21	27	20	6	10	33	50	34	35	20	59	64	79	22	56	124	33	58	77	18	71	53	18	82	26	27	35	11	46	34	50	99	110	57	1	5	22	21	55	79	151	60	83	219	130	129	242	171
Soltu.Atl_v3.01_1G021700.1	10	0	2	0	0	0	0	0	0	0	0	0	0	0	0	0	0	0	0	0	0	0	0	0	0	0	0	0	0	0	0	0	0	2	2	0	0	5	0	0	0	0	0	7	0	0	0	0	0
Soltu.Atl_v3.01_1G021710.1	220	171	177	152	525	386	480	322	299	383	307	317	499	374	259	266	363	507	357	301	535	499	341	275	397	123	243	464	146	316	352	325	538	487	406	198	237	243	234	245	358	279	246	370	464	358	335	423	308
Soltu.Atl_v3.01_1G021720.2	565	433	464	522	156	90	210	355	493	512	243	147	86	40	70	50	31	229	119	83	76	125	52	340	500	390	355	163	51	42	69	47	170	121	64	676	378	621	195	111	73	69	126	47	163	59	253	92	64
Soltu.Atl_v3.01_1G021730.1	234	226	236	218	33	35	32	349	356	430	257	196	255	234	96	159	67	128	105	165	291	326	239	194	378	239	245	214	94	149	126	166	105	110	143	273	220	437	212	101	243	241	120	258	73	179	78	157	170
Soltu.Atl_v3.01_1G021740.1	51	23	18	17	21	17	47	0	90	82	45	28	45	11	11	13	15	13	9	8	10	27	22	41	70	13	55	11	15	7	13	8	23	25	15	26	48	60	47	11	8	13	17	13	24	23	17	37	19
Soltu.Atl_v3.01_1G021750.1	404	227	284	297	76	55	54	194	575	730	287	104	84	72	65	127	73	82	80	53	149	102	62	353	556	358	276	59	60	76	59	60	63	63	90	257	136	397	286	58	55	64	56	106	78	97	41	83	58
Soltu.Atl_v3.01_1G021760.1	0	0	0	0	5	0	0	0	0	0	0	0	0	0	0	0	1	0	0	0	0	0	0	0	0	0	0	0	0	0	0	0	3	0	0	0	0	0	0	0	0	0	0	0	0	0	0	0	1
Soltu.Atl_v3.01_1G021770.2	190	119	105	155	199	184	154	184	257	212	148	339	311	194	325	396	113	248	201	200	431	173	203	206	67	143	123	389	338	247	311	178	498	486	228	153	239	121	116	312	202	269	343	254	344	225	380	379	189
Soltu.Atl_v3.01_1G021780.1	36	48	32	35	266	273	330	10	18	13	18	178	186	134	354	316	120	379	230	114	333	103	106	0	19	2	8	326	112	155	739	93	567	265	219	0	0	14	0	40	121	115	56	150	305	125	177	271	143
Soltu.Atl_v3.01_1G021790.4	170	164	269	233	91	66	131	396	758	513	559	288	152	29	213	153	46	171	82	81	154	78	76	852	584	616	500	330	57	62	294	65	328	531	237	537	954	360	363	629	223	55	614	43	436	100	625	817	118
Soltu.Atl_v3.01_1G021800.2	388	249	388	381	364	284	250	298	371	446	440	479	670	675	653	653	541	406	381	386	815	650	510	499	465	460	342	449	911	733	466	694	310	356	547	512	504	432	340	291	363	765	421	711	603	827	364	690	573
Soltu.Atl_v3.01_1G021810.1	188	89	183	113	240	151	141	111	156	183	212	227	331	332	358	374	302	131	200	202	411	387	319	223	207	230	166	186	438	383	179	388	66	170	285	269	270	201	194	133	269	392	172	307	299	460	179	352	322
Soltu.Atl_v3.01_1G021820.2	509	332	936	859	36	25	24	103	249	203	84	58	37	47	41	41	60	30	28	65	106	45	47	153	317	230	207	42	127	37	53	31	56	25	56	270	128	46	129	37	33	50	34	25	28	23	7	34	25
Soltu.Atl_v3.01_1G021830.2	427	356	465	330	647	595	575	422	523	494	443	360	454	302	485	357	335	509	444	127	396	446	424	518	521	499	502	373	218	212	336	246	442	380	144	416	460	523	423	392	380	301	558	242	394	160	630	480	283
Soltu.Atl_v3.01_1G021840.1	109	22	86	43	266	176	299	61	231	182	280	289	315	158	251	206	174	168	196	106	461	353	125	182	157	116	263	158	217	257	158	157	268	339	204	117	259	41	130	199	118	195	218	270	252	175	350	158	203
Soltu.Atl_v3.01_1G021850.1	15	0	0	3	25	0	30	0	15	7	12	18	5	14	6	26	0	20	3	0	5	22	5	1	7	9	2	13	2	23	4	6	16	18	12	2	0	4	0	1	38	3	21	3	1	0	0	3	10
Soltu.Atl_v3.01_1G021860.2	28	7	14	0	27	22	40	21	16	58	33	21	29	15	62	47	49	39	37	13	37	52	45	8	8	38	24	39	10	24	51	28	52	50	40	27	28	16	33	26	33	12	45	18	22	17	37	62	41
Soltu.Atl_v3.01_1G021870.1	226	153	178	173	467	464	289	399	364	393	335	823	601	464	732	732	392	842	529	602	716	654	463	189	329	312	190	554	629	315	623	295	844	790	622	230	177	220	163	550	544	430	591	422	570	436	688	525	370
Soltu.Atl_v3.01_1G021880.1	162	147	126	180	89	54	80	22	28	1	6	5	13	3	21	12	11	24	5	15	13	14	2	5	30	16	28	1	0	3	15	7	65	12	8	15	2	111	22	0	0	2	0	16	9	9	11	3	8
Soltu.Atl_v3.01_1G021890.1	54	58	63	54	27	19	10	6	7	7	0	4	0	0	15	0	1	17	4	0	10	10	2	7	16	3	13	3	0	0	0	2	4	8	10	9	5	22	6	3	0	0	0	2	1	0	3	8	3
Soltu.Atl_v3.01_1G021900.3	96	78	54	77	98	97	87	40	94	93	66	69	60	41	93	67	65	86	114	106	187	79	51	91	96	84	82	62	47	59	99	67	100	60	65	115	126	160	93	59	47	45	77	66	86	95	52	103	79
Soltu.Atl_v3.01_1G021910.1	915	799	1248	1069	1262	898	1084	1004	1719	2312	2152	1654	1891	1910	2311	1886	1659	1300	1299	1503	2862	1959	2060	2029	1863	1717	1225	1819	2543	2559	1350	1365	1512	1295	1757	1277	2229	2400	1543	1328	1430	2422	1748	2393	1791	1958	1324	2093	1743
Soltu.Atl_v3.01_1G021920.17	637	371	521	377	311	252	150	181	240	225	281	182	143	324	117	346	285	418	278	211	509	208	252	241	201	130	112	347	380	363	309	285	221	266	310	480	426	309	174	223	259	347	288	521	398	485	290	570	322
Soltu.Atl_v3.01_1G021930.1	96	98	137	69	22	9	16	113	127	95	45	39	19	24	65	8	17	37	33	0	35	40	19	92	106	71	75	51	50	24	71	22	27	35	19	38	110	122	83	35	37	24	28	19	69	9	41	76	28
Soltu.Atl_v3.01_1G021940.1	211	179	316	169	45	19	39	242	222	194	120	95	48	30	126	31	19	67	63	19	94	60	30	208	271	220	153	110	71	34	104	25	45	86	45	42	297	207	204	52	93	40	53	48	142	25	121	133	69
Soltu.Atl_v3.01_1G021950.1	78	32	67	81	0	0	0	118	92	226	104	1	0	0	0	0	0	22	25	5	0	0	6	156	83	123	93	0	0	0	0	0	9	3	0	108	170	165	63	10	9	8	0	2	7	0	3	8	0
Soltu.Atl_v3.01_1G021960.3	240	215	315	367	1010	908	574	361	279	330	204	501	469	385	622	513	508	802	550	612	390	700	531	234	240	170	285	561	332	394	411	387	459	406	429	252	170	304	216	262	295	348	262	426	614	490	636	713	526
Soltu.Atl_v3.01_1G021970.1	11	0	3	0	84	79	148	0	0	0	0	86	14	1	81	7	0	30	11	0	11	0	13	0	0	0	0	99	21	0	5	0	35	9	0	0	0	0	0	0	0	0	0	0	9	0	10	4	7
Soltu.Atl_v3.01_1G021980.1	124	96	192	183	467	415	614	162	197	176	144	178	117	124	226	150	104	202	201	112	104	126	105	130	267	138	123	95	155	124	87	95	161	85	132	136	105	113	169	58	167	158	111	115	284	190	220	263	105
Soltu.Atl_v3.01_1G021990.1	244	151	182	177	344	292	503	210	307	242	92	76	58	37	103	21	52	108	117	69	34	58	74	128	238	123	141	43	28	41	65	32	70	27	44	159	128	155	117	42	52	30	19	54	75	80	75	82	53
Soltu.Atl_v3.01_1G022000.1	306	351	334	404	725	625	472	631	663	1024	542	821	838	913	981	1180	1056	875	721	942	1153	903	988	638	960	528	597	772	1123	1444	704	1013	755	634	713	382	532	625	586	705	682	1193	705	1079	645	1193	600	1203	1001
Soltu.Atl_v3.01_1G022010.1	282	231	330	256	90	96	52	401	420	393	106	7	6	10	27	0	28	32	9	0	25	10	0	301	495	218	162	5	1	2	17	8	13	7	12	355	71	205	127	25	7	9	18	24	30	0	13	24	21
Soltu.Atl_v3.01_1G022020.1	182	111	178	151	333	294	218	159	288	194	54	58	70	67	57	80	120	61	66	36	104	42	44	73	304	157	97	21	28	72	69	71	55	13	30	110	38	142	85	17	55	76	14	84	82	79	45	103	105
Soltu.Atl_v3.01_1G022030.1	47	68	52	62	88	92	133	101	90	59	73	95	41	53	57	56	80	138	99	107	23	82	54	87	99	65	51	89	52	41	89	36	60	80	106	85	77	59	70	57	134	61	98	52	86	40	67	121	80
Soltu.Atl_v3.01_1G022040.1	53	37	86	51	142	148	301	38	89	117	174	119	106	68	166	95	43	127	119	96	149	112	60	62	151	130	108	112	70	70	111	67	150	181	95	62	89	55	58	138	78	67	168	55	181	66	150	194	70
Soltu.Atl_v3.01_1G022050.1	591	530	571	722	1652	1855	284	817	482	717	324	952	1030	999	1283	768	1123	1376	1061	1185	1084	1308	1131	523	600	598	396	616	462	897	849	778	1101	787	859	520	394	648	676	798	868	756	691	783	1180	996	743	1102	959
Soltu.Atl_v3.01_1G022060.1	14	8	22	26	37	53	67	46	69	62	35	34	27	5	52	42	0	47	41	10	40	22	10	126	97	69	125	71	20	0	79	2	58	114	29	59	76	35	92	110	42	3	129	9	161	34	91	117	35
Soltu.Atl_v3.01_1G022070.1	2	5	3	0	0	0	0	0	20	0	0	0	0	0	0	0	0	0	0	0	0	0	0	0	7	4	0	0	0	0	0	0	0	0	0	0	0	0	2	0	0	0	0	0	0	0	0	0	0
Soltu.Atl_v3.01_1G022080.1	2	1	4	8	0	1	0	0	4	0	8	4	0	0	0	0	0	0	0	0	0	0	0	0	41	2	13	0	0	0	0	0	0	0	0	21	6	2	4	0	0	0	0	0	0	0	0	0	0
Soltu.Atl_v3.01_1G022090.2	0	0	0	0	0	0	0	5	4	0	1	0	0	0	0	0	0	0	0	0	0	0	0	3	0	1	0	0	0	0	0	0	0	0	0	2	0	3	0	0	0	0	0	0	0	0	0	0	0
Soltu.Atl_v3.01_1G022100.1	7	0	0	0	0	0	0	0	0	0	0	0	0	0	0	0	0	0	0	0	0	0	0	0	0	0	0	0	0	0	0	0	0	0	0	0	0	18	0	0	0	0	0	0	0	0	0	0	0
Soltu.Atl_v3.01_1G022110.1	4	8	0	1	0	1	0	6	0	6	0	0	0	0	0	0	0	0	0	0	0	0	0	2	13	2	4	0	0	0	0	0	0	0	0	0	0	10	1	0	0	0	0	0	0	0	0	0	0
Soltu.Atl_v3.01_1G022120.1	10	0	0	0	12	10	0	25	1	24	3	0	0	0	0	0	0	0	0	0	0	0	0	0	13	0	4	0	0	0	0	0	0	0	0	6	0	33	0	0	0	0	0	0	0	0	0	0	0
Soltu.Atl_v3.01_1G022130.2	24	9	11	6	80	134	117	13	34	27	30	96	67	39	92	42	53	100	89	57	58	85	85	25	26	39	7	19	19	44	30	31	69	18	55	16	25	76	42	45	51	61	31	50	36	55	49	69	54
Soltu.Atl_v3.01_1G022140.2	1	0	0	0	0	0	0	0	7	31	4	0	0	0	0	3	0	0	0	0	5	0	0	4	0	13	5	0	0	0	0	0	0	4	0	1	3	2	2	0	0	0	11	0	1	0	0	0	2
Soltu.Atl_v3.01_1G022150.1	0	0	0	0	0	0	0	0	0	0	0	0	0	0	0	0	0	0	0	0	0	0	0	0	0	0	0	0	0	0	0	0	0	2	0	0	0	0	0	0	0	0	3	0	0	0	0	0	0
Soltu.Atl_v3.01_1G022160.1	10	15	31	39	6	0	0	53	60	175	72	8	5	2	24	0	14	5	20	28	17	6	1	75	57	140	144	14	2	12	3	9	13	28	35	19	44	2	65	8	15	13	15	9	9	33	6	12	27
Soltu.Atl_v3.01_1G022170.1	78	67	149	150	16	3	7	107	246	187	53	14	13	2	31	51	40	20	11	43	15	15	22	101	193	155	157	19	0	32	2	21	28	38	30	103	120	132	90	12	0	20	40	18	18	34	26	43	23
Soltu.Atl_v3.01_1G022180.1	404	343	714	551	100	112	151	451	332	588	398	40	44	55	49	107	52	70	57	34	46	58	94	572	511	620	447	28	30	31	35	26	38	72	50	402	421	382	332	37	52	100	66	112	68	146	72	56	95
Soltu.Atl_v3.01_1G022190.2	129	144	170	187	141	101	71	101	173	225	116	111	77	102	187	160	110	226	163	132	175	177	88	154	137	191	172	99	95	94	125	102	132	150	110	178	172	93	174	135	125	110	157	75	148	150	110	126	75
Soltu.Atl_v3.01_1G022200.1	27	22	43	20	49	12	43	21	67	29	12	17	21	8	25	15	32	33	31	28	24	39	9	33	33	12	26	16	6	18	32	35	29	24	20	19	20	30	23	17	4	16	24	15	18	6	16	15	9
Soltu.Atl_v3.01_1G022210.1	0	0	0	0	0	4	0	4	0	0	0	3	0	0	0	0	0	0	0	0	6	0	0	0	0	0	0	0	0	0	3	0	0	0	0	0	0	0	0	2	0	0	0	0	0	0	0	0	2
Soltu.Atl_v3.01_1G022220.1	0	0	0	0	0	0	0	0	0	0	0	0	0	0	0	0	0	0	0	0	0	0	0	0	0	0	0	0	0	0	0	0	0	0	0	0	0	0	0	0	0	0	0	0	0	0	0	0	0
Soltu.Atl_v3.01_1G022230.1	88	74	49	55	194	120	89	73	110	106	85	130	222	223	163	254	151	393	194	436	360	310	286	80	72	71	114	988	1089	1659	910	910	495	235	209	39	68	89	55	385	480	416	420	548	257	350	234	315	249
Soltu.Atl_v3.01_1G022240.2	107	65	102	39	79	99	46	72	125	101	61	32	83	112	69	103	82	68	75	55	96	98	106	88	70	43	84	72	98	156	69	106	104	86	102	62	96	62	77	92	104	103	48	94	63	67	21	113	89
Soltu.Atl_v3.01_1G022250.1	105	49	122	50	224	202	230	46	94	54	60	116	138	133	51	233	77	210	202	146	111	208	187	10	44	12	40	56	69	81	30	153	93	16	93	14	20	117	12	17	79	118	10	69	150	71	79	114	108
Soltu.Atl_v3.01_1G022260.1	499	355	229	362	1277	1205	952	564	763	593	491	783	842	200	853	256	758	1176	471	742	740	1139	707	850	718	339	501	564	545	502	479	563	720	741	783	541	850	330	386	649	759	633	822	611	868	479	939	700	620
Soltu.Atl_v3.01_1G022270.2	20	22	9	2	243	263	394	34	26	6	8	38	9	9	58	35	53	47	57	8	38	29	12	14	18	18	7	10	5	1	21	4	17	0	74	15	16	24	11	0	15	9	0	5	25	8	21	20	24
Soltu.Atl_v3.01_1G022280.1	1	1	7	0	0	0	0	0	0	0	12	0	0	0	0	0	0	0	0	0	0	0	0	2	0	3	0	0	0	0	0	0	0	0	1	8	17	8	4	0	0	0	0	0	1	0	0	0	0
Soltu.Atl_v3.01_1G022290.1	596	430	548	493	35	23	28	595	594	526	337	12	0	12	16	14	17	25	63	9	16	11	4	783	461	625	621	0	1	2	9	1	23	4	18	947	924	657	330	0	8	2	3	31	21	19	12	114	16
Soltu.Atl_v3.01_1G022300.1	18	3	17	21	599	369	1104	9	28	0	14	166	12	25	131	22	8	273	86	33	105	66	17	22	23	10	5	129	4	4	87	6	343	97	50	15	10	10	14	204	3	5	71	4	581	6	282	68	37
Soltu.Atl_v3.01_1G022310.1	0	0	0	0	0	4	18	0	0	0	0	0	0	0	0	0	0	0	0	0	0	0	0	0	0	0	0	0	0	0	0	0	2	0	0	0	0	0	0	0	0	0	0	0	3	0	0	0	0
Soltu.Atl_v3.01_1G022320.1	95	148	113	141	278	267	173	240	243	298	155	180	207	182	147	309	177	243	245	215	273	262	222	98	311	87	134	154	157	256	189	183	263	109	151	160	158	177	198	68	151	207	100	218	152	234	293	280	172
Soltu.Atl_v3.01_1G022330.1	225	278	276	282	115	110	109	585	456	376	184	183	110	102	167	246	165	195	156	138	203	146	101	266	399	222	264	83	72	76	82	106	108	113	129	251	214	283	182	24	101	99	107	73	112	108	147	81	129
Soltu.Atl_v3.01_1G022340.1	463	348	539	581	1004	863	1274	528	526	672	444	836	812	534	880	942	324	969	556	585	907	1042	606	610	539	515	580	841	461	639	506	426	932	908	621	452	537	480	354	829	694	448	811	572	1066	380	1124	1091	777
Soltu.Atl_v3.01_1G022350.3	1995	1638	1654	1829	50	20	58	1130	2000	1245	1294	235	469	615	440	719	483	250	355	501	600	585	657	1017	1768	1985	1055	289	491	855	266	502	246	137	390	757	661	1105	1499	201	329	694	234	1012	279	858	80	562	668
[truncated: 131,991 more rows]
