# Supplementary material for: The physiological and molecular responses of potato tuberization to projected future elevated temperatures
Source: Plant Physiol. 2024 Dec 17;197(1):kiae664. doi: 10.1093/plphys/kiae664 (PMC11683837; doi:10.1093/plphys/kiae664)
Supplement: kiae664_Supplementary_Data [file kiae664_supplementary_data.zip › Supplementary_Dataset_3.xlsx]

## Sheet: Supplemental_Data_3
Supplementary Dataset 3: Syntelogs identified in this manuscript between DM and ATL genotypes with Orthofinder. Rows represent distinct group of orthologous genes i.e. orthogroups, between the ATL_v3 and DM genome. Both genomes are available for download at (http://spuddb.uga.edu).
Orthogroup	ATL_pep	DM_pep
OG0000000	Soltu.Atl_v3.01_0G003650.1, Soltu.Atl_v3.01_0G018100.1, Soltu.Atl_v3.01_1G002950.1, Soltu.Atl_v3.01_1G014660.1, Soltu.Atl_v3.01_2G011400.1, Soltu.Atl_v3.01_2G012630.1, Soltu.Atl_v3.01_2G014120.1, Soltu.Atl_v3.01_2G014150.1, Soltu.Atl_v3.01_2G014170.1, Soltu.Atl_v3.01_3G006530.1, Soltu.Atl_v3.01_3G006570.1, Soltu.Atl_v3.01_3G009600.1, Soltu.Atl_v3.01_4G010220.1, Soltu.Atl_v3.01_4G011420.1, Soltu.A…
OG0000001	Soltu.Atl_v3.03_3G011460.1, Soltu.Atl_v3.03_3G011490.1, Soltu.Atl_v3.09_1G004660.1, Soltu.Atl_v3.09_2G011250.1, Soltu.Atl_v3.09_2G011260.1, Soltu.Atl_v3.09_4G013260.1, Soltu.Atl_v3.11_0G012930.1, Soltu.Atl_v3.11_0G013000.1, Soltu.Atl_v3.11_0G013060.1, Soltu.Atl_v3.11_0G013170.1, Soltu.Atl_v3.11_0G013190.1, Soltu.Atl_v3.11_0G013630.1, Soltu.Atl_v3.11_0G013640.1, Soltu.Atl_v3.11_0G013670.2, Soltu.A…
OG0000002	Soltu.Atl_v3.01_0G003220.1, Soltu.Atl_v3.01_0G006580.1, Soltu.Atl_v3.01_0G006590.1, Soltu.Atl_v3.01_1G004340.1, Soltu.Atl_v3.01_1G009120.1, Soltu.Atl_v3.01_1G011930.1, Soltu.Atl_v3.01_1G015530.1, Soltu.Atl_v3.01_2G009540.1, Soltu.Atl_v3.01_2G009550.1, Soltu.Atl_v3.01_2G014630.1, Soltu.Atl_v3.01_3G006900.1, Soltu.Atl_v3.01_3G006910.1, Soltu.Atl_v3.01_3G006920.1, Soltu.Atl_v3.01_3G008090.1, Soltu.A…
OG0000003	Soltu.Atl_v3.01_0G004570.1, Soltu.Atl_v3.01_1G007160.1, Soltu.Atl_v3.01_2G007620.1, Soltu.Atl_v3.01_3G006330.1, Soltu.Atl_v3.S038930.1	Soltu.DM.01G007810.1, Soltu.DM.01G007820.1, Soltu.DM.01G007830.1, Soltu.DM.01G007840.1, Soltu.DM.01G007870.1, Soltu.DM.01G007880.1, Soltu.DM.01G007900.1, Soltu.DM.01G007920.1, Soltu.DM.01G008650.1, Soltu.DM.01G008660.1, Soltu.DM.01G008670.1, Soltu.DM.01G008680.1, Soltu.DM.01G008700.1, Soltu.DM.01G008710.1, Soltu.DM.01G008720.1, Soltu.DM.01G008730.1, Soltu.DM.01G008920.1, Soltu.DM.01G008950.1, Sol…
OG0000004	Soltu.Atl_v3.03_3G011940.1, Soltu.Atl_v3.04_4G008580.1, Soltu.Atl_v3.05_3G017130.1, Soltu.Atl_v3.05_4G014370.1, Soltu.Atl_v3.06_0G000690.1, Soltu.Atl_v3.06_0G000750.1, Soltu.Atl_v3.06_1G000690.1, Soltu.Atl_v3.06_1G000730.1, Soltu.Atl_v3.06_1G000780.1, Soltu.Atl_v3.06_1G000820.1, Soltu.Atl_v3.06_1G000830.1, Soltu.Atl_v3.06_1G000880.1, Soltu.Atl_v3.06_1G000890.1, Soltu.Atl_v3.06_1G000930.1, Soltu.A…
OG0000005	Soltu.Atl_v3.01_0G004280.1, Soltu.Atl_v3.01_0G004290.1, Soltu.Atl_v3.01_0G006490.1, Soltu.Atl_v3.01_1G012520.1, Soltu.Atl_v3.01_1G012530.1, Soltu.Atl_v3.01_1G012540.1, Soltu.Atl_v3.01_2G010820.1, Soltu.Atl_v3.01_2G010830.1, Soltu.Atl_v3.01_3G006860.1, Soltu.Atl_v3.01_3G008130.1, Soltu.Atl_v3.01_3G008140.1, Soltu.Atl_v3.01_3G012180.1, Soltu.Atl_v3.01_3G012190.1, Soltu.Atl_v3.01_3G012220.1, Soltu.A…	Soltu.DM.06G008120.1, Soltu.DM.06G010000.1, Soltu.DM.08G007690.1
OG0000006	Soltu.Atl_v3.01_0G003940.1, Soltu.Atl_v3.01_0G006180.1, Soltu.Atl_v3.01_1G009380.1, Soltu.Atl_v3.01_2G010170.1, Soltu.Atl_v3.01_2G013250.1, Soltu.Atl_v3.01_2G013260.1, Soltu.Atl_v3.01_3G010330.1, Soltu.Atl_v3.01_3G010450.1, Soltu.Atl_v3.01_3G010460.1, Soltu.Atl_v3.01_3G012530.1, Soltu.Atl_v3.01_3G012760.1, Soltu.Atl_v3.01_3G013250.1, Soltu.Atl_v3.01_4G011800.1, Soltu.Atl_v3.01_4G014390.1, Soltu.A…
OG0000007	Soltu.Atl_v3.01_0G002480.1, Soltu.Atl_v3.01_0G002490.1, Soltu.Atl_v3.01_0G008740.1, Soltu.Atl_v3.01_1G013610.1, Soltu.Atl_v3.01_1G013640.1, Soltu.Atl_v3.01_2G017310.1, Soltu.Atl_v3.01_3G013550.1, Soltu.Atl_v3.01_3G014930.1, Soltu.Atl_v3.01_4G015030.1, Soltu.Atl_v3.01_4G016510.1, Soltu.Atl_v3.01_4G016790.1, Soltu.Atl_v3.01_4G016970.1, Soltu.Atl_v3.06_0G005560.3, Soltu.Atl_v3.06_2G007370.2, Soltu.A…
OG0000008	Soltu.Atl_v3.01_1G006600.1, Soltu.Atl_v3.01_1G006610.1, Soltu.Atl_v3.01_3G005720.1, Soltu.Atl_v3.01_3G005730.1, Soltu.Atl_v3.01_3G005740.1, Soltu.Atl_v3.01_4G006980.1, Soltu.Atl_v3.01_4G006990.1, Soltu.Atl_v3.01_4G007000.1, Soltu.Atl_v3.03_1G025130.1, Soltu.Atl_v3.03_1G025140.1, Soltu.Atl_v3.03_1G025150.1, Soltu.Atl_v3.03_2G022910.1, Soltu.Atl_v3.03_3G030920.1, Soltu.Atl_v3.03_3G030930.1, Soltu.A…	Soltu.DM.03G029310.1
OG0000009	Soltu.Atl_v3.12_1G008340.1, Soltu.Atl_v3.12_1G008350.1, Soltu.Atl_v3.12_1G008390.1, Soltu.Atl_v3.12_1G008400.1, Soltu.Atl_v3.12_1G008410.1, Soltu.Atl_v3.12_1G008420.1, Soltu.Atl_v3.12_1G008430.1, Soltu.Atl_v3.12_1G008460.1, Soltu.Atl_v3.12_1G008470.1, Soltu.Atl_v3.12_1G008480.1, Soltu.Atl_v3.12_1G008510.1, Soltu.Atl_v3.12_1G008540.1, Soltu.Atl_v3.12_1G008550.1, Soltu.Atl_v3.12_1G008560.1, Soltu.A…	Soltu.DM.12G024600.2, Soltu.DM.12G024610.1, Soltu.DM.12G024650.1
OG0000010	Soltu.Atl_v3.04_1G001340.1, Soltu.Atl_v3.04_1G001370.1, Soltu.Atl_v3.04_1G001390.1, Soltu.Atl_v3.04_1G001400.1, Soltu.Atl_v3.04_1G001420.1, Soltu.Atl_v3.04_1G001440.8, Soltu.Atl_v3.04_1G001460.1, Soltu.Atl_v3.04_1G001520.1, Soltu.Atl_v3.04_1G001530.1, Soltu.Atl_v3.04_1G001560.1, Soltu.Atl_v3.04_1G001570.1, Soltu.Atl_v3.04_1G001580.1, Soltu.Atl_v3.04_1G001600.1, Soltu.Atl_v3.04_1G001640.1, Soltu.A…
OG0000011	Soltu.Atl_v3.01_0G003620.1, Soltu.Atl_v3.01_0G003720.1, Soltu.Atl_v3.01_1G007740.1, Soltu.Atl_v3.01_1G008600.1, Soltu.Atl_v3.01_1G012980.1, Soltu.Atl_v3.01_3G008230.1, Soltu.Atl_v3.01_3G009570.1, Soltu.Atl_v3.01_3G009660.1, Soltu.Atl_v3.01_3G011040.1, Soltu.Atl_v3.01_4G009010.1, Soltu.Atl_v3.02_0G000020.1, Soltu.Atl_v3.02_2G000720.1, Soltu.Atl_v3.04_0G003280.1, Soltu.Atl_v3.05_1G015140.1, Soltu.A…
OG0000012	Soltu.Atl_v3.03_0G000940.1, Soltu.Atl_v3.03_1G006510.1, Soltu.Atl_v3.03_1G006520.1, Soltu.Atl_v3.03_3G010940.1, Soltu.Atl_v3.04_1G003410.1, Soltu.Atl_v3.04_1G003420.1, Soltu.Atl_v3.04_1G003440.1, Soltu.Atl_v3.04_1G003450.1, Soltu.Atl_v3.04_1G003480.1, Soltu.Atl_v3.04_1G003490.1, Soltu.Atl_v3.04_1G003500.1, Soltu.Atl_v3.04_1G003510.1, Soltu.Atl_v3.04_1G003520.1, Soltu.Atl_v3.04_1G003530.1, Soltu.A…
OG0000013	Soltu.Atl_v3.01_1G017880.1, Soltu.Atl_v3.01_1G017900.1, Soltu.Atl_v3.01_3G015280.1, Soltu.Atl_v3.01_3G015290.1, Soltu.Atl_v3.02_1G006330.1, Soltu.Atl_v3.02_1G008470.1, Soltu.Atl_v3.02_2G005920.1, Soltu.Atl_v3.02_3G006580.1, Soltu.Atl_v3.02_3G006610.1, Soltu.Atl_v3.03_1G004650.1, Soltu.Atl_v3.03_2G006510.1, Soltu.Atl_v3.03_3G007760.1, Soltu.Atl_v3.03_4G001670.1, Soltu.Atl_v3.03_4G001710.1, Soltu.A…
OG0000014	Soltu.Atl_v3.01_0G006280.1, Soltu.Atl_v3.01_0G006330.1, Soltu.Atl_v3.01_0G006340.1, Soltu.Atl_v3.01_0G006480.1, Soltu.Atl_v3.01_0G006610.1, Soltu.Atl_v3.01_0G006720.1, Soltu.Atl_v3.01_0G006970.1, Soltu.Atl_v3.01_0G006990.1, Soltu.Atl_v3.01_0G007130.1, Soltu.Atl_v3.01_0G007140.1, Soltu.Atl_v3.01_0G007310.1, Soltu.Atl_v3.01_1G008350.1, Soltu.Atl_v3.01_1G008590.1, Soltu.Atl_v3.01_1G008620.1, Soltu.A…
OG0000015	Soltu.Atl_v3.01_4G005700.1, Soltu.Atl_v3.04_1G014430.1, Soltu.Atl_v3.05_1G022580.1, Soltu.Atl_v3.05_1G022590.1, Soltu.Atl_v3.05_1G022600.1, Soltu.Atl_v3.05_1G022620.1, Soltu.Atl_v3.05_1G022630.1, Soltu.Atl_v3.05_1G022700.1, Soltu.Atl_v3.05_2G016330.1, Soltu.Atl_v3.05_2G022140.1, Soltu.Atl_v3.05_2G022170.1, Soltu.Atl_v3.05_2G022180.1, Soltu.Atl_v3.05_2G022200.1, Soltu.Atl_v3.05_2G022220.1, Soltu.A…
OG0000016	Soltu.Atl_v3.06_1G011990.1, Soltu.Atl_v3.06_1G012420.1, Soltu.Atl_v3.06_1G012430.1, Soltu.Atl_v3.06_1G012440.1, Soltu.Atl_v3.06_1G012450.1, Soltu.Atl_v3.06_1G012460.1, Soltu.Atl_v3.06_1G012470.1, Soltu.Atl_v3.06_1G012480.1, Soltu.Atl_v3.06_1G012710.1, Soltu.Atl_v3.06_1G012810.1, Soltu.Atl_v3.06_1G012820.1, Soltu.Atl_v3.06_1G012830.1, Soltu.Atl_v3.06_1G017990.1, Soltu.Atl_v3.06_1G018260.1, Soltu.A…
OG0000017	Soltu.Atl_v3.06_4G003190.1, Soltu.Atl_v3.09_1G002600.1, Soltu.Atl_v3.09_1G006280.1, Soltu.Atl_v3.09_1G006290.1, Soltu.Atl_v3.09_1G006410.1, Soltu.Atl_v3.09_1G008650.1, Soltu.Atl_v3.09_1G008670.1, Soltu.Atl_v3.09_1G008680.1, Soltu.Atl_v3.09_1G008770.1, Soltu.Atl_v3.09_1G008780.1, Soltu.Atl_v3.09_1G008890.1, Soltu.Atl_v3.09_1G008910.1, Soltu.Atl_v3.09_1G010080.1, Soltu.Atl_v3.09_1G010090.1, Soltu.A…	Soltu.DM.09G019070.1
OG0000018	Soltu.Atl_v3.04_0G003550.1, Soltu.Atl_v3.04_1G006260.1, Soltu.Atl_v3.04_1G008170.1, Soltu.Atl_v3.04_2G004900.1, Soltu.Atl_v3.04_3G005030.1, Soltu.Atl_v3.04_3G007340.1, Soltu.Atl_v3.04_3G007680.1, Soltu.Atl_v3.04_4G005050.1	Soltu.DM.04G006180.1, Soltu.DM.04G008310.1, Soltu.DM.04G008350.1, Soltu.DM.04G008380.1, Soltu.DM.04G008390.1, Soltu.DM.04G008450.1, Soltu.DM.04G008460.1, Soltu.DM.04G008480.1, Soltu.DM.04G008490.1, Soltu.DM.04G008510.1, Soltu.DM.04G009000.1, Soltu.DM.04G009030.1, Soltu.DM.04G009050.1, Soltu.DM.04G009070.1, Soltu.DM.04G009370.1, Soltu.DM.04G009390.1, Soltu.DM.04G009410.1, Soltu.DM.04G009440.1, Sol…
OG0000019	Soltu.Atl_v3.01_0G010930.3, Soltu.Atl_v3.06_0G000160.1, Soltu.Atl_v3.06_0G000200.1, Soltu.Atl_v3.06_1G000720.1, Soltu.Atl_v3.06_1G000750.1, Soltu.Atl_v3.06_1G000770.1, Soltu.Atl_v3.06_1G000800.1, Soltu.Atl_v3.06_1G000870.1, Soltu.Atl_v3.06_1G000920.1, Soltu.Atl_v3.06_1G000940.1, Soltu.Atl_v3.06_1G000990.1, Soltu.Atl_v3.06_1G001040.1, Soltu.Atl_v3.06_1G001080.1, Soltu.Atl_v3.06_1G001100.1, Soltu.A…
OG0000020	Soltu.Atl_v3.01_2G013840.1, Soltu.Atl_v3.01_2G017250.1, Soltu.Atl_v3.01_4G007650.1, Soltu.Atl_v3.01_4G011130.1, Soltu.Atl_v3.01_4G011550.1, Soltu.Atl_v3.03_0G000790.1, Soltu.Atl_v3.03_0G001110.1, Soltu.Atl_v3.03_3G008640.1, Soltu.Atl_v3.03_3G009900.1, Soltu.Atl_v3.05_0G004520.1, Soltu.Atl_v3.05_0G004530.1, Soltu.Atl_v3.05_3G013480.1, Soltu.Atl_v3.05_4G013270.1, Soltu.Atl_v3.05_4G016220.1, Soltu.A…	Soltu.DM.12G017790.1
OG0000021	Soltu.Atl_v3.01_0G003920.1, Soltu.Atl_v3.01_1G008240.1, Soltu.Atl_v3.01_1G008260.1, Soltu.Atl_v3.01_2G014200.1, Soltu.Atl_v3.01_2G014210.1, Soltu.Atl_v3.01_3G011190.1, Soltu.Atl_v3.01_3G013260.1, Soltu.Atl_v3.01_4G011270.1, Soltu.Atl_v3.01_4G011280.1, Soltu.Atl_v3.02_3G000350.1, Soltu.Atl_v3.03_0G001610.1, Soltu.Atl_v3.03_1G006760.1, Soltu.Atl_v3.03_2G006310.1, Soltu.Atl_v3.03_2G008100.1, Soltu.A…	Soltu.DM.01G017130.1, Soltu.DM.03G008780.1
OG0000022	Soltu.Atl_v3.11_0G010530.1, Soltu.Atl_v3.11_0G010540.1, Soltu.Atl_v3.11_0G010550.1, Soltu.Atl_v3.11_0G010560.1, Soltu.Atl_v3.11_0G010570.1, Soltu.Atl_v3.11_0G010610.1, Soltu.Atl_v3.11_0G010620.1, Soltu.Atl_v3.11_0G010630.1, Soltu.Atl_v3.S058620.1, Soltu.Atl_v3.S058630.1, Soltu.Atl_v3.S058640.1, Soltu.Atl_v3.S071810.1, Soltu.Atl_v3.S071830.1, Soltu.Atl_v3.S072070.1, Soltu.Atl_v3.S072080.1, Soltu.A…
OG0000023	Soltu.Atl_v3.01_0G015960.3, Soltu.Atl_v3.01_3G027070.1, Soltu.Atl_v3.01_3G027120.1, Soltu.Atl_v3.01_3G027240.1, Soltu.Atl_v3.01_3G027310.1, Soltu.Atl_v3.01_4G028910.1, Soltu.Atl_v3.01_4G028940.1, Soltu.Atl_v3.01_4G028970.1, Soltu.Atl_v3.01_4G028980.1, Soltu.Atl_v3.01_4G029010.1, Soltu.Atl_v3.01_4G029050.1, Soltu.Atl_v3.01_4G029060.2, Soltu.Atl_v3.01_4G029070.1, Soltu.Atl_v3.01_4G029110.1, Soltu.A…	Soltu.DM.01G041660.1, Soltu.DM.01G041670.1, Soltu.DM.01G041690.1, Soltu.DM.01G041710.1, Soltu.DM.01G041730.1, Soltu.DM.01G041740.1, Soltu.DM.01G041760.1, Soltu.DM.01G041770.1, Soltu.DM.01G041800.1, Soltu.DM.01G041810.1, Soltu.DM.01G041820.1, Soltu.DM.01G041830.1, Soltu.DM.01G041840.1, Soltu.DM.01G041860.1, Soltu.DM.01G041870.1, Soltu.DM.01G041880.1, Soltu.DM.01G041900.1, Soltu.DM.01G041910.1, Sol…
OG0000024	Soltu.Atl_v3.11_1G017740.3	Soltu.DM.05G017090.1, Soltu.DM.09G011800.1, Soltu.DM.09G017840.1, Soltu.DM.11G018790.1, Soltu.DM.11G018800.1, Soltu.DM.11G018810.1, Soltu.DM.11G018820.2, Soltu.DM.11G018830.1, Soltu.DM.11G020030.2, Soltu.DM.11G023320.1, Soltu.DM.11G023340.1, Soltu.DM.11G023350.1, Soltu.DM.11G023380.1, Soltu.DM.11G023420.1, Soltu.DM.11G023440.1, Soltu.DM.11G023460.1, Soltu.DM.11G023470.1, Soltu.DM.11G023610.1, Sol…
OG0000025	Soltu.Atl_v3.01_0G004900.1, Soltu.Atl_v3.02_4G001490.2, Soltu.Atl_v3.07_4G012460.1, Soltu.Atl_v3.10_0G020060.1, Soltu.Atl_v3.10_1G010620.1, Soltu.Atl_v3.10_2G007320.1, Soltu.Atl_v3.10_2G014610.1, Soltu.Atl_v3.10_3G005700.1, Soltu.Atl_v3.10_3G011610.2, Soltu.Atl_v3.10_3G012100.3, Soltu.Atl_v3.10_3G012160.1	Soltu.DM.01G010530.1, Soltu.DM.02G004420.1, Soltu.DM.04G000760.1, Soltu.DM.04G020580.1, Soltu.DM.05G014610.2, Soltu.DM.07G014560.1, Soltu.DM.07G014890.1, Soltu.DM.10G012070.1, Soltu.DM.10G016000.1, Soltu.DM.10G017120.1, Soltu.DM.10G018200.1, Soltu.DM.10G028470.1, Soltu.DM.10G028480.1, Soltu.DM.10G028490.1, Soltu.DM.10G028520.1, Soltu.DM.10G028600.1, Soltu.DM.10G028620.4, Soltu.DM.10G028720.1, Sol…
OG0000026	Soltu.Atl_v3.01_0G000690.1, Soltu.Atl_v3.01_0G000720.1, Soltu.Atl_v3.01_0G000730.1, Soltu.Atl_v3.01_0G000780.1, Soltu.Atl_v3.01_0G000820.1, Soltu.Atl_v3.01_0G000880.1, Soltu.Atl_v3.01_0G000890.1, Soltu.Atl_v3.01_0G000900.1, Soltu.Atl_v3.01_0G000990.1, Soltu.Atl_v3.01_0G001000.1, Soltu.Atl_v3.01_1G001520.1, Soltu.Atl_v3.01_1G002340.1, Soltu.Atl_v3.01_1G004160.1, Soltu.Atl_v3.01_2G001470.1, Soltu.A…
OG0000027	Soltu.Atl_v3.01_0G003160.1, Soltu.Atl_v3.01_1G004800.1, Soltu.Atl_v3.01_1G009670.1, Soltu.Atl_v3.01_1G012680.1, Soltu.Atl_v3.01_2G009430.1, Soltu.Atl_v3.01_2G010660.1, Soltu.Atl_v3.01_2G015030.1, Soltu.Atl_v3.01_3G005960.1, Soltu.Atl_v3.01_3G011970.1, Soltu.Atl_v3.01_4G008630.1, Soltu.Atl_v3.01_4G008640.1, Soltu.Atl_v3.01_4G016310.1, Soltu.Atl_v3.02_1G000670.1, Soltu.Atl_v3.02_1G001920.1, Soltu.A…	Soltu.DM.02G004600.1, Soltu.DM.03G012240.1, Soltu.DM.10G014270.1, Soltu.DM.12G007720.1
OG0000028	Soltu.Atl_v3.04_0G007790.1, Soltu.Atl_v3.04_0G007800.1, Soltu.Atl_v3.04_0G007810.1, Soltu.Atl_v3.04_0G007820.1, Soltu.Atl_v3.04_0G007860.1, Soltu.Atl_v3.04_0G007870.1, Soltu.Atl_v3.04_0G007880.1, Soltu.Atl_v3.04_0G007910.1, Soltu.Atl_v3.04_0G007920.1, Soltu.Atl_v3.04_0G007930.1, Soltu.Atl_v3.04_0G007960.1, Soltu.Atl_v3.04_0G007970.1, Soltu.Atl_v3.04_0G007980.1, Soltu.Atl_v3.04_0G008030.1, Soltu.A…	Soltu.DM.04G023090.1, Soltu.DM.04G023100.1, Soltu.DM.04G023120.1, Soltu.DM.04G023130.1, Soltu.DM.04G023150.1, Soltu.DM.04G023160.1, Soltu.DM.04G023170.1, Soltu.DM.04G023200.1, Soltu.DM.04G023210.1, Soltu.DM.04G023220.1, Soltu.DM.04G023260.1, Soltu.DM.04G023270.1, Soltu.DM.11G001380.1, Soltu.DM.11G001390.1, Soltu.DM.11G001430.1, Soltu.DM.11G001470.1, Soltu.DM.11G001480.1, Soltu.DM.11G001500.1, Sol…
OG0000029	Soltu.Atl_v3.01_0G000300.1, Soltu.Atl_v3.01_1G023720.1, Soltu.Atl_v3.01_2G018000.1, Soltu.Atl_v3.01_3G014430.1, Soltu.Atl_v3.01_3G016160.1, Soltu.Atl_v3.01_4G011220.1, Soltu.Atl_v3.01_4G015760.1, Soltu.Atl_v3.02_3G011870.1, Soltu.Atl_v3.03_0G002920.1, Soltu.Atl_v3.03_1G017440.1, Soltu.Atl_v3.03_2G021760.1, Soltu.Atl_v3.03_3G022890.1, Soltu.Atl_v3.04_3G012710.1, Soltu.Atl_v3.05_1G004470.1, Soltu.A…
OG0000030	Soltu.Atl_v3.01_0G006070.1, Soltu.Atl_v3.01_2G012310.1, Soltu.Atl_v3.01_2G014920.1, Soltu.Atl_v3.01_3G011270.1, Soltu.Atl_v3.01_4G008980.1, Soltu.Atl_v3.02_2G002920.1, Soltu.Atl_v3.02_3G001170.1, Soltu.Atl_v3.03_0G000980.1, Soltu.Atl_v3.03_2G006370.1, Soltu.Atl_v3.03_2G006940.1, Soltu.Atl_v3.03_2G009440.1, Soltu.Atl_v3.03_3G010200.1, Soltu.Atl_v3.03_4G004650.1, Soltu.Atl_v3.04_0G005530.1, Soltu.A…
OG0000031	Soltu.Atl_v3.01_2G012620.1, Soltu.Atl_v3.01_4G011410.1, Soltu.Atl_v3.02_2G003330.1, Soltu.Atl_v3.02_4G003350.1, Soltu.Atl_v3.03_3G014980.1, Soltu.Atl_v3.04_1G011000.1, Soltu.Atl_v3.05_1G011530.1, Soltu.Atl_v3.06_1G003500.4, Soltu.Atl_v3.06_1G003560.1, Soltu.Atl_v3.06_1G003570.1, Soltu.Atl_v3.06_2G003820.1, Soltu.Atl_v3.06_2G003860.1, Soltu.Atl_v3.06_2G003910.2, Soltu.Atl_v3.06_2G003920.1, Soltu.A…	Soltu.DM.06G007440.1
OG0000032	Soltu.Atl_v3.01_1G019290.1, Soltu.Atl_v3.01_3G018810.1, Soltu.Atl_v3.01_4G021980.1, Soltu.Atl_v3.03_1G008580.1, Soltu.Atl_v3.03_2G008330.1, Soltu.Atl_v3.03_2G008340.1, Soltu.Atl_v3.03_3G012720.1, Soltu.Atl_v3.03_3G012730.1, Soltu.Atl_v3.03_4G005720.1, Soltu.Atl_v3.08_0G005470.1, Soltu.Atl_v3.08_0G005480.1, Soltu.Atl_v3.08_0G005490.1, Soltu.Atl_v3.08_0G005520.1, Soltu.Atl_v3.08_0G005530.1, Soltu.A…
OG0000033	Soltu.Atl_v3.06_2G001760.1, Soltu.Atl_v3.08_2G011870.1, Soltu.Atl_v3.08_3G009120.1, Soltu.Atl_v3.12_1G003260.1, Soltu.Atl_v3.12_1G003270.1, Soltu.Atl_v3.12_2G010120.1	Soltu.DM.04G029360.1, Soltu.DM.04G029390.1, Soltu.DM.04G029550.1, Soltu.DM.05G000650.1, Soltu.DM.06G001440.2, Soltu.DM.06G001460.1, Soltu.DM.06G001480.1, Soltu.DM.06G001490.1, Soltu.DM.06G001500.1, Soltu.DM.06G001560.1, Soltu.DM.06G001570.1, Soltu.DM.06G001590.1, Soltu.DM.06G001600.1, Soltu.DM.06G001620.1, Soltu.DM.06G001640.1, Soltu.DM.06G001650.1, Soltu.DM.06G001670.1, Soltu.DM.06G001710.1, Sol…
OG0000034	Soltu.Atl_v3.04_2G004270.1, Soltu.Atl_v3.04_2G004520.1, Soltu.Atl_v3.04_3G004160.1, Soltu.Atl_v3.04_3G005190.1	Soltu.DM.04G004920.1, Soltu.DM.04G004930.1, Soltu.DM.04G005280.1, Soltu.DM.04G005300.1, Soltu.DM.04G005310.1, Soltu.DM.04G005320.1, Soltu.DM.04G005330.1, Soltu.DM.04G005340.1, Soltu.DM.04G005350.1, Soltu.DM.04G005370.1, Soltu.DM.04G005400.1, Soltu.DM.04G005410.1, Soltu.DM.04G005430.1, Soltu.DM.04G005450.1, Soltu.DM.04G005480.1, Soltu.DM.04G005520.1, Soltu.DM.04G005530.1, Soltu.DM.04G005570.1, Sol…
OG0000035	Soltu.Atl_v3.01_1G012360.1, Soltu.Atl_v3.01_2G004390.1, Soltu.Atl_v3.02_2G002360.1, Soltu.Atl_v3.02_4G002550.1, Soltu.Atl_v3.05_2G010780.1, Soltu.Atl_v3.05_3G014590.1, Soltu.Atl_v3.06_2G009100.1, Soltu.Atl_v3.07_1G007870.1, Soltu.Atl_v3.07_2G007030.1, Soltu.Atl_v3.08_4G004100.1, Soltu.Atl_v3.09_1G001130.1, Soltu.Atl_v3.11_0G004250.1, Soltu.Atl_v3.11_0G004260.1, Soltu.Atl_v3.11_0G006820.1, Soltu.A…
OG0000036	Soltu.Atl_v3.01_0G008600.2, Soltu.Atl_v3.01_2G008310.1, Soltu.Atl_v3.01_2G011540.1, Soltu.Atl_v3.01_2G012280.1, Soltu.Atl_v3.01_2G014300.1, Soltu.Atl_v3.01_3G006700.1, Soltu.Atl_v3.01_3G008500.1, Soltu.Atl_v3.01_4G016600.1, Soltu.Atl_v3.02_1G001200.1, Soltu.Atl_v3.02_3G000680.1, Soltu.Atl_v3.02_4G004240.1, Soltu.Atl_v3.03_2G006330.1, Soltu.Atl_v3.03_3G009650.1, Soltu.Atl_v3.03_3G010650.1, Soltu.A…	Soltu.DM.07G011610.1
OG0000037	Soltu.Atl_v3.04_3G002020.1, Soltu.Atl_v3.05_1G024280.1, Soltu.Atl_v3.05_1G024290.1, Soltu.Atl_v3.05_1G024300.1, Soltu.Atl_v3.05_1G024340.2, Soltu.Atl_v3.08_0G007580.1, Soltu.Atl_v3.11_0G002820.1, Soltu.Atl_v3.11_0G002880.1, Soltu.Atl_v3.11_0G002990.1, Soltu.Atl_v3.11_0G003020.1, Soltu.Atl_v3.11_0G013720.1, Soltu.Atl_v3.11_0G013730.1, Soltu.Atl_v3.11_0G013800.1, Soltu.Atl_v3.11_0G013810.1, Soltu.A…
OG0000038	Soltu.Atl_v3.01_0G008750.1, Soltu.Atl_v3.01_1G016990.1, Soltu.Atl_v3.01_1G018140.1, Soltu.Atl_v3.01_1G018190.1, Soltu.Atl_v3.01_1G018400.1, Soltu.Atl_v3.01_1G018440.1, Soltu.Atl_v3.01_2G020180.1, Soltu.Atl_v3.01_2G022220.1, Soltu.Atl_v3.01_2G022420.1, Soltu.Atl_v3.01_3G015050.1, Soltu.Atl_v3.01_3G017180.1, Soltu.Atl_v3.01_3G017890.1, Soltu.Atl_v3.01_3G017940.1, Soltu.Atl_v3.01_3G018140.1, Soltu.A…	Soltu.DM.01G023390.1, Soltu.DM.01G025570.1, Soltu.DM.01G027880.1, Soltu.DM.01G027950.1, Soltu.DM.01G028130.1, Soltu.DM.01G028160.1, Soltu.DM.02G016840.1, Soltu.DM.04G036270.1, Soltu.DM.05G021290.1, Soltu.DM.10G004810.1, Soltu.DM.11G003420.1, Soltu.DM.12G007650.1
OG0000039	Soltu.Atl_v3.01_1G016950.1, Soltu.Atl_v3.02_0G002020.1, Soltu.Atl_v3.02_1G015970.1, Soltu.Atl_v3.02_1G018400.1, Soltu.Atl_v3.02_1G018440.1, Soltu.Atl_v3.02_1G018450.1, Soltu.Atl_v3.02_1G018490.1, Soltu.Atl_v3.02_1G018530.1, Soltu.Atl_v3.02_2G019040.1, Soltu.Atl_v3.02_2G020770.1, Soltu.Atl_v3.02_2G020790.1, Soltu.Atl_v3.02_2G020860.1, Soltu.Atl_v3.02_2G020900.1, Soltu.Atl_v3.02_2G020940.1, Soltu.A…	Soltu.DM.02G021000.1, Soltu.DM.02G021050.1, Soltu.DM.02G021090.1, Soltu.DM.02G021320.1, Soltu.DM.07G012460.1, Soltu.DM.11G005850.1
OG0000040	Soltu.Atl_v3.09_0G016330.1, Soltu.Atl_v3.09_0G016910.1, Soltu.Atl_v3.09_1G015130.1, Soltu.Atl_v3.09_1G015140.2, Soltu.Atl_v3.09_1G015170.1, Soltu.Atl_v3.09_1G015900.1, Soltu.Atl_v3.09_3G024510.1, Soltu.Atl_v3.09_3G024560.2, Soltu.Atl_v3.09_3G024570.1, Soltu.Atl_v3.09_4G022970.1, Soltu.Atl_v3.09_4G023100.1, Soltu.Atl_v3.11_0G002890.1, Soltu.Atl_v3.11_1G005080.1, Soltu.Atl_v3.11_2G004150.1, Soltu.A…	Soltu.DM.01G021930.1, Soltu.DM.02G001830.1, Soltu.DM.09G030060.1, Soltu.DM.09G030070.1, Soltu.DM.09G030080.1, Soltu.DM.09G030090.1, Soltu.DM.09G030100.1, Soltu.DM.09G030120.1, Soltu.DM.09G030150.1, Soltu.DM.09G030160.1, Soltu.DM.09G030170.1, Soltu.DM.09G030180.1, Soltu.DM.09G030200.1, Soltu.DM.09G030210.1, Soltu.DM.09G030220.1, Soltu.DM.09G030230.1, Soltu.DM.09G030240.1, Soltu.DM.09G030250.1, Sol…
OG0000041	Soltu.Atl_v3.02_1G012120.1, Soltu.Atl_v3.02_2G013930.1, Soltu.Atl_v3.02_2G014130.1, Soltu.Atl_v3.02_3G014180.1, Soltu.Atl_v3.02_3G014340.1, Soltu.Atl_v3.02_3G014350.1, Soltu.Atl_v3.02_3G014360.1, Soltu.Atl_v3.02_3G014380.1, Soltu.Atl_v3.02_3G014400.1, Soltu.Atl_v3.02_4G012680.1, Soltu.Atl_v3.02_4G012850.1, Soltu.Atl_v3.02_4G012920.1, Soltu.Atl_v3.03_1G000720.1, Soltu.Atl_v3.03_1G000770.1, Soltu.A…	Soltu.DM.02G013810.1, Soltu.DM.02G014000.1, Soltu.DM.02G014010.2, Soltu.DM.02G014020.1, Soltu.DM.02G014030.1, Soltu.DM.02G014040.1, Soltu.DM.02G014050.1, Soltu.DM.03G000820.1, Soltu.DM.03G000830.1, Soltu.DM.03G000840.1, Soltu.DM.03G000850.1, Soltu.DM.03G000860.1, Soltu.DM.03G000870.1, Soltu.DM.03G000900.1, Soltu.DM.03G004830.1, Soltu.DM.08G015890.1
OG0000042	Soltu.Atl_v3.02_2G006580.1, Soltu.Atl_v3.03_2G007470.1, Soltu.Atl_v3.03_3G011310.1, Soltu.Atl_v3.04_0G004060.1, Soltu.Atl_v3.04_2G006920.2, Soltu.Atl_v3.04_2G007410.1, Soltu.Atl_v3.04_2G008940.1, Soltu.Atl_v3.04_2G014320.1, Soltu.Atl_v3.04_3G007270.1, Soltu.Atl_v3.04_3G007300.1, Soltu.Atl_v3.04_3G007310.1, Soltu.Atl_v3.04_4G011580.1, Soltu.Atl_v3.05_1G006110.1, Soltu.Atl_v3.05_1G008810.1, Soltu.A…
OG0000043	Soltu.Atl_v3.04_3G006110.1, Soltu.Atl_v3.04_4G006050.1, Soltu.Atl_v3.05_1G023330.1, Soltu.Atl_v3.05_2G023180.1, Soltu.Atl_v3.05_2G023190.1, Soltu.Atl_v3.05_4G022520.1, Soltu.Atl_v3.06_1G015640.1, Soltu.Atl_v3.06_1G015670.1, Soltu.Atl_v3.06_2G027820.1, Soltu.Atl_v3.06_2G028000.1, Soltu.Atl_v3.06_3G021500.1, Soltu.Atl_v3.06_3G021530.1, Soltu.Atl_v3.06_3G021710.1, Soltu.Atl_v3.06_4G021140.1, Soltu.A…	Soltu.DM.04G007380.1, Soltu.DM.04G012200.1, Soltu.DM.04G022140.1, Soltu.DM.05G025140.1, Soltu.DM.05G025150.1, Soltu.DM.06G004290.1, Soltu.DM.06G004300.1, Soltu.DM.06G031270.1, Soltu.DM.06G031290.1, Soltu.DM.06G031330.1, Soltu.DM.06G031350.1, Soltu.DM.11G020500.1, Soltu.DM.11G020520.1, Soltu.DM.11G026280.1
OG0000044	Soltu.Atl_v3.01_0G002270.1, Soltu.Atl_v3.01_2G008620.1, Soltu.Atl_v3.03_1G001030.1, Soltu.Atl_v3.03_1G001070.1, Soltu.Atl_v3.03_1G001090.1, Soltu.Atl_v3.03_1G001210.1, Soltu.Atl_v3.03_1G001260.1, Soltu.Atl_v3.03_1G001300.1, Soltu.Atl_v3.03_2G001040.1, Soltu.Atl_v3.03_2G001080.1, Soltu.Atl_v3.03_2G001100.1, Soltu.Atl_v3.03_2G001210.1, Soltu.Atl_v3.03_2G001260.1, Soltu.Atl_v3.03_2G001300.1, Soltu.A…	Soltu.DM.05G008630.1
OG0000045	Soltu.Atl_v3.01_1G019680.1, Soltu.Atl_v3.01_2G027530.1, Soltu.Atl_v3.01_3G034240.1, Soltu.Atl_v3.02_1G007450.1, Soltu.Atl_v3.02_2G017070.1, Soltu.Atl_v3.02_3G006810.1, Soltu.Atl_v3.02_3G011220.1, Soltu.Atl_v3.02_4G011130.1, Soltu.Atl_v3.03_3G022410.1, Soltu.Atl_v3.04_2G015980.1, Soltu.Atl_v3.04_3G017500.2, Soltu.Atl_v3.06_4G000300.1, Soltu.Atl_v3.06_4G000840.1, Soltu.Atl_v3.06_4G004650.1, Soltu.A…	Soltu.DM.03G004700.1, Soltu.DM.08G023680.1
OG0000046	Soltu.Atl_v3.07_0G002710.1, Soltu.Atl_v3.07_0G004600.1, Soltu.Atl_v3.07_1G006580.1, Soltu.Atl_v3.07_1G006590.1, Soltu.Atl_v3.07_2G006270.1, Soltu.Atl_v3.07_2G006280.1, Soltu.Atl_v3.07_3G006450.1, Soltu.Atl_v3.07_3G006860.1, Soltu.Atl_v3.07_3G006870.1, Soltu.Atl_v3.07_3G006890.1, Soltu.Atl_v3.07_4G006410.1, Soltu.Atl_v3.08_1G004650.1, Soltu.Atl_v3.08_3G006170.1, Soltu.Atl_v3.08_4G008600.1, Soltu.A…	Soltu.DM.07G008090.1, Soltu.DM.09G028780.1, Soltu.DM.09G028790.1, Soltu.DM.09G028920.1, Soltu.DM.10G014520.1
OG0000047	Soltu.Atl_v3.05_1G002500.1, Soltu.Atl_v3.05_1G002530.1, Soltu.Atl_v3.05_1G002550.1, Soltu.Atl_v3.05_1G002570.1, Soltu.Atl_v3.05_1G002590.1, Soltu.Atl_v3.05_1G002620.1, Soltu.Atl_v3.05_1G002640.1, Soltu.Atl_v3.05_1G002700.1, Soltu.Atl_v3.05_1G002710.1, Soltu.Atl_v3.05_1G002720.1, Soltu.Atl_v3.05_1G002730.1, Soltu.Atl_v3.05_1G002770.1, Soltu.Atl_v3.05_2G002480.1, Soltu.Atl_v3.05_2G002490.1, Soltu.A…
OG0000048	Soltu.Atl_v3.01_0G012800.4, Soltu.Atl_v3.01_2G027000.3, Soltu.Atl_v3.02_3G024710.1, Soltu.Atl_v3.03_3G022640.1, Soltu.Atl_v3.03_4G001630.1, Soltu.Atl_v3.05_1G018840.1, Soltu.Atl_v3.05_2G017790.2, Soltu.Atl_v3.06_1G002440.4, Soltu.Atl_v3.06_1G016710.3, Soltu.Atl_v3.06_2G002450.1, Soltu.Atl_v3.06_2G028950.1, Soltu.Atl_v3.06_3G002790.4, Soltu.Atl_v3.06_3G022660.3, Soltu.Atl_v3.06_4G002610.8, Soltu.A…	Soltu.DM.01G034610.2, Soltu.DM.02G023530.1, Soltu.DM.03G003550.1, Soltu.DM.03G022950.1, Soltu.DM.05G019840.1, Soltu.DM.06G002740.1, Soltu.DM.06G032900.1, Soltu.DM.08G004620.1, Soltu.DM.08G028680.2, Soltu.DM.10G005730.1
OG0000049	Soltu.Atl_v3.04_0G010280.1, Soltu.Atl_v3.04_0G010290.1, Soltu.Atl_v3.04_0G010300.1, Soltu.Atl_v3.04_0G010310.1, Soltu.Atl_v3.04_0G010320.1, Soltu.Atl_v3.04_0G010330.1, Soltu.Atl_v3.04_0G010340.1, Soltu.Atl_v3.04_0G010370.1, Soltu.Atl_v3.04_0G010380.1, Soltu.Atl_v3.04_0G010390.2, Soltu.Atl_v3.04_0G010540.1, Soltu.Atl_v3.04_2G010210.1, Soltu.Atl_v3.04_2G010220.1, Soltu.Atl_v3.04_2G010230.1, Soltu.A…	Soltu.DM.04G026450.1, Soltu.DM.04G026480.1, Soltu.DM.04G026490.1
OG0000050	Soltu.Atl_v3.01_1G012400.1, Soltu.Atl_v3.01_2G015340.1, Soltu.Atl_v3.01_2G016180.1, Soltu.Atl_v3.01_3G008730.1, Soltu.Atl_v3.01_3G024220.1, Soltu.Atl_v3.02_0G001610.2, Soltu.Atl_v3.02_1G008150.1, Soltu.Atl_v3.02_3G020880.1, Soltu.Atl_v3.03_3G007660.1, Soltu.Atl_v3.03_3G021300.1, Soltu.Atl_v3.03_4G013100.1, Soltu.Atl_v3.05_1G002470.1, Soltu.Atl_v3.06_1G016300.1, Soltu.Atl_v3.06_4G022170.1, Soltu.A…
OG0000051	Soltu.Atl_v3.03_1G004130.1, Soltu.Atl_v3.03_1G004150.12, Soltu.Atl_v3.03_1G004190.5, Soltu.Atl_v3.03_1G004290.1, Soltu.Atl_v3.03_1G004300.2, Soltu.Atl_v3.03_1G004310.1, Soltu.Atl_v3.03_1G004330.1, Soltu.Atl_v3.03_2G004450.2, Soltu.Atl_v3.03_2G004460.1, Soltu.Atl_v3.03_2G004470.3, Soltu.Atl_v3.03_3G006650.3, Soltu.Atl_v3.03_3G006690.4, Soltu.Atl_v3.03_3G006720.1, Soltu.Atl_v3.03_3G006730.1, Soltu.…	Soltu.DM.03G005130.1
OG0000052	Soltu.Atl_v3.01_0G005190.1, Soltu.Atl_v3.01_2G010780.1, Soltu.Atl_v3.01_2G015020.1, Soltu.Atl_v3.01_3G007620.1, Soltu.Atl_v3.01_3G008770.1, Soltu.Atl_v3.02_2G001070.1, Soltu.Atl_v3.02_4G002970.1, Soltu.Atl_v3.02_4G004050.1, Soltu.Atl_v3.04_0G006360.1, Soltu.Atl_v3.04_0G006700.1, Soltu.Atl_v3.04_3G008320.1, Soltu.Atl_v3.04_4G009990.1, Soltu.Atl_v3.05_3G011470.1, Soltu.Atl_v3.06_3G019070.1, Soltu.A…
OG0000053	Soltu.Atl_v3.01_0G000770.1, Soltu.Atl_v3.01_1G004190.1, Soltu.Atl_v3.01_2G012480.1, Soltu.Atl_v3.03_1G018250.1, Soltu.Atl_v3.03_2G015380.1, Soltu.Atl_v3.03_3G023350.1, Soltu.Atl_v3.09_0G004580.1, Soltu.Atl_v3.09_0G004630.1, Soltu.Atl_v3.09_1G000480.1, Soltu.Atl_v3.09_1G000490.1, Soltu.Atl_v3.09_1G000550.1, Soltu.Atl_v3.09_1G000570.1, Soltu.Atl_v3.09_2G003590.1, Soltu.Atl_v3.09_2G003630.1, Soltu.A…
OG0000054	Soltu.Atl_v3.05_1G024380.2, Soltu.Atl_v3.11_0G002840.1, Soltu.Atl_v3.11_0G003050.1, Soltu.Atl_v3.11_1G005000.1, Soltu.Atl_v3.11_3G004580.1, Soltu.Atl_v3.11_4G006250.1, Soltu.Atl_v3.11_4G006270.3, Soltu.Atl_v3.11_4G006290.2, Soltu.Atl_v3.11_4G006420.2, Soltu.Atl_v3.11_4G006440.1, Soltu.Atl_v3.12_2G019460.2, Soltu.Atl_v3.S012020.2, Soltu.Atl_v3.S012060.1	Soltu.DM.05G004870.1, Soltu.DM.05G004890.1, Soltu.DM.09G015040.1, Soltu.DM.11G007000.1, Soltu.DM.11G007010.1, Soltu.DM.11G007030.1, Soltu.DM.11G007040.1, Soltu.DM.11G007050.1, Soltu.DM.11G007100.1, Soltu.DM.11G007110.1, Soltu.DM.11G007150.1, Soltu.DM.11G007160.1, Soltu.DM.11G007180.1, Soltu.DM.11G007190.1, Soltu.DM.11G007200.1, Soltu.DM.11G007210.1, Soltu.DM.11G007240.1, Soltu.DM.11G007350.1, Sol…
OG0000055	Soltu.Atl_v3.01_0G002250.1, Soltu.Atl_v3.01_0G003990.1, Soltu.Atl_v3.01_0G006050.1, Soltu.Atl_v3.01_0G006620.1, Soltu.Atl_v3.01_1G009330.1, Soltu.Atl_v3.01_2G012260.1, Soltu.Atl_v3.01_2G017070.1, Soltu.Atl_v3.01_4G011400.1, Soltu.Atl_v3.02_1G001940.1, Soltu.Atl_v3.02_1G002380.1, Soltu.Atl_v3.02_2G002940.1, Soltu.Atl_v3.02_3G000100.1, Soltu.Atl_v3.02_3G000420.1, Soltu.Atl_v3.03_1G004250.1, Soltu.A…	Soltu.DM.01G010420.1, Soltu.DM.01G013330.1, Soltu.DM.08G007610.1
OG0000056	Soltu.Atl_v3.01_0G000710.1, Soltu.Atl_v3.01_4G035580.1, Soltu.Atl_v3.02_1G010340.1, Soltu.Atl_v3.02_2G011640.1, Soltu.Atl_v3.02_3G011910.1, Soltu.Atl_v3.03_4G001200.1, Soltu.Atl_v3.05_2G005990.1, Soltu.Atl_v3.06_2G023960.1, Soltu.Atl_v3.06_3G017910.1, Soltu.Atl_v3.07_4G014750.1, Soltu.Atl_v3.09_1G000540.1, Soltu.Atl_v3.09_1G002090.1, Soltu.Atl_v3.09_3G001950.1, Soltu.Atl_v3.09_3G006060.1, Soltu.A…
OG0000057	Soltu.Atl_v3.01_0G007080.1, Soltu.Atl_v3.01_3G006880.1, Soltu.Atl_v3.01_4G010830.1, Soltu.Atl_v3.01_4G012860.1, Soltu.Atl_v3.02_1G001020.1, Soltu.Atl_v3.02_3G004080.1, Soltu.Atl_v3.03_1G006440.1, Soltu.Atl_v3.03_3G008860.1, Soltu.Atl_v3.05_0G004450.1, Soltu.Atl_v3.05_1G013810.1, Soltu.Atl_v3.05_2G014320.1, Soltu.Atl_v3.05_3G017190.1, Soltu.Atl_v3.05_4G013610.1, Soltu.Atl_v3.05_4G014620.1, Soltu.A…	Soltu.DM.11G014430.1
OG0000058	Soltu.Atl_v3.10_0G011000.1, Soltu.Atl_v3.10_0G011020.2, Soltu.Atl_v3.10_0G011090.1, Soltu.Atl_v3.10_0G011100.1, Soltu.Atl_v3.10_0G011170.1, Soltu.Atl_v3.10_0G011190.1, Soltu.Atl_v3.10_0G011210.1, Soltu.Atl_v3.10_0G011220.1, Soltu.Atl_v3.10_0G011240.1, Soltu.Atl_v3.10_0G011350.1, Soltu.Atl_v3.10_0G011980.1, Soltu.Atl_v3.10_1G007060.1, Soltu.Atl_v3.10_1G007080.1, Soltu.Atl_v3.10_1G007100.1, Soltu.A…
OG0000059	Soltu.Atl_v3.02_1G014170.1, Soltu.Atl_v3.02_1G014180.1, Soltu.Atl_v3.02_2G017020.1, Soltu.Atl_v3.02_2G017050.1, Soltu.Atl_v3.02_3G017710.1, Soltu.Atl_v3.02_3G017720.1, Soltu.Atl_v3.02_4G014930.1, Soltu.Atl_v3.02_4G014940.1, Soltu.Atl_v3.02_4G014970.1, Soltu.Atl_v3.05_1G014910.1, Soltu.Atl_v3.05_4G011260.1, Soltu.Atl_v3.12_2G013970.1, Soltu.Atl_v3.12_2G013990.1, Soltu.Atl_v3.12_2G014000.1, Soltu.A…
OG0000060	Soltu.Atl_v3.01_0G000650.1, Soltu.Atl_v3.01_0G000760.1, Soltu.Atl_v3.01_0G000870.1, Soltu.Atl_v3.01_1G004120.1, Soltu.Atl_v3.01_1G004150.1, Soltu.Atl_v3.01_1G004210.1, Soltu.Atl_v3.01_1G004250.1, Soltu.Atl_v3.01_2G001580.1, Soltu.Atl_v3.01_2G004050.1, Soltu.Atl_v3.01_2G004370.1, Soltu.Atl_v3.01_2G004440.1, Soltu.Atl_v3.01_2G004510.1, Soltu.Atl_v3.01_2G004650.1, Soltu.Atl_v3.01_2G004730.1, Soltu.A…	Soltu.DM.01G001270.1, Soltu.DM.01G001310.1, Soltu.DM.01G004030.1
OG0000061	Soltu.Atl_v3.01_1G011980.1, Soltu.Atl_v3.01_2G009570.1, Soltu.Atl_v3.01_2G009580.1, Soltu.Atl_v3.01_3G008070.1, Soltu.Atl_v3.01_4G011830.1, Soltu.Atl_v3.02_4G001010.1, Soltu.Atl_v3.03_4G008770.1, Soltu.Atl_v3.05_1G013410.1, Soltu.Atl_v3.05_1G015260.1, Soltu.Atl_v3.05_1G015850.1, Soltu.Atl_v3.05_2G014300.1, Soltu.Atl_v3.05_3G017150.1, Soltu.Atl_v3.05_3G017170.1, Soltu.Atl_v3.05_3G017180.1, Soltu.A…	Soltu.DM.01G016320.1, Soltu.DM.04G015240.1, Soltu.DM.10G013800.1
OG0000062	Soltu.Atl_v3.05_1G001980.2, Soltu.Atl_v3.05_1G001990.1, Soltu.Atl_v3.05_1G002010.2, Soltu.Atl_v3.05_1G002020.2, Soltu.Atl_v3.05_1G002030.1, Soltu.Atl_v3.05_1G002050.1, Soltu.Atl_v3.05_1G002070.1, Soltu.Atl_v3.05_1G002100.1, Soltu.Atl_v3.05_1G002120.9, Soltu.Atl_v3.05_1G002130.7, Soltu.Atl_v3.05_1G002140.1, Soltu.Atl_v3.05_1G002150.1, Soltu.Atl_v3.05_1G002160.2, Soltu.Atl_v3.05_1G002190.1, Soltu.A…	Soltu.DM.05G002650.1
OG0000063	Soltu.Atl_v3.01_2G006610.1, Soltu.Atl_v3.01_2G013630.1, Soltu.Atl_v3.03_1G006380.1, Soltu.Atl_v3.03_3G009770.1, Soltu.Atl_v3.04_0G004340.1, Soltu.Atl_v3.05_1G013060.1, Soltu.Atl_v3.05_2G012550.1, Soltu.Atl_v3.05_3G014580.1, Soltu.Atl_v3.05_4G002830.1, Soltu.Atl_v3.05_4G011430.1, Soltu.Atl_v3.06_0G003610.1, Soltu.Atl_v3.06_0G003740.1, Soltu.Atl_v3.06_2G004270.1, Soltu.Atl_v3.06_3G005830.1, Soltu.A…
OG0000064	Soltu.Atl_v3.01_4G005960.1, Soltu.Atl_v3.02_2G004250.1, Soltu.Atl_v3.03_2G008400.1, Soltu.Atl_v3.03_4G005760.1, Soltu.Atl_v3.05_0G003100.1, Soltu.Atl_v3.05_0G003110.1, Soltu.Atl_v3.05_1G016880.1, Soltu.Atl_v3.05_1G016910.1, Soltu.Atl_v3.05_1G018020.1, Soltu.Atl_v3.05_2G015510.1, Soltu.Atl_v3.05_4G013840.1, Soltu.Atl_v3.05_4G016530.1, Soltu.Atl_v3.06_0G001030.2, Soltu.Atl_v3.09_0G008330.1, Soltu.A…	Soltu.DM.05G018930.1
OG0000065	Soltu.Atl_v3.01_0G007030.1, Soltu.Atl_v3.01_2G013130.1, Soltu.Atl_v3.01_3G012560.1, Soltu.Atl_v3.02_4G001110.1, Soltu.Atl_v3.05_1G014560.1, Soltu.Atl_v3.05_1G014740.1, Soltu.Atl_v3.05_1G014750.1, Soltu.Atl_v3.05_1G017310.1, Soltu.Atl_v3.06_2G005210.1, Soltu.Atl_v3.06_2G005220.1, Soltu.Atl_v3.07_3G007880.2, Soltu.Atl_v3.07_3G008610.1, Soltu.Atl_v3.07_4G013240.1, Soltu.Atl_v3.07_4G013250.1, Soltu.A…	Soltu.DM.04G016300.1, Soltu.DM.05G015640.1, Soltu.DM.12G000910.1
OG0000066	Soltu.Atl_v3.04_1G004070.1, Soltu.Atl_v3.04_1G008890.1, Soltu.Atl_v3.04_2G007270.1, Soltu.Atl_v3.04_3G003280.1, Soltu.Atl_v3.04_4G003240.1, Soltu.Atl_v3.04_4G003290.1, Soltu.Atl_v3.04_4G003300.1, Soltu.Atl_v3.04_4G003340.1, Soltu.Atl_v3.04_4G007370.1, Soltu.Atl_v3.S101470.1, Soltu.Atl_v3.S156180.1	Soltu.DM.04G003820.1, Soltu.DM.04G003830.1, Soltu.DM.04G003840.1, Soltu.DM.04G003850.1, Soltu.DM.04G003860.1, Soltu.DM.04G003890.1, Soltu.DM.04G003900.1, Soltu.DM.04G003910.1, Soltu.DM.04G003920.1, Soltu.DM.04G003930.1, Soltu.DM.04G003940.1, Soltu.DM.04G003960.1, Soltu.DM.04G003970.1, Soltu.DM.04G003990.1, Soltu.DM.04G010350.1, Soltu.DM.04G011100.1, Soltu.DM.04G011150.1, Soltu.DM.04G011280.1, Sol…
OG0000067	Soltu.Atl_v3.03_1G001050.1, Soltu.Atl_v3.03_1G001060.1, Soltu.Atl_v3.03_1G001280.1, Soltu.Atl_v3.03_2G001060.1, Soltu.Atl_v3.03_2G001070.1, Soltu.Atl_v3.03_2G001280.1, Soltu.Atl_v3.03_3G001260.1, Soltu.Atl_v3.03_3G002950.1, Soltu.Atl_v3.03_3G002960.1, Soltu.Atl_v3.03_3G003020.1, Soltu.Atl_v3.03_3G003060.1, Soltu.Atl_v3.03_3G003160.1, Soltu.Atl_v3.03_3G003290.1, Soltu.Atl_v3.03_3G003310.1, Soltu.A…	Soltu.DM.03G001580.1
OG0000068	Soltu.Atl_v3.07_0G010910.1, Soltu.Atl_v3.07_0G010930.2, Soltu.Atl_v3.07_0G010940.2, Soltu.Atl_v3.07_0G010950.1, Soltu.Atl_v3.07_0G010960.1, Soltu.Atl_v3.07_0G010970.2, Soltu.Atl_v3.07_0G010990.2, Soltu.Atl_v3.07_0G011000.1, Soltu.Atl_v3.07_1G018500.1, Soltu.Atl_v3.07_1G018510.1, Soltu.Atl_v3.07_1G018530.1, Soltu.Atl_v3.07_1G018540.2, Soltu.Atl_v3.07_1G018550.1, Soltu.Atl_v3.07_2G017200.1, Soltu.A…
OG0000069	Soltu.Atl_v3.09_1G011370.1, Soltu.Atl_v3.09_1G011400.1, Soltu.Atl_v3.09_1G011420.1, Soltu.Atl_v3.09_1G011440.1, Soltu.Atl_v3.09_1G011480.1, Soltu.Atl_v3.09_1G014140.1, Soltu.Atl_v3.09_1G014170.1, Soltu.Atl_v3.09_2G017920.1, Soltu.Atl_v3.09_2G018170.1, Soltu.Atl_v3.09_2G018200.1, Soltu.Atl_v3.09_3G020700.1, Soltu.Atl_v3.09_3G020720.1, Soltu.Atl_v3.09_3G020740.2, Soltu.Atl_v3.09_3G020750.1, Soltu.A…	Soltu.DM.09G026280.1, Soltu.DM.09G026300.1, Soltu.DM.09G026360.1, Soltu.DM.09G026370.1, Soltu.DM.09G026380.1, Soltu.DM.09G026390.2, Soltu.DM.09G026410.3, Soltu.DM.09G026430.1, Soltu.DM.09G026440.1, Soltu.DM.09G029390.1
OG0000070	Soltu.Atl_v3.07_3G008920.1, Soltu.Atl_v3.07_4G008400.1, Soltu.Atl_v3.09_0G012370.1, Soltu.Atl_v3.09_0G012380.1, Soltu.Atl_v3.09_1G005210.1, Soltu.Atl_v3.09_2G011050.1, Soltu.Atl_v3.09_3G016830.1, Soltu.Atl_v3.09_3G016840.1, Soltu.Atl_v3.09_4G012960.1, Soltu.Atl_v3.09_4G015490.1, Soltu.Atl_v3.09_4G015500.1, Soltu.Atl_v3.10_0G002480.1, Soltu.Atl_v3.10_0G002490.1, Soltu.Atl_v3.10_1G004950.1, Soltu.A…
OG0000071	Soltu.Atl_v3.01_0G013340.1, Soltu.Atl_v3.01_1G011380.1, Soltu.Atl_v3.01_1G014470.1, Soltu.Atl_v3.01_1G022870.1, Soltu.Atl_v3.01_2G004940.1, Soltu.Atl_v3.01_3G021870.1, Soltu.Atl_v3.03_1G008530.1, Soltu.Atl_v3.03_1G030800.1, Soltu.Atl_v3.03_2G008310.1, Soltu.Atl_v3.03_3G006910.1, Soltu.Atl_v3.03_4G005700.1, Soltu.Atl_v3.04_1G013950.1, Soltu.Atl_v3.04_2G003870.1, Soltu.Atl_v3.04_2G009450.1, Soltu.A…
OG0000072	Soltu.Atl_v3.03_1G021460.1, Soltu.Atl_v3.03_1G021470.1, Soltu.Atl_v3.03_1G021500.1, Soltu.Atl_v3.03_1G021540.1, Soltu.Atl_v3.03_1G021550.1, Soltu.Atl_v3.03_1G021640.1, Soltu.Atl_v3.03_2G019290.1, Soltu.Atl_v3.03_2G019310.1, Soltu.Atl_v3.03_3G027130.1, Soltu.Atl_v3.03_3G027230.1, Soltu.Atl_v3.03_4G017810.1, Soltu.Atl_v3.03_4G017830.1, Soltu.Atl_v3.03_4G017870.1, Soltu.Atl_v3.03_4G017950.1	Soltu.DM.03G025360.1, Soltu.DM.03G025370.1, Soltu.DM.03G025380.1, Soltu.DM.03G025390.1, Soltu.DM.03G025400.1, Soltu.DM.03G025410.1, Soltu.DM.03G025420.1, Soltu.DM.03G025430.1, Soltu.DM.03G025440.1, Soltu.DM.03G025450.1, Soltu.DM.03G025460.1, Soltu.DM.03G025470.1, Soltu.DM.03G025480.1, Soltu.DM.03G025490.1, Soltu.DM.03G025500.1, Soltu.DM.03G025510.1, Soltu.DM.03G025540.1, Soltu.DM.03G025550.1, Sol…
OG0000073	Soltu.Atl_v3.01_1G020570.1, Soltu.Atl_v3.02_1G009790.1, Soltu.Atl_v3.03_1G007910.1, Soltu.Atl_v3.03_1G007920.1, Soltu.Atl_v3.03_1G007950.1, Soltu.Atl_v3.03_1G024410.1, Soltu.Atl_v3.03_2G007640.1, Soltu.Atl_v3.03_2G007650.1, Soltu.Atl_v3.03_2G021840.1, Soltu.Atl_v3.03_2G021850.1, Soltu.Atl_v3.03_2G022070.1, Soltu.Atl_v3.03_3G012080.1, Soltu.Atl_v3.03_3G012090.1, Soltu.Atl_v3.03_3G012110.1, Soltu.A…
OG0000074	Soltu.Atl_v3.01_0G014050.1, Soltu.Atl_v3.01_0G014070.1, Soltu.Atl_v3.01_1G001510.2, Soltu.Atl_v3.01_1G024930.1, Soltu.Atl_v3.01_1G024960.1, Soltu.Atl_v3.01_1G024970.1, Soltu.Atl_v3.01_1G024980.1, Soltu.Atl_v3.01_1G025000.1, Soltu.Atl_v3.01_2G001460.1, Soltu.Atl_v3.01_2G001500.1, Soltu.Atl_v3.01_2G001520.1, Soltu.Atl_v3.01_2G029610.1, Soltu.Atl_v3.01_2G029630.1, Soltu.Atl_v3.01_2G029650.1, Soltu.A…	Soltu.DM.01G037710.1, Soltu.DM.01G037730.1, Soltu.DM.01G037740.1, Soltu.DM.01G037750.1
OG0000075	Soltu.Atl_v3.09_1G012760.1, Soltu.Atl_v3.09_1G012780.1, Soltu.Atl_v3.09_1G012810.1, Soltu.Atl_v3.09_1G012820.1, Soltu.Atl_v3.09_1G012830.1, Soltu.Atl_v3.09_1G012860.1, Soltu.Atl_v3.09_1G012900.1, Soltu.Atl_v3.09_1G013010.1, Soltu.Atl_v3.09_2G018910.1, Soltu.Atl_v3.09_2G018930.7, Soltu.Atl_v3.09_2G018940.1, Soltu.Atl_v3.09_2G018950.1, Soltu.Atl_v3.09_2G018960.1, Soltu.Atl_v3.09_3G023090.1, Soltu.A…
OG0000076	Soltu.Atl_v3.03_3G020260.1, Soltu.Atl_v3.04_0G004560.1, Soltu.Atl_v3.10_2G005450.1, Soltu.Atl_v3.11_0G001930.1, Soltu.Atl_v3.11_0G001980.1, Soltu.Atl_v3.11_0G002060.1, Soltu.Atl_v3.11_1G001230.1, Soltu.Atl_v3.11_1G001280.1, Soltu.Atl_v3.11_1G001290.1, Soltu.Atl_v3.11_1G001380.1, Soltu.Atl_v3.11_3G001170.1, Soltu.Atl_v3.11_3G001180.1, Soltu.Atl_v3.11_3G001230.1, Soltu.Atl_v3.11_4G001400.1, Soltu.A…
OG0000077	Soltu.Atl_v3.02_0G000740.1, Soltu.Atl_v3.02_0G000750.3, Soltu.Atl_v3.02_2G014460.1, Soltu.Atl_v3.02_2G014470.1, Soltu.Atl_v3.02_3G014750.1, Soltu.Atl_v3.02_3G014760.1, Soltu.Atl_v3.03_1G000860.1, Soltu.Atl_v3.03_2G000870.1, Soltu.Atl_v3.03_3G001060.1, Soltu.Atl_v3.03_4G000960.1, Soltu.Atl_v3.06_1G000240.1, Soltu.Atl_v3.06_1G000250.1, Soltu.Atl_v3.06_2G000390.1, Soltu.Atl_v3.06_2G000400.1, Soltu.A…	Soltu.DM.02G014390.1, Soltu.DM.02G014400.1, Soltu.DM.03G000960.1, Soltu.DM.06G000380.1, Soltu.DM.12G002100.1, Soltu.DM.12G002130.1
OG0000078	Soltu.Atl_v3.10_0G006930.1, Soltu.Atl_v3.10_0G006950.1, Soltu.Atl_v3.10_2G009480.1, Soltu.Atl_v3.10_3G004540.1, Soltu.Atl_v3.10_3G004590.1, Soltu.Atl_v3.10_3G004610.1, Soltu.Atl_v3.10_3G007030.2	Soltu.DM.05G013030.1, Soltu.DM.10G015350.1, Soltu.DM.10G016590.1, Soltu.DM.10G016640.1, Soltu.DM.10G020260.1, Soltu.DM.10G021540.1, Soltu.DM.10G021550.1, Soltu.DM.10G021560.1, Soltu.DM.10G021580.1, Soltu.DM.10G021590.1, Soltu.DM.10G021640.1, Soltu.DM.10G021660.1, Soltu.DM.10G021670.1, Soltu.DM.10G021680.1, Soltu.DM.10G021700.2, Soltu.DM.10G021840.1, Soltu.DM.10G021850.1, Soltu.DM.10G022090.1, Sol…
OG0000079	Soltu.Atl_v3.04_0G012320.1, Soltu.Atl_v3.04_1G014450.1, Soltu.Atl_v3.04_1G014520.2, Soltu.Atl_v3.04_2G012670.1, Soltu.Atl_v3.04_2G012820.1, Soltu.Atl_v3.04_3G014530.2, Soltu.Atl_v3.04_3G014570.1, Soltu.Atl_v3.04_3G014640.1, Soltu.Atl_v3.04_3G014700.1, Soltu.Atl_v3.06_3G007110.1, Soltu.Atl_v3.12_0G004510.1, Soltu.Atl_v3.12_0G004530.1	Soltu.DM.04G024250.1, Soltu.DM.04G029330.1, Soltu.DM.04G029340.1, Soltu.DM.04G029370.1, Soltu.DM.04G029380.1, Soltu.DM.04G029400.1, Soltu.DM.04G029410.1, Soltu.DM.04G029450.1, Soltu.DM.04G029480.1, Soltu.DM.04G029490.1, Soltu.DM.04G029510.2, Soltu.DM.04G029530.1, Soltu.DM.04G029540.1, Soltu.DM.04G029560.1, Soltu.DM.04G029570.1, Soltu.DM.04G029590.1, Soltu.DM.04G029600.1, Soltu.DM.04G032910.2, Sol…
OG0000080		Soltu.DM.02G001030.1, Soltu.DM.04G018390.1, Soltu.DM.06G000800.1, Soltu.DM.06G000810.1, Soltu.DM.06G000830.1, Soltu.DM.06G000840.1, Soltu.DM.06G000860.1, Soltu.DM.06G000870.1, Soltu.DM.06G000880.1, Soltu.DM.06G000900.1, Soltu.DM.06G000910.1, Soltu.DM.06G000920.1, Soltu.DM.06G000930.1, Soltu.DM.06G000940.1, Soltu.DM.06G000950.1, Soltu.DM.06G000960.1, Soltu.DM.06G001240.2, Soltu.DM.06G001250.1, Sol…
OG0000081		Soltu.DM.01G006880.1, Soltu.DM.01G010560.1, Soltu.DM.03G006290.1, Soltu.DM.04G000970.1, Soltu.DM.04G000980.1, Soltu.DM.04G001000.1, Soltu.DM.04G001400.1, Soltu.DM.04G001410.1, Soltu.DM.04G001880.1, Soltu.DM.04G001890.2, Soltu.DM.04G002670.1, Soltu.DM.04G002740.1, Soltu.DM.04G002760.1, Soltu.DM.04G002770.1, Soltu.DM.04G002790.2, Soltu.DM.04G002800.1, Soltu.DM.04G002810.1, Soltu.DM.04G002850.1, Sol…
OG0000082	Soltu.Atl_v3.03_1G008950.1, Soltu.Atl_v3.03_1G008970.1, Soltu.Atl_v3.03_2G004290.1, Soltu.Atl_v3.03_2G008740.1, Soltu.Atl_v3.03_2G008760.1, Soltu.Atl_v3.06_2G003550.1, Soltu.Atl_v3.09_2G005230.1, Soltu.Atl_v3.09_2G005250.1, Soltu.Atl_v3.09_2G005260.1, Soltu.Atl_v3.09_3G003830.1, Soltu.Atl_v3.10_1G004210.1, Soltu.Atl_v3.10_3G006410.1, Soltu.Atl_v3.10_4G005640.1, Soltu.Atl_v3.S106300.1	Soltu.DM.03G004870.1, Soltu.DM.03G004900.1, Soltu.DM.03G004920.2, Soltu.DM.03G011440.1, Soltu.DM.03G011450.1, Soltu.DM.03G011460.1, Soltu.DM.03G011480.1, Soltu.DM.03G011490.1, Soltu.DM.05G026870.1, Soltu.DM.09G005690.1, Soltu.DM.09G005700.1, Soltu.DM.09G005710.1, Soltu.DM.09G005720.1, Soltu.DM.10G005900.1, Soltu.DM.10G020990.1, Soltu.DM.S001510.1, Soltu.DM.S001520.1
OG0000083	Soltu.Atl_v3.01_1G001390.1, Soltu.Atl_v3.01_3G003660.1, Soltu.Atl_v3.01_4G003690.1, Soltu.Atl_v3.04_1G001320.1, Soltu.Atl_v3.04_1G001380.1, Soltu.Atl_v3.04_1G001550.1, Soltu.Atl_v3.04_1G001670.1, Soltu.Atl_v3.04_1G001720.1, Soltu.Atl_v3.04_1G001730.1, Soltu.Atl_v3.04_1G001960.1, Soltu.Atl_v3.04_1G009870.1, Soltu.Atl_v3.04_2G001540.1, Soltu.Atl_v3.04_2G001580.1, Soltu.Atl_v3.04_2G001600.1, Soltu.A…	Soltu.DM.04G001720.1
OG0000084	Soltu.Atl_v3.03_1G009280.2, Soltu.Atl_v3.03_2G008940.2, Soltu.Atl_v3.03_3G013530.2, Soltu.Atl_v3.03_4G006110.2, Soltu.Atl_v3.04_1G007310.2, Soltu.Atl_v3.10_0G009990.1, Soltu.Atl_v3.10_0G017010.1, Soltu.Atl_v3.10_0G019690.1, Soltu.Atl_v3.10_0G019890.1, Soltu.Atl_v3.10_2G008160.1, Soltu.Atl_v3.10_4G005100.1, Soltu.Atl_v3.11_0G004450.1, Soltu.Atl_v3.11_0G011940.1, Soltu.Atl_v3.11_1G006610.1, Soltu.A…	Soltu.DM.01G043980.1, Soltu.DM.01G043990.1, Soltu.DM.03G011750.1, Soltu.DM.04G007480.1, Soltu.DM.04G026940.1, Soltu.DM.04G026960.1, Soltu.DM.05G024990.1, Soltu.DM.06G031460.1, Soltu.DM.10G020560.1, Soltu.DM.10G026890.1, Soltu.DM.11G008990.1, Soltu.DM.11G020330.1
OG0000085	Soltu.Atl_v3.02_1G015230.1, Soltu.Atl_v3.02_1G030060.1, Soltu.Atl_v3.02_4G016240.1, Soltu.Atl_v3.02_4G016250.1, Soltu.Atl_v3.03_3G016950.1, Soltu.Atl_v3.03_4G008030.1, Soltu.Atl_v3.03_4G018830.1, Soltu.Atl_v3.12_0G005650.1, Soltu.Atl_v3.12_0G005660.1, Soltu.Atl_v3.12_2G013870.1, Soltu.Atl_v3.12_2G016770.1, Soltu.Atl_v3.12_3G010990.1, Soltu.Atl_v3.12_3G016390.1, Soltu.Atl_v3.S005230.1, Soltu.Atl_v…	Soltu.DM.02G018370.1, Soltu.DM.02G018380.1, Soltu.DM.02G018420.1, Soltu.DM.02G018440.1, Soltu.DM.02G018450.1, Soltu.DM.02G032890.1, Soltu.DM.03G014980.1, Soltu.DM.03G026400.1, Soltu.DM.09G018730.1, Soltu.DM.11G014240.1, Soltu.DM.12G012740.1, Soltu.DM.12G012750.1, Soltu.DM.12G012770.1, Soltu.DM.12G012790.1, Soltu.DM.12G016690.1
OG0000086	Soltu.Atl_v3.06_0G009300.1, Soltu.Atl_v3.06_0G009310.1, Soltu.Atl_v3.06_0G009340.1, Soltu.Atl_v3.06_0G009370.1, Soltu.Atl_v3.06_0G009420.1, Soltu.Atl_v3.06_0G010820.1, Soltu.Atl_v3.06_0G010830.1, Soltu.Atl_v3.06_0G010880.1, Soltu.Atl_v3.06_0G010910.1, Soltu.Atl_v3.06_0G010950.1, Soltu.Atl_v3.06_0G011320.1, Soltu.Atl_v3.06_0G011350.1, Soltu.Atl_v3.06_0G011390.1, Soltu.Atl_v3.06_0G011410.1, Soltu.A…
OG0000087	Soltu.Atl_v3.08_0G005570.1, Soltu.Atl_v3.08_0G005580.1, Soltu.Atl_v3.08_0G005590.1, Soltu.Atl_v3.08_0G005660.1, Soltu.Atl_v3.08_0G005670.1, Soltu.Atl_v3.08_0G005910.1, Soltu.Atl_v3.08_0G005930.1, Soltu.Atl_v3.08_0G005980.1, Soltu.Atl_v3.08_1G000810.1, Soltu.Atl_v3.08_1G000820.1, Soltu.Atl_v3.08_1G000830.1, Soltu.Atl_v3.08_1G010330.1, Soltu.Atl_v3.08_3G001180.1, Soltu.Atl_v3.08_3G001190.1, Soltu.A…
OG0000088	Soltu.Atl_v3.01_1G005450.1, Soltu.Atl_v3.01_2G012340.1, Soltu.Atl_v3.03_3G009110.1, Soltu.Atl_v3.05_3G015570.1, Soltu.Atl_v3.06_0G011600.1, Soltu.Atl_v3.06_2G012180.1, Soltu.Atl_v3.07_1G005480.1, Soltu.Atl_v3.08_4G003460.1, Soltu.Atl_v3.09_2G011220.1, Soltu.Atl_v3.10_2G005030.1, Soltu.Atl_v3.11_0G008390.1, Soltu.Atl_v3.11_0G009180.1, Soltu.Atl_v3.11_1G008550.1, Soltu.Atl_v3.11_2G004810.1, Soltu.A…
OG0000089	Soltu.Atl_v3.01_1G020620.1, Soltu.Atl_v3.02_3G016340.1, Soltu.Atl_v3.03_3G020660.1, Soltu.Atl_v3.03_4G015770.1, Soltu.Atl_v3.04_0G002590.1, Soltu.Atl_v3.04_1G005310.1, Soltu.Atl_v3.04_2G007020.1, Soltu.Atl_v3.04_2G013610.1, Soltu.Atl_v3.04_3G010860.1, Soltu.Atl_v3.05_2G009190.1, Soltu.Atl_v3.05_2G017170.1, Soltu.Atl_v3.06_0G012290.1, Soltu.Atl_v3.07_3G013400.1, Soltu.Atl_v3.09_1G003920.1, Soltu.A…	Soltu.DM.05G018300.1
OG0000090	Soltu.Atl_v3.01_0G006080.1, Soltu.Atl_v3.01_1G012820.1, Soltu.Atl_v3.01_3G008510.1, Soltu.Atl_v3.03_1G009770.1, Soltu.Atl_v3.03_3G007890.1, Soltu.Atl_v3.03_4G004380.1, Soltu.Atl_v3.05_1G011650.1, Soltu.Atl_v3.05_2G011380.1, Soltu.Atl_v3.05_4G010560.1, Soltu.Atl_v3.05_4G015910.1, Soltu.Atl_v3.06_0G005790.1, Soltu.Atl_v3.06_2G004820.1, Soltu.Atl_v3.06_2G007630.1, Soltu.Atl_v3.06_4G005460.1, Soltu.A…
OG0000091	Soltu.Atl_v3.03_2G004100.1, Soltu.Atl_v3.12_0G001670.1, Soltu.Atl_v3.12_2G005450.1, Soltu.Atl_v3.12_2G005460.1, Soltu.Atl_v3.12_2G015210.1, Soltu.Atl_v3.12_2G015720.1, Soltu.Atl_v3.12_2G015730.1, Soltu.Atl_v3.12_2G015790.1, Soltu.Atl_v3.12_2G016180.1, Soltu.Atl_v3.12_2G017300.1, Soltu.Atl_v3.12_3G004540.1, Soltu.Atl_v3.12_3G004550.1, Soltu.Atl_v3.12_3G015400.1, Soltu.Atl_v3.12_3G015430.1, Soltu.A…	Soltu.DM.12G004640.1, Soltu.DM.12G018450.1
OG0000092	Soltu.Atl_v3.04_1G020160.1, Soltu.Atl_v3.04_1G020430.1, Soltu.Atl_v3.04_1G020440.1, Soltu.Atl_v3.04_1G020500.1, Soltu.Atl_v3.04_1G020510.1, Soltu.Atl_v3.04_2G018990.1, Soltu.Atl_v3.04_3G020350.1, Soltu.Atl_v3.04_3G020360.1, Soltu.Atl_v3.04_3G020420.1, Soltu.Atl_v3.04_4G020720.1, Soltu.Atl_v3.04_4G020750.1, Soltu.Atl_v3.08_2G010120.1, Soltu.Atl_v3.08_2G010130.1, Soltu.Atl_v3.08_3G007100.1, Soltu.A…
OG0000093	Soltu.Atl_v3.01_1G017120.1, Soltu.Atl_v3.02_1G001580.1, Soltu.Atl_v3.02_1G013340.1, Soltu.Atl_v3.02_2G022190.1, Soltu.Atl_v3.03_3G025450.1, Soltu.Atl_v3.04_1G004140.1, Soltu.Atl_v3.04_1G008970.1, Soltu.Atl_v3.04_2G007690.1, Soltu.Atl_v3.04_3G009370.1, Soltu.Atl_v3.04_4G007450.1, Soltu.Atl_v3.05_3G006260.1, Soltu.Atl_v3.05_3G013970.2, Soltu.Atl_v3.05_4G006480.1, Soltu.Atl_v3.05_4G011730.2, Soltu.A…
OG0000094	Soltu.Atl_v3.02_1G020010.1, Soltu.Atl_v3.02_1G020020.1, Soltu.Atl_v3.02_1G020060.1, Soltu.Atl_v3.02_1G020080.1, Soltu.Atl_v3.02_1G020090.1, Soltu.Atl_v3.02_1G020100.1, Soltu.Atl_v3.02_1G020110.1, Soltu.Atl_v3.02_1G020120.1, Soltu.Atl_v3.02_1G020790.1, Soltu.Atl_v3.02_1G020800.1, Soltu.Atl_v3.02_1G020810.1, Soltu.Atl_v3.02_1G020860.1, Soltu.Atl_v3.02_1G020870.1, Soltu.Atl_v3.02_1G020880.1, Soltu.A…
OG0000095	Soltu.Atl_v3.01_4G004870.1, Soltu.Atl_v3.05_0G005030.1, Soltu.Atl_v3.05_1G015550.1, Soltu.Atl_v3.05_2G005910.1, Soltu.Atl_v3.06_0G008980.1, Soltu.Atl_v3.06_0G010500.1, Soltu.Atl_v3.07_2G005500.1, Soltu.Atl_v3.07_3G008810.1, Soltu.Atl_v3.07_4G008290.1, Soltu.Atl_v3.10_2G006110.1, Soltu.Atl_v3.10_2G008690.1, Soltu.Atl_v3.10_3G003880.1, Soltu.Atl_v3.11_0G009450.1, Soltu.Atl_v3.11_1G010760.1, Soltu.A…	Soltu.DM.04G016890.1, Soltu.DM.05G014760.1
OG0000096	Soltu.Atl_v3.01_0G005560.1, Soltu.Atl_v3.01_3G008020.1, Soltu.Atl_v3.01_4G016690.1, Soltu.Atl_v3.02_4G014910.1, Soltu.Atl_v3.03_1G003450.1, Soltu.Atl_v3.03_2G003450.1, Soltu.Atl_v3.03_2G006250.1, Soltu.Atl_v3.03_3G016580.1, Soltu.Atl_v3.03_3G018720.1, Soltu.Atl_v3.04_0G008780.1, Soltu.Atl_v3.04_0G010150.1, Soltu.Atl_v3.04_2G013540.1, Soltu.Atl_v3.06_2G007080.1, Soltu.Atl_v3.06_2G023100.1, Soltu.A…
OG0000097	Soltu.Atl_v3.03_1G004990.1, Soltu.Atl_v3.07_0G009760.1, Soltu.Atl_v3.07_0G009870.1, Soltu.Atl_v3.07_0G009980.1, Soltu.Atl_v3.07_0G010560.1, Soltu.Atl_v3.07_1G014940.1, Soltu.Atl_v3.07_2G013230.1, Soltu.Atl_v3.07_2G013410.2, Soltu.Atl_v3.07_3G017440.1, Soltu.Atl_v3.07_3G017450.1, Soltu.Atl_v3.07_3G017480.1, Soltu.Atl_v3.07_4G018560.1, Soltu.Atl_v3.07_4G018710.1, Soltu.Atl_v3.07_4G018740.2, Soltu.A…	Soltu.DM.07G021340.1, Soltu.DM.07G021350.1, Soltu.DM.07G021360.1, Soltu.DM.07G021370.1, Soltu.DM.07G021380.1, Soltu.DM.07G021400.1, Soltu.DM.07G021410.1, Soltu.DM.07G021430.1, Soltu.DM.07G021440.1, Soltu.DM.07G021480.1, Soltu.DM.09G025360.1, Soltu.DM.09G025370.1, Soltu.DM.09G025380.1, Soltu.DM.09G025390.1
OG0000098	Soltu.Atl_v3.01_2G011450.1, Soltu.Atl_v3.02_1G004460.1, Soltu.Atl_v3.04_0G009370.1, Soltu.Atl_v3.04_2G009150.1, Soltu.Atl_v3.05_2G010080.1, Soltu.Atl_v3.05_2G022210.1, Soltu.Atl_v3.05_4G019650.1, Soltu.Atl_v3.06_0G004980.1, Soltu.Atl_v3.06_1G003720.1, Soltu.Atl_v3.06_2G016070.1, Soltu.Atl_v3.06_3G000950.1, Soltu.Atl_v3.06_3G007640.1, Soltu.Atl_v3.09_2G020500.1, Soltu.Atl_v3.09_4G022620.1, Soltu.A…
OG0000099	Soltu.Atl_v3.07_0G009680.1, Soltu.Atl_v3.07_0G010100.1, Soltu.Atl_v3.07_0G010310.1, Soltu.Atl_v3.07_0G010340.1, Soltu.Atl_v3.07_0G010350.1, Soltu.Atl_v3.07_0G010390.1, Soltu.Atl_v3.07_0G010440.1, Soltu.Atl_v3.07_0G010660.1, Soltu.Atl_v3.07_0G010870.1, Soltu.Atl_v3.07_0G010900.1, Soltu.Atl_v3.07_1G014590.1, Soltu.Atl_v3.07_1G014630.1, Soltu.Atl_v3.07_1G014850.1, Soltu.Atl_v3.07_1G014860.1, Soltu.A…	Soltu.DM.07G021550.1
OG0000100	Soltu.Atl_v3.02_2G011940.1, Soltu.Atl_v3.02_3G012230.1, Soltu.Atl_v3.02_3G012240.1, Soltu.Atl_v3.02_3G012270.1, Soltu.Atl_v3.05_2G017550.1, Soltu.Atl_v3.06_0G000620.1, Soltu.Atl_v3.06_0G000660.1, Soltu.Atl_v3.06_0G000680.1, Soltu.Atl_v3.06_0G000700.1, Soltu.Atl_v3.06_0G000710.1, Soltu.Atl_v3.06_0G000820.1, Soltu.Atl_v3.06_0G000880.1, Soltu.Atl_v3.06_4G003160.1, Soltu.Atl_v3.06_4G003450.1, Soltu.A…	Soltu.DM.02G011720.1, Soltu.DM.02G011770.1, Soltu.DM.06G003590.1
OG0000101	Soltu.Atl_v3.11_2G002920.1, Soltu.Atl_v3.11_2G002960.1, Soltu.Atl_v3.11_3G004040.1, Soltu.Atl_v3.11_3G004050.1, Soltu.Atl_v3.11_3G004210.1, Soltu.Atl_v3.11_3G004230.1, Soltu.Atl_v3.11_4G004970.1, Soltu.Atl_v3.11_4G005110.1	Soltu.DM.11G005480.1, Soltu.DM.11G005490.1, Soltu.DM.11G005500.1, Soltu.DM.11G005510.1, Soltu.DM.11G005520.1, Soltu.DM.11G005530.1, Soltu.DM.11G005540.1, Soltu.DM.11G005580.1, Soltu.DM.11G005590.1, Soltu.DM.11G005610.1, Soltu.DM.11G005690.1, Soltu.DM.11G005700.1, Soltu.DM.11G005710.1, Soltu.DM.11G005720.1, Soltu.DM.11G005730.1, Soltu.DM.11G005780.1, Soltu.DM.11G005800.1, Soltu.DM.11G005840.1, Sol…
OG0000102	Soltu.Atl_v3.01_0G003670.1, Soltu.Atl_v3.01_0G008570.1, Soltu.Atl_v3.01_1G012370.1, Soltu.Atl_v3.01_3G009620.1, Soltu.Atl_v3.01_4G013770.1, Soltu.Atl_v3.03_1G010010.1, Soltu.Atl_v3.03_2G009540.1, Soltu.Atl_v3.05_1G014020.1, Soltu.Atl_v3.05_1G014650.1, Soltu.Atl_v3.05_4G002760.1, Soltu.Atl_v3.08_4G004090.1, Soltu.Atl_v3.09_1G001120.1, Soltu.Atl_v3.11_0G006880.1, Soltu.Atl_v3.11_0G007060.1, Soltu.A…
OG0000103	Soltu.Atl_v3.04_0G006390.5, Soltu.Atl_v3.04_0G006720.1, Soltu.Atl_v3.04_0G006930.1, Soltu.Atl_v3.04_4G010050.1, Soltu.Atl_v3.09_1G012350.1, Soltu.Atl_v3.09_1G012360.2, Soltu.Atl_v3.09_1G012400.2, Soltu.Atl_v3.09_3G021670.1, Soltu.Atl_v3.09_3G021710.3, Soltu.Atl_v3.09_3G021720.3, Soltu.Atl_v3.09_3G021740.1, Soltu.Atl_v3.09_3G021750.1, Soltu.Atl_v3.09_4G020700.1, Soltu.Atl_v3.09_4G020710.1, Soltu.A…
OG0000104	Soltu.Atl_v3.02_3G000690.1, Soltu.Atl_v3.04_2G008150.1, Soltu.Atl_v3.05_0G006390.1, Soltu.Atl_v3.06_2G021130.1, Soltu.Atl_v3.08_1G000450.1	Soltu.DM.01G018540.1, Soltu.DM.02G001560.2, Soltu.DM.02G014260.1, Soltu.DM.02G014280.1, Soltu.DM.02G018490.1, Soltu.DM.03G031010.1, Soltu.DM.04G004600.1, Soltu.DM.04G014490.1, Soltu.DM.04G017990.1, Soltu.DM.04G024610.1, Soltu.DM.05G010830.1, Soltu.DM.05G022180.1, Soltu.DM.06G000590.1, Soltu.DM.06G005400.1, Soltu.DM.06G028120.1, Soltu.DM.06G033740.1, Soltu.DM.07G013690.1, Soltu.DM.08G012890.1, Sol…
OG0000105	Soltu.Atl_v3.01_0G010090.1, Soltu.Atl_v3.01_1G009710.1, Soltu.Atl_v3.01_2G009170.1, Soltu.Atl_v3.01_3G006930.1, Soltu.Atl_v3.03_2G007660.1, Soltu.Atl_v3.03_4G003520.1, Soltu.Atl_v3.04_0G000750.1, Soltu.Atl_v3.04_3G017010.1, Soltu.Atl_v3.05_1G014500.1, Soltu.Atl_v3.05_1G016300.1, Soltu.Atl_v3.05_2G012220.1, Soltu.Atl_v3.05_2G016120.1, Soltu.Atl_v3.05_4G012310.1, Soltu.Atl_v3.06_2G008130.1, Soltu.A…
OG0000106	Soltu.Atl_v3.01_0G008440.1, Soltu.Atl_v3.01_1G028980.1, Soltu.Atl_v3.01_3G001020.1, Soltu.Atl_v3.02_2G032200.1, Soltu.Atl_v3.02_4G000190.1, Soltu.Atl_v3.03_3G002670.1, Soltu.Atl_v3.03_3G020800.1, Soltu.Atl_v3.03_3G025310.1, Soltu.Atl_v3.03_4G009820.1, Soltu.Atl_v3.03_4G013050.1, Soltu.Atl_v3.04_0G000890.1, Soltu.Atl_v3.04_1G018230.2, Soltu.Atl_v3.04_3G008390.1, Soltu.Atl_v3.05_3G006500.3, Soltu.A…	Soltu.DM.01G045230.1, Soltu.DM.06G002690.1, Soltu.DM.11G019860.1
OG0000107	Soltu.Atl_v3.04_1G007660.1, Soltu.Atl_v3.04_1G007670.1, Soltu.Atl_v3.04_1G007700.1, Soltu.Atl_v3.04_1G007720.1, Soltu.Atl_v3.04_1G007740.1, Soltu.Atl_v3.04_1G007750.1, Soltu.Atl_v3.04_1G007760.1, Soltu.Atl_v3.04_1G007770.1, Soltu.Atl_v3.04_2G004930.1, Soltu.Atl_v3.04_2G004960.1, Soltu.Atl_v3.04_3G006670.1, Soltu.Atl_v3.04_4G006570.1, Soltu.Atl_v3.04_4G006650.1, Soltu.Atl_v3.04_4G006740.1, Soltu.A…	Soltu.DM.04G007830.1, Soltu.DM.04G007840.1, Soltu.DM.04G007850.1, Soltu.DM.04G007890.1, Soltu.DM.04G007900.1, Soltu.DM.04G007930.1, Soltu.DM.04G007950.1, Soltu.DM.04G007960.1, Soltu.DM.04G007970.1, Soltu.DM.04G007980.1, Soltu.DM.04G007990.1, Soltu.DM.04G008000.1, Soltu.DM.04G023000.1
OG0000108	Soltu.Atl_v3.08_1G016110.1, Soltu.Atl_v3.08_1G016130.1, Soltu.Atl_v3.08_1G016160.1, Soltu.Atl_v3.08_2G018270.1, Soltu.Atl_v3.08_3G015690.1, Soltu.Atl_v3.08_3G015700.1, Soltu.Atl_v3.08_3G015740.1, Soltu.Atl_v3.08_3G015750.1, Soltu.Atl_v3.08_4G019510.1, Soltu.Atl_v3.S052400.1, Soltu.Atl_v3.S052430.1	Soltu.DM.08G026400.1, Soltu.DM.08G026410.1, Soltu.DM.08G026420.1, Soltu.DM.08G026430.1, Soltu.DM.08G026440.1, Soltu.DM.08G026450.1, Soltu.DM.08G026460.1, Soltu.DM.08G026480.1, Soltu.DM.08G026490.1, Soltu.DM.08G026500.1, Soltu.DM.08G026510.1, Soltu.DM.08G026520.1, Soltu.DM.08G026550.1, Soltu.DM.08G026560.1, Soltu.DM.08G026580.1, Soltu.DM.08G026590.1, Soltu.DM.08G026600.1
OG0000109	Soltu.Atl_v3.04_1G001060.1, Soltu.Atl_v3.04_2G001060.1, Soltu.Atl_v3.04_3G000860.1, Soltu.Atl_v3.12_2G001180.1, Soltu.Atl_v3.12_2G012800.1, Soltu.Atl_v3.12_3G000650.1, Soltu.Atl_v3.12_3G000660.1	Soltu.DM.04G001190.1, Soltu.DM.08G016760.1, Soltu.DM.12G000670.1, Soltu.DM.12G000680.1, Soltu.DM.12G000690.1, Soltu.DM.12G000710.1, Soltu.DM.12G000750.1, Soltu.DM.12G000770.1, Soltu.DM.12G000780.1, Soltu.DM.12G000790.1, Soltu.DM.12G000820.1, Soltu.DM.12G000840.1, Soltu.DM.12G000860.1, Soltu.DM.12G000880.1, Soltu.DM.12G000890.1, Soltu.DM.12G000900.1, Soltu.DM.12G000930.1, Soltu.DM.12G000960.1, Sol…
OG0000110	Soltu.Atl_v3.04_0G008830.1, Soltu.Atl_v3.04_0G008850.1, Soltu.Atl_v3.04_0G008860.1, Soltu.Atl_v3.04_1G013650.1, Soltu.Atl_v3.04_1G013670.1, Soltu.Atl_v3.04_1G013680.1, Soltu.Atl_v3.04_4G012160.1, Soltu.Atl_v3.04_4G012170.1, Soltu.Atl_v3.06_1G015480.1, Soltu.Atl_v3.06_1G015490.1, Soltu.Atl_v3.06_1G015500.1, Soltu.Atl_v3.06_1G015520.1, Soltu.Atl_v3.06_2G027620.1, Soltu.Atl_v3.06_2G027630.1, Soltu.A…	Soltu.DM.04G024300.1
OG0000111	Soltu.Atl_v3.01_0G008500.1, Soltu.Atl_v3.01_2G019090.1, Soltu.Atl_v3.09_0G007410.1	Soltu.DM.01G018050.1, Soltu.DM.01G018270.1, Soltu.DM.01G020720.1, Soltu.DM.01G022700.1, Soltu.DM.01G022710.1, Soltu.DM.01G022720.1, Soltu.DM.01G022730.1, Soltu.DM.01G022740.1, Soltu.DM.01G022750.1, Soltu.DM.01G022760.1, Soltu.DM.01G022770.1, Soltu.DM.01G022780.1, Soltu.DM.07G011240.1, Soltu.DM.07G011250.1, Soltu.DM.07G011280.1, Soltu.DM.07G011290.1, Soltu.DM.07G011360.1, Soltu.DM.07G011390.1, Sol…
OG0000112	Soltu.Atl_v3.01_3G013810.1, Soltu.Atl_v3.01_4G015210.1, Soltu.Atl_v3.02_3G001720.1, Soltu.Atl_v3.02_3G032820.1, Soltu.Atl_v3.02_4G001860.1, Soltu.Atl_v3.02_4G004210.1, Soltu.Atl_v3.03_3G006280.1, Soltu.Atl_v3.04_1G003030.1, Soltu.Atl_v3.04_3G002660.2, Soltu.Atl_v3.04_4G006680.1, Soltu.Atl_v3.06_4G003050.1, Soltu.Atl_v3.07_1G004960.1, Soltu.Atl_v3.07_3G005030.1, Soltu.Atl_v3.07_4G004650.1, Soltu.A…
OG0000113	Soltu.Atl_v3.06_2G000760.1, Soltu.Atl_v3.06_4G000790.1, Soltu.Atl_v3.09_0G013720.1, Soltu.Atl_v3.09_0G013730.1, Soltu.Atl_v3.09_0G013810.1, Soltu.Atl_v3.09_0G013840.1, Soltu.Atl_v3.09_3G018310.1, Soltu.Atl_v3.11_0G001020.1, Soltu.Atl_v3.11_1G000070.1, Soltu.Atl_v3.11_1G002960.1, Soltu.Atl_v3.11_1G010770.1, Soltu.Atl_v3.11_1G010810.1, Soltu.Atl_v3.11_2G002230.1, Soltu.Atl_v3.11_2G006160.1, Soltu.A…
OG0000114	Soltu.Atl_v3.01_0G001720.1, Soltu.Atl_v3.01_0G001930.1, Soltu.Atl_v3.01_4G029850.1, Soltu.Atl_v3.02_2G011850.1, Soltu.Atl_v3.03_3G018380.1, Soltu.Atl_v3.03_4G009970.1, Soltu.Atl_v3.04_1G019660.1, Soltu.Atl_v3.04_2G002460.1, Soltu.Atl_v3.04_2G020370.1, Soltu.Atl_v3.04_3G008530.1, Soltu.Atl_v3.04_3G021850.1, Soltu.Atl_v3.05_4G001970.1, Soltu.Atl_v3.06_1G016610.1, Soltu.Atl_v3.06_2G024990.1, Soltu.A…
OG0000115	Soltu.Atl_v3.02_0G003600.1, Soltu.Atl_v3.02_1G026170.1, Soltu.Atl_v3.02_3G029810.1, Soltu.Atl_v3.02_4G001810.1, Soltu.Atl_v3.03_0G002710.1, Soltu.Atl_v3.03_1G020490.1, Soltu.Atl_v3.04_0G010730.1, Soltu.Atl_v3.04_2G003140.1, Soltu.Atl_v3.05_0G000890.1, Soltu.Atl_v3.05_4G003940.1, Soltu.Atl_v3.06_2G011050.1, Soltu.Atl_v3.07_1G010620.1, Soltu.Atl_v3.08_2G000530.1, Soltu.Atl_v3.08_4G000530.1, Soltu.A…	Soltu.DM.01G022480.1
OG0000116	Soltu.Atl_v3.06_1G016680.1, Soltu.Atl_v3.06_2G028810.1, Soltu.Atl_v3.06_2G028820.1, Soltu.Atl_v3.06_2G028830.1, Soltu.Atl_v3.06_2G028840.1, Soltu.Atl_v3.06_2G028860.1, Soltu.Atl_v3.06_2G028870.1, Soltu.Atl_v3.06_2G028880.2, Soltu.Atl_v3.06_2G028890.1, Soltu.Atl_v3.06_2G028900.1, Soltu.Atl_v3.06_2G028910.1, Soltu.Atl_v3.06_2G028920.1, Soltu.Atl_v3.06_3G022520.1, Soltu.Atl_v3.06_3G022530.1, Soltu.A…	Soltu.DM.06G032870.1
OG0000117	Soltu.Atl_v3.12_1G008360.1, Soltu.Atl_v3.12_1G008370.1, Soltu.Atl_v3.12_1G008380.1, Soltu.Atl_v3.12_1G008450.1, Soltu.Atl_v3.12_1G008520.1, Soltu.Atl_v3.12_1G008610.1, Soltu.Atl_v3.12_1G008620.1, Soltu.Atl_v3.12_1G008690.1, Soltu.Atl_v3.12_1G008730.1, Soltu.Atl_v3.12_1G008820.1, Soltu.Atl_v3.12_2G023290.1, Soltu.Atl_v3.12_2G023300.1, Soltu.Atl_v3.12_2G023310.1, Soltu.Atl_v3.12_2G023350.1, Soltu.A…
OG0000118	Soltu.Atl_v3.06_1G005050.1, Soltu.Atl_v3.06_1G005290.1, Soltu.Atl_v3.06_1G005350.1, Soltu.Atl_v3.06_2G012930.1, Soltu.Atl_v3.06_2G013090.1, Soltu.Atl_v3.S058010.1	Soltu.DM.06G016320.1, Soltu.DM.06G016360.1, Soltu.DM.06G016370.1, Soltu.DM.06G016380.1, Soltu.DM.06G016420.1, Soltu.DM.06G016430.1, Soltu.DM.06G016450.1, Soltu.DM.06G016460.1, Soltu.DM.06G016480.1, Soltu.DM.06G016510.1, Soltu.DM.06G016520.1, Soltu.DM.06G016540.1, Soltu.DM.06G016560.1, Soltu.DM.06G016570.1, Soltu.DM.06G016680.1, Soltu.DM.06G016770.1, Soltu.DM.06G016860.1, Soltu.DM.06G016980.1, Sol…
OG0000119	Soltu.Atl_v3.03_2G026290.1, Soltu.Atl_v3.03_4G023700.1, Soltu.Atl_v3.04_0G007490.1, Soltu.Atl_v3.04_0G007740.1, Soltu.Atl_v3.12_1G003410.1, Soltu.Atl_v3.12_1G003420.1, Soltu.Atl_v3.12_1G003740.1, Soltu.Atl_v3.12_1G004720.1, Soltu.Atl_v3.12_2G010420.1, Soltu.Atl_v3.12_3G008240.1, Soltu.Atl_v3.12_4G005720.1, Soltu.Atl_v3.S151470.1	Soltu.DM.04G022510.1, Soltu.DM.04G022530.1, Soltu.DM.04G022690.1, Soltu.DM.04G022710.1, Soltu.DM.04G022720.1, Soltu.DM.04G022790.1, Soltu.DM.04G022820.1, Soltu.DM.12G009420.1, Soltu.DM.12G009430.2, Soltu.DM.12G009450.1, Soltu.DM.12G009480.1, Soltu.DM.12G009490.1, Soltu.DM.12G009550.1, Soltu.DM.12G009720.1, Soltu.DM.12G011240.1
OG0000120	Soltu.Atl_v3.02_0G001290.1, Soltu.Atl_v3.02_1G012160.1, Soltu.Atl_v3.02_1G012180.1, Soltu.Atl_v3.02_2G014970.1, Soltu.Atl_v3.02_2G014990.1, Soltu.Atl_v3.02_2G015000.1, Soltu.Atl_v3.02_2G015020.2, Soltu.Atl_v3.02_2G015070.1, Soltu.Atl_v3.02_2G015090.1, Soltu.Atl_v3.02_2G015100.1, Soltu.Atl_v3.02_3G012190.1, Soltu.Atl_v3.02_3G015390.1, Soltu.Atl_v3.02_3G015420.1, Soltu.Atl_v3.02_3G015430.1, Soltu.A…	Soltu.DM.02G014930.1
OG0000121	Soltu.Atl_v3.09_1G016040.1, Soltu.Atl_v3.09_3G025560.1, Soltu.Atl_v3.09_3G025600.1, Soltu.Atl_v3.09_3G025610.1, Soltu.Atl_v3.09_3G025640.2, Soltu.Atl_v3.09_4G024230.1, Soltu.Atl_v3.11_3G009530.1	Soltu.DM.01G023030.2, Soltu.DM.05G007450.1, Soltu.DM.05G009720.1, Soltu.DM.06G010720.1, Soltu.DM.09G019090.1, Soltu.DM.09G021230.1, Soltu.DM.09G021240.1, Soltu.DM.09G031050.1, Soltu.DM.09G031090.2, Soltu.DM.09G031100.2, Soltu.DM.09G031120.1, Soltu.DM.09G031160.1, Soltu.DM.09G031200.1, Soltu.DM.09G031250.1, Soltu.DM.09G031260.1, Soltu.DM.09G031270.1, Soltu.DM.09G031280.1, Soltu.DM.09G031300.1, Sol…
OG0000122	Soltu.Atl_v3.06_1G001380.1, Soltu.Atl_v3.06_1G001390.1, Soltu.Atl_v3.06_1G001410.1, Soltu.Atl_v3.06_1G001420.1, Soltu.Atl_v3.06_1G001430.1, Soltu.Atl_v3.06_2G001190.1, Soltu.Atl_v3.06_2G001200.2, Soltu.Atl_v3.06_2G001210.1, Soltu.Atl_v3.06_2G001220.1, Soltu.Atl_v3.06_2G001230.1, Soltu.Atl_v3.06_3G001590.1, Soltu.Atl_v3.06_3G001600.1, Soltu.Atl_v3.06_3G001620.1, Soltu.Atl_v3.06_3G001630.1, Soltu.A…
OG0000123	Soltu.Atl_v3.01_2G017730.1, Soltu.Atl_v3.01_3G013790.1, Soltu.Atl_v3.01_4G012230.1, Soltu.Atl_v3.01_4G015190.1, Soltu.Atl_v3.02_3G000780.1, Soltu.Atl_v3.05_1G006580.1, Soltu.Atl_v3.05_1G008010.1, Soltu.Atl_v3.05_3G006520.1, Soltu.Atl_v3.05_4G006760.1, Soltu.Atl_v3.06_1G017440.1, Soltu.Atl_v3.07_1G004920.1, Soltu.Atl_v3.07_4G009550.1, Soltu.Atl_v3.08_3G013580.1, Soltu.Atl_v3.08_3G014140.1, Soltu.A…
OG0000124	Soltu.Atl_v3.01_0G004330.1, Soltu.Atl_v3.01_2G013760.1, Soltu.Atl_v3.01_2G017000.1, Soltu.Atl_v3.01_2G033180.1, Soltu.Atl_v3.02_1G006710.1, Soltu.Atl_v3.02_2G012220.1, Soltu.Atl_v3.02_4G014790.1, Soltu.Atl_v3.03_2G005840.1, Soltu.Atl_v3.03_2G007100.1, Soltu.Atl_v3.03_4G004310.1, Soltu.Atl_v3.04_2G019520.1, Soltu.Atl_v3.04_3G020980.1, Soltu.Atl_v3.05_1G001140.1, Soltu.Atl_v3.05_3G005970.1, Soltu.A…	Soltu.DM.01G015340.1
OG0000125	Soltu.Atl_v3.01_1G005290.1, Soltu.Atl_v3.01_2G005930.1, Soltu.Atl_v3.01_3G005290.1, Soltu.Atl_v3.01_4G005710.1, Soltu.Atl_v3.03_0G003240.2, Soltu.Atl_v3.03_1G017120.2, Soltu.Atl_v3.03_3G024440.1, Soltu.Atl_v3.03_4G015110.4, Soltu.Atl_v3.06_0G011120.1, Soltu.Atl_v3.06_2G011750.1, Soltu.Atl_v3.10_1G009710.1, Soltu.Atl_v3.10_1G009760.1, Soltu.Atl_v3.11_1G018100.1, Soltu.Atl_v3.11_2G013890.1, Soltu.A…	Soltu.DM.01G005840.1, Soltu.DM.03G019390.1, Soltu.DM.06G014980.1, Soltu.DM.10G026220.1, Soltu.DM.10G030290.1, Soltu.DM.11G025280.1, Soltu.DM.12G000810.1
OG0000126	Soltu.Atl_v3.01_1G009470.1, Soltu.Atl_v3.01_1G010810.1, Soltu.Atl_v3.01_3G006960.1, Soltu.Atl_v3.01_4G012300.1, Soltu.Atl_v3.06_2G002710.1, Soltu.Atl_v3.06_2G002720.1, Soltu.Atl_v3.06_2G002770.1, Soltu.Atl_v3.06_2G004510.1, Soltu.Atl_v3.06_3G003350.1, Soltu.Atl_v3.06_3G003360.1, Soltu.Atl_v3.06_3G003420.1, Soltu.Atl_v3.06_3G003430.1, Soltu.Atl_v3.06_3G005580.1, Soltu.Atl_v3.06_4G004180.1, Soltu.A…	Soltu.DM.08G010300.1
OG0000127	Soltu.Atl_v3.02_1G004120.1, Soltu.Atl_v3.02_1G004190.1, Soltu.Atl_v3.02_1G004220.1, Soltu.Atl_v3.02_1G004940.1, Soltu.Atl_v3.02_1G004970.1, Soltu.Atl_v3.02_1G005000.1, Soltu.Atl_v3.02_1G005010.1, Soltu.Atl_v3.02_2G005180.1, Soltu.Atl_v3.02_2G006150.1, Soltu.Atl_v3.02_2G006180.1, Soltu.Atl_v3.02_2G006200.1, Soltu.Atl_v3.02_2G006220.1, Soltu.Atl_v3.02_3G005190.1, Soltu.Atl_v3.02_3G005930.1, Soltu.A…
OG0000128	Soltu.Atl_v3.01_0G015030.1, Soltu.Atl_v3.01_0G017450.1, Soltu.Atl_v3.01_3G026450.1, Soltu.Atl_v3.11_2G002580.1, Soltu.Atl_v3.11_2G002600.1, Soltu.Atl_v3.11_3G003070.1	Soltu.DM.01G040930.1, Soltu.DM.01G040940.1, Soltu.DM.01G040950.1, Soltu.DM.01G040960.1, Soltu.DM.01G040970.1, Soltu.DM.01G040980.1, Soltu.DM.01G040990.1, Soltu.DM.01G041000.1, Soltu.DM.01G041010.1, Soltu.DM.01G041020.1, Soltu.DM.01G041030.1, Soltu.DM.01G041040.1, Soltu.DM.11G004650.1, Soltu.DM.11G004660.1, Soltu.DM.11G004680.1, Soltu.DM.11G004710.1, Soltu.DM.11G004720.1, Soltu.DM.11G004730.1, Sol…
OG0000129	Soltu.Atl_v3.01_3G023330.1, Soltu.Atl_v3.03_1G021560.1, Soltu.Atl_v3.03_3G014820.1, Soltu.Atl_v3.04_3G012830.1, Soltu.Atl_v3.05_1G004690.1, Soltu.Atl_v3.05_1G004700.1, Soltu.Atl_v3.05_2G005120.1, Soltu.Atl_v3.07_0G009800.1, Soltu.Atl_v3.07_3G017490.1, Soltu.Atl_v3.09_1G008080.1, Soltu.Atl_v3.09_1G008090.1, Soltu.Atl_v3.09_1G011720.1, Soltu.Atl_v3.09_1G011730.1, Soltu.Atl_v3.09_4G005530.1, Soltu.A…	Soltu.DM.11G013020.1
OG0000130	Soltu.Atl_v3.01_1G027200.1, Soltu.Atl_v3.01_2G031710.2, Soltu.Atl_v3.05_0G002600.1, Soltu.Atl_v3.05_0G002620.1, Soltu.Atl_v3.05_0G002820.1, Soltu.Atl_v3.05_1G008250.2, Soltu.Atl_v3.05_1G008270.1, Soltu.Atl_v3.05_1G008300.1, Soltu.Atl_v3.05_1G008310.1, Soltu.Atl_v3.05_1G008330.1, Soltu.Atl_v3.05_1G008350.1, Soltu.Atl_v3.05_1G008570.1, Soltu.Atl_v3.05_1G008590.1, Soltu.Atl_v3.05_2G007850.1, Soltu.A…
OG0000131	Soltu.Atl_v3.11_1G018290.1, Soltu.Atl_v3.11_1G018360.1, Soltu.Atl_v3.11_2G014070.1, Soltu.Atl_v3.11_2G014150.1, Soltu.Atl_v3.11_2G014170.1, Soltu.Atl_v3.11_2G014200.1, Soltu.Atl_v3.11_2G014220.1, Soltu.Atl_v3.11_2G014250.1, Soltu.Atl_v3.11_3G020730.1, Soltu.Atl_v3.11_3G020790.1, Soltu.Atl_v3.11_3G020860.1, Soltu.Atl_v3.11_3G020900.1, Soltu.Atl_v3.11_3G020920.1, Soltu.Atl_v3.11_3G020980.1, Soltu.A…
OG0000132	Soltu.Atl_v3.08_0G000320.1, Soltu.Atl_v3.08_0G000330.1, Soltu.Atl_v3.08_0G000340.1, Soltu.Atl_v3.08_0G000380.1, Soltu.Atl_v3.08_0G000410.1, Soltu.Atl_v3.08_0G000430.1, Soltu.Atl_v3.08_0G000460.1, Soltu.Atl_v3.08_0G000470.1, Soltu.Atl_v3.08_0G000480.1, Soltu.Atl_v3.08_0G000520.1, Soltu.Atl_v3.08_0G000550.1, Soltu.Atl_v3.08_0G000570.1, Soltu.Atl_v3.08_0G001020.1, Soltu.Atl_v3.08_0G001040.1, Soltu.A…	Soltu.DM.08G000190.3, Soltu.DM.08G000200.1, Soltu.DM.08G000210.1, Soltu.DM.08G000230.1, Soltu.DM.08G000240.1, Soltu.DM.08G000270.1, Soltu.DM.08G000280.1, Soltu.DM.08G000290.1
OG0000133	Soltu.Atl_v3.12_0G007220.1, Soltu.Atl_v3.12_1G011050.1, Soltu.Atl_v3.12_4G013780.1	Soltu.DM.01G015710.1, Soltu.DM.09G022850.1, Soltu.DM.12G026640.1, Soltu.DM.12G026650.1, Soltu.DM.12G026790.1, Soltu.DM.12G026800.1, Soltu.DM.12G026810.1, Soltu.DM.12G026820.1, Soltu.DM.12G026840.1, Soltu.DM.12G026870.1, Soltu.DM.12G026890.1, Soltu.DM.12G026900.1, Soltu.DM.12G026920.1, Soltu.DM.12G026930.1, Soltu.DM.12G026960.1, Soltu.DM.12G027000.1, Soltu.DM.12G027020.1, Soltu.DM.12G029390.1, Sol…
OG0000134	Soltu.Atl_v3.01_4G008660.1, Soltu.Atl_v3.01_4G012120.1, Soltu.Atl_v3.01_4G013420.1, Soltu.Atl_v3.02_2G002570.1, Soltu.Atl_v3.03_0G000720.1, Soltu.Atl_v3.03_0G000750.1, Soltu.Atl_v3.03_3G012820.1, Soltu.Atl_v3.04_2G005470.1, Soltu.Atl_v3.05_1G013710.1, Soltu.Atl_v3.05_2G016130.1, Soltu.Atl_v3.05_3G012560.1, Soltu.Atl_v3.06_3G005190.1, Soltu.Atl_v3.06_3G006720.1, Soltu.Atl_v3.07_4G008840.1, Soltu.A…	Soltu.DM.01G012650.1, Soltu.DM.10G014920.1
OG0000135	Soltu.Atl_v3.12_1G003790.1, Soltu.Atl_v3.12_1G003800.1, Soltu.Atl_v3.12_1G003850.1, Soltu.Atl_v3.12_1G003880.1, Soltu.Atl_v3.12_2G010620.1, Soltu.Atl_v3.12_2G010630.1, Soltu.Atl_v3.12_2G010660.1, Soltu.Atl_v3.12_2G010690.1, Soltu.Atl_v3.12_2G010700.1, Soltu.Atl_v3.12_2G010740.1, Soltu.Atl_v3.12_2G010970.1, Soltu.Atl_v3.12_2G010990.1, Soltu.Atl_v3.12_3G008530.1, Soltu.Atl_v3.12_3G008560.1, Soltu.A…
OG0000136	Soltu.Atl_v3.04_1G011330.1, Soltu.Atl_v3.04_2G008120.1, Soltu.Atl_v3.04_2G008170.1, Soltu.Atl_v3.04_2G008220.1, Soltu.Atl_v3.04_3G009950.1, Soltu.Atl_v3.04_3G009990.1, Soltu.Atl_v3.04_3G010040.1, Soltu.Atl_v3.04_4G008990.1, Soltu.Atl_v3.04_4G009020.1, Soltu.Atl_v3.04_4G009070.1, Soltu.Atl_v3.12_0G002870.1, Soltu.Atl_v3.12_0G005310.1, Soltu.Atl_v3.12_3G017340.1, Soltu.Atl_v3.12_3G017370.1, Soltu.A…	Soltu.DM.04G019340.1, Soltu.DM.04G019380.1, Soltu.DM.04G019440.1
OG0000137	Soltu.Atl_v3.02_1G003830.1, Soltu.Atl_v3.02_1G003840.1, Soltu.Atl_v3.02_1G003850.1, Soltu.Atl_v3.02_1G003860.4, Soltu.Atl_v3.02_1G004240.1, Soltu.Atl_v3.02_2G004890.1, Soltu.Atl_v3.02_2G004900.1, Soltu.Atl_v3.02_2G004910.1, Soltu.Atl_v3.02_2G005220.1, Soltu.Atl_v3.02_3G004970.1, Soltu.Atl_v3.02_3G004980.1, Soltu.Atl_v3.02_3G004990.1, Soltu.Atl_v3.02_3G005000.1, Soltu.Atl_v3.02_3G005020.1, Soltu.A…	Soltu.DM.02G004840.1, Soltu.DM.02G004850.1, Soltu.DM.02G004860.1, Soltu.DM.02G004880.1
OG0000138	Soltu.Atl_v3.06_2G001590.1, Soltu.Atl_v3.07_3G012390.1, Soltu.Atl_v3.07_4G013270.1, Soltu.Atl_v3.12_1G004680.1, Soltu.Atl_v3.12_2G001090.2, Soltu.Atl_v3.12_2G001140.1, Soltu.Atl_v3.12_2G001150.1, Soltu.Atl_v3.12_2G001170.1, Soltu.Atl_v3.12_2G001190.1, Soltu.Atl_v3.12_2G001200.1, Soltu.Atl_v3.12_2G001250.1, Soltu.Atl_v3.12_2G012000.1, Soltu.Atl_v3.12_3G000620.4, Soltu.Atl_v3.12_3G000700.1, Soltu.A…	Soltu.DM.12G011190.1
OG0000139	Soltu.Atl_v3.01_1G000870.1, Soltu.Atl_v3.01_2G015800.1, Soltu.Atl_v3.01_3G004250.1, Soltu.Atl_v3.01_4G013030.1, Soltu.Atl_v3.02_1G006900.1, Soltu.Atl_v3.02_1G006950.1, Soltu.Atl_v3.02_1G009220.1, Soltu.Atl_v3.03_3G017820.1, Soltu.Atl_v3.04_1G012340.1, Soltu.Atl_v3.04_3G014550.1, Soltu.Atl_v3.05_1G024920.1, Soltu.Atl_v3.05_2G016150.1, Soltu.Atl_v3.05_3G005410.1, Soltu.Atl_v3.05_4G016390.1, Soltu.A…	Soltu.DM.04G007860.1
OG0000140	Soltu.Atl_v3.01_0G006250.1, Soltu.Atl_v3.01_1G011780.1, Soltu.Atl_v3.01_2G014040.1, Soltu.Atl_v3.01_2G015470.1, Soltu.Atl_v3.01_3G013330.1, Soltu.Atl_v3.01_4G011620.1, Soltu.Atl_v3.01_4G013550.1, Soltu.Atl_v3.02_2G003790.1, Soltu.Atl_v3.04_0G003760.1, Soltu.Atl_v3.04_0G006310.1, Soltu.Atl_v3.04_0G006690.1, Soltu.Atl_v3.04_0G006890.1, Soltu.Atl_v3.04_4G009980.1, Soltu.Atl_v3.05_1G002680.1, Soltu.A…
OG0000141	Soltu.Atl_v3.09_0G000960.1, Soltu.Atl_v3.09_0G000980.2, Soltu.Atl_v3.09_0G000990.2, Soltu.Atl_v3.09_2G001160.1, Soltu.Atl_v3.09_2G001180.2, Soltu.Atl_v3.09_3G008250.2, Soltu.Atl_v3.09_4G001010.1, Soltu.Atl_v3.09_4G001070.2, Soltu.Atl_v3.09_4G001080.1	Soltu.DM.09G001270.1, Soltu.DM.09G001290.1, Soltu.DM.09G001300.1, Soltu.DM.09G001310.1, Soltu.DM.09G001330.1, Soltu.DM.09G001340.1, Soltu.DM.09G001360.1, Soltu.DM.09G001380.1, Soltu.DM.09G001390.1, Soltu.DM.09G001400.1, Soltu.DM.09G001410.1, Soltu.DM.09G001420.1, Soltu.DM.09G001430.1, Soltu.DM.09G001440.2, Soltu.DM.09G010370.1, Soltu.DM.09G010490.1
OG0000142	Soltu.Atl_v3.12_1G006240.1, Soltu.Atl_v3.12_1G007400.1, Soltu.Atl_v3.12_1G007420.1, Soltu.Atl_v3.12_1G009420.1, Soltu.Atl_v3.12_1G009440.1, Soltu.Atl_v3.12_2G020630.1, Soltu.Atl_v3.12_2G020640.1, Soltu.Atl_v3.12_2G022340.1, Soltu.Atl_v3.12_2G024020.1, Soltu.Atl_v3.12_3G019420.1, Soltu.Atl_v3.12_3G019430.1, Soltu.Atl_v3.12_3G020980.1, Soltu.Atl_v3.12_3G020990.1, Soltu.Atl_v3.12_3G022670.1, Soltu.A…	Soltu.DM.12G025180.1
OG0000143	Soltu.Atl_v3.01_3G001850.1, Soltu.Atl_v3.02_2G009240.1, Soltu.Atl_v3.02_2G034570.1, Soltu.Atl_v3.02_2G034580.1, Soltu.Atl_v3.03_1G011870.1, Soltu.Atl_v3.03_4G009980.2, Soltu.Atl_v3.04_2G020350.1, Soltu.Atl_v3.04_2G020360.1, Soltu.Atl_v3.04_3G021830.1, Soltu.Atl_v3.04_3G021840.1, Soltu.Atl_v3.05_3G017100.1, Soltu.Atl_v3.07_0G006350.1, Soltu.Atl_v3.07_1G007550.2, Soltu.Atl_v3.08_0G007740.1, Soltu.A…	Soltu.DM.07G006150.1
OG0000144	Soltu.Atl_v3.02_1G025220.1, Soltu.Atl_v3.02_1G029040.1, Soltu.Atl_v3.02_2G007210.1, Soltu.Atl_v3.02_2G032170.1, Soltu.Atl_v3.02_3G028060.1, Soltu.Atl_v3.02_3G031530.1, Soltu.Atl_v3.02_4G007070.1, Soltu.Atl_v3.02_4G023690.1, Soltu.Atl_v3.04_3G016800.1, Soltu.Atl_v3.08_0G002410.1, Soltu.Atl_v3.08_3G001140.1, Soltu.Atl_v3.12_1G000040.1, Soltu.Atl_v3.12_2G000640.1, Soltu.Atl_v3.12_3G000070.2, Soltu.A…	Soltu.DM.02G006950.1, Soltu.DM.02G027130.1, Soltu.DM.02G031800.1, Soltu.DM.04G031730.1, Soltu.DM.08G001430.1, Soltu.DM.12G000030.1, Soltu.DM.12G006390.1, Soltu.DM.12G006410.1, Soltu.DM.12G006420.1
OG0000145	Soltu.Atl_v3.01_1G007960.1, Soltu.Atl_v3.01_4G008710.1, Soltu.Atl_v3.02_4G000840.1, Soltu.Atl_v3.04_2G007720.1, Soltu.Atl_v3.04_3G009400.1, Soltu.Atl_v3.06_0G013950.1, Soltu.Atl_v3.06_3G005390.1, Soltu.Atl_v3.07_1G003430.1, Soltu.Atl_v3.07_3G007370.1, Soltu.Atl_v3.08_4G002280.1, Soltu.Atl_v3.08_4G009350.1, Soltu.Atl_v3.10_0G005370.1, Soltu.Atl_v3.12_2G011840.1, Soltu.Atl_v3.12_3G010920.1, Soltu.A…
OG0000146	Soltu.Atl_v3.02_0G002030.1, Soltu.Atl_v3.02_0G002050.1, Soltu.Atl_v3.02_1G015980.1, Soltu.Atl_v3.02_1G016000.1, Soltu.Atl_v3.02_1G016610.1, Soltu.Atl_v3.02_1G016630.1, Soltu.Atl_v3.02_2G019050.1, Soltu.Atl_v3.04_3G006420.2, Soltu.Atl_v3.05_1G020520.1, Soltu.Atl_v3.05_1G020530.1, Soltu.Atl_v3.05_1G020550.1, Soltu.Atl_v3.05_2G019380.1, Soltu.Atl_v3.05_2G019430.1, Soltu.Atl_v3.05_3G020350.1, Soltu.A…	Soltu.DM.02G019200.1, Soltu.DM.02G019220.1
OG0000147	Soltu.Atl_v3.01_1G008580.1, Soltu.Atl_v3.01_3G012640.1, Soltu.Atl_v3.02_2G001660.1, Soltu.Atl_v3.02_3G000140.1, Soltu.Atl_v3.03_1G004240.1, Soltu.Atl_v3.03_1G007810.1, Soltu.Atl_v3.03_3G008210.1, Soltu.Atl_v3.04_0G003100.1, Soltu.Atl_v3.05_3G011280.1, Soltu.Atl_v3.05_3G014830.1, Soltu.Atl_v3.05_3G016060.1, Soltu.Atl_v3.06_0G002960.1, Soltu.Atl_v3.06_3G005560.1, Soltu.Atl_v3.07_1G006130.1, Soltu.A…	Soltu.DM.01G010410.1
OG0000148	Soltu.Atl_v3.07_1G002290.1, Soltu.Atl_v3.07_1G002300.1, Soltu.Atl_v3.07_3G002430.1, Soltu.Atl_v3.07_3G002510.1, Soltu.Atl_v3.07_3G002520.1, Soltu.Atl_v3.07_3G002560.1, Soltu.Atl_v3.07_3G002600.1, Soltu.Atl_v3.07_3G002620.1, Soltu.Atl_v3.07_3G002630.1, Soltu.Atl_v3.07_3G002640.1, Soltu.Atl_v3.07_4G001390.1, Soltu.Atl_v3.10_0G014390.1, Soltu.Atl_v3.12_2G001390.1, Soltu.Atl_v3.12_2G001400.1, Soltu.A…
OG0000149	Soltu.Atl_v3.01_0G005900.1, Soltu.Atl_v3.01_2G011520.1, Soltu.Atl_v3.01_3G012770.1, Soltu.Atl_v3.02_4G000610.1, Soltu.Atl_v3.03_3G009840.1, Soltu.Atl_v3.03_3G014130.1, Soltu.Atl_v3.03_4G005640.1, Soltu.Atl_v3.05_4G011690.1, Soltu.Atl_v3.05_4G012050.1, Soltu.Atl_v3.06_2G007120.1, Soltu.Atl_v3.06_3G005440.1, Soltu.Atl_v3.07_0G005000.1, Soltu.Atl_v3.09_0G009770.1, Soltu.Atl_v3.09_3G010610.1, Soltu.A…
OG0000150	Soltu.Atl_v3.01_0G005810.1, Soltu.Atl_v3.01_0G005830.1, Soltu.Atl_v3.01_0G005840.1, Soltu.Atl_v3.01_0G006000.1, Soltu.Atl_v3.01_0G006020.1, Soltu.Atl_v3.01_0G006030.1, Soltu.Atl_v3.01_2G012980.1, Soltu.Atl_v3.01_4G008890.1, Soltu.Atl_v3.01_4G008910.1, Soltu.Atl_v3.01_4G008920.1, Soltu.Atl_v3.01_4G008930.1, Soltu.Atl_v3.06_0G002740.1, Soltu.Atl_v3.06_1G003220.1, Soltu.Atl_v3.06_4G004730.1, Soltu.A…
OG0000151	Soltu.Atl_v3.05_2G011090.1, Soltu.Atl_v3.08_1G012130.1, Soltu.Atl_v3.11_0G001960.1, Soltu.Atl_v3.11_0G002040.1, Soltu.Atl_v3.11_0G002050.1, Soltu.Atl_v3.11_1G001210.1, Soltu.Atl_v3.11_1G001350.1, Soltu.Atl_v3.11_3G001200.1, Soltu.Atl_v3.11_4G001390.1, Soltu.Atl_v3.11_4G001420.1, Soltu.Atl_v3.11_4G001480.1, Soltu.Atl_v3.11_4G001540.1, Soltu.Atl_v3.11_4G001600.1, Soltu.Atl_v3.11_4G001610.1, Soltu.A…
OG0000152	Soltu.Atl_v3.01_0G000940.1, Soltu.Atl_v3.01_4G005970.1, Soltu.Atl_v3.02_2G028160.1, Soltu.Atl_v3.02_3G005030.1, Soltu.Atl_v3.02_3G005350.1, Soltu.Atl_v3.02_3G015080.1, Soltu.Atl_v3.03_1G004100.1, Soltu.Atl_v3.03_3G006800.1, Soltu.Atl_v3.03_3G016440.1, Soltu.Atl_v3.03_4G002970.1, Soltu.Atl_v3.05_1G013690.1, Soltu.Atl_v3.05_2G019450.1, Soltu.Atl_v3.05_3G006230.1, Soltu.Atl_v3.05_4G006450.1, Soltu.A…
OG0000153	Soltu.Atl_v3.09_0G015740.1, Soltu.Atl_v3.09_0G015750.1, Soltu.Atl_v3.09_0G015810.1, Soltu.Atl_v3.09_0G015830.1, Soltu.Atl_v3.09_0G015970.1, Soltu.Atl_v3.09_1G014290.1, Soltu.Atl_v3.09_1G014330.1, Soltu.Atl_v3.09_1G014340.1, Soltu.Atl_v3.09_1G014380.1, Soltu.Atl_v3.09_1G014460.1, Soltu.Atl_v3.09_1G014470.1, Soltu.Atl_v3.09_1G014520.1, Soltu.Atl_v3.09_1G014540.1, Soltu.Atl_v3.09_1G014550.1, Soltu.A…
OG0000154	Soltu.Atl_v3.01_0G007900.1, Soltu.Atl_v3.01_0G007940.1, Soltu.Atl_v3.01_1G014250.1, Soltu.Atl_v3.01_1G014270.1, Soltu.Atl_v3.01_1G014360.1, Soltu.Atl_v3.01_1G014410.1, Soltu.Atl_v3.01_1G014480.1, Soltu.Atl_v3.01_2G011570.1, Soltu.Atl_v3.01_2G017690.2, Soltu.Atl_v3.01_2G017810.1, Soltu.Atl_v3.01_2G017830.1, Soltu.Atl_v3.01_2G017920.1, Soltu.Atl_v3.01_3G013770.1, Soltu.Atl_v3.01_3G013800.1, Soltu.A…	Soltu.DM.01G020900.1
OG0000155	Soltu.Atl_v3.01_1G004810.1, Soltu.Atl_v3.01_1G010100.1, Soltu.Atl_v3.01_2G020610.1, Soltu.Atl_v3.01_4G005550.1, Soltu.Atl_v3.01_4G010580.1, Soltu.Atl_v3.01_4G013390.1, Soltu.Atl_v3.02_1G000180.1, Soltu.Atl_v3.02_1G006930.1, Soltu.Atl_v3.02_2G000400.1, Soltu.Atl_v3.03_3G005560.1, Soltu.Atl_v3.03_3G007480.1, Soltu.Atl_v3.03_3G012930.1, Soltu.Atl_v3.04_0G006560.1, Soltu.Atl_v3.04_4G009170.1, Soltu.A…	Soltu.DM.04G012670.1
OG0000156	Soltu.Atl_v3.02_4G000080.1, Soltu.Atl_v3.02_4G000090.1, Soltu.Atl_v3.02_4G000100.1, Soltu.Atl_v3.06_4G004360.1, Soltu.Atl_v3.11_2G013700.1, Soltu.Atl_v3.11_3G020450.3, Soltu.Atl_v3.11_4G013280.1, Soltu.Atl_v3.11_4G018750.1, Soltu.Atl_v3.S091180.1, Soltu.Atl_v3.S091190.1, Soltu.Atl_v3.S103530.1	Soltu.DM.06G004570.1, Soltu.DM.06G005200.1, Soltu.DM.06G005210.1, Soltu.DM.06G005220.1, Soltu.DM.06G005230.1, Soltu.DM.06G005240.1, Soltu.DM.11G016970.1, Soltu.DM.11G025100.1, Soltu.DM.11G025110.1, Soltu.DM.11G025120.1, Soltu.DM.11G025130.1, Soltu.DM.11G025140.1, Soltu.DM.11G025160.1
OG0000157	Soltu.Atl_v3.01_2G012300.1, Soltu.Atl_v3.01_3G017730.1, Soltu.Atl_v3.01_4G009300.1, Soltu.Atl_v3.01_4G011390.1, Soltu.Atl_v3.03_1G007340.1, Soltu.Atl_v3.05_3G016050.1, Soltu.Atl_v3.08_2G007080.1, Soltu.Atl_v3.09_2G009420.1, Soltu.Atl_v3.11_3G013640.1, Soltu.Atl_v3.11_4G011120.1, Soltu.Atl_v3.11_4G011150.1	Soltu.DM.01G018290.1, Soltu.DM.02G007900.1, Soltu.DM.04G001570.1, Soltu.DM.04G012940.1, Soltu.DM.04G019670.1, Soltu.DM.04G022010.1, Soltu.DM.05G007360.1, Soltu.DM.06G010990.1, Soltu.DM.06G015200.1, Soltu.DM.09G014400.1, Soltu.DM.09G015080.1, Soltu.DM.10G020380.1, Soltu.DM.10G020390.1
OG0000158	Soltu.Atl_v3.09_1G006440.1, Soltu.Atl_v3.09_4G014640.1, Soltu.Atl_v3.10_0G003190.1, Soltu.Atl_v3.12_0G002830.1, Soltu.Atl_v3.12_0G002840.1, Soltu.Atl_v3.12_0G002860.1, Soltu.Atl_v3.12_0G002880.1, Soltu.Atl_v3.12_1G001780.1, Soltu.Atl_v3.12_1G001790.1, Soltu.Atl_v3.12_1G001800.1, Soltu.Atl_v3.12_1G001820.1, Soltu.Atl_v3.12_2G006710.1, Soltu.Atl_v3.12_2G006720.1, Soltu.Atl_v3.12_2G006750.1, Soltu.A…	Soltu.DM.12G005940.1, Soltu.DM.12G005950.1, Soltu.DM.12G005960.1, Soltu.DM.12G005970.1
OG0000159	Soltu.Atl_v3.01_2G007340.1, Soltu.Atl_v3.01_2G008320.1, Soltu.Atl_v3.02_1G001910.1, Soltu.Atl_v3.03_2G006340.1, Soltu.Atl_v3.03_3G008450.1, Soltu.Atl_v3.03_3G016160.1, Soltu.Atl_v3.05_1G015750.1, Soltu.Atl_v3.05_1G016310.1, Soltu.Atl_v3.05_2G014660.1, Soltu.Atl_v3.05_3G014820.1, Soltu.Atl_v3.05_3G016080.1, Soltu.Atl_v3.05_4G014560.1, Soltu.Atl_v3.05_4G015020.1, Soltu.Atl_v3.06_0G003580.1, Soltu.A…	Soltu.DM.12G013990.1
OG0000160	Soltu.Atl_v3.01_1G019560.1, Soltu.Atl_v3.01_2G003990.1, Soltu.Atl_v3.01_2G011530.1, Soltu.Atl_v3.01_4G018320.1, Soltu.Atl_v3.02_1G026570.1, Soltu.Atl_v3.02_2G028840.1, Soltu.Atl_v3.02_3G014490.1, Soltu.Atl_v3.02_4G020950.1, Soltu.Atl_v3.03_1G014700.1, Soltu.Atl_v3.03_2G012860.1, Soltu.Atl_v3.03_3G019160.1, Soltu.Atl_v3.04_1G019390.1, Soltu.Atl_v3.04_4G019990.1, Soltu.Atl_v3.05_1G005450.1, Soltu.A…
OG0000161	Soltu.Atl_v3.02_0G003570.1, Soltu.Atl_v3.02_1G019990.1, Soltu.Atl_v3.02_1G020000.1, Soltu.Atl_v3.02_1G020040.1, Soltu.Atl_v3.02_1G020050.1, Soltu.Atl_v3.02_1G020770.1, Soltu.Atl_v3.02_1G020840.1, Soltu.Atl_v3.02_1G020850.1, Soltu.Atl_v3.02_1G020900.1, Soltu.Atl_v3.02_1G026140.1, Soltu.Atl_v3.02_2G022660.1, Soltu.Atl_v3.02_2G022670.1, Soltu.Atl_v3.02_2G028590.1, Soltu.Atl_v3.02_3G023930.1, Soltu.A…
OG0000162	Soltu.Atl_v3.01_1G009060.1, Soltu.Atl_v3.01_1G025780.1, Soltu.Atl_v3.01_3G011700.1, Soltu.Atl_v3.01_4G012080.1, Soltu.Atl_v3.03_0G006860.1, Soltu.Atl_v3.03_1G022160.1, Soltu.Atl_v3.04_3G010240.1, Soltu.Atl_v3.04_3G015220.1, Soltu.Atl_v3.05_1G003880.1, Soltu.Atl_v3.05_2G004400.1, Soltu.Atl_v3.06_0G001950.1, Soltu.Atl_v3.07_3G004950.1, Soltu.Atl_v3.08_4G005250.1, Soltu.Atl_v3.09_2G003080.2, Soltu.A…
OG0000163	Soltu.Atl_v3.01_3G032980.1, Soltu.Atl_v3.01_4G035180.1, Soltu.Atl_v3.02_3G003320.1, Soltu.Atl_v3.03_0G006480.1, Soltu.Atl_v3.03_0G006490.1, Soltu.Atl_v3.03_2G017910.1, Soltu.Atl_v3.05_1G015900.1, Soltu.Atl_v3.05_2G014340.1, Soltu.Atl_v3.06_1G001400.1, Soltu.Atl_v3.06_1G010250.1, Soltu.Atl_v3.06_2G019620.1, Soltu.Atl_v3.06_3G001610.1, Soltu.Atl_v3.06_3G013430.1, Soltu.Atl_v3.06_4G014650.1, Soltu.A…	Soltu.DM.01G026370.1, Soltu.DM.05G016620.1
OG0000164	Soltu.Atl_v3.01_1G012730.1, Soltu.Atl_v3.01_3G012350.1, Soltu.Atl_v3.02_3G006740.1, Soltu.Atl_v3.05_2G012980.1, Soltu.Atl_v3.05_4G011880.1, Soltu.Atl_v3.07_3G009210.1, Soltu.Atl_v3.07_4G008630.1, Soltu.Atl_v3.08_0G008490.1, Soltu.Atl_v3.08_1G004770.1, Soltu.Atl_v3.08_2G003730.1, Soltu.Atl_v3.08_2G004370.1, Soltu.Atl_v3.08_2G009470.1, Soltu.Atl_v3.08_3G006350.1, Soltu.Atl_v3.08_3G006360.1, Soltu.A…
OG0000165	Soltu.Atl_v3.01_2G024200.1, Soltu.Atl_v3.01_3G019720.1, Soltu.Atl_v3.01_4G022720.1, Soltu.Atl_v3.03_1G013160.1, Soltu.Atl_v3.03_3G017770.1, Soltu.Atl_v3.03_4G008860.1, Soltu.Atl_v3.05_1G019760.1, Soltu.Atl_v3.05_2G018770.1, Soltu.Atl_v3.05_3G019650.1, Soltu.Atl_v3.05_4G018800.1, Soltu.Atl_v3.10_1G005290.3, Soltu.Atl_v3.10_3G004180.1, Soltu.Atl_v3.10_4G003870.1, Soltu.Atl_v3.11_1G018120.1, Soltu.A…	Soltu.DM.01G031870.1, Soltu.DM.03G015740.1, Soltu.DM.05G020780.1, Soltu.DM.10G007490.1, Soltu.DM.11G025300.1
OG0000166	Soltu.Atl_v3.03_1G001040.1, Soltu.Atl_v3.03_1G001250.1, Soltu.Atl_v3.03_1G001270.1, Soltu.Atl_v3.03_2G001050.2, Soltu.Atl_v3.03_2G001250.1, Soltu.Atl_v3.03_2G001270.1, Soltu.Atl_v3.03_3G001280.1, Soltu.Atl_v3.03_3G001340.1, Soltu.Atl_v3.03_3G001380.1, Soltu.Atl_v3.03_3G003040.1, Soltu.Atl_v3.03_3G003090.1, Soltu.Atl_v3.03_3G003150.1, Soltu.Atl_v3.03_3G003330.1, Soltu.Atl_v3.03_4G001160.1, Soltu.A…	Soltu.DM.02G015630.1, Soltu.DM.03G001450.1, Soltu.DM.03G001560.1
OG0000167	Soltu.Atl_v3.01_1G012350.1, Soltu.Atl_v3.01_1G020510.1, Soltu.Atl_v3.03_1G009520.1, Soltu.Atl_v3.03_2G010290.1, Soltu.Atl_v3.04_1G008210.1, Soltu.Atl_v3.04_4G002830.1, Soltu.Atl_v3.06_1G012680.1, Soltu.Atl_v3.06_4G017190.1, Soltu.Atl_v3.08_2G016730.1, Soltu.Atl_v3.09_3G022920.1, Soltu.Atl_v3.10_0G014310.1, Soltu.Atl_v3.10_2G011770.1, Soltu.Atl_v3.11_0G004490.1, Soltu.Atl_v3.11_2G010300.1, Soltu.A…	Soltu.DM.06G027640.1, Soltu.DM.10G024370.1
OG0000168	Soltu.Atl_v3.01_1G011830.1, Soltu.Atl_v3.01_3G013290.1, Soltu.Atl_v3.01_3G029400.1, Soltu.Atl_v3.01_4G013600.1, Soltu.Atl_v3.02_1G004560.1, Soltu.Atl_v3.02_3G009560.1, Soltu.Atl_v3.03_3G025090.1, Soltu.Atl_v3.06_0G002780.1, Soltu.Atl_v3.07_4G011770.1, Soltu.Atl_v3.07_4G012090.1, Soltu.Atl_v3.08_3G007070.1, Soltu.Atl_v3.08_3G008670.1, Soltu.Atl_v3.08_4G010910.1, Soltu.Atl_v3.09_4G022080.1, Soltu.A…	Soltu.DM.02G025360.1, Soltu.DM.12G022510.1
OG0000169	Soltu.Atl_v3.03_1G007410.1, Soltu.Atl_v3.03_1G007430.1, Soltu.Atl_v3.03_1G007440.1, Soltu.Atl_v3.03_1G007450.1, Soltu.Atl_v3.03_1G007460.1, Soltu.Atl_v3.03_1G007480.1, Soltu.Atl_v3.03_1G007520.1, Soltu.Atl_v3.03_2G007250.1, Soltu.Atl_v3.03_2G007280.1, Soltu.Atl_v3.03_2G007290.1, Soltu.Atl_v3.03_3G011740.1, Soltu.Atl_v3.03_3G011770.1, Soltu.Atl_v3.03_4G004420.1, Soltu.Atl_v3.03_4G004440.1, Soltu.A…
OG0000170	Soltu.Atl_v3.01_1G014680.1, Soltu.Atl_v3.02_2G009980.1, Soltu.Atl_v3.02_2G010000.1, Soltu.Atl_v3.02_3G002620.1, Soltu.Atl_v3.03_0G000570.1, Soltu.Atl_v3.03_4G002650.1, Soltu.Atl_v3.04_3G007970.1, Soltu.Atl_v3.05_1G014470.1, Soltu.Atl_v3.05_1G016280.1, Soltu.Atl_v3.05_4G010910.1, Soltu.Atl_v3.08_2G003580.1, Soltu.Atl_v3.08_2G004290.3, Soltu.Atl_v3.08_2G004360.1, Soltu.Atl_v3.08_2G004390.1, Soltu.A…
OG0000171	Soltu.Atl_v3.02_1G009480.1, Soltu.Atl_v3.02_3G023420.1, Soltu.Atl_v3.02_4G017940.1, Soltu.Atl_v3.03_1G009510.1, Soltu.Atl_v3.03_2G010300.1, Soltu.Atl_v3.04_1G006120.1, Soltu.Atl_v3.04_1G008220.1, Soltu.Atl_v3.04_4G002840.1, Soltu.Atl_v3.05_1G004730.1, Soltu.Atl_v3.09_3G022910.1, Soltu.Atl_v3.10_2G011780.1, Soltu.Atl_v3.11_0G004480.1, Soltu.Atl_v3.11_2G010290.1, Soltu.Atl_v3.11_3G009690.1, Soltu.A…
OG0000172	Soltu.Atl_v3.03_1G005770.1, Soltu.Atl_v3.03_1G005780.1, Soltu.Atl_v3.03_2G006040.1, Soltu.Atl_v3.07_1G003940.1, Soltu.Atl_v3.07_2G004370.1, Soltu.Atl_v3.07_2G004380.1, Soltu.Atl_v3.07_2G004390.1, Soltu.Atl_v3.07_2G004430.1, Soltu.Atl_v3.07_3G003860.1, Soltu.Atl_v3.07_4G003500.1, Soltu.Atl_v3.10_1G004850.1, Soltu.Atl_v3.10_2G005410.1, Soltu.Atl_v3.10_2G006000.1, Soltu.Atl_v3.10_3G003770.1, Soltu.A…	Soltu.DM.07G005490.1
OG0000173	Soltu.Atl_v3.03_1G027760.1, Soltu.Atl_v3.03_2G025470.1, Soltu.Atl_v3.03_3G033450.1, Soltu.Atl_v3.04_4G006090.1, Soltu.Atl_v3.06_2G028050.1, Soltu.Atl_v3.06_3G021760.1, Soltu.Atl_v3.07_0G001190.1, Soltu.Atl_v3.09_0G001900.1, Soltu.Atl_v3.09_0G003260.1, Soltu.Atl_v3.10_2G008220.1, Soltu.Atl_v3.11_4G015470.1, Soltu.Atl_v3.11_4G015500.1, Soltu.Atl_v3.12_4G006820.1, Soltu.Atl_v3.S152110.1	Soltu.DM.03G031860.1, Soltu.DM.04G007430.1, Soltu.DM.06G031410.1, Soltu.DM.07G000910.1, Soltu.DM.09G002330.1, Soltu.DM.10G020640.1, Soltu.DM.11G020400.1, Soltu.DM.11G020440.3, Soltu.DM.12G011130.1
OG0000174	Soltu.Atl_v3.04_0G012430.1, Soltu.Atl_v3.04_0G012630.1, Soltu.Atl_v3.04_1G021730.1, Soltu.Atl_v3.06_0G007030.1, Soltu.Atl_v3.06_1G016210.1, Soltu.Atl_v3.06_4G003490.1, Soltu.Atl_v3.06_4G022070.1, Soltu.Atl_v3.10_0G009330.1, Soltu.Atl_v3.10_0G016580.2, Soltu.Atl_v3.10_1G009990.3, Soltu.Atl_v3.10_2G010420.1, Soltu.Atl_v3.10_2G013330.3, Soltu.Atl_v3.10_3G010690.3	Soltu.DM.03G017650.1, Soltu.DM.03G033130.1, Soltu.DM.04G036630.1, Soltu.DM.06G003500.1, Soltu.DM.06G013160.1, Soltu.DM.06G031950.1, Soltu.DM.10G019950.1, Soltu.DM.10G022890.1, Soltu.DM.10G026450.1, Soltu.DM.12G005190.1
OG0000175	Soltu.Atl_v3.01_1G012020.1, Soltu.Atl_v3.01_1G015300.1, Soltu.Atl_v3.01_3G013180.1, Soltu.Atl_v3.01_4G013740.1, Soltu.Atl_v3.02_3G007990.1, Soltu.Atl_v3.04_1G001130.1, Soltu.Atl_v3.04_1G016750.1, Soltu.Atl_v3.04_3G008950.1, Soltu.Atl_v3.05_1G024810.1, Soltu.Atl_v3.05_2G025220.1, Soltu.Atl_v3.06_0G000480.1, Soltu.Atl_v3.06_2G008660.1, Soltu.Atl_v3.06_2G009010.1, Soltu.Atl_v3.06_4G002030.1, Soltu.A…
OG0000176	Soltu.Atl_v3.01_0G007040.1, Soltu.Atl_v3.01_4G011210.1, Soltu.Atl_v3.02_2G003600.1, Soltu.Atl_v3.02_3G008400.1, Soltu.Atl_v3.04_1G003810.1, Soltu.Atl_v3.04_3G012720.1, Soltu.Atl_v3.05_1G004480.1, Soltu.Atl_v3.05_3G013760.1, Soltu.Atl_v3.07_3G013570.1, Soltu.Atl_v3.08_3G008750.1, Soltu.Atl_v3.08_4G002790.1, Soltu.Atl_v3.08_4G010990.1, Soltu.Atl_v3.09_4G015260.1, Soltu.Atl_v3.10_0G005450.1, Soltu.A…
OG0000177	Soltu.Atl_v3.01_0G007930.1, Soltu.Atl_v3.01_1G014430.1, Soltu.Atl_v3.01_1G014460.1, Soltu.Atl_v3.01_2G017720.1, Soltu.Atl_v3.01_2G017800.1, Soltu.Atl_v3.01_2G017820.1, Soltu.Atl_v3.01_2G017870.1, Soltu.Atl_v3.01_2G017930.1, Soltu.Atl_v3.05_1G015980.1, Soltu.Atl_v3.05_1G016010.1, Soltu.Atl_v3.05_2G011000.1, Soltu.Atl_v3.05_2G014670.1, Soltu.Atl_v3.05_3G015620.1, Soltu.Atl_v3.05_3G015810.1, Soltu.A…
OG0000178	Soltu.Atl_v3.10_0G008190.1, Soltu.Atl_v3.10_0G008270.1, Soltu.Atl_v3.10_0G008310.1, Soltu.Atl_v3.10_0G008360.1, Soltu.Atl_v3.10_0G018260.1, Soltu.Atl_v3.S075260.1, Soltu.Atl_v3.S145000.1	Soltu.DM.10G018850.1, Soltu.DM.10G018900.1, Soltu.DM.10G018910.1, Soltu.DM.10G018920.1, Soltu.DM.10G018930.1, Soltu.DM.10G018950.1, Soltu.DM.10G018980.1, Soltu.DM.10G019000.1, Soltu.DM.10G019010.1, Soltu.DM.10G019020.1, Soltu.DM.10G019030.1, Soltu.DM.10G019040.1, Soltu.DM.10G019050.1, Soltu.DM.10G019060.1, Soltu.DM.10G019070.1, Soltu.DM.10G019080.1
OG0000179	Soltu.Atl_v3.03_1G015260.1, Soltu.Atl_v3.03_1G015270.1, Soltu.Atl_v3.03_2G013390.1, Soltu.Atl_v3.03_3G019700.1, Soltu.Atl_v3.03_3G019710.1, Soltu.Atl_v3.09_1G010470.1, Soltu.Atl_v3.09_1G010480.1, Soltu.Atl_v3.09_1G010490.1, Soltu.Atl_v3.09_1G010500.1, Soltu.Atl_v3.09_1G010510.1, Soltu.Atl_v3.09_1G010520.1, Soltu.Atl_v3.09_1G010530.1, Soltu.Atl_v3.09_2G017240.1, Soltu.Atl_v3.09_2G017250.1, Soltu.A…
OG0000180	Soltu.Atl_v3.05_1G015540.1, Soltu.Atl_v3.06_0G008990.1, Soltu.Atl_v3.06_0G010510.1, Soltu.Atl_v3.07_2G005510.1, Soltu.Atl_v3.07_3G008800.1, Soltu.Atl_v3.07_4G008280.1, Soltu.Atl_v3.09_4G012630.1, Soltu.Atl_v3.10_2G006120.1, Soltu.Atl_v3.10_2G006130.1, Soltu.Atl_v3.10_3G003890.1, Soltu.Atl_v3.10_3G003900.1, Soltu.Atl_v3.12_0G009260.1, Soltu.Atl_v3.12_2G017500.1, Soltu.Atl_v3.12_2G017980.1, Soltu.A…	Soltu.DM.05G014770.1, Soltu.DM.05G016320.1
OG0000181	Soltu.Atl_v3.06_0G014110.1, Soltu.Atl_v3.06_1G015600.1, Soltu.Atl_v3.06_2G026760.1, Soltu.Atl_v3.06_4G020060.1, Soltu.Atl_v3.06_4G020070.1, Soltu.Atl_v3.06_4G021100.1, Soltu.Atl_v3.11_1G003460.1, Soltu.Atl_v3.11_3G003120.1, Soltu.Atl_v3.11_3G003520.1, Soltu.Atl_v3.11_4G004360.1, Soltu.Atl_v3.12_2G027590.1, Soltu.Atl_v3.12_3G026580.1, Soltu.Atl_v3.S149690.1	Soltu.DM.02G004820.1, Soltu.DM.05G026130.1, Soltu.DM.06G030140.1, Soltu.DM.06G030150.1, Soltu.DM.06G031230.1, Soltu.DM.11G004820.1, Soltu.DM.11G004830.1, Soltu.DM.12G029110.1, Soltu.DM.12G029160.1
OG0000182	Soltu.Atl_v3.11_0G012160.1, Soltu.Atl_v3.11_1G014260.1, Soltu.Atl_v3.11_1G014280.1, Soltu.Atl_v3.11_1G014290.1, Soltu.Atl_v3.11_1G014310.1, Soltu.Atl_v3.11_1G014330.1, Soltu.Atl_v3.11_1G014340.1, Soltu.Atl_v3.11_1G014360.1, Soltu.Atl_v3.11_3G015940.1, Soltu.Atl_v3.11_3G015960.1, Soltu.Atl_v3.11_3G015970.1, Soltu.Atl_v3.11_3G015990.1, Soltu.Atl_v3.11_3G016010.1, Soltu.Atl_v3.11_3G016020.1, Soltu.A…
OG0000183	Soltu.Atl_v3.01_2G012900.1, Soltu.Atl_v3.02_3G000180.1, Soltu.Atl_v3.02_3G000330.1, Soltu.Atl_v3.02_3G000970.1, Soltu.Atl_v3.02_4G004320.1, Soltu.Atl_v3.07_4G004740.1, Soltu.Atl_v3.09_0G009320.1, Soltu.Atl_v3.09_0G011410.2, Soltu.Atl_v3.09_4G011460.1, Soltu.Atl_v3.10_0G002990.1, Soltu.Atl_v3.12_0G004320.1, Soltu.Atl_v3.12_0G006330.1, Soltu.Atl_v3.12_4G007470.1, Soltu.Atl_v3.S000230.1, Soltu.Atl_v…	Soltu.DM.07G006730.1, Soltu.DM.09G013710.1, Soltu.DM.10G008610.1
OG0000184	Soltu.Atl_v3.01_2G032280.1, Soltu.Atl_v3.02_1G001680.1, Soltu.Atl_v3.02_2G006270.1, Soltu.Atl_v3.02_2G010200.1, Soltu.Atl_v3.02_4G005040.1, Soltu.Atl_v3.03_3G015530.1, Soltu.Atl_v3.05_4G008690.1, Soltu.Atl_v3.06_0G007200.1, Soltu.Atl_v3.06_2G006010.1, Soltu.Atl_v3.06_3G007190.1, Soltu.Atl_v3.06_4G015950.1, Soltu.Atl_v3.10_2G006890.1, Soltu.Atl_v3.11_3G006550.1, Soltu.Atl_v3.12_2G008320.1, Soltu.A…
OG0000185	Soltu.Atl_v3.06_1G001670.1, Soltu.Atl_v3.06_1G001750.1, Soltu.Atl_v3.06_1G001780.1, Soltu.Atl_v3.06_1G001800.1, Soltu.Atl_v3.06_1G001830.1, Soltu.Atl_v3.06_1G001850.1, Soltu.Atl_v3.06_2G001500.1, Soltu.Atl_v3.06_2G001580.1, Soltu.Atl_v3.06_2G001620.1, Soltu.Atl_v3.06_2G001790.1, Soltu.Atl_v3.06_2G001870.1, Soltu.Atl_v3.06_2G001900.1, Soltu.Atl_v3.06_3G002140.1, Soltu.Atl_v3.06_3G002160.1, Soltu.A…
OG0000186	Soltu.Atl_v3.02_1G001120.1, Soltu.Atl_v3.02_1G007600.1, Soltu.Atl_v3.02_1G007610.1, Soltu.Atl_v3.02_2G001460.1, Soltu.Atl_v3.02_2G009010.1, Soltu.Atl_v3.02_2G009020.1, Soltu.Atl_v3.02_3G002140.1, Soltu.Atl_v3.02_3G008880.1, Soltu.Atl_v3.02_3G008910.1, Soltu.Atl_v3.02_4G001680.1, Soltu.Atl_v3.02_4G002170.1, Soltu.Atl_v3.02_4G008580.1, Soltu.Atl_v3.11_1G013080.1, Soltu.Atl_v3.11_2G008960.1, Soltu.A…
OG0000187	Soltu.Atl_v3.03_0G008630.1, Soltu.Atl_v3.03_0G008640.1, Soltu.Atl_v3.03_0G008650.1, Soltu.Atl_v3.03_0G008660.1, Soltu.Atl_v3.03_0G008910.1, Soltu.Atl_v3.03_0G008920.1, Soltu.Atl_v3.03_0G008930.1, Soltu.Atl_v3.03_0G008940.1, Soltu.Atl_v3.03_1G013470.1, Soltu.Atl_v3.03_1G032330.1, Soltu.Atl_v3.03_1G032340.1, Soltu.Atl_v3.03_1G032350.1, Soltu.Atl_v3.03_1G032370.1, Soltu.Atl_v3.03_2G011620.1, Soltu.A…
OG0000188	Soltu.Atl_v3.02_1G009100.1, Soltu.Atl_v3.02_1G009110.1, Soltu.Atl_v3.02_1G009120.2, Soltu.Atl_v3.02_1G009130.1, Soltu.Atl_v3.02_2G010450.1, Soltu.Atl_v3.02_2G010470.1, Soltu.Atl_v3.02_2G010480.1, Soltu.Atl_v3.02_2G010490.1, Soltu.Atl_v3.02_3G010210.2, Soltu.Atl_v3.02_3G010220.1, Soltu.Atl_v3.02_3G010250.1, Soltu.Atl_v3.02_4G009880.1, Soltu.Atl_v3.02_4G009890.1, Soltu.Atl_v3.02_4G009910.1, Soltu.A…
OG0000189	Soltu.Atl_v3.01_2G010590.1, Soltu.Atl_v3.01_3G010780.1, Soltu.Atl_v3.02_0G000390.1, Soltu.Atl_v3.03_1G009330.1, Soltu.Atl_v3.04_3G006360.1, Soltu.Atl_v3.05_1G013180.1, Soltu.Atl_v3.05_2G012650.1, Soltu.Atl_v3.05_4G017120.1, Soltu.Atl_v3.07_0G004550.1, Soltu.Atl_v3.07_2G002910.1, Soltu.Atl_v3.07_2G006160.1, Soltu.Atl_v3.07_3G007830.1, Soltu.Atl_v3.07_4G005490.1, Soltu.Atl_v3.07_4G007680.1, Soltu.A…	Soltu.DM.02G000270.1
OG0000190	Soltu.Atl_v3.06_1G007820.1, Soltu.Atl_v3.06_1G007830.1, Soltu.Atl_v3.06_1G007840.1, Soltu.Atl_v3.06_1G007850.1, Soltu.Atl_v3.06_1G007860.3, Soltu.Atl_v3.06_1G007870.1, Soltu.Atl_v3.06_2G016980.2, Soltu.Atl_v3.06_2G016990.1, Soltu.Atl_v3.06_2G017010.1, Soltu.Atl_v3.06_3G011180.1, Soltu.Atl_v3.06_3G011190.1, Soltu.Atl_v3.06_3G011200.1, Soltu.Atl_v3.06_3G011220.1, Soltu.Atl_v3.06_3G011230.1, Soltu.A…	Soltu.DM.06G020620.1
OG0000191	Soltu.Atl_v3.01_3G015200.1, Soltu.Atl_v3.01_4G017300.2, Soltu.Atl_v3.02_3G022020.1, Soltu.Atl_v3.03_2G003910.1, Soltu.Atl_v3.03_3G006100.1, Soltu.Atl_v3.03_4G002460.1, Soltu.Atl_v3.05_1G004600.1, Soltu.Atl_v3.05_3G004850.1, Soltu.Atl_v3.05_4G005290.1, Soltu.Atl_v3.07_0G011220.1, Soltu.Atl_v3.07_0G011240.1, Soltu.Atl_v3.07_0G011250.1, Soltu.Atl_v3.08_2G019980.1, Soltu.Atl_v3.09_2G019660.1, Soltu.A…	Soltu.DM.09G028770.1
OG0000192	Soltu.Atl_v3.03_1G001450.1, Soltu.Atl_v3.03_2G001450.1, Soltu.Atl_v3.03_3G001590.1, Soltu.Atl_v3.03_3G003540.1, Soltu.Atl_v3.07_0G008980.1, Soltu.Atl_v3.07_1G013880.1, Soltu.Atl_v3.07_3G016620.1, Soltu.Atl_v3.07_4G017730.1, Soltu.Atl_v3.10_1G003430.1, Soltu.Atl_v3.10_2G004050.1, Soltu.Atl_v3.10_3G002490.1, Soltu.Atl_v3.10_4G002600.1, Soltu.Atl_v3.12_1G012200.1, Soltu.Atl_v3.12_2G026840.1, Soltu.A…	Soltu.DM.03G001880.1, Soltu.DM.07G020380.1, Soltu.DM.10G004730.1, Soltu.DM.12G028370.1, Soltu.DM.12G029900.1
OG0000193	Soltu.Atl_v3.01_4G005410.1, Soltu.Atl_v3.05_1G004250.1, Soltu.Atl_v3.05_1G017710.1, Soltu.Atl_v3.05_1G017720.1, Soltu.Atl_v3.05_3G017640.1, Soltu.Atl_v3.05_4G014990.2, Soltu.Atl_v3.07_1G008250.1, Soltu.Atl_v3.07_2G007410.1, Soltu.Atl_v3.08_1G001110.1, Soltu.Atl_v3.08_3G001570.1, Soltu.Atl_v3.11_0G002210.1, Soltu.Atl_v3.11_3G001470.1, Soltu.Atl_v3.11_3G015110.1, Soltu.Atl_v3.11_4G001440.1, Soltu.A…	Soltu.DM.01G020850.1, Soltu.DM.11G002500.1
OG0000194	Soltu.Atl_v3.06_1G008990.1, Soltu.Atl_v3.06_1G009030.1, Soltu.Atl_v3.06_1G009080.2, Soltu.Atl_v3.06_2G018240.1, Soltu.Atl_v3.06_2G018250.2, Soltu.Atl_v3.06_3G012190.1, Soltu.Atl_v3.06_3G012200.1, Soltu.Atl_v3.06_3G012250.1, Soltu.Atl_v3.06_4G013430.1, Soltu.Atl_v3.06_4G013450.1	Soltu.DM.06G021900.1, Soltu.DM.06G021910.1, Soltu.DM.06G021920.1, Soltu.DM.06G021930.1, Soltu.DM.06G021980.1, Soltu.DM.06G022000.1, Soltu.DM.06G022040.1, Soltu.DM.06G022050.1, Soltu.DM.06G022060.1, Soltu.DM.06G022070.1, Soltu.DM.06G022080.1, Soltu.DM.S002490.1
OG0000195	Soltu.Atl_v3.10_2G001790.1, Soltu.Atl_v3.10_2G001820.1, Soltu.Atl_v3.12_1G006590.1	Soltu.DM.05G011180.1, Soltu.DM.05G011190.1, Soltu.DM.05G011200.1, Soltu.DM.05G011210.1, Soltu.DM.05G011230.1, Soltu.DM.05G011240.1, Soltu.DM.05G011260.1, Soltu.DM.05G011280.1, Soltu.DM.05G011290.1, Soltu.DM.05G011310.1, Soltu.DM.05G011320.1, Soltu.DM.05G011340.1, Soltu.DM.05G011380.1, Soltu.DM.05G011400.1, Soltu.DM.05G011410.1, Soltu.DM.05G011420.1, Soltu.DM.07G021520.1, Soltu.DM.10G001920.1, Sol…
OG0000196	Soltu.Atl_v3.04_3G004130.5, Soltu.Atl_v3.04_4G004090.1	Soltu.DM.04G004810.1, Soltu.DM.04G004820.1, Soltu.DM.04G004830.2, Soltu.DM.04G004840.1, Soltu.DM.04G004850.2, Soltu.DM.04G004870.1, Soltu.DM.04G004880.1, Soltu.DM.04G004890.1, Soltu.DM.04G004900.1, Soltu.DM.04G004910.1, Soltu.DM.04G004940.1, Soltu.DM.04G004950.1, Soltu.DM.04G004960.1, Soltu.DM.04G004980.1, Soltu.DM.04G005000.1, Soltu.DM.04G005020.4, Soltu.DM.04G005030.1, Soltu.DM.04G005050.2, Sol…
OG0000197	Soltu.Atl_v3.01_3G007090.1	Soltu.DM.01G001250.1, Soltu.DM.01G001260.1, Soltu.DM.01G001300.1, Soltu.DM.01G004060.1, Soltu.DM.01G004110.1, Soltu.DM.01G004120.1, Soltu.DM.01G004140.1, Soltu.DM.01G004150.1, Soltu.DM.01G004170.1, Soltu.DM.01G004200.1, Soltu.DM.01G004240.1, Soltu.DM.01G004300.1, Soltu.DM.01G004330.1, Soltu.DM.01G004340.1, Soltu.DM.01G004380.1, Soltu.DM.01G004470.1, Soltu.DM.01G004490.2, Soltu.DM.01G004510.1, Sol…
OG0000198	Soltu.Atl_v3.04_0G003220.2, Soltu.Atl_v3.05_4G016470.1, Soltu.Atl_v3.06_3G004070.1, Soltu.Atl_v3.06_3G004100.1, Soltu.Atl_v3.06_3G004300.1, Soltu.Atl_v3.06_3G004390.1, Soltu.Atl_v3.07_3G007130.1, Soltu.Atl_v3.S003380.1, Soltu.Atl_v3.S003400.1, Soltu.Atl_v3.S010560.1, Soltu.Atl_v3.S010570.1, Soltu.Atl_v3.S010580.1, Soltu.Atl_v3.S017780.1, Soltu.Atl_v3.S032890.1, Soltu.Atl_v3.S032900.1, Soltu.Atl_v…	Soltu.DM.07G008540.1
OG0000199	Soltu.Atl_v3.04_0G002760.1, Soltu.Atl_v3.04_0G010720.1, Soltu.Atl_v3.05_0G002780.1, Soltu.Atl_v3.05_2G009450.1, Soltu.Atl_v3.07_1G005000.1, Soltu.Atl_v3.07_3G005080.1, Soltu.Atl_v3.08_2G007340.1, Soltu.Atl_v3.08_4G006640.1, Soltu.Atl_v3.09_1G001470.1, Soltu.Atl_v3.09_2G006680.1, Soltu.Atl_v3.09_3G005530.1, Soltu.Atl_v3.09_4G005090.1, Soltu.Atl_v3.10_0G000210.1, Soltu.Atl_v3.10_0G013220.1, Soltu.A…
OG0000200	Soltu.Atl_v3.05_1G001250.1, Soltu.Atl_v3.05_1G001270.1, Soltu.Atl_v3.05_1G001280.1, Soltu.Atl_v3.05_1G001290.1, Soltu.Atl_v3.05_1G010070.1, Soltu.Atl_v3.05_2G001310.1, Soltu.Atl_v3.05_2G001320.1, Soltu.Atl_v3.05_2G001350.1, Soltu.Atl_v3.05_2G001360.1, Soltu.Atl_v3.05_2G001380.1, Soltu.Atl_v3.05_2G009180.1, Soltu.Atl_v3.05_3G001710.1, Soltu.Atl_v3.05_3G001740.1, Soltu.Atl_v3.05_3G009360.1, Soltu.A…
OG0000201	Soltu.Atl_v3.08_1G014180.1, Soltu.Atl_v3.08_1G014190.1, Soltu.Atl_v3.08_1G014240.1, Soltu.Atl_v3.08_1G014270.1, Soltu.Atl_v3.08_1G014350.1, Soltu.Atl_v3.08_1G014390.1, Soltu.Atl_v3.08_1G014400.1, Soltu.Atl_v3.08_1G014490.1, Soltu.Atl_v3.08_1G014520.1, Soltu.Atl_v3.08_1G014550.1, Soltu.Atl_v3.08_2G016200.1, Soltu.Atl_v3.08_2G016210.1, Soltu.Atl_v3.08_2G016260.1, Soltu.Atl_v3.08_2G016280.1, Soltu.A…	Soltu.DM.08G024570.1
OG0000202	Soltu.Atl_v3.04_1G001350.1, Soltu.Atl_v3.04_1G001430.1, Soltu.Atl_v3.04_1G001470.1, Soltu.Atl_v3.04_1G001660.1, Soltu.Atl_v3.04_1G001680.1, Soltu.Atl_v3.04_1G001980.1, Soltu.Atl_v3.04_2G001360.1, Soltu.Atl_v3.04_2G001460.1, Soltu.Atl_v3.04_2G001490.1, Soltu.Atl_v3.04_2G001550.1, Soltu.Atl_v3.04_2G001560.1, Soltu.Atl_v3.04_2G001630.1, Soltu.Atl_v3.04_3G001190.1, Soltu.Atl_v3.04_3G001210.1, Soltu.A…
OG0000203	Soltu.Atl_v3.07_0G009770.1, Soltu.Atl_v3.07_0G009820.1, Soltu.Atl_v3.07_0G010230.1, Soltu.Atl_v3.07_0G010790.1, Soltu.Atl_v3.07_1G014710.1, Soltu.Atl_v3.07_1G014780.1, Soltu.Atl_v3.07_1G014890.1, Soltu.Atl_v3.07_2G013120.1, Soltu.Atl_v3.07_2G013220.1, Soltu.Atl_v3.07_2G013500.1, Soltu.Atl_v3.07_2G013620.1, Soltu.Atl_v3.07_3G017500.1, Soltu.Atl_v3.07_3G017510.1, Soltu.Atl_v3.07_3G017540.1, Soltu.A…
OG0000204	Soltu.Atl_v3.05_1G000860.1, Soltu.Atl_v3.05_2G000830.1, Soltu.Atl_v3.05_2G000840.1, Soltu.Atl_v3.05_2G000950.1, Soltu.Atl_v3.05_2G000960.1, Soltu.Atl_v3.05_4G001210.1, Soltu.Atl_v3.11_0G007620.1, Soltu.Atl_v3.11_0G008620.1, Soltu.Atl_v3.11_0G008740.1	Soltu.DM.03G001290.1, Soltu.DM.05G001270.1, Soltu.DM.05G001290.1, Soltu.DM.05G001300.1, Soltu.DM.05G001330.1, Soltu.DM.05G001340.1, Soltu.DM.05G001350.1, Soltu.DM.05G001380.1, Soltu.DM.05G001390.1, Soltu.DM.11G012800.1, Soltu.DM.11G012910.1, Soltu.DM.11G013110.1
OG0000205	Soltu.Atl_v3.01_0G001290.1, Soltu.Atl_v3.01_0G001460.1, Soltu.Atl_v3.01_1G006080.1, Soltu.Atl_v3.06_0G006820.1, Soltu.Atl_v3.06_0G006850.1, Soltu.Atl_v3.06_0G006860.1, Soltu.Atl_v3.06_2G009810.1, Soltu.Atl_v3.06_2G009830.1, Soltu.Atl_v3.06_2G009840.1, Soltu.Atl_v3.06_2G009850.1, Soltu.Atl_v3.06_4G007490.1, Soltu.Atl_v3.06_4G007500.1, Soltu.Atl_v3.06_4G007510.1, Soltu.Atl_v3.06_4G007520.1, Soltu.A…	Soltu.DM.06G013040.1, Soltu.DM.06G013050.1
OG0000206	Soltu.Atl_v3.10_0G011660.1, Soltu.Atl_v3.10_0G011670.1, Soltu.Atl_v3.10_0G011820.1, Soltu.Atl_v3.10_0G012040.1, Soltu.Atl_v3.10_0G012080.1, Soltu.Atl_v3.10_1G007290.1, Soltu.Atl_v3.10_1G007330.1, Soltu.Atl_v3.10_1G007390.1, Soltu.Atl_v3.10_1G007680.1, Soltu.Atl_v3.10_1G007830.1, Soltu.Atl_v3.10_1G007850.1, Soltu.Atl_v3.10_2G009610.1, Soltu.Atl_v3.10_2G009820.1, Soltu.Atl_v3.10_2G009850.1, Soltu.A…
OG0000207	Soltu.Atl_v3.01_4G005600.1, Soltu.Atl_v3.02_2G005030.1, Soltu.Atl_v3.02_4G009500.1, Soltu.Atl_v3.03_3G010850.1, Soltu.Atl_v3.04_0G002940.1, Soltu.Atl_v3.05_1G007190.1, Soltu.Atl_v3.07_2G005800.1, Soltu.Atl_v3.08_0G009350.1, Soltu.Atl_v3.08_1G003740.1, Soltu.Atl_v3.08_2G001730.1, Soltu.Atl_v3.08_4G001500.1, Soltu.Atl_v3.09_3G000590.1, Soltu.Atl_v3.09_4G024300.1, Soltu.Atl_v3.12_2G015460.1, Soltu.A…
OG0000208	Soltu.Atl_v3.03_3G007270.1, Soltu.Atl_v3.06_1G001660.1, Soltu.Atl_v3.06_1G001710.1, Soltu.Atl_v3.06_1G001740.1, Soltu.Atl_v3.06_1G001790.1, Soltu.Atl_v3.06_1G001820.1, Soltu.Atl_v3.06_2G001460.1, Soltu.Atl_v3.06_2G001510.1, Soltu.Atl_v3.06_2G001560.1, Soltu.Atl_v3.06_2G001650.1, Soltu.Atl_v3.06_2G001720.1, Soltu.Atl_v3.06_2G001800.1, Soltu.Atl_v3.06_2G001930.1, Soltu.Atl_v3.06_3G002120.1, Soltu.A…	Soltu.DM.06G001450.1, Soltu.DM.06G001470.1, Soltu.DM.06G001780.1
OG0000209	Soltu.Atl_v3.02_1G004200.1, Soltu.Atl_v3.02_1G025370.1, Soltu.Atl_v3.02_2G005240.1, Soltu.Atl_v3.02_2G005410.1, Soltu.Atl_v3.02_2G018970.1, Soltu.Atl_v3.02_3G007960.1, Soltu.Atl_v3.02_4G004570.1, Soltu.Atl_v3.03_1G014180.1, Soltu.Atl_v3.03_1G014200.1, Soltu.Atl_v3.03_2G004070.1, Soltu.Atl_v3.04_3G003140.1, Soltu.Atl_v3.06_1G000740.1, Soltu.Atl_v3.07_1G011080.1, Soltu.Atl_v3.07_2G013430.1, Soltu.A…	Soltu.DM.08G010010.1
OG0000210	Soltu.Atl_v3.11_1G000610.1, Soltu.Atl_v3.11_2G000080.1, Soltu.Atl_v3.11_2G000100.1, Soltu.Atl_v3.11_2G000120.1, Soltu.Atl_v3.11_2G000140.1, Soltu.Atl_v3.11_2G000150.1, Soltu.Atl_v3.11_2G000170.1, Soltu.Atl_v3.11_2G000180.1, Soltu.Atl_v3.11_2G000200.1, Soltu.Atl_v3.11_2G000210.1, Soltu.Atl_v3.11_4G000700.1, Soltu.Atl_v3.11_4G000750.1, Soltu.Atl_v3.11_4G000770.1, Soltu.Atl_v3.11_4G000790.1, Soltu.A…
OG0000211	Soltu.Atl_v3.01_0G009860.1, Soltu.Atl_v3.01_2G020630.1, Soltu.Atl_v3.01_3G017740.1, Soltu.Atl_v3.01_3G017780.1, Soltu.Atl_v3.09_1G011680.1	Soltu.DM.01G026270.1, Soltu.DM.01G026280.1, Soltu.DM.01G026290.1, Soltu.DM.01G026300.1, Soltu.DM.01G026310.1, Soltu.DM.01G026320.1, Soltu.DM.01G026330.1, Soltu.DM.01G026340.1, Soltu.DM.01G026350.1, Soltu.DM.01G026360.1, Soltu.DM.01G026380.1, Soltu.DM.01G026390.1, Soltu.DM.01G026400.1, Soltu.DM.01G026420.1, Soltu.DM.09G026620.1, Soltu.DM.09G026640.1
OG0000212	Soltu.Atl_v3.03_0G003970.1, Soltu.Atl_v3.03_0G004020.1, Soltu.Atl_v3.03_0G004030.1, Soltu.Atl_v3.03_0G004040.1, Soltu.Atl_v3.03_0G004080.1, Soltu.Atl_v3.03_0G004090.1, Soltu.Atl_v3.03_1G016220.1, Soltu.Atl_v3.03_1G016230.1, Soltu.Atl_v3.03_1G016280.1, Soltu.Atl_v3.03_1G016290.1, Soltu.Atl_v3.03_1G016300.1, Soltu.Atl_v3.03_1G016350.1, Soltu.Atl_v3.03_3G025180.1, Soltu.Atl_v3.03_3G025230.1, Soltu.A…
OG0000213	Soltu.Atl_v3.10_0G008020.1, Soltu.Atl_v3.10_0G008050.2, Soltu.Atl_v3.10_0G008080.1, Soltu.Atl_v3.10_3G006030.1, Soltu.Atl_v3.10_3G006060.1, Soltu.Atl_v3.10_3G006070.1, Soltu.Atl_v3.10_3G006090.1	Soltu.DM.10G018660.1, Soltu.DM.10G018680.1, Soltu.DM.10G018690.1, Soltu.DM.10G018700.1, Soltu.DM.10G018710.1, Soltu.DM.10G018740.1, Soltu.DM.10G018750.1, Soltu.DM.10G018760.1, Soltu.DM.10G018770.1, Soltu.DM.10G018780.1, Soltu.DM.10G018790.1, Soltu.DM.10G018810.1, Soltu.DM.10G018820.1, Soltu.DM.10G018840.1
OG0000214	Soltu.Atl_v3.09_0G015780.1, Soltu.Atl_v3.09_0G015840.2, Soltu.Atl_v3.09_1G014270.1, Soltu.Atl_v3.09_1G014280.1, Soltu.Atl_v3.09_1G014350.1, Soltu.Atl_v3.09_1G014370.1, Soltu.Atl_v3.09_1G014480.1, Soltu.Atl_v3.09_1G014500.1, Soltu.Atl_v3.09_1G014530.1, Soltu.Atl_v3.09_2G020370.1, Soltu.Atl_v3.09_2G020400.1, Soltu.Atl_v3.09_2G020470.1, Soltu.Atl_v3.09_2G020530.1, Soltu.Atl_v3.09_3G008270.1, Soltu.A…
OG0000215	Soltu.Atl_v3.S057610.2, Soltu.Atl_v3.S057620.2, Soltu.Atl_v3.S057630.1, Soltu.Atl_v3.S058360.2, Soltu.Atl_v3.S058370.2, Soltu.Atl_v3.S058380.1, Soltu.Atl_v3.S083310.1, Soltu.Atl_v3.S083320.2, Soltu.Atl_v3.S083330.1, Soltu.Atl_v3.S083350.1, Soltu.Atl_v3.S083360.2, Soltu.Atl_v3.S083370.1	Soltu.DM.08G027440.1, Soltu.DM.08G027450.1, Soltu.DM.08G027460.1, Soltu.DM.08G027470.1, Soltu.DM.08G027480.1, Soltu.DM.08G027490.1, Soltu.DM.S002090.1, Soltu.DM.S002100.1
OG0000216	Soltu.Atl_v3.01_1G013070.1, Soltu.Atl_v3.01_3G012010.1, Soltu.Atl_v3.01_4G014840.1	Soltu.DM.01G019550.1, Soltu.DM.01G019580.1, Soltu.DM.01G019590.1, Soltu.DM.01G019630.1, Soltu.DM.01G019720.1, Soltu.DM.01G019730.1, Soltu.DM.03G004980.1, Soltu.DM.04G012660.1, Soltu.DM.04G013250.1, Soltu.DM.05G016470.1, Soltu.DM.05G016480.1, Soltu.DM.05G019320.1, Soltu.DM.06G009920.1, Soltu.DM.07G013860.1, Soltu.DM.12G007090.1, Soltu.DM.12G010820.1, Soltu.DM.S001710.1
OG0000217	Soltu.Atl_v3.07_0G008690.1, Soltu.Atl_v3.07_0G008700.1, Soltu.Atl_v3.07_0G008710.1, Soltu.Atl_v3.07_0G008720.1, Soltu.Atl_v3.07_1G013590.1, Soltu.Atl_v3.07_1G013600.1, Soltu.Atl_v3.07_1G013610.1, Soltu.Atl_v3.07_2G012530.1, Soltu.Atl_v3.07_2G012540.1, Soltu.Atl_v3.07_2G012550.1, Soltu.Atl_v3.07_2G012560.1, Soltu.Atl_v3.07_2G012570.1, Soltu.Atl_v3.07_2G012580.3, Soltu.Atl_v3.07_3G016350.2, Soltu.A…
OG0000218	Soltu.Atl_v3.01_1G005110.1, Soltu.Atl_v3.01_1G005120.1, Soltu.Atl_v3.01_1G005130.1, Soltu.Atl_v3.01_1G005200.1, Soltu.Atl_v3.01_1G005210.1, Soltu.Atl_v3.01_1G005220.5, Soltu.Atl_v3.01_2G005770.1, Soltu.Atl_v3.01_2G005790.1, Soltu.Atl_v3.01_2G005850.1, Soltu.Atl_v3.01_3G005220.5, Soltu.Atl_v3.01_4G005500.1, Soltu.Atl_v3.01_4G005530.1, Soltu.Atl_v3.01_4G005540.1, Soltu.Atl_v3.01_4G005620.1, Soltu.A…
OG0000219	Soltu.Atl_v3.01_2G006530.1, Soltu.Atl_v3.01_3G015900.1, Soltu.Atl_v3.02_1G006620.1, Soltu.Atl_v3.02_2G007840.1, Soltu.Atl_v3.02_3G007580.1, Soltu.Atl_v3.02_4G007710.1, Soltu.Atl_v3.03_0G000640.1, Soltu.Atl_v3.03_2G023310.1, Soltu.Atl_v3.04_0G001840.1, Soltu.Atl_v3.05_1G011840.1, Soltu.Atl_v3.05_2G011260.1, Soltu.Atl_v3.05_3G000800.1, Soltu.Atl_v3.05_3G011510.1, Soltu.Atl_v3.05_4G009470.1, Soltu.A…	Soltu.DM.02G007550.1, Soltu.DM.05G012530.1
OG0000220	Soltu.Atl_v3.01_1G028570.1, Soltu.Atl_v3.01_1G028620.1, Soltu.Atl_v3.01_2G034460.1, Soltu.Atl_v3.01_2G034490.1, Soltu.Atl_v3.01_2G034500.1, Soltu.Atl_v3.01_2G034530.1, Soltu.Atl_v3.01_3G030140.1, Soltu.Atl_v3.01_4G032210.1, Soltu.Atl_v3.01_4G032260.2, Soltu.Atl_v3.09_1G008240.1, Soltu.Atl_v3.09_3G016270.3, Soltu.Atl_v3.S044590.1, Soltu.Atl_v3.S073600.1, Soltu.Atl_v3.S079250.1, Soltu.Atl_v3.S11790…	Soltu.DM.07G020500.1, Soltu.DM.09G021650.1
OG0000221	Soltu.Atl_v3.02_1G007370.1, Soltu.Atl_v3.02_3G008450.1, Soltu.Atl_v3.02_3G008480.1, Soltu.Atl_v3.02_3G008500.1, Soltu.Atl_v3.02_3G008510.1, Soltu.Atl_v3.02_3G008520.1, Soltu.Atl_v3.02_3G008530.1, Soltu.Atl_v3.02_3G008550.1, Soltu.Atl_v3.02_3G008560.1, Soltu.Atl_v3.09_2G011610.1, Soltu.Atl_v3.09_2G011630.1	Soltu.DM.02G008320.1, Soltu.DM.02G008340.1, Soltu.DM.02G008350.1, Soltu.DM.02G008360.1, Soltu.DM.02G008370.1, Soltu.DM.02G008390.1, Soltu.DM.02G008410.1, Soltu.DM.02G008420.1, Soltu.DM.09G018290.1
OG0000222	Soltu.Atl_v3.01_0G011560.1, Soltu.Atl_v3.01_0G011580.1, Soltu.Atl_v3.01_0G011590.1, Soltu.Atl_v3.01_0G011600.1, Soltu.Atl_v3.01_0G011630.1, Soltu.Atl_v3.01_0G011970.1, Soltu.Atl_v3.01_0G011990.1, Soltu.Atl_v3.01_0G012000.2, Soltu.Atl_v3.01_0G012010.1, Soltu.Atl_v3.01_0G012030.1, Soltu.Atl_v3.12_0G006120.1, Soltu.Atl_v3.12_0G006130.1, Soltu.Atl_v3.12_0G006160.1, Soltu.Atl_v3.S027210.1, Soltu.Atl_v…	Soltu.DM.01G030980.1
OG0000223	Soltu.Atl_v3.03_1G012910.1, Soltu.Atl_v3.03_2G011370.1, Soltu.Atl_v3.03_3G017490.1, Soltu.Atl_v3.03_4G008530.1, Soltu.Atl_v3.09_0G015480.1, Soltu.Atl_v3.09_0G015490.1, Soltu.Atl_v3.09_0G015600.1, Soltu.Atl_v3.09_1G013760.1, Soltu.Atl_v3.09_1G013770.1, Soltu.Atl_v3.09_1G013880.1, Soltu.Atl_v3.09_2G019830.1, Soltu.Atl_v3.09_2G019840.2, Soltu.Atl_v3.09_2G019970.1, Soltu.Atl_v3.09_2G019980.1, Soltu.A…
OG0000224	Soltu.Atl_v3.01_2G013170.1, Soltu.Atl_v3.02_3G000470.1, Soltu.Atl_v3.02_3G000840.1, Soltu.Atl_v3.04_0G005890.1, Soltu.Atl_v3.04_0G005910.1, Soltu.Atl_v3.05_4G015920.1, Soltu.Atl_v3.07_0G005010.1, Soltu.Atl_v3.07_1G006060.1, Soltu.Atl_v3.07_4G009360.1, Soltu.Atl_v3.07_4G009380.1, Soltu.Atl_v3.08_4G001920.1, Soltu.Atl_v3.08_4G003070.1, Soltu.Atl_v3.08_4G003600.1, Soltu.Atl_v3.09_3G011400.1, Soltu.A…
OG0000225	Soltu.Atl_v3.01_3G009860.1, Soltu.Atl_v3.01_3G009870.1, Soltu.Atl_v3.03_3G015420.1, Soltu.Atl_v3.04_0G002080.1, Soltu.Atl_v3.04_1G009480.1, Soltu.Atl_v3.04_4G007950.1, Soltu.Atl_v3.05_4G012580.1, Soltu.Atl_v3.06_2G002670.1, Soltu.Atl_v3.10_2G006220.1, Soltu.Atl_v3.10_3G003990.1, Soltu.Atl_v3.11_0G006640.1, Soltu.Atl_v3.11_3G010230.1, Soltu.Atl_v3.12_3G015560.1, Soltu.Atl_v3.S011900.1, Soltu.Atl_v…	Soltu.DM.05G023800.1
OG0000226	Soltu.Atl_v3.06_1G015190.1, Soltu.Atl_v3.06_1G015230.1, Soltu.Atl_v3.06_2G027350.1, Soltu.Atl_v3.06_2G027360.1, Soltu.Atl_v3.06_3G021050.1, Soltu.Atl_v3.06_3G021060.2, Soltu.Atl_v3.06_3G021090.1, Soltu.Atl_v3.06_4G020750.1, Soltu.Atl_v3.S066210.1	Soltu.DM.06G030810.1, Soltu.DM.06G030830.1, Soltu.DM.06G030840.1, Soltu.DM.06G030850.1, Soltu.DM.06G030890.1, Soltu.DM.06G030900.1, Soltu.DM.06G030910.1, Soltu.DM.06G030920.1, Soltu.DM.06G030930.1, Soltu.DM.06G030940.1, Soltu.DM.06G030950.1
OG0000227	Soltu.Atl_v3.04_1G005300.1, Soltu.Atl_v3.04_1G005320.2, Soltu.Atl_v3.04_1G005340.1, Soltu.Atl_v3.04_1G005360.1, Soltu.Atl_v3.04_1G005400.1, Soltu.Atl_v3.04_1G005410.1, Soltu.Atl_v3.04_1G005450.1, Soltu.Atl_v3.04_2G004030.1, Soltu.Atl_v3.04_2G004050.1, Soltu.Atl_v3.04_2G004070.1, Soltu.Atl_v3.04_2G004120.1, Soltu.Atl_v3.04_2G004150.1, Soltu.Atl_v3.04_2G004250.1, Soltu.Atl_v3.04_3G004370.1, Soltu.A…	Soltu.DM.04G005470.1
OG0000228	Soltu.Atl_v3.02_1G007860.1, Soltu.Atl_v3.02_1G020320.1, Soltu.Atl_v3.02_1G021130.1, Soltu.Atl_v3.02_1G027360.1, Soltu.Atl_v3.02_1G027370.1, Soltu.Atl_v3.02_1G027380.1, Soltu.Atl_v3.02_2G009260.1, Soltu.Atl_v3.02_2G022940.1, Soltu.Atl_v3.02_2G029800.2, Soltu.Atl_v3.02_2G029810.1, Soltu.Atl_v3.02_2G030520.1, Soltu.Atl_v3.02_2G030530.1, Soltu.Atl_v3.02_3G009110.1, Soltu.Atl_v3.02_3G024200.1, Soltu.A…
OG0000229	Soltu.Atl_v3.01_1G010250.1, Soltu.Atl_v3.01_1G011460.1, Soltu.Atl_v3.01_3G013140.1, Soltu.Atl_v3.01_4G013790.1, Soltu.Atl_v3.02_3G009480.1, Soltu.Atl_v3.02_4G009080.1, Soltu.Atl_v3.03_2G007960.1, Soltu.Atl_v3.03_4G005320.1, Soltu.Atl_v3.03_4G008760.1, Soltu.Atl_v3.05_3G016140.1, Soltu.Atl_v3.07_0G005490.1, Soltu.Atl_v3.07_1G006670.1, Soltu.Atl_v3.08_2G004050.1, Soltu.Atl_v3.08_4G003630.1, Soltu.A…	Soltu.DM.06G010450.1
OG0000230	Soltu.Atl_v3.01_0G001010.1, Soltu.Atl_v3.01_1G001500.1, Soltu.Atl_v3.01_1G001540.1, Soltu.Atl_v3.01_1G001560.1, Soltu.Atl_v3.01_1G001590.1, Soltu.Atl_v3.01_1G004200.1, Soltu.Atl_v3.01_1G004260.1, Soltu.Atl_v3.01_2G001420.1, Soltu.Atl_v3.01_2G002350.1, Soltu.Atl_v3.01_2G004450.1, Soltu.Atl_v3.01_2G004620.2, Soltu.Atl_v3.01_3G001270.2, Soltu.Atl_v3.01_3G001280.2, Soltu.Atl_v3.01_3G001310.1, Soltu.A…
OG0000231	Soltu.Atl_v3.02_1G015490.1, Soltu.Atl_v3.02_4G016280.1, Soltu.Atl_v3.03_3G019810.1, Soltu.Atl_v3.04_0G002560.1, Soltu.Atl_v3.04_0G007500.1, Soltu.Atl_v3.04_2G008500.1, Soltu.Atl_v3.05_2G018000.1, Soltu.Atl_v3.09_0G007180.1, Soltu.Atl_v3.09_1G011100.1, Soltu.Atl_v3.09_4G008530.1, Soltu.Atl_v3.09_4G019690.1, Soltu.Atl_v3.10_0G010080.1, Soltu.Atl_v3.10_2G006710.1, Soltu.Atl_v3.S003110.1, Soltu.Atl_v…	Soltu.DM.04G013480.1, Soltu.DM.12G020800.1
OG0000232	Soltu.Atl_v3.04_1G007910.1, Soltu.Atl_v3.04_3G006860.1	Soltu.DM.01G003400.1, Soltu.DM.04G001500.1, Soltu.DM.04G001510.1, Soltu.DM.04G001730.1, Soltu.DM.04G001740.1, Soltu.DM.04G001850.1, Soltu.DM.04G001860.1, Soltu.DM.04G008020.1, Soltu.DM.04G008050.1, Soltu.DM.04G008130.1, Soltu.DM.04G008150.1, Soltu.DM.04G008170.1, Soltu.DM.04G008180.1, Soltu.DM.04G008210.1, Soltu.DM.04G008240.1, Soltu.DM.04G012390.1, Soltu.DM.08G018710.1, Soltu.DM.08G018730.1
OG0000233	Soltu.Atl_v3.06_1G005390.1, Soltu.Atl_v3.06_1G005400.1, Soltu.Atl_v3.06_1G005420.1, Soltu.Atl_v3.06_1G005430.1, Soltu.Atl_v3.06_1G005450.1, Soltu.Atl_v3.06_1G005480.1, Soltu.Atl_v3.06_1G005520.1, Soltu.Atl_v3.06_3G009130.1, Soltu.Atl_v3.06_4G009590.1, Soltu.Atl_v3.12_1G006330.1, Soltu.Atl_v3.12_1G006340.1, Soltu.Atl_v3.S014970.1, Soltu.Atl_v3.S018430.1, Soltu.Atl_v3.S018460.1, Soltu.Atl_v3.S03357…
OG0000234	Soltu.Atl_v3.01_0G012210.1, Soltu.Atl_v3.01_1G009980.1, Soltu.Atl_v3.01_3G001860.1, Soltu.Atl_v3.02_2G018750.1, Soltu.Atl_v3.04_1G022890.1, Soltu.Atl_v3.04_4G010130.1, Soltu.Atl_v3.05_1G004830.1, Soltu.Atl_v3.06_0G013190.1, Soltu.Atl_v3.07_3G011560.1, Soltu.Atl_v3.07_4G004150.1, Soltu.Atl_v3.08_2G015050.1, Soltu.Atl_v3.09_3G012620.1, Soltu.Atl_v3.09_3G021090.1, Soltu.Atl_v3.10_2G012200.1, Soltu.A…	Soltu.DM.02G012130.1
OG0000235	Soltu.Atl_v3.05_1G020510.1, Soltu.Atl_v3.05_1G020540.1, Soltu.Atl_v3.05_1G020600.1, Soltu.Atl_v3.05_2G019370.1, Soltu.Atl_v3.05_2G019390.1, Soltu.Atl_v3.05_2G019410.1, Soltu.Atl_v3.05_2G019420.1, Soltu.Atl_v3.05_2G019440.1, Soltu.Atl_v3.05_2G019490.1, Soltu.Atl_v3.05_3G020450.1, Soltu.Atl_v3.05_3G020470.1, Soltu.Atl_v3.05_3G020490.1, Soltu.Atl_v3.05_3G020510.1, Soltu.Atl_v3.05_4G019560.1, Soltu.A…	Soltu.DM.05G021470.1
OG0000236	Soltu.Atl_v3.04_1G011420.1, Soltu.Atl_v3.04_4G008900.2, Soltu.Atl_v3.07_0G005900.1, Soltu.Atl_v3.07_0G005950.1, Soltu.Atl_v3.07_3G009850.1, Soltu.Atl_v3.07_4G009350.1, Soltu.Atl_v3.08_0G008510.1, Soltu.Atl_v3.12_2G013570.1, Soltu.Atl_v3.12_2G018350.1, Soltu.Atl_v3.12_3G010510.1, Soltu.Atl_v3.12_3G010580.1, Soltu.Atl_v3.12_3G017020.1, Soltu.Atl_v3.S009500.1, Soltu.Atl_v3.S031740.1, Soltu.Atl_v3.S0…
OG0000237	Soltu.Atl_v3.02_2G002010.1, Soltu.Atl_v3.02_4G015910.1, Soltu.Atl_v3.03_2G010660.1, Soltu.Atl_v3.03_3G010360.1, Soltu.Atl_v3.04_1G001920.1, Soltu.Atl_v3.09_0G011310.1, Soltu.Atl_v3.09_0G011320.1, Soltu.Atl_v3.09_4G011330.1, Soltu.Atl_v3.12_2G016090.1, Soltu.Atl_v3.12_3G012290.1, Soltu.Atl_v3.12_3G013780.1, Soltu.Atl_v3.12_4G006920.1, Soltu.Atl_v3.S010710.1, Soltu.Atl_v3.S010720.1, Soltu.Atl_v3.S0…
OG0000238	Soltu.Atl_v3.12_1G000430.1, Soltu.Atl_v3.12_1G003390.1, Soltu.Atl_v3.12_2G010250.1, Soltu.Atl_v3.12_2G010270.1, Soltu.Atl_v3.12_3G000350.1, Soltu.Atl_v3.12_3G008280.1, Soltu.Atl_v3.12_3G008290.1, Soltu.Atl_v3.12_4G000480.1, Soltu.Atl_v3.12_4G005760.1, Soltu.Atl_v3.12_4G005770.1	Soltu.DM.12G000360.1, Soltu.DM.12G000380.1, Soltu.DM.12G000390.1, Soltu.DM.12G000420.1, Soltu.DM.12G000450.1, Soltu.DM.12G009370.1, Soltu.DM.12G009380.1, Soltu.DM.12G009390.2, Soltu.DM.12G009510.1
OG0000239	Soltu.Atl_v3.02_1G005600.1, Soltu.Atl_v3.04_1G006840.1, Soltu.Atl_v3.04_1G006850.1, Soltu.Atl_v3.04_1G006870.1, Soltu.Atl_v3.04_1G006880.1, Soltu.Atl_v3.04_1G006900.1, Soltu.Atl_v3.04_3G005730.1, Soltu.Atl_v3.04_3G005750.1, Soltu.Atl_v3.04_3G005760.1, Soltu.Atl_v3.04_3G005780.1, Soltu.Atl_v3.04_3G005790.1, Soltu.Atl_v3.04_4G005720.1, Soltu.Atl_v3.04_4G005740.1, Soltu.Atl_v3.04_4G005750.1, Soltu.A…	Soltu.DM.04G007070.1
OG0000240	Soltu.Atl_v3.07_3G006470.1, Soltu.Atl_v3.09_0G005730.1, Soltu.Atl_v3.09_0G005750.1, Soltu.Atl_v3.09_0G005760.1, Soltu.Atl_v3.09_1G003950.1, Soltu.Atl_v3.09_2G005570.1, Soltu.Atl_v3.09_2G005580.1, Soltu.Atl_v3.09_2G005590.1, Soltu.Atl_v3.09_2G005600.1, Soltu.Atl_v3.09_2G008780.1, Soltu.Atl_v3.09_3G004130.1, Soltu.Atl_v3.09_3G004140.1, Soltu.Atl_v3.09_3G004150.1, Soltu.Atl_v3.09_3G004160.1, Soltu.A…
OG0000241	Soltu.Atl_v3.01_0G004870.1, Soltu.Atl_v3.03_3G016680.1, Soltu.Atl_v3.05_0G002570.1, Soltu.Atl_v3.05_3G008010.1, Soltu.Atl_v3.06_2G015220.1, Soltu.Atl_v3.06_2G017390.1, Soltu.Atl_v3.07_0G002480.1, Soltu.Atl_v3.07_0G002730.1, Soltu.Atl_v3.07_3G003890.1, Soltu.Atl_v3.07_4G003530.1, Soltu.Atl_v3.12_2G014570.1, Soltu.Atl_v3.12_3G013720.1, Soltu.Atl_v3.S024360.1, Soltu.Atl_v3.S024370.1, Soltu.Atl_v3.S0…	Soltu.DM.05G009110.1
OG0000242	Soltu.Atl_v3.01_1G023110.1, Soltu.Atl_v3.01_3G022110.1, Soltu.Atl_v3.01_4G024070.1, Soltu.Atl_v3.02_3G021530.1, Soltu.Atl_v3.03_3G021440.1, Soltu.Atl_v3.03_4G012980.1, Soltu.Atl_v3.06_0G008030.1, Soltu.Atl_v3.06_2G010800.2, Soltu.Atl_v3.06_4G008600.1, Soltu.Atl_v3.08_1G002610.1, Soltu.Atl_v3.08_1G019310.1, Soltu.Atl_v3.08_2G001640.1, Soltu.Atl_v3.08_2G020470.2, Soltu.Atl_v3.08_3G003470.1	Soltu.DM.01G035440.1, Soltu.DM.03G021860.1, Soltu.DM.06G014060.1, Soltu.DM.08G005130.1, Soltu.DM.08G030030.2
OG0000243	Soltu.Atl_v3.01_0G006650.1, Soltu.Atl_v3.04_3G012820.1, Soltu.Atl_v3.04_3G012840.1, Soltu.Atl_v3.06_2G017400.1, Soltu.Atl_v3.07_3G003260.1, Soltu.Atl_v3.07_4G002070.1, Soltu.Atl_v3.11_0G009230.1, Soltu.Atl_v3.11_0G009620.1, Soltu.Atl_v3.11_0G010170.1, Soltu.Atl_v3.11_2G005600.1, Soltu.Atl_v3.11_2G011770.1, Soltu.Atl_v3.11_3G010160.1, Soltu.Atl_v3.11_3G010470.1, Soltu.Atl_v3.11_3G010760.1, Soltu.A…	Soltu.DM.11G014090.1, Soltu.DM.11G014310.1
OG0000244	Soltu.Atl_v3.04_2G009870.1, Soltu.Atl_v3.07_0G004650.1, Soltu.Atl_v3.07_3G003520.1, Soltu.Atl_v3.07_3G015600.1, Soltu.Atl_v3.07_4G002350.1, Soltu.Atl_v3.08_3G002390.1, Soltu.Atl_v3.09_0G009690.1, Soltu.Atl_v3.09_1G004240.1, Soltu.Atl_v3.09_3G010400.1, Soltu.Atl_v3.09_3G011770.1, Soltu.Atl_v3.09_4G010350.1, Soltu.Atl_v3.10_3G003470.1, Soltu.Atl_v3.10_3G009300.1, Soltu.Atl_v3.10_4G003440.1, Soltu.A…
OG0000245	Soltu.Atl_v3.04_0G002600.1, Soltu.Atl_v3.04_0G002640.1, Soltu.Atl_v3.06_1G008400.1, Soltu.Atl_v3.06_2G015760.1, Soltu.Atl_v3.06_2G017560.1, Soltu.Atl_v3.06_3G009750.1, Soltu.Atl_v3.06_3G009760.1, Soltu.Atl_v3.06_4G011380.1, Soltu.Atl_v3.S033430.1, Soltu.Atl_v3.S041600.1, Soltu.Atl_v3.S043150.1, Soltu.Atl_v3.S043190.1, Soltu.Atl_v3.S047200.1, Soltu.Atl_v3.S056370.1, Soltu.Atl_v3.S068230.1, Soltu.A…
OG0000246	Soltu.Atl_v3.01_1G028530.1, Soltu.Atl_v3.01_1G028540.1, Soltu.Atl_v3.01_1G028580.1, Soltu.Atl_v3.01_1G028590.1, Soltu.Atl_v3.01_1G028630.1, Soltu.Atl_v3.01_2G034440.1, Soltu.Atl_v3.01_2G034560.1, Soltu.Atl_v3.01_3G030080.1, Soltu.Atl_v3.01_3G030090.1, Soltu.Atl_v3.01_3G030120.1, Soltu.Atl_v3.01_3G030170.1, Soltu.Atl_v3.01_4G032170.1, Soltu.Atl_v3.01_4G032180.1, Soltu.Atl_v3.01_4G032220.1, Soltu.A…	Soltu.DM.01G044770.1
OG0000247	Soltu.Atl_v3.03_2G020990.3, Soltu.Atl_v3.03_2G024950.1, Soltu.Atl_v3.07_0G000090.4, Soltu.Atl_v3.07_2G005620.1, Soltu.Atl_v3.07_3G000080.1, Soltu.Atl_v3.08_4G017850.1, Soltu.Atl_v3.12_1G011660.1, Soltu.Atl_v3.12_2G026300.1, Soltu.Atl_v3.12_3G025290.1, Soltu.Atl_v3.12_4G014240.1, Soltu.Atl_v3.S132820.1	Soltu.DM.03G027310.1, Soltu.DM.03G031320.1, Soltu.DM.06G026220.3, Soltu.DM.07G000070.1, Soltu.DM.07G000080.1, Soltu.DM.07G006650.1, Soltu.DM.08G024180.1, Soltu.DM.12G027750.1
OG0000248	Soltu.Atl_v3.12_1G009610.2, Soltu.Atl_v3.12_2G024150.1, Soltu.Atl_v3.12_2G024160.1, Soltu.Atl_v3.12_2G024170.2, Soltu.Atl_v3.12_2G024210.1, Soltu.Atl_v3.12_2G024220.1, Soltu.Atl_v3.12_2G024230.1, Soltu.Atl_v3.12_2G024250.1, Soltu.Atl_v3.12_2G024260.1, Soltu.Atl_v3.12_2G024270.1, Soltu.Atl_v3.12_3G022930.1, Soltu.Atl_v3.12_3G022940.1, Soltu.Atl_v3.12_3G023090.1, Soltu.Atl_v3.12_4G012360.1, Soltu.A…
OG0000249	Soltu.Atl_v3.06_1G007610.1, Soltu.Atl_v3.06_1G007680.1, Soltu.Atl_v3.06_1G007700.1, Soltu.Atl_v3.06_2G016590.1, Soltu.Atl_v3.06_2G016680.1, Soltu.Atl_v3.06_2G016700.1, Soltu.Atl_v3.06_2G016720.1, Soltu.Atl_v3.06_2G016740.1, Soltu.Atl_v3.06_3G010990.1, Soltu.Atl_v3.06_3G011010.1, Soltu.Atl_v3.06_4G012120.1, Soltu.Atl_v3.06_4G012210.1, Soltu.Atl_v3.06_4G012280.1, Soltu.Atl_v3.06_4G012350.1, Soltu.A…	Soltu.DM.06G020340.1
OG0000250	Soltu.Atl_v3.01_2G012680.1, Soltu.Atl_v3.01_2G031990.3, Soltu.Atl_v3.01_3G029390.1, Soltu.Atl_v3.02_1G004570.2, Soltu.Atl_v3.02_1G018580.4, Soltu.Atl_v3.02_3G001490.2, Soltu.Atl_v3.02_3G009570.1, Soltu.Atl_v3.04_4G015790.1, Soltu.Atl_v3.04_4G015850.1, Soltu.Atl_v3.04_4G015890.1, Soltu.Atl_v3.05_4G014090.1, Soltu.Atl_v3.06_3G013620.1, Soltu.Atl_v3.08_2G014840.1, Soltu.Atl_v3.08_3G002950.1, Soltu.A…
OG0000251	Soltu.Atl_v3.01_2G008200.1, Soltu.Atl_v3.01_3G006600.1, Soltu.Atl_v3.03_1G025650.1, Soltu.Atl_v3.03_3G031450.1, Soltu.Atl_v3.03_4G022190.1, Soltu.Atl_v3.04_1G000650.1, Soltu.Atl_v3.04_2G000640.1, Soltu.Atl_v3.04_3G000420.1, Soltu.Atl_v3.04_4G000630.1, Soltu.Atl_v3.07_0G000870.1, Soltu.Atl_v3.07_1G000570.1, Soltu.Atl_v3.07_2G000570.1, Soltu.Atl_v3.12_2G025890.2, Soltu.Atl_v3.12_3G024880.2	Soltu.DM.01G010080.1, Soltu.DM.03G029770.1, Soltu.DM.04G000700.1, Soltu.DM.07G000600.1, Soltu.DM.12G027350.1
OG0000252	Soltu.Atl_v3.01_4G034810.1, Soltu.Atl_v3.02_0G003510.1, Soltu.Atl_v3.02_0G003530.1, Soltu.Atl_v3.02_2G028250.4, Soltu.Atl_v3.02_3G029390.1, Soltu.Atl_v3.02_3G029420.1, Soltu.Atl_v3.02_3G029430.1, Soltu.Atl_v3.02_4G020490.1, Soltu.Atl_v3.S065110.1, Soltu.Atl_v3.S065130.1, Soltu.Atl_v3.S080010.1, Soltu.Atl_v3.S080020.1	Soltu.DM.01G047320.1, Soltu.DM.02G028520.1, Soltu.DM.02G028530.1, Soltu.DM.02G028540.1, Soltu.DM.02G028550.1, Soltu.DM.10G014940.1, Soltu.DM.12G013090.1
OG0000253	Soltu.Atl_v3.02_1G029480.1, Soltu.Atl_v3.02_2G032630.1, Soltu.Atl_v3.02_3G032000.1, Soltu.Atl_v3.02_4G024160.1, Soltu.Atl_v3.03_0G002250.1, Soltu.Atl_v3.03_1G011720.1, Soltu.Atl_v3.03_1G012550.1, Soltu.Atl_v3.03_3G016340.1, Soltu.Atl_v3.05_1G009780.1, Soltu.Atl_v3.05_1G009790.1, Soltu.Atl_v3.05_2G009130.1, Soltu.Atl_v3.05_3G009300.1, Soltu.Atl_v3.07_0G011370.1, Soltu.Atl_v3.07_1G005310.1, Soltu.A…	Soltu.DM.03G014330.1, Soltu.DM.07G025530.1
OG0000254	Soltu.Atl_v3.05_4G021430.1, Soltu.Atl_v3.09_0G015220.2, Soltu.Atl_v3.09_1G013500.2, Soltu.Atl_v3.09_2G019620.2, Soltu.Atl_v3.09_3G023760.1, Soltu.Atl_v3.12_0G000070.1, Soltu.Atl_v3.12_1G001570.1, Soltu.Atl_v3.12_2G000990.1, Soltu.Atl_v3.12_4G000590.1, Soltu.Atl_v3.12_4G001730.1, Soltu.Atl_v3.S081930.1	Soltu.DM.05G023710.1, Soltu.DM.05G023720.1, Soltu.DM.05G023730.2, Soltu.DM.09G028710.1, Soltu.DM.09G028720.1, Soltu.DM.12G000490.1, Soltu.DM.12G000500.1, Soltu.DM.12G002900.1
OG0000255	Soltu.Atl_v3.01_1G013310.1, Soltu.Atl_v3.02_1G013280.1, Soltu.Atl_v3.03_1G002150.1, Soltu.Atl_v3.03_1G024650.1, Soltu.Atl_v3.03_2G002150.1, Soltu.Atl_v3.04_4G020030.1, Soltu.Atl_v3.08_0G009960.1, Soltu.Atl_v3.09_4G012860.1, Soltu.Atl_v3.10_1G005050.1, Soltu.Atl_v3.10_4G000900.1, Soltu.Atl_v3.11_0G007730.1, Soltu.Atl_v3.11_0G008080.1, Soltu.Atl_v3.11_1G008810.1	Soltu.DM.05G006040.1, Soltu.DM.06G004650.1, Soltu.DM.07G012220.2, Soltu.DM.08G000810.1, Soltu.DM.11G012440.1, Soltu.DM.12G018520.1
OG0000256	Soltu.Atl_v3.07_0G009850.1, Soltu.Atl_v3.07_0G009930.1, Soltu.Atl_v3.07_0G010010.1, Soltu.Atl_v3.07_0G010020.1, Soltu.Atl_v3.07_0G010490.1, Soltu.Atl_v3.07_0G010500.1, Soltu.Atl_v3.07_0G010510.1, Soltu.Atl_v3.07_0G010580.1, Soltu.Atl_v3.07_0G010590.1, Soltu.Atl_v3.07_1G014700.2, Soltu.Atl_v3.07_2G013390.1, Soltu.Atl_v3.07_2G013400.1, Soltu.Atl_v3.07_3G017460.1, Soltu.Atl_v3.07_3G017530.1, Soltu.A…	Soltu.DM.07G021470.8
OG0000257	Soltu.Atl_v3.08_0G002860.1, Soltu.Atl_v3.08_0G002870.1, Soltu.Atl_v3.08_0G009560.2, Soltu.Atl_v3.08_1G008060.3, Soltu.Atl_v3.08_1G008090.1, Soltu.Atl_v3.08_2G012690.1, Soltu.Atl_v3.08_2G012710.1, Soltu.Atl_v3.08_3G009940.2, Soltu.Atl_v3.S004520.1	Soltu.DM.08G001790.1, Soltu.DM.08G001800.1, Soltu.DM.08G017420.1, Soltu.DM.08G017870.1, Soltu.DM.08G017880.1, Soltu.DM.08G017890.1, Soltu.DM.08G017900.1, Soltu.DM.08G017910.1, Soltu.DM.08G017930.1, Soltu.DM.08G017960.1
OG0000258	Soltu.Atl_v3.01_1G007980.1, Soltu.Atl_v3.01_1G012770.1, Soltu.Atl_v3.01_2G016610.1, Soltu.Atl_v3.01_3G008430.1, Soltu.Atl_v3.01_3G012310.1, Soltu.Atl_v3.01_4G008610.1, Soltu.Atl_v3.01_4G014550.1, Soltu.Atl_v3.02_3G012100.1, Soltu.Atl_v3.02_3G016920.1, Soltu.Atl_v3.04_0G000910.1, Soltu.Atl_v3.04_3G008410.1, Soltu.Atl_v3.05_1G007750.1, Soltu.Atl_v3.08_2G008770.1, Soltu.Atl_v3.09_4G013180.1, Soltu.A…	Soltu.DM.08G007170.1
OG0000259	Soltu.Atl_v3.05_2G022190.1, Soltu.Atl_v3.05_3G022800.1, Soltu.Atl_v3.05_4G022070.1	Soltu.DM.02G013840.1, Soltu.DM.05G018400.1, Soltu.DM.05G018430.1, Soltu.DM.05G024200.1, Soltu.DM.05G024210.1, Soltu.DM.05G024240.1, Soltu.DM.05G024260.1, Soltu.DM.05G024270.1, Soltu.DM.05G024280.1, Soltu.DM.05G024310.1, Soltu.DM.05G024320.1, Soltu.DM.05G024330.1, Soltu.DM.05G024350.1, Soltu.DM.05G024370.1, Soltu.DM.05G024390.1, Soltu.DM.09G018610.1
OG0000260	Soltu.Atl_v3.01_1G015580.1, Soltu.Atl_v3.01_3G014510.1, Soltu.Atl_v3.01_4G015790.1, Soltu.Atl_v3.06_3G024000.2, Soltu.Atl_v3.06_4G001110.2, Soltu.Atl_v3.09_0G013950.1, Soltu.Atl_v3.09_2G014850.1, Soltu.Atl_v3.09_3G018410.1	Soltu.DM.01G022080.1, Soltu.DM.01G022100.1, Soltu.DM.01G022120.1, Soltu.DM.01G022150.1, Soltu.DM.06G001040.1, Soltu.DM.06G035050.2, Soltu.DM.09G002940.1, Soltu.DM.09G003010.2, Soltu.DM.09G003030.1, Soltu.DM.09G023090.2, Soltu.DM.10G008920.1
OG0000261	Soltu.Atl_v3.02_0G001150.1, Soltu.Atl_v3.02_1G008890.1, Soltu.Atl_v3.04_3G004330.1, Soltu.Atl_v3.05_1G009620.1, Soltu.Atl_v3.11_0G008470.1, Soltu.Atl_v3.11_3G008430.1, Soltu.Atl_v3.11_4G011420.1, Soltu.Atl_v3.11_4G011430.1, Soltu.Atl_v3.12_0G005930.1, Soltu.Atl_v3.12_2G010440.1, Soltu.Atl_v3.12_2G012890.1, Soltu.Atl_v3.S050040.1, Soltu.Atl_v3.S112460.1, Soltu.Atl_v3.S112470.1, Soltu.Atl_v3.S13096…
OG0000262	Soltu.Atl_v3.03_1G004170.1, Soltu.Atl_v3.03_4G003040.1, Soltu.Atl_v3.04_1G016790.1, Soltu.Atl_v3.04_2G004240.2, Soltu.Atl_v3.06_0G013860.1, Soltu.Atl_v3.06_1G005370.1, Soltu.Atl_v3.06_1G005490.1, Soltu.Atl_v3.06_2G005600.1, Soltu.Atl_v3.06_2G011420.1, Soltu.Atl_v3.08_4G018380.1, Soltu.Atl_v3.10_2G005040.1, Soltu.Atl_v3.11_1G008860.1, Soltu.Atl_v3.S018420.1, Soltu.Atl_v3.S018440.1, Soltu.Atl_v3.S0…	Soltu.DM.05G005670.1
OG0000263	Soltu.Atl_v3.01_0G011210.1, Soltu.Atl_v3.01_0G011250.1, Soltu.Atl_v3.01_1G020400.1, Soltu.Atl_v3.01_1G020430.1	Soltu.DM.01G030190.1, Soltu.DM.01G030200.1, Soltu.DM.01G030220.1, Soltu.DM.01G030230.1, Soltu.DM.01G030240.1, Soltu.DM.01G030250.1, Soltu.DM.01G030260.1, Soltu.DM.01G030270.1, Soltu.DM.01G030300.1, Soltu.DM.01G030310.1, Soltu.DM.01G030320.1, Soltu.DM.01G030330.1, Soltu.DM.01G030340.1, Soltu.DM.01G030360.1
OG0000264	Soltu.Atl_v3.02_1G011580.1, Soltu.Atl_v3.02_1G011600.1, Soltu.Atl_v3.02_2G013270.1, Soltu.Atl_v3.02_2G013290.1, Soltu.Atl_v3.02_2G013340.1, Soltu.Atl_v3.02_2G013350.1, Soltu.Atl_v3.02_3G013640.1, Soltu.Atl_v3.02_3G013670.1, Soltu.Atl_v3.02_3G013690.1, Soltu.Atl_v3.02_3G013700.1, Soltu.Atl_v3.02_4G012080.1, Soltu.Atl_v3.02_4G012100.1, Soltu.Atl_v3.02_4G012110.1, Soltu.Atl_v3.02_4G012120.1, Soltu.A…
OG0000265	Soltu.Atl_v3.01_0G007820.1, Soltu.Atl_v3.01_0G007850.1, Soltu.Atl_v3.01_1G014100.1, Soltu.Atl_v3.01_1G014160.1, Soltu.Atl_v3.01_1G028790.1, Soltu.Atl_v3.01_1G028810.1, Soltu.Atl_v3.01_1G028820.1, Soltu.Atl_v3.01_2G017620.1, Soltu.Atl_v3.01_2G034750.1, Soltu.Atl_v3.01_2G034760.1, Soltu.Atl_v3.01_3G030360.1, Soltu.Atl_v3.01_3G030380.1, Soltu.Atl_v3.01_3G030390.1, Soltu.Atl_v3.01_4G032460.1, Soltu.A…	Soltu.DM.01G045010.1, Soltu.DM.01G045030.1
OG0000266	Soltu.Atl_v3.01_4G000530.1, Soltu.Atl_v3.01_4G000780.3, Soltu.Atl_v3.01_4G009770.1, Soltu.Atl_v3.01_4G009780.1, Soltu.Atl_v3.02_1G008950.1, Soltu.Atl_v3.02_2G007670.1, Soltu.Atl_v3.02_2G018740.1, Soltu.Atl_v3.05_4G001250.2, Soltu.Atl_v3.05_4G019200.1, Soltu.Atl_v3.08_1G002380.1, Soltu.Atl_v3.08_3G007780.1, Soltu.Atl_v3.08_4G015930.1, Soltu.Atl_v3.09_1G010790.1, Soltu.Atl_v3.09_1G010800.1, Soltu.A…
OG0000267	Soltu.Atl_v3.01_2G007320.1, Soltu.Atl_v3.01_2G008770.1, Soltu.Atl_v3.01_4G016460.1, Soltu.Atl_v3.02_1G003100.1, Soltu.Atl_v3.03_2G011120.1, Soltu.Atl_v3.04_1G005000.1, Soltu.Atl_v3.04_4G001510.1, Soltu.Atl_v3.04_4G001530.1, Soltu.Atl_v3.04_4G009680.1, Soltu.Atl_v3.05_4G006770.1, Soltu.Atl_v3.08_4G013570.1, Soltu.Atl_v3.09_3G006140.1, Soltu.Atl_v3.09_3G017610.1, Soltu.Atl_v3.10_0G011380.1, Soltu.A…	Soltu.DM.04G001650.1, Soltu.DM.04G001800.1
OG0000268	Soltu.Atl_v3.01_1G002270.1, Soltu.Atl_v3.01_2G002230.1, Soltu.Atl_v3.01_4G002330.1, Soltu.Atl_v3.03_1G012450.1, Soltu.Atl_v3.07_0G008790.1, Soltu.Atl_v3.07_0G009370.1, Soltu.Atl_v3.07_0G009390.1, Soltu.Atl_v3.07_0G009400.1, Soltu.Atl_v3.07_1G013660.1, Soltu.Atl_v3.07_1G013700.1, Soltu.Atl_v3.07_1G014270.1, Soltu.Atl_v3.07_2G012640.1, Soltu.Atl_v3.07_3G016980.1, Soltu.Atl_v3.07_3G017010.1, Soltu.A…
OG0000269	Soltu.Atl_v3.02_2G005210.3, Soltu.Atl_v3.03_1G008740.1, Soltu.Atl_v3.06_0G003960.1, Soltu.Atl_v3.06_2G005040.1, Soltu.Atl_v3.06_3G005090.1, Soltu.Atl_v3.08_2G012730.1, Soltu.Atl_v3.09_0G010330.1, Soltu.Atl_v3.09_2G011180.1, Soltu.Atl_v3.09_2G011190.1, Soltu.Atl_v3.09_3G008840.1, Soltu.Atl_v3.09_4G008250.1, Soltu.Atl_v3.09_4G008260.1, Soltu.Atl_v3.09_4G008270.1, Soltu.Atl_v3.09_4G009680.1, Soltu.A…
OG0000270	Soltu.Atl_v3.09_0G015630.1, Soltu.Atl_v3.09_0G015640.1, Soltu.Atl_v3.09_0G015660.1, Soltu.Atl_v3.09_0G015680.1, Soltu.Atl_v3.09_1G014150.1, Soltu.Atl_v3.09_1G014650.1, Soltu.Atl_v3.09_1G014660.1, Soltu.Atl_v3.09_1G014680.1, Soltu.Atl_v3.09_1G014690.1, Soltu.Atl_v3.09_1G014710.1, Soltu.Atl_v3.09_2G020610.1, Soltu.Atl_v3.09_2G020630.1, Soltu.Atl_v3.09_2G020640.1, Soltu.Atl_v3.09_3G024430.1, Soltu.A…	Soltu.DM.09G029650.1
OG0000271	Soltu.Atl_v3.03_1G003810.1, Soltu.Atl_v3.04_0G009980.1, Soltu.Atl_v3.04_1G000840.1, Soltu.Atl_v3.04_3G013710.1, Soltu.Atl_v3.05_2G014530.1, Soltu.Atl_v3.06_3G011700.1, Soltu.Atl_v3.07_3G006070.1, Soltu.Atl_v3.07_3G006080.1, Soltu.Atl_v3.09_3G014570.1, Soltu.Atl_v3.10_1G005750.1, Soltu.Atl_v3.10_2G003210.1, Soltu.Atl_v3.10_3G001660.1, Soltu.Atl_v3.10_3G001670.1, Soltu.Atl_v3.12_1G002960.1, Soltu.A…
OG0000272	Soltu.Atl_v3.12_1G006170.1, Soltu.Atl_v3.12_1G007330.1, Soltu.Atl_v3.12_1G007350.1, Soltu.Atl_v3.12_2G020580.1, Soltu.Atl_v3.12_2G022260.1, Soltu.Atl_v3.12_2G022280.1, Soltu.Atl_v3.12_3G019350.1, Soltu.Atl_v3.12_3G020890.1, Soltu.Atl_v3.12_3G020910.1, Soltu.Atl_v3.12_3G020920.1, Soltu.Atl_v3.12_4G008890.1, Soltu.Atl_v3.12_4G010390.1, Soltu.Atl_v3.12_4G010400.1, Soltu.Atl_v3.12_4G010410.1, Soltu.A…	Soltu.DM.12G023510.1
OG0000273	Soltu.Atl_v3.05_1G006320.1, Soltu.Atl_v3.05_1G006380.1, Soltu.Atl_v3.05_1G006410.1, Soltu.Atl_v3.05_1G006450.1, Soltu.Atl_v3.05_1G006460.1, Soltu.Atl_v3.05_3G006190.1, Soltu.Atl_v3.05_3G006220.1, Soltu.Atl_v3.05_3G006250.1, Soltu.Atl_v3.05_3G006280.1, Soltu.Atl_v3.05_3G006330.1, Soltu.Atl_v3.05_4G006410.1, Soltu.Atl_v3.05_4G006440.1, Soltu.Atl_v3.05_4G006470.1, Soltu.Atl_v3.05_4G006500.1, Soltu.A…	Soltu.DM.05G007430.1
OG0000274	Soltu.Atl_v3.01_3G014580.1, Soltu.Atl_v3.01_4G034800.1, Soltu.Atl_v3.02_2G003770.1, Soltu.Atl_v3.02_2G033290.1, Soltu.Atl_v3.02_2G033300.1, Soltu.Atl_v3.02_2G033310.1, Soltu.Atl_v3.02_4G003560.1, Soltu.Atl_v3.03_3G018420.1, Soltu.Atl_v3.06_0G007050.1, Soltu.Atl_v3.06_1G003300.1, Soltu.Atl_v3.06_2G017320.1, Soltu.Atl_v3.07_2G005280.1, Soltu.Atl_v3.07_4G003840.1, Soltu.Atl_v3.08_1G005800.1, Soltu.A…
OG0000275	Soltu.Atl_v3.07_1G009170.1, Soltu.Atl_v3.07_1G009240.1, Soltu.Atl_v3.07_1G009810.1, Soltu.Atl_v3.07_2G009230.1, Soltu.Atl_v3.07_2G009300.1, Soltu.Atl_v3.07_2G009990.1, Soltu.Atl_v3.07_3G012350.1, Soltu.Atl_v3.07_3G012370.1, Soltu.Atl_v3.07_3G012420.2, Soltu.Atl_v3.07_3G013040.1, Soltu.Atl_v3.07_3G013050.1, Soltu.Atl_v3.07_4G013160.1, Soltu.Atl_v3.07_4G013200.1, Soltu.Atl_v3.07_4G013220.1, Soltu.A…
OG0000276	Soltu.Atl_v3.10_1G010610.1, Soltu.Atl_v3.10_2G014600.1, Soltu.Atl_v3.10_4G009050.1, Soltu.Atl_v3.S059630.1, Soltu.Atl_v3.S059730.2, Soltu.Atl_v3.S085040.1	Soltu.DM.10G028450.1, Soltu.DM.10G028500.1, Soltu.DM.10G028510.1, Soltu.DM.10G028660.1, Soltu.DM.10G028730.1, Soltu.DM.10G028740.1, Soltu.DM.10G028770.1, Soltu.DM.10G028840.1, Soltu.DM.10G028890.1, Soltu.DM.10G028920.1, Soltu.DM.S000280.1, Soltu.DM.S000290.1
OG0000277	Soltu.Atl_v3.05_4G021320.1, Soltu.Atl_v3.09_2G019460.1, Soltu.Atl_v3.09_2G019470.1, Soltu.Atl_v3.09_3G023610.1, Soltu.Atl_v3.09_3G023620.1, Soltu.Atl_v3.09_4G022100.1, Soltu.Atl_v3.12_0G000180.1	Soltu.DM.05G023610.1, Soltu.DM.09G028560.1, Soltu.DM.09G028570.1, Soltu.DM.12G003020.1, Soltu.DM.12G003030.1, Soltu.DM.12G003040.1, Soltu.DM.12G003050.1, Soltu.DM.12G003060.1, Soltu.DM.12G003070.1, Soltu.DM.12G003080.1, Soltu.DM.12G003090.1
OG0000278	Soltu.Atl_v3.02_1G003160.3, Soltu.Atl_v3.02_1G003180.1, Soltu.Atl_v3.02_2G004140.1, Soltu.Atl_v3.02_2G004150.1, Soltu.Atl_v3.02_2G004180.1, Soltu.Atl_v3.02_3G004180.1, Soltu.Atl_v3.02_3G004200.1, Soltu.Atl_v3.02_4G004310.1, Soltu.Atl_v3.02_4G004380.1, Soltu.Atl_v3.05_1G013620.1, Soltu.Atl_v3.05_1G013630.1, Soltu.Atl_v3.05_3G013790.1, Soltu.Atl_v3.05_4G011910.1, Soltu.Atl_v3.05_4G011920.1, Soltu.A…	Soltu.DM.05G014390.1
OG0000279	Soltu.Atl_v3.02_1G024260.1, Soltu.Atl_v3.02_1G024270.1, Soltu.Atl_v3.02_2G025960.1, Soltu.Atl_v3.02_2G025970.1, Soltu.Atl_v3.02_2G025990.1, Soltu.Atl_v3.02_2G026000.1, Soltu.Atl_v3.02_3G027110.1, Soltu.Atl_v3.02_3G027120.1, Soltu.Atl_v3.02_4G019470.1, Soltu.Atl_v3.02_4G019480.1, Soltu.Atl_v3.07_0G010920.1, Soltu.Atl_v3.07_0G010980.1, Soltu.Atl_v3.07_1G018520.1, Soltu.Atl_v3.07_2G017220.1, Soltu.A…
OG0000280	Soltu.Atl_v3.01_4G017540.1, Soltu.Atl_v3.03_3G017670.1, Soltu.Atl_v3.04_0G007030.1, Soltu.Atl_v3.04_0G008880.7, Soltu.Atl_v3.04_1G005580.1, Soltu.Atl_v3.04_4G004460.1, Soltu.Atl_v3.04_4G012340.5, Soltu.Atl_v3.04_4G012380.8, Soltu.Atl_v3.06_4G006160.1, Soltu.Atl_v3.07_4G011740.1, Soltu.Atl_v3.09_0G014030.1, Soltu.Atl_v3.09_4G006470.1, Soltu.Atl_v3.11_3G009230.1, Soltu.Atl_v3.12_4G012230.1, Soltu.A…	Soltu.DM.04G024430.1
OG0000281	Soltu.Atl_v3.01_1G009840.1, Soltu.Atl_v3.01_1G010090.1, Soltu.Atl_v3.01_1G012840.1, Soltu.Atl_v3.01_2G012290.1, Soltu.Atl_v3.01_3G005510.1, Soltu.Atl_v3.02_2G001760.1, Soltu.Atl_v3.02_2G006860.1, Soltu.Atl_v3.03_2G009460.1, Soltu.Atl_v3.05_1G014430.1, Soltu.Atl_v3.06_0G004400.1, Soltu.Atl_v3.06_2G003020.1, Soltu.Atl_v3.07_3G006130.1, Soltu.Atl_v3.07_4G008430.1, Soltu.Atl_v3.08_0G007530.1, Soltu.A…
OG0000282	Soltu.Atl_v3.07_1G016370.1, Soltu.Atl_v3.07_1G016510.1, Soltu.Atl_v3.07_2G015070.1, Soltu.Atl_v3.07_2G015080.1, Soltu.Atl_v3.07_2G015160.1, Soltu.Atl_v3.07_2G015170.1, Soltu.Atl_v3.07_2G015180.1, Soltu.Atl_v3.07_3G019120.1, Soltu.Atl_v3.07_3G019170.1, Soltu.Atl_v3.07_3G019190.1, Soltu.Atl_v3.07_3G019200.1, Soltu.Atl_v3.07_4G020390.1, Soltu.Atl_v3.07_4G020400.1, Soltu.Atl_v3.07_4G020470.1, Soltu.A…
OG0000283	Soltu.Atl_v3.02_2G020820.1, Soltu.Atl_v3.02_3G022500.1, Soltu.Atl_v3.03_3G014200.1, Soltu.Atl_v3.04_2G010200.1, Soltu.Atl_v3.05_2G013290.1, Soltu.Atl_v3.05_3G013770.1, Soltu.Atl_v3.05_4G015880.1, Soltu.Atl_v3.06_2G012890.1, Soltu.Atl_v3.06_3G009060.1, Soltu.Atl_v3.06_4G009510.1, Soltu.Atl_v3.08_1G007730.1, Soltu.Atl_v3.08_2G007540.1, Soltu.Atl_v3.08_4G006860.1, Soltu.Atl_v3.08_4G011900.1, Soltu.A…
OG0000284	Soltu.Atl_v3.05_1G006330.1, Soltu.Atl_v3.05_2G006490.1, Soltu.Atl_v3.05_3G006100.1, Soltu.Atl_v3.05_3G006120.1, Soltu.Atl_v3.05_3G006200.1, Soltu.Atl_v3.05_4G006330.1, Soltu.Atl_v3.05_4G006350.1, Soltu.Atl_v3.05_4G006420.1, Soltu.Atl_v3.05_4G006510.1, Soltu.Atl_v3.05_4G006550.1, Soltu.Atl_v3.07_4G007300.2, Soltu.Atl_v3.10_1G011180.1, Soltu.Atl_v3.10_2G015170.1, Soltu.Atl_v3.S006510.1, Soltu.Atl_v…
OG0000285	Soltu.Atl_v3.07_1G004380.1, Soltu.Atl_v3.07_1G004390.1, Soltu.Atl_v3.07_1G004400.1, Soltu.Atl_v3.07_1G004410.1, Soltu.Atl_v3.07_1G004420.1, Soltu.Atl_v3.07_1G004430.1, Soltu.Atl_v3.07_1G004440.1, Soltu.Atl_v3.07_2G004870.1, Soltu.Atl_v3.07_2G004880.1, Soltu.Atl_v3.07_3G004420.1, Soltu.Atl_v3.07_3G004430.1, Soltu.Atl_v3.07_3G004440.1, Soltu.Atl_v3.07_4G004020.1, Soltu.Atl_v3.07_4G004030.1, Soltu.A…
OG0000286	Soltu.Atl_v3.01_3G023480.1, Soltu.Atl_v3.01_4G026230.1, Soltu.Atl_v3.01_4G026280.1, Soltu.Atl_v3.01_4G026290.3, Soltu.Atl_v3.01_4G026300.1, Soltu.Atl_v3.08_0G007090.1, Soltu.Atl_v3.10_2G008510.8, Soltu.Atl_v3.10_2G008530.1	Soltu.DM.01G038840.1, Soltu.DM.01G038860.1, Soltu.DM.01G038890.1, Soltu.DM.01G038900.1, Soltu.DM.01G038910.1, Soltu.DM.08G005420.1, Soltu.DM.08G005440.2, Soltu.DM.08G005470.1, Soltu.DM.08G005480.1, Soltu.DM.08G010990.1
OG0000287	Soltu.Atl_v3.12_2G021330.2, Soltu.Atl_v3.12_2G021410.1, Soltu.Atl_v3.12_2G021420.1, Soltu.Atl_v3.12_3G020090.1, Soltu.Atl_v3.12_3G020120.1, Soltu.Atl_v3.12_4G009500.1, Soltu.Atl_v3.S119830.1	Soltu.DM.12G014530.1, Soltu.DM.12G022450.1, Soltu.DM.12G022460.1, Soltu.DM.12G022520.1, Soltu.DM.12G022530.1, Soltu.DM.12G022560.1, Soltu.DM.12G022590.1, Soltu.DM.12G022600.1, Soltu.DM.12G022660.1, Soltu.DM.12G022670.1, Soltu.DM.12G022700.1
OG0000288	Soltu.Atl_v3.12_3G008330.1, Soltu.Atl_v3.12_3G012300.1, Soltu.Atl_v3.12_4G005810.1	Soltu.DM.04G013860.1, Soltu.DM.04G020690.1, Soltu.DM.04G020710.1, Soltu.DM.09G012840.1, Soltu.DM.09G028730.4, Soltu.DM.10G010000.1, Soltu.DM.10G016430.1, Soltu.DM.11G010030.1, Soltu.DM.11G010040.1, Soltu.DM.12G002910.1, Soltu.DM.12G002920.1, Soltu.DM.12G002930.1, Soltu.DM.12G009460.1, Soltu.DM.12G009560.1, Soltu.DM.12G012230.1
OG0000289	Soltu.Atl_v3.04_2G017510.1, Soltu.Atl_v3.04_2G017520.1, Soltu.Atl_v3.04_2G017530.3, Soltu.Atl_v3.04_2G017540.1, Soltu.Atl_v3.04_2G017570.1, Soltu.Atl_v3.04_2G017580.1, Soltu.Atl_v3.04_3G019040.1, Soltu.Atl_v3.04_3G019050.1, Soltu.Atl_v3.04_3G019060.3, Soltu.Atl_v3.04_3G019070.1, Soltu.Atl_v3.04_3G019100.1, Soltu.Atl_v3.04_3G019110.1	Soltu.DM.04G034110.1, Soltu.DM.04G034120.1, Soltu.DM.04G034140.1, Soltu.DM.04G034150.1, Soltu.DM.04G034160.1, Soltu.DM.04G034170.1
OG0000290	Soltu.Atl_v3.02_1G007680.1, Soltu.Atl_v3.03_3G009070.1, Soltu.Atl_v3.03_3G012830.1, Soltu.Atl_v3.06_3G006630.1, Soltu.Atl_v3.08_2G005520.1, Soltu.Atl_v3.09_3G010640.1	Soltu.DM.01G005720.1, Soltu.DM.01G010980.1, Soltu.DM.01G012640.1, Soltu.DM.02G000670.1, Soltu.DM.03G009900.1, Soltu.DM.04G015770.1, Soltu.DM.04G016690.1, Soltu.DM.04G021980.1, Soltu.DM.06G009060.1, Soltu.DM.06G011000.1, Soltu.DM.08G010760.1, Soltu.DM.11G014020.1
OG0000291	Soltu.Atl_v3.06_1G000700.1, Soltu.Atl_v3.06_1G000790.1, Soltu.Atl_v3.06_1G000860.1, Soltu.Atl_v3.06_1G001440.2, Soltu.Atl_v3.06_1G001460.4, Soltu.Atl_v3.06_2G000900.1, Soltu.Atl_v3.06_3G000860.1, Soltu.Atl_v3.06_3G001000.1, Soltu.Atl_v3.06_3G001250.4, Soltu.Atl_v3.06_3G001800.13, Soltu.Atl_v3.06_3G001810.1, Soltu.Atl_v3.06_3G001840.7, Soltu.Atl_v3.06_4G000920.1, Soltu.Atl_v3.06_4G001000.1, Soltu.…
OG0000292	Soltu.Atl_v3.01_2G017890.1, Soltu.Atl_v3.02_3G026080.1, Soltu.Atl_v3.02_4G018320.1, Soltu.Atl_v3.03_2G008970.1, Soltu.Atl_v3.04_1G013900.1, Soltu.Atl_v3.04_2G009420.1, Soltu.Atl_v3.04_2G011840.1, Soltu.Atl_v3.05_2G016730.1, Soltu.Atl_v3.05_4G015860.1, Soltu.Atl_v3.07_1G007210.1, Soltu.Atl_v3.07_2G006690.1, Soltu.Atl_v3.07_4G009290.1, Soltu.Atl_v3.10_0G004420.1, Soltu.Atl_v3.10_0G004680.1, Soltu.A…
OG0000293	Soltu.Atl_v3.02_2G016180.1, Soltu.Atl_v3.02_2G016210.1, Soltu.Atl_v3.02_3G016800.1, Soltu.Atl_v3.02_3G016810.1, Soltu.Atl_v3.02_3G017250.1, Soltu.Atl_v3.02_3G017270.1, Soltu.Atl_v3.02_4G014530.1	Soltu.DM.02G016240.1, Soltu.DM.02G016250.1, Soltu.DM.02G016260.1, Soltu.DM.02G016270.1, Soltu.DM.02G016290.1, Soltu.DM.02G016720.1, Soltu.DM.02G016740.1, Soltu.DM.02G016750.1, Soltu.DM.02G016770.1, Soltu.DM.02G016780.1
OG0000294	Soltu.Atl_v3.07_0G010430.1, Soltu.Atl_v3.07_1G014660.1, Soltu.Atl_v3.07_1G015030.1, Soltu.Atl_v3.07_1G015060.1, Soltu.Atl_v3.07_2G013170.1, Soltu.Atl_v3.07_2G013340.1, Soltu.Atl_v3.07_2G013560.1, Soltu.Atl_v3.07_2G013680.1, Soltu.Atl_v3.07_2G013770.1, Soltu.Atl_v3.07_3G017700.1, Soltu.Atl_v3.07_4G018500.1, Soltu.Atl_v3.07_4G018660.1, Soltu.Atl_v3.07_4G018890.1, Soltu.Atl_v3.07_4G019010.1, Soltu.A…
OG0000295	Soltu.Atl_v3.01_4G013430.1, Soltu.Atl_v3.03_1G006590.1, Soltu.Atl_v3.03_3G009670.1, Soltu.Atl_v3.03_3G012270.1, Soltu.Atl_v3.03_3G012960.1, Soltu.Atl_v3.04_0G005540.1, Soltu.Atl_v3.04_2G005460.1, Soltu.Atl_v3.04_2G015680.1, Soltu.Atl_v3.05_1G014510.1, Soltu.Atl_v3.05_4G015030.1, Soltu.Atl_v3.07_3G008480.1, Soltu.Atl_v3.07_3G009090.1, Soltu.Atl_v3.09_4G007460.1, Soltu.Atl_v3.09_4G009990.1, Soltu.A…
OG0000296	Soltu.Atl_v3.03_1G010290.1, Soltu.Atl_v3.03_2G005990.1, Soltu.Atl_v3.03_2G006030.1, Soltu.Atl_v3.03_2G009770.1, Soltu.Atl_v3.03_3G007990.1, Soltu.Atl_v3.03_3G014320.1, Soltu.Atl_v3.03_3G014340.1, Soltu.Atl_v3.03_4G003970.1, Soltu.Atl_v3.03_4G006990.1, Soltu.Atl_v3.03_4G007010.1, Soltu.Atl_v3.12_1G012630.1, Soltu.Atl_v3.12_2G027340.1, Soltu.Atl_v3.12_2G027350.1, Soltu.Atl_v3.12_3G026330.1, Soltu.A…
OG0000297	Soltu.Atl_v3.01_1G001570.1, Soltu.Atl_v3.01_1G001600.1, Soltu.Atl_v3.01_1G001620.1, Soltu.Atl_v3.01_2G001480.1, Soltu.Atl_v3.01_2G001550.1, Soltu.Atl_v3.01_2G003680.1, Soltu.Atl_v3.01_3G002250.1, Soltu.Atl_v3.01_3G002400.1, Soltu.Atl_v3.01_3G003670.1, Soltu.Atl_v3.01_4G001490.1, Soltu.Atl_v3.01_4G001550.1, Soltu.Atl_v3.01_4G001570.1, Soltu.Atl_v3.01_4G001610.1, Soltu.Atl_v3.01_4G001630.1, Soltu.A…
OG0000298	Soltu.Atl_v3.02_1G005070.1, Soltu.Atl_v3.02_2G005350.1, Soltu.Atl_v3.03_3G009740.1, Soltu.Atl_v3.04_0G003930.1, Soltu.Atl_v3.05_2G014890.1, Soltu.Atl_v3.08_2G003450.1, Soltu.Atl_v3.08_4G003120.1, Soltu.Atl_v3.11_1G010470.1, Soltu.Atl_v3.12_2G013340.1, Soltu.Atl_v3.12_4G009030.1, Soltu.Atl_v3.S002180.1, Soltu.Atl_v3.S002250.1, Soltu.Atl_v3.S017630.1, Soltu.Atl_v3.S029900.1, Soltu.Atl_v3.S033610.1,…	Soltu.DM.11G015880.1
OG0000299	Soltu.Atl_v3.02_1G004080.1, Soltu.Atl_v3.02_1G006850.1, Soltu.Atl_v3.02_1G006890.1, Soltu.Atl_v3.02_2G005090.1, Soltu.Atl_v3.02_2G005100.1, Soltu.Atl_v3.02_2G005250.1, Soltu.Atl_v3.02_2G005270.1, Soltu.Atl_v3.02_2G005290.1, Soltu.Atl_v3.02_2G005310.1, Soltu.Atl_v3.02_2G008240.1, Soltu.Atl_v3.02_2G008290.1, Soltu.Atl_v3.02_2G008340.1, Soltu.Atl_v3.02_3G007870.1, Soltu.Atl_v3.02_3G007900.1, Soltu.A…	Soltu.DM.02G008010.1
OG0000300	Soltu.Atl_v3.01_0G002190.1, Soltu.Atl_v3.01_0G009890.1, Soltu.Atl_v3.01_2G020660.1, Soltu.Atl_v3.02_4G004120.1, Soltu.Atl_v3.02_4G009480.1, Soltu.Atl_v3.03_1G009060.1, Soltu.Atl_v3.05_2G018020.1, Soltu.Atl_v3.05_3G014540.1, Soltu.Atl_v3.05_4G013760.1, Soltu.Atl_v3.06_2G001690.2, Soltu.Atl_v3.06_2G001920.1, Soltu.Atl_v3.08_2G003560.1, Soltu.Atl_v3.08_4G002430.1, Soltu.Atl_v3.12_1G004860.1, Soltu.A…	Soltu.DM.12G018940.1
OG0000301	Soltu.Atl_v3.01_1G004790.1, Soltu.Atl_v3.01_1G012710.1, Soltu.Atl_v3.01_3G005920.1, Soltu.Atl_v3.01_3G008280.1, Soltu.Atl_v3.02_4G005490.1, Soltu.Atl_v3.05_1G011190.1, Soltu.Atl_v3.05_1G011740.1, Soltu.Atl_v3.05_1G011790.1, Soltu.Atl_v3.06_1G005320.1, Soltu.Atl_v3.06_1G005410.1, Soltu.Atl_v3.06_1G005500.1, Soltu.Atl_v3.06_2G016290.1, Soltu.Atl_v3.06_3G005050.1, Soltu.Atl_v3.09_2G007880.1, Soltu.A…
OG0000302	Soltu.Atl_v3.08_2G018970.1, Soltu.Atl_v3.08_2G018980.1, Soltu.Atl_v3.08_3G016510.1, Soltu.Atl_v3.08_3G016540.1, Soltu.Atl_v3.08_3G016550.1, Soltu.Atl_v3.08_3G016560.1, Soltu.Atl_v3.08_4G020230.1, Soltu.Atl_v3.08_4G020260.1, Soltu.Atl_v3.08_4G020270.1, Soltu.Atl_v3.08_4G020280.1, Soltu.Atl_v3.11_4G013100.1, Soltu.Atl_v3.S055210.1	Soltu.DM.08G027240.1, Soltu.DM.08G027260.1, Soltu.DM.08G027270.1, Soltu.DM.08G027280.1, Soltu.DM.11G016790.1
OG0000303	Soltu.Atl_v3.11_1G015140.1, Soltu.Atl_v3.11_1G015150.1, Soltu.Atl_v3.11_1G015160.1, Soltu.Atl_v3.11_1G015170.1, Soltu.Atl_v3.11_1G015520.1, Soltu.Atl_v3.11_1G015530.1, Soltu.Atl_v3.11_1G015540.1, Soltu.Atl_v3.11_1G015550.1, Soltu.Atl_v3.11_1G015560.1, Soltu.Atl_v3.11_2G011290.1, Soltu.Atl_v3.11_2G011300.1, Soltu.Atl_v3.11_2G011310.1, Soltu.Atl_v3.11_3G017380.1, Soltu.Atl_v3.11_3G017390.3, Soltu.A…
OG0000304	Soltu.Atl_v3.12_0G006400.1, Soltu.Atl_v3.12_0G006420.1, Soltu.Atl_v3.12_2G019030.1, Soltu.Atl_v3.12_2G019060.1, Soltu.Atl_v3.12_2G019070.1, Soltu.Atl_v3.12_3G017830.1, Soltu.Atl_v3.12_3G017850.1, Soltu.Atl_v3.12_3G017870.1, Soltu.Atl_v3.12_3G017880.1, Soltu.Atl_v3.12_3G017890.1, Soltu.Atl_v3.12_3G017900.1, Soltu.Atl_v3.S023450.1, Soltu.Atl_v3.S028250.1, Soltu.Atl_v3.S028260.1, Soltu.Atl_v3.S02827…
OG0000305	Soltu.Atl_v3.03_1G018990.1, Soltu.Atl_v3.03_1G019000.1, Soltu.Atl_v3.03_1G019010.1, Soltu.Atl_v3.03_2G016130.1, Soltu.Atl_v3.03_2G016140.1, Soltu.Atl_v3.03_2G016150.1, Soltu.Atl_v3.03_3G021070.1, Soltu.Atl_v3.03_3G021080.1, Soltu.Atl_v3.03_4G013320.1, Soltu.Atl_v3.03_4G013340.1, Soltu.Atl_v3.03_4G013360.1, Soltu.Atl_v3.S118880.1, Soltu.Atl_v3.S118890.1, Soltu.Atl_v3.S118900.1	Soltu.DM.03G021510.1, Soltu.DM.03G021520.1, Soltu.DM.03G021560.1
OG0000306	Soltu.Atl_v3.01_2G008440.1, Soltu.Atl_v3.01_4G010600.1, Soltu.Atl_v3.02_3G005500.1, Soltu.Atl_v3.03_0G001410.1, Soltu.Atl_v3.05_1G013580.1, Soltu.Atl_v3.05_2G017840.1, Soltu.Atl_v3.07_1G005640.1, Soltu.Atl_v3.07_3G012870.1, Soltu.Atl_v3.12_3G009430.1, Soltu.Atl_v3.S013430.1, Soltu.Atl_v3.S013470.1, Soltu.Atl_v3.S037540.1, Soltu.Atl_v3.S069530.1, Soltu.Atl_v3.S069570.1, Soltu.Atl_v3.S069610.1, Sol…
OG0000307	Soltu.Atl_v3.03_1G012480.1, Soltu.Atl_v3.03_1G012640.1, Soltu.Atl_v3.03_1G012660.1, Soltu.Atl_v3.03_2G011050.1, Soltu.Atl_v3.03_2G011060.3, Soltu.Atl_v3.03_2G011070.5, Soltu.Atl_v3.03_2G011090.3, Soltu.Atl_v3.03_2G011100.3, Soltu.Atl_v3.03_3G017110.1, Soltu.Atl_v3.03_3G017150.1, Soltu.Atl_v3.03_3G017160.1, Soltu.Atl_v3.03_3G017170.1, Soltu.Atl_v3.03_3G017210.7, Soltu.Atl_v3.03_4G008120.1, Soltu.A…
OG0000308	Soltu.Atl_v3.04_0G000880.1, Soltu.Atl_v3.04_0G001000.2, Soltu.Atl_v3.04_0G001070.1, Soltu.Atl_v3.04_0G001160.1, Soltu.Atl_v3.04_1G008370.1, Soltu.Atl_v3.04_2G006400.1, Soltu.Atl_v3.04_2G006430.1, Soltu.Atl_v3.04_2G006470.1, Soltu.Atl_v3.04_3G008370.1, Soltu.Atl_v3.04_3G008440.1, Soltu.Atl_v3.04_3G008560.2, Soltu.Atl_v3.04_3G008570.1, Soltu.Atl_v3.04_4G006850.1, Soltu.Atl_v3.S139850.1, Soltu.Atl_v…
OG0000309	Soltu.Atl_v3.06_1G004890.2, Soltu.Atl_v3.06_1G004900.1, Soltu.Atl_v3.06_1G004910.1, Soltu.Atl_v3.06_1G005700.2, Soltu.Atl_v3.06_1G005710.1, Soltu.Atl_v3.06_1G005780.1, Soltu.Atl_v3.06_1G005790.1, Soltu.Atl_v3.06_2G013310.1, Soltu.Atl_v3.06_2G013380.1, Soltu.Atl_v3.06_2G013390.1, Soltu.Atl_v3.06_2G013470.1, Soltu.Atl_v3.06_4G010070.1, Soltu.Atl_v3.06_4G010080.1, Soltu.Atl_v3.11_1G013710.1, Soltu.A…	Soltu.DM.06G017250.1, Soltu.DM.09G006370.1
OG0000310	Soltu.Atl_v3.04_1G017250.1, Soltu.Atl_v3.04_1G017260.1, Soltu.Atl_v3.04_1G017280.1, Soltu.Atl_v3.04_1G017310.1, Soltu.Atl_v3.04_1G017340.1, Soltu.Atl_v3.04_2G015770.1, Soltu.Atl_v3.04_2G015800.1, Soltu.Atl_v3.04_3G017290.1, Soltu.Atl_v3.04_3G017320.1, Soltu.Atl_v3.04_4G017730.1, Soltu.Atl_v3.04_4G017760.1, Soltu.Atl_v3.04_4G017830.1, Soltu.Atl_v3.04_4G017850.1, Soltu.Atl_v3.04_4G017870.1, Soltu.A…	Soltu.DM.04G032480.1
OG0000311	Soltu.Atl_v3.03_2G009310.1, Soltu.Atl_v3.03_4G006530.1, Soltu.Atl_v3.05_1G005680.1, Soltu.Atl_v3.05_3G014980.1, Soltu.Atl_v3.08_4G013890.1, Soltu.Atl_v3.11_0G010360.1, Soltu.Atl_v3.12_2G012590.1, Soltu.Atl_v3.12_2G017160.1, Soltu.Atl_v3.12_2G017170.1, Soltu.Atl_v3.S016870.1, Soltu.Atl_v3.S016980.1, Soltu.Atl_v3.S023170.1, Soltu.Atl_v3.S041710.1, Soltu.Atl_v3.S041740.1, Soltu.Atl_v3.S074690.1, Sol…
OG0000312	Soltu.Atl_v3.01_1G008460.1, Soltu.Atl_v3.01_1G009210.1, Soltu.Atl_v3.01_2G016580.1, Soltu.Atl_v3.01_4G012170.1, Soltu.Atl_v3.05_1G011360.1, Soltu.Atl_v3.05_2G010890.1, Soltu.Atl_v3.05_3G011090.1, Soltu.Atl_v3.05_3G013340.1, Soltu.Atl_v3.05_4G009090.1, Soltu.Atl_v3.09_1G003450.1, Soltu.Atl_v3.09_2G010220.1, Soltu.Atl_v3.09_3G013150.1, Soltu.Atl_v3.11_0G009910.1, Soltu.Atl_v3.11_4G008440.1, Soltu.A…
OG0000313	Soltu.Atl_v3.02_1G008540.1, Soltu.Atl_v3.02_2G009900.1, Soltu.Atl_v3.02_3G009780.1, Soltu.Atl_v3.02_4G009370.1, Soltu.Atl_v3.04_0G006270.1, Soltu.Atl_v3.05_1G011470.1, Soltu.Atl_v3.05_2G011030.1, Soltu.Atl_v3.05_3G011260.1, Soltu.Atl_v3.05_4G009200.1, Soltu.Atl_v3.05_4G009230.1, Soltu.Atl_v3.06_1G003610.1, Soltu.Atl_v3.06_2G004020.1, Soltu.Atl_v3.06_3G005950.1, Soltu.Atl_v3.06_4G005250.1, Soltu.A…	Soltu.DM.06G007500.1
OG0000314	Soltu.Atl_v3.04_0G004280.1, Soltu.Atl_v3.08_1G011040.1, Soltu.Atl_v3.08_1G011070.1, Soltu.Atl_v3.08_1G011110.1, Soltu.Atl_v3.08_2G013450.1, Soltu.Atl_v3.08_2G013470.1, Soltu.Atl_v3.08_2G013510.1, Soltu.Atl_v3.08_2G013520.1, Soltu.Atl_v3.08_3G012510.1, Soltu.Atl_v3.08_3G012520.1, Soltu.Atl_v3.08_3G012560.1, Soltu.Atl_v3.08_4G014930.1, Soltu.Atl_v3.08_4G014940.1, Soltu.Atl_v3.08_4G014970.1, Soltu.A…
OG0000315	Soltu.Atl_v3.02_1G022270.1, Soltu.Atl_v3.02_2G024020.1, Soltu.Atl_v3.02_3G025280.1, Soltu.Atl_v3.04_1G021290.3, Soltu.Atl_v3.04_2G019850.2, Soltu.Atl_v3.04_3G021310.2, Soltu.Atl_v3.04_4G021620.2, Soltu.Atl_v3.10_0G006980.1, Soltu.Atl_v3.10_0G006990.1, Soltu.Atl_v3.10_3G004630.1, Soltu.Atl_v3.10_3G004640.1, Soltu.Atl_v3.10_4G007810.2	Soltu.DM.02G024200.1, Soltu.DM.04G036210.1, Soltu.DM.10G016660.1, Soltu.DM.10G016670.1, Soltu.DM.10G016680.1
OG0000316	Soltu.Atl_v3.01_0G000810.1, Soltu.Atl_v3.01_1G004170.1, Soltu.Atl_v3.01_1G004280.1, Soltu.Atl_v3.01_2G004070.1, Soltu.Atl_v3.01_2G004630.1, Soltu.Atl_v3.01_2G004740.1, Soltu.Atl_v3.01_2G004770.1, Soltu.Atl_v3.01_2G004810.1, Soltu.Atl_v3.01_2G004830.2, Soltu.Atl_v3.01_2G004860.1, Soltu.Atl_v3.01_2G004920.1, Soltu.Atl_v3.01_2G009240.1, Soltu.Atl_v3.01_3G004230.1, Soltu.Atl_v3.S034710.1, Soltu.Atl_v…	Soltu.DM.01G004100.1
OG0000317	Soltu.Atl_v3.01_3G024820.1, Soltu.Atl_v3.01_4G027510.1, Soltu.Atl_v3.03_1G027590.1, Soltu.Atl_v3.03_3G033290.1, Soltu.Atl_v3.07_2G002220.1, Soltu.Atl_v3.07_3G002310.1, Soltu.Atl_v3.07_4G001200.1, Soltu.Atl_v3.12_0G007290.1, Soltu.Atl_v3.12_1G011130.1, Soltu.Atl_v3.12_2G025680.1, Soltu.Atl_v3.12_3G024540.1, Soltu.Atl_v3.12_3G024670.1, Soltu.Atl_v3.S149420.1	Soltu.DM.01G040150.1, Soltu.DM.03G031700.1, Soltu.DM.07G002970.1, Soltu.DM.12G027130.1
OG0000318	Soltu.Atl_v3.07_3G003270.1, Soltu.Atl_v3.07_3G003290.2, Soltu.Atl_v3.07_4G002080.1, Soltu.Atl_v3.07_4G002100.2, Soltu.Atl_v3.S021400.2, Soltu.Atl_v3.S021420.2, Soltu.Atl_v3.S037290.1, Soltu.Atl_v3.S037300.1, Soltu.Atl_v3.S039030.2, Soltu.Atl_v3.S140870.1	Soltu.DM.04G027470.1, Soltu.DM.04G027480.1, Soltu.DM.04G027510.1, Soltu.DM.04G027520.1, Soltu.DM.04G027540.1, Soltu.DM.04G027560.1, Soltu.DM.04G027570.1
OG0000319	Soltu.Atl_v3.05_0G000810.2, Soltu.Atl_v3.05_1G003310.2, Soltu.Atl_v3.05_2G003110.1, Soltu.Atl_v3.05_3G003490.1, Soltu.Atl_v3.05_4G003860.2, Soltu.Atl_v3.S021820.1	Soltu.DM.05G003430.2, Soltu.DM.05G003460.1, Soltu.DM.05G003470.1, Soltu.DM.05G003480.1, Soltu.DM.05G003510.1, Soltu.DM.05G003530.1, Soltu.DM.05G003550.1, Soltu.DM.05G003590.1, Soltu.DM.05G003650.1, Soltu.DM.05G003680.1, Soltu.DM.05G003690.1
OG0000320	Soltu.Atl_v3.01_2G029760.1, Soltu.Atl_v3.03_0G004950.1, Soltu.Atl_v3.03_1G012440.1, Soltu.Atl_v3.03_2G012190.1, Soltu.Atl_v3.03_3G026710.1, Soltu.Atl_v3.03_4G017360.1, Soltu.Atl_v3.04_2G011810.1, Soltu.Atl_v3.05_1G022660.1, Soltu.Atl_v3.05_2G005180.1, Soltu.Atl_v3.05_2G007470.1, Soltu.Atl_v3.05_2G010500.2, Soltu.Atl_v3.06_2G017580.1, Soltu.Atl_v3.08_2G008880.2, Soltu.Atl_v3.08_4G014650.1, Soltu.A…
OG0000321	Soltu.Atl_v3.01_0G015150.1, Soltu.Atl_v3.01_4G028250.1, Soltu.Atl_v3.02_1G001130.1, Soltu.Atl_v3.02_3G030180.1, Soltu.Atl_v3.03_2G008620.1, Soltu.Atl_v3.04_0G003410.1, Soltu.Atl_v3.06_0G005150.1, Soltu.Atl_v3.06_2G006740.1, Soltu.Atl_v3.06_3G007800.1, Soltu.Atl_v3.06_4G003740.1, Soltu.Atl_v3.07_3G009250.1, Soltu.Atl_v3.07_4G008700.1, Soltu.Atl_v3.10_2G003560.1, Soltu.Atl_v3.10_2G006410.1, Soltu.A…
OG0000322	Soltu.Atl_v3.07_0G010150.1, Soltu.Atl_v3.07_0G010450.1, Soltu.Atl_v3.07_0G010710.1, Soltu.Atl_v3.07_1G014610.1, Soltu.Atl_v3.07_1G014650.1, Soltu.Atl_v3.07_1G015120.1, Soltu.Atl_v3.07_2G013180.1, Soltu.Atl_v3.07_2G013290.1, Soltu.Atl_v3.07_2G013330.1, Soltu.Atl_v3.07_2G013570.1, Soltu.Atl_v3.07_4G018510.1, Soltu.Atl_v3.07_4G018610.1, Soltu.Atl_v3.07_4G018650.1, Soltu.Atl_v3.07_4G018900.1, Soltu.A…
OG0000323	Soltu.Atl_v3.01_2G007690.1, Soltu.Atl_v3.01_2G012740.1, Soltu.Atl_v3.01_3G008540.1, Soltu.Atl_v3.03_3G009260.1, Soltu.Atl_v3.05_4G008670.1, Soltu.Atl_v3.10_2G006310.1, Soltu.Atl_v3.10_3G004080.1, Soltu.Atl_v3.12_2G014640.1, Soltu.Atl_v3.12_2G017560.1, Soltu.Atl_v3.12_2G017970.1, Soltu.Atl_v3.S011590.1, Soltu.Atl_v3.S027480.1, Soltu.Atl_v3.S065360.1, Soltu.Atl_v3.S065370.1, Soltu.Atl_v3.S148330.1,…
OG0000324	Soltu.Atl_v3.07_0G009960.1, Soltu.Atl_v3.07_0G010530.1, Soltu.Atl_v3.07_2G013360.1, Soltu.Atl_v3.07_2G013750.1, Soltu.Atl_v3.07_3G017380.1, Soltu.Atl_v3.07_3G017670.1, Soltu.Atl_v3.07_4G018680.1, Soltu.Atl_v3.07_4G019080.1	Soltu.DM.07G021200.1, Soltu.DM.07G021250.1, Soltu.DM.07G021290.1, Soltu.DM.07G021320.1, Soltu.DM.07G021540.1, Soltu.DM.07G021600.1, Soltu.DM.07G021620.1, Soltu.DM.07G021630.1, Soltu.DM.07G021640.1
OG0000325	Soltu.Atl_v3.02_4G000920.1, Soltu.Atl_v3.05_3G015450.1, Soltu.Atl_v3.05_4G011090.1, Soltu.Atl_v3.05_4G011100.2, Soltu.Atl_v3.05_4G016570.1, Soltu.Atl_v3.08_2G003390.1, Soltu.Atl_v3.08_4G003080.1, Soltu.Atl_v3.11_3G011090.1, Soltu.Atl_v3.12_2G000290.1, Soltu.Atl_v3.S006800.1, Soltu.Atl_v3.S039050.1, Soltu.Atl_v3.S043250.1, Soltu.Atl_v3.S051390.1	Soltu.DM.08G007570.1, Soltu.DM.10G009230.1, Soltu.DM.10G027360.2, Soltu.DM.12G006910.1
OG0000326	Soltu.Atl_v3.06_0G002820.1, Soltu.Atl_v3.06_1G003290.1, Soltu.Atl_v3.06_4G002840.1, Soltu.Atl_v3.08_1G003510.1, Soltu.Atl_v3.08_3G004580.1, Soltu.Atl_v3.S036890.7	Soltu.DM.06G002290.1, Soltu.DM.06G002320.1, Soltu.DM.06G002430.1, Soltu.DM.06G002440.3, Soltu.DM.06G002950.1, Soltu.DM.06G002960.1, Soltu.DM.06G002990.1, Soltu.DM.06G004630.1, Soltu.DM.06G004640.1, Soltu.DM.06G004660.2, Soltu.DM.06G005660.1
OG0000327	Soltu.Atl_v3.01_1G003540.1, Soltu.Atl_v3.01_1G003590.5, Soltu.Atl_v3.01_1G003600.1, Soltu.Atl_v3.01_2G003720.1, Soltu.Atl_v3.01_4G003760.2, Soltu.Atl_v3.05_1G008640.1, Soltu.Atl_v3.S161900.1	Soltu.DM.01G003430.1, Soltu.DM.01G003440.3, Soltu.DM.01G003450.1, Soltu.DM.01G003460.2, Soltu.DM.01G003470.1, Soltu.DM.01G003480.1, Soltu.DM.01G003490.1, Soltu.DM.01G003500.2, Soltu.DM.01G003510.1, Soltu.DM.05G009330.1
OG0000328	Soltu.Atl_v3.01_2G019630.1, Soltu.Atl_v3.01_2G019660.1, Soltu.Atl_v3.01_3G015800.1, Soltu.Atl_v3.01_3G015810.1, Soltu.Atl_v3.01_4G017870.1, Soltu.Atl_v3.01_4G017900.1, Soltu.Atl_v3.S071990.1, Soltu.Atl_v3.S072020.1, Soltu.Atl_v3.S072050.1, Soltu.Atl_v3.S122330.1	Soltu.DM.01G024210.1, Soltu.DM.01G024220.1, Soltu.DM.01G024240.1, Soltu.DM.01G024250.1, Soltu.DM.01G024260.1, Soltu.DM.01G024270.1, Soltu.DM.01G024280.1
OG0000329	Soltu.Atl_v3.02_2G007860.1, Soltu.Atl_v3.02_4G007730.1, Soltu.Atl_v3.03_1G004180.1, Soltu.Atl_v3.03_4G003050.1, Soltu.Atl_v3.05_4G016130.1, Soltu.Atl_v3.07_2G003710.1, Soltu.Atl_v3.07_3G023260.1, Soltu.Atl_v3.09_1G002040.1, Soltu.Atl_v3.09_2G007110.1, Soltu.Atl_v3.09_2G007120.1, Soltu.Atl_v3.09_3G006010.1, Soltu.Atl_v3.09_3G009610.1, Soltu.Atl_v3.11_1G011030.1, Soltu.Atl_v3.11_1G011040.1, Soltu.A…
OG0000330	Soltu.Atl_v3.03_1G013210.1, Soltu.Atl_v3.03_1G013280.1, Soltu.Atl_v3.03_1G013330.1, Soltu.Atl_v3.03_1G013360.1, Soltu.Atl_v3.03_1G013410.1, Soltu.Atl_v3.03_3G017840.1, Soltu.Atl_v3.03_3G017890.1, Soltu.Atl_v3.03_3G017940.1, Soltu.Atl_v3.03_3G017970.1, Soltu.Atl_v3.03_3G018010.1, Soltu.Atl_v3.03_4G008920.1, Soltu.Atl_v3.08_4G016020.1, Soltu.Atl_v3.S028680.1, Soltu.Atl_v3.S028730.1, Soltu.Atl_v3.S0…	Soltu.DM.03G015790.1
OG0000331	Soltu.Atl_v3.06_0G005810.1, Soltu.Atl_v3.06_0G005820.1, Soltu.Atl_v3.06_0G005830.1, Soltu.Atl_v3.06_2G007650.1, Soltu.Atl_v3.06_2G007690.1, Soltu.Atl_v3.06_2G008240.1, Soltu.Atl_v3.06_4G005500.1, Soltu.Atl_v3.06_4G005510.1, Soltu.Atl_v3.06_4G005520.1, Soltu.Atl_v3.06_4G005880.1, Soltu.Atl_v3.S071230.1	Soltu.DM.06G011010.1, Soltu.DM.06G011020.1, Soltu.DM.06G011030.1, Soltu.DM.06G011040.1, Soltu.DM.06G011050.1, Soltu.DM.06G011060.1
OG0000332	Soltu.Atl_v3.11_0G001170.1, Soltu.Atl_v3.11_0G001230.1, Soltu.Atl_v3.11_0G001250.1, Soltu.Atl_v3.11_0G001270.1, Soltu.Atl_v3.11_0G001290.1, Soltu.Atl_v3.11_0G001510.1, Soltu.Atl_v3.11_0G001530.1, Soltu.Atl_v3.11_2G000470.1, Soltu.Atl_v3.11_2G000490.1, Soltu.Atl_v3.11_2G000510.1, Soltu.Atl_v3.11_2G000530.1	Soltu.DM.11G001360.1, Soltu.DM.11G001400.1, Soltu.DM.11G001420.1, Soltu.DM.11G001440.1, Soltu.DM.11G001460.1, Soltu.DM.12G008040.1
OG0000333	Soltu.Atl_v3.02_1G011530.1, Soltu.Atl_v3.02_1G011640.1, Soltu.Atl_v3.02_1G011660.1, Soltu.Atl_v3.02_2G013240.1, Soltu.Atl_v3.02_2G013360.1, Soltu.Atl_v3.02_3G013590.1, Soltu.Atl_v3.02_3G013630.1, Soltu.Atl_v3.02_3G013660.1, Soltu.Atl_v3.02_4G012090.1	Soltu.DM.02G013150.1, Soltu.DM.02G013160.1, Soltu.DM.02G013200.1, Soltu.DM.02G013220.1, Soltu.DM.02G013240.1, Soltu.DM.02G013250.1, Soltu.DM.02G013260.1, Soltu.DM.02G013270.1
OG0000334	Soltu.Atl_v3.11_1G012830.1, Soltu.Atl_v3.11_2G008580.1, Soltu.Atl_v3.11_2G008680.1, Soltu.Atl_v3.11_3G014350.5, Soltu.Atl_v3.11_4G014200.1	Soltu.DM.11G018220.1, Soltu.DM.11G018230.1, Soltu.DM.11G018270.1, Soltu.DM.11G018300.1, Soltu.DM.11G018350.1, Soltu.DM.11G018410.1, Soltu.DM.11G018420.2, Soltu.DM.11G018430.2, Soltu.DM.11G018440.1, Soltu.DM.11G018460.1, Soltu.DM.11G018500.1, Soltu.DM.S000710.1
OG0000335	Soltu.Atl_v3.S044610.1	Soltu.DM.01G041720.1, Soltu.DM.02G004030.1, Soltu.DM.06G004980.2, Soltu.DM.06G020430.1, Soltu.DM.09G005920.1, Soltu.DM.11G001830.1, Soltu.DM.11G001840.3, Soltu.DM.11G001920.1, Soltu.DM.11G001930.1, Soltu.DM.11G001960.2, Soltu.DM.11G001980.1, Soltu.DM.11G002030.1, Soltu.DM.11G002180.2, Soltu.DM.11G002210.2, Soltu.DM.11G019760.4, Soltu.DM.12G003210.1
OG0000336	Soltu.Atl_v3.02_1G013810.3, Soltu.Atl_v3.02_2G016680.4, Soltu.Atl_v3.02_4G014580.4, Soltu.Atl_v3.09_1G003440.1, Soltu.Atl_v3.09_1G003570.1, Soltu.Atl_v3.09_1G003610.1, Soltu.Atl_v3.09_3G007570.1, Soltu.Atl_v3.09_3G007610.1, Soltu.Atl_v3.09_4G006970.1, Soltu.Atl_v3.09_4G006990.1, Soltu.Atl_v3.10_1G003470.1, Soltu.Atl_v3.10_2G004080.4, Soltu.Atl_v3.10_3G002520.4, Soltu.Atl_v3.10_4G002630.1, Soltu.A…	Soltu.DM.10G004770.1
OG0000337	Soltu.Atl_v3.01_2G016540.1, Soltu.Atl_v3.04_1G010840.1, Soltu.Atl_v3.05_2G010250.1, Soltu.Atl_v3.06_0G004350.1, Soltu.Atl_v3.08_2G006750.1, Soltu.Atl_v3.08_2G008460.1, Soltu.Atl_v3.09_3G026090.1, Soltu.Atl_v3.10_0G002920.1, Soltu.Atl_v3.10_4G001320.2, Soltu.Atl_v3.11_1G011260.1, Soltu.Atl_v3.11_2G006640.1, Soltu.Atl_v3.11_4G012940.1, Soltu.Atl_v3.S023210.1, Soltu.Atl_v3.S063950.1, Soltu.Atl_v3.S0…
OG0000338	Soltu.Atl_v3.01_0G003810.1, Soltu.Atl_v3.01_2G009210.1, Soltu.Atl_v3.01_3G006760.1, Soltu.Atl_v3.03_1G009550.1, Soltu.Atl_v3.03_2G008680.1, Soltu.Atl_v3.05_1G014920.1, Soltu.Atl_v3.05_2G013540.1, Soltu.Atl_v3.05_3G008350.1, Soltu.Atl_v3.05_4G011240.1, Soltu.Atl_v3.07_3G010400.1, Soltu.Atl_v3.11_0G008370.1, Soltu.Atl_v3.11_3G007990.1, Soltu.Atl_v3.11_3G011500.1, Soltu.Atl_v3.S043480.1, Soltu.Atl_v…
OG0000339	Soltu.Atl_v3.01_0G003190.1, Soltu.Atl_v3.01_1G009990.1, Soltu.Atl_v3.01_1G011180.1, Soltu.Atl_v3.01_4G000540.1, Soltu.Atl_v3.02_2G005440.1, Soltu.Atl_v3.02_2G018850.2, Soltu.Atl_v3.02_3G007530.1, Soltu.Atl_v3.04_1G002970.1, Soltu.Atl_v3.05_2G001000.1, Soltu.Atl_v3.05_3G017050.1, Soltu.Atl_v3.05_4G008980.1, Soltu.Atl_v3.07_0G003370.1, Soltu.Atl_v3.08_2G002630.1, Soltu.Atl_v3.08_3G005360.1, Soltu.A…
OG0000340	Soltu.Atl_v3.04_4G005250.1, Soltu.Atl_v3.05_1G023930.1, Soltu.Atl_v3.05_2G023710.1, Soltu.Atl_v3.05_4G023060.1, Soltu.Atl_v3.11_0G003100.4, Soltu.Atl_v3.11_1G005260.2, Soltu.Atl_v3.11_2G004370.4, Soltu.Atl_v3.11_2G012960.1, Soltu.Atl_v3.11_3G004890.2, Soltu.Atl_v3.11_4G006520.2, Soltu.Atl_v3.S139230.1	Soltu.DM.01G031200.4, Soltu.DM.04G006560.2, Soltu.DM.05G025710.1, Soltu.DM.11G007460.2, Soltu.DM.11G024690.1
OG0000341	Soltu.Atl_v3.05_0G004620.1, Soltu.Atl_v3.07_0G002700.1, Soltu.Atl_v3.07_3G006790.1, Soltu.Atl_v3.07_3G006830.1, Soltu.Atl_v3.09_0G010190.1, Soltu.Atl_v3.09_0G015280.1, Soltu.Atl_v3.09_0G015300.1, Soltu.Atl_v3.09_1G013560.1, Soltu.Atl_v3.09_1G013580.1, Soltu.Atl_v3.09_1G013610.1, Soltu.Atl_v3.09_2G019680.1, Soltu.Atl_v3.09_3G023840.1, Soltu.Atl_v3.09_3G023860.1, Soltu.Atl_v3.S033190.1, Soltu.Atl_v…
OG0000342	Soltu.Atl_v3.01_0G000750.1, Soltu.Atl_v3.01_3G004280.1, Soltu.Atl_v3.S096230.1	Soltu.DM.01G001240.1, Soltu.DM.01G004040.1, Soltu.DM.01G004190.1, Soltu.DM.01G004220.1, Soltu.DM.01G004280.1, Soltu.DM.01G004290.1, Soltu.DM.01G004360.1, Soltu.DM.01G004370.1, Soltu.DM.01G004390.1, Soltu.DM.01G004410.1, Soltu.DM.01G004450.1, Soltu.DM.01G004460.1, Soltu.DM.01G004530.1
OG0000343	Soltu.Atl_v3.10_0G009640.1, Soltu.Atl_v3.10_0G010940.5, Soltu.Atl_v3.10_0G011030.2, Soltu.Atl_v3.10_0G011060.3, Soltu.Atl_v3.10_0G011360.1, Soltu.Atl_v3.10_0G011400.2, Soltu.Atl_v3.10_1G004500.1, Soltu.Atl_v3.10_2G004880.7, Soltu.Atl_v3.10_2G007920.1, Soltu.Atl_v3.10_2G009460.7, Soltu.Atl_v3.10_2G009550.1, Soltu.Atl_v3.10_4G004750.1, Soltu.Atl_v3.S042740.1, Soltu.Atl_v3.S042760.1, Soltu.Atl_v3.S0…
OG0000344	Soltu.Atl_v3.02_2G004470.1, Soltu.Atl_v3.04_0G002480.1, Soltu.Atl_v3.04_1G005460.1, Soltu.Atl_v3.04_1G005650.1, Soltu.Atl_v3.04_1G017300.1, Soltu.Atl_v3.04_2G004130.1, Soltu.Atl_v3.04_2G004220.1, Soltu.Atl_v3.04_2G004450.2, Soltu.Atl_v3.04_2G015780.1, Soltu.Atl_v3.04_3G004400.1, Soltu.Atl_v3.04_3G004640.1, Soltu.Atl_v3.04_3G017300.1, Soltu.Atl_v3.04_4G004530.1, Soltu.Atl_v3.04_4G005180.1, Soltu.A…	Soltu.DM.04G005560.1
OG0000345	Soltu.Atl_v3.09_1G014420.2, Soltu.Atl_v3.09_1G014490.1, Soltu.Atl_v3.09_2G020460.4, Soltu.Atl_v3.09_2G020480.1, Soltu.Atl_v3.09_3G008240.2, Soltu.Atl_v3.09_3G008340.1	Soltu.DM.09G010360.1, Soltu.DM.09G010500.1, Soltu.DM.09G029500.1, Soltu.DM.09G029510.1, Soltu.DM.09G029520.1, Soltu.DM.09G029530.1, Soltu.DM.09G029550.1, Soltu.DM.09G029560.1, Soltu.DM.09G029570.1, Soltu.DM.09G029720.1
OG0000346	Soltu.Atl_v3.01_4G006150.1, Soltu.Atl_v3.04_0G002490.1, Soltu.Atl_v3.04_1G005390.1, Soltu.Atl_v3.04_1G005510.1, Soltu.Atl_v3.04_1G005780.1, Soltu.Atl_v3.04_2G004040.1, Soltu.Atl_v3.04_2G004290.1, Soltu.Atl_v3.04_2G004460.1, Soltu.Atl_v3.04_3G005120.1, Soltu.Atl_v3.04_3G005160.1, Soltu.Atl_v3.04_4G004280.1, Soltu.Atl_v3.04_4G004310.1, Soltu.Atl_v3.04_4G004320.1, Soltu.Atl_v3.04_4G004480.1, Soltu.A…
OG0000347	Soltu.Atl_v3.09_2G008340.1, Soltu.Atl_v3.09_2G008350.1, Soltu.Atl_v3.09_2G008370.1, Soltu.Atl_v3.09_3G007320.1, Soltu.Atl_v3.09_3G007330.1, Soltu.Atl_v3.09_3G007360.1, Soltu.Atl_v3.09_4G006640.1, Soltu.Atl_v3.09_4G006650.1, Soltu.Atl_v3.09_4G006660.1, Soltu.Atl_v3.12_4G013310.1	Soltu.DM.09G009430.1, Soltu.DM.09G009440.2, Soltu.DM.09G009450.1, Soltu.DM.09G009460.1, Soltu.DM.09G009470.1, Soltu.DM.12G026330.1
OG0000348	Soltu.Atl_v3.01_2G006600.1, Soltu.Atl_v3.01_3G008710.1, Soltu.Atl_v3.03_0G003300.1, Soltu.Atl_v3.03_1G017060.1, Soltu.Atl_v3.03_1G032820.1, Soltu.Atl_v3.04_1G017710.1, Soltu.Atl_v3.05_1G002440.1, Soltu.Atl_v3.05_1G005120.1, Soltu.Atl_v3.06_1G018020.1, Soltu.Atl_v3.09_1G009920.1, Soltu.Atl_v3.10_1G009370.1, Soltu.Atl_v3.10_3G010420.1, Soltu.Atl_v3.10_4G001590.1, Soltu.Atl_v3.11_3G000900.1, Soltu.A…
OG0000349	Soltu.Atl_v3.02_1G009180.1, Soltu.Atl_v3.02_1G009210.1, Soltu.Atl_v3.07_1G010570.1, Soltu.Atl_v3.07_1G010590.1, Soltu.Atl_v3.07_3G013580.1, Soltu.Atl_v3.07_3G013600.1, Soltu.Atl_v3.07_3G013950.1, Soltu.Atl_v3.07_4G002690.1, Soltu.Atl_v3.07_4G014610.1, Soltu.Atl_v3.07_4G014620.1, Soltu.Atl_v3.07_4G014930.1, Soltu.Atl_v3.12_0G006300.1, Soltu.Atl_v3.12_2G018990.1, Soltu.Atl_v3.S154870.1	Soltu.DM.07G017260.1, Soltu.DM.07G017280.1
OG0000350	Soltu.Atl_v3.02_1G025010.1, Soltu.Atl_v3.02_3G027850.1, Soltu.Atl_v3.05_1G013110.1, Soltu.Atl_v3.05_2G012580.1, Soltu.Atl_v3.05_3G021250.1, Soltu.Atl_v3.07_0G004580.1, Soltu.Atl_v3.07_2G006190.1, Soltu.Atl_v3.07_4G005520.1, Soltu.Atl_v3.08_0G002460.1, Soltu.Atl_v3.10_0G017400.1, Soltu.Atl_v3.10_1G008820.1, Soltu.Atl_v3.10_3G009870.1, Soltu.Atl_v3.10_3G011230.1, Soltu.Atl_v3.11_1G011330.1, Soltu.A…
OG0000351	Soltu.Atl_v3.01_3G012410.1, Soltu.Atl_v3.01_3G014730.1, Soltu.Atl_v3.02_3G002110.1, Soltu.Atl_v3.03_3G003900.1, Soltu.Atl_v3.03_3G003910.1, Soltu.Atl_v3.05_2G013330.1, Soltu.Atl_v3.05_3G015380.1, Soltu.Atl_v3.05_3G015390.1, Soltu.Atl_v3.05_3G015410.1, Soltu.Atl_v3.05_3G015420.1, Soltu.Atl_v3.07_3G004870.1, Soltu.Atl_v3.08_0G009250.1, Soltu.Atl_v3.10_0G012400.1, Soltu.Atl_v3.10_1G005900.1, Soltu.A…
OG0000352	Soltu.Atl_v3.03_3G008470.1, Soltu.Atl_v3.04_0G011330.1, Soltu.Atl_v3.06_2G004030.1, Soltu.Atl_v3.06_2G004890.1, Soltu.Atl_v3.06_3G005260.1, Soltu.Atl_v3.06_3G005940.1, Soltu.Atl_v3.07_3G007190.1, Soltu.Atl_v3.07_3G007790.1, Soltu.Atl_v3.07_4G008090.1, Soltu.Atl_v3.S005180.1, Soltu.Atl_v3.S008350.1, Soltu.Atl_v3.S011640.1, Soltu.Atl_v3.S031490.1, Soltu.Atl_v3.S035810.1, Soltu.Atl_v3.S038400.1, Sol…
OG0000353	Soltu.Atl_v3.01_3G017750.1, Soltu.Atl_v3.01_3G023370.1, Soltu.Atl_v3.01_4G026170.1, Soltu.Atl_v3.02_4G025470.1, Soltu.Atl_v3.03_4G002010.1, Soltu.Atl_v3.04_1G017690.1, Soltu.Atl_v3.05_3G013100.1, Soltu.Atl_v3.09_0G009430.1, Soltu.Atl_v3.09_1G005710.1, Soltu.Atl_v3.09_3G010210.1, Soltu.Atl_v3.11_3G002780.1, Soltu.Atl_v3.12_0G003580.1, Soltu.Atl_v3.12_3G010470.1, Soltu.Atl_v3.S011830.1, Soltu.Atl_v…
OG0000354	Soltu.Atl_v3.10_0G007370.1, Soltu.Atl_v3.10_0G007400.1, Soltu.Atl_v3.10_2G007100.1, Soltu.Atl_v3.S043700.1, Soltu.Atl_v3.S043750.1	Soltu.DM.10G017290.1, Soltu.DM.10G017880.1, Soltu.DM.10G017910.2, Soltu.DM.10G017920.1, Soltu.DM.10G017970.1, Soltu.DM.10G017980.1, Soltu.DM.10G017990.1, Soltu.DM.10G018000.1, Soltu.DM.10G018010.1, Soltu.DM.10G018020.1, Soltu.DM.10G018030.1
OG0000355	Soltu.Atl_v3.01_3G012540.1, Soltu.Atl_v3.01_4G014380.1, Soltu.Atl_v3.02_2G000710.1, Soltu.Atl_v3.03_0G000610.1, Soltu.Atl_v3.06_1G003990.1, Soltu.Atl_v3.06_2G004800.1, Soltu.Atl_v3.06_4G004910.1, Soltu.Atl_v3.08_2G002970.1, Soltu.Atl_v3.09_1G003850.1, Soltu.Atl_v3.09_1G010670.1, Soltu.Atl_v3.09_4G007530.1, Soltu.Atl_v3.09_4G013130.1, Soltu.Atl_v3.11_3G013620.1, Soltu.Atl_v3.12_3G015900.1, Soltu.A…	Soltu.DM.01G017120.1
OG0000356	Soltu.Atl_v3.06_1G007620.1, Soltu.Atl_v3.06_1G007650.1, Soltu.Atl_v3.06_1G007690.2, Soltu.Atl_v3.06_2G016690.1, Soltu.Atl_v3.06_2G016710.1, Soltu.Atl_v3.06_2G016730.1, Soltu.Atl_v3.06_2G016750.1, Soltu.Atl_v3.06_4G012220.1, Soltu.Atl_v3.06_4G012290.1, Soltu.Atl_v3.06_4G012310.1, Soltu.Atl_v3.06_4G012340.1, Soltu.Atl_v3.06_4G012360.1, Soltu.Atl_v3.S033670.1, Soltu.Atl_v3.S037930.1	Soltu.DM.06G020370.1, Soltu.DM.06G020400.1
OG0000357	Soltu.Atl_v3.02_3G007290.1, Soltu.Atl_v3.05_2G012730.1, Soltu.Atl_v3.05_3G014180.1, Soltu.Atl_v3.05_3G014220.1, Soltu.Atl_v3.05_4G011540.1, Soltu.Atl_v3.05_4G011580.1, Soltu.Atl_v3.09_2G014270.1, Soltu.Atl_v3.09_2G014280.1, Soltu.Atl_v3.09_2G014290.1, Soltu.Atl_v3.09_2G014320.1, Soltu.Atl_v3.09_3G017890.1, Soltu.Atl_v3.09_3G017930.1, Soltu.Atl_v3.09_4G016620.1, Soltu.Atl_v3.09_4G016630.1, Soltu.A…
OG0000358	Soltu.Atl_v3.04_2G016070.1, Soltu.Atl_v3.04_3G017590.1, Soltu.Atl_v3.07_4G008480.1, Soltu.Atl_v3.09_1G004050.1, Soltu.Atl_v3.09_1G004060.1, Soltu.Atl_v3.09_2G008910.1, Soltu.Atl_v3.09_2G008920.1, Soltu.Atl_v3.09_3G007990.1, Soltu.Atl_v3.11_0G011730.1, Soltu.Atl_v3.11_0G011740.1, Soltu.Atl_v3.11_1G010480.1, Soltu.Atl_v3.11_4G012220.1, Soltu.Atl_v3.11_4G012230.1, Soltu.Atl_v3.S028170.1, Soltu.Atl_v…
OG0000359	Soltu.Atl_v3.08_0G010180.1, Soltu.Atl_v3.08_0G010220.1, Soltu.Atl_v3.08_0G010240.1, Soltu.Atl_v3.08_1G009710.1, Soltu.Atl_v3.08_1G009750.1, Soltu.Atl_v3.08_1G009780.1, Soltu.Atl_v3.08_2G007040.1, Soltu.Atl_v3.08_3G010990.1, Soltu.Atl_v3.08_3G011030.1, Soltu.Atl_v3.08_4G006360.1, Soltu.Atl_v3.08_4G013350.1, Soltu.Atl_v3.08_4G013400.1, Soltu.Atl_v3.08_4G013430.1, Soltu.Atl_v3.08_4G013500.1, Soltu.A…
OG0000360	Soltu.Atl_v3.07_0G009860.1, Soltu.Atl_v3.07_0G009990.1, Soltu.Atl_v3.07_0G010220.1, Soltu.Atl_v3.07_0G010550.1, Soltu.Atl_v3.07_0G010770.1, Soltu.Atl_v3.07_0G010780.1, Soltu.Atl_v3.07_1G014900.1, Soltu.Atl_v3.07_2G013380.1, Soltu.Atl_v3.07_2G013440.1, Soltu.Atl_v3.07_4G018700.1, Soltu.Atl_v3.07_4G018770.1, Soltu.Atl_v3.S148540.1, Soltu.Atl_v3.S148560.1	Soltu.DM.07G021330.1, Soltu.DM.07G021390.1, Soltu.DM.07G021450.1
OG0000361	Soltu.Atl_v3.01_2G008050.1, Soltu.Atl_v3.01_2G021170.1, Soltu.Atl_v3.02_3G000760.1, Soltu.Atl_v3.03_1G004630.1, Soltu.Atl_v3.03_4G006300.1, Soltu.Atl_v3.04_0G010480.1, Soltu.Atl_v3.04_2G010400.1, Soltu.Atl_v3.07_1G008450.1, Soltu.Atl_v3.07_2G007590.1, Soltu.Atl_v3.12_0G004150.1, Soltu.Atl_v3.S018140.1, Soltu.Atl_v3.S018150.1, Soltu.Atl_v3.S019600.1, Soltu.Atl_v3.S019650.1, Soltu.Atl_v3.S023230.1,…
OG0000362	Soltu.Atl_v3.02_0G001990.1, Soltu.Atl_v3.02_1G015940.1, Soltu.Atl_v3.02_1G016590.1, Soltu.Atl_v3.02_2G019010.1, Soltu.Atl_v3.03_1G002050.1, Soltu.Atl_v3.03_1G002060.1, Soltu.Atl_v3.03_2G002050.1, Soltu.Atl_v3.03_2G002060.1, Soltu.Atl_v3.03_3G002060.1, Soltu.Atl_v3.03_3G002080.1, Soltu.Atl_v3.03_3G002090.1, Soltu.Atl_v3.03_3G004130.1, Soltu.Atl_v3.03_3G004160.1, Soltu.Atl_v3.03_3G004170.1, Soltu.A…	Soltu.DM.02G019170.1
OG0000363	Soltu.Atl_v3.07_1G015770.1, Soltu.Atl_v3.07_1G015780.1, Soltu.Atl_v3.07_1G015790.1, Soltu.Atl_v3.07_2G014390.1, Soltu.Atl_v3.07_2G014400.1, Soltu.Atl_v3.07_2G014410.1, Soltu.Atl_v3.07_2G014420.1, Soltu.Atl_v3.07_2G014430.1, Soltu.Atl_v3.07_3G018490.1, Soltu.Atl_v3.07_3G018500.1, Soltu.Atl_v3.07_4G019730.1, Soltu.Atl_v3.07_4G019740.1, Soltu.Atl_v3.07_4G019750.1, Soltu.Atl_v3.07_4G019760.1, Soltu.A…	Soltu.DM.07G022330.1
OG0000364	Soltu.Atl_v3.02_1G011560.1, Soltu.Atl_v3.09_4G011490.1, Soltu.Atl_v3.10_0G003890.1, Soltu.Atl_v3.12_2G015380.1, Soltu.Atl_v3.12_2G015390.1, Soltu.Atl_v3.12_2G015620.1, Soltu.Atl_v3.12_3G009930.1, Soltu.Atl_v3.S049730.1, Soltu.Atl_v3.S058760.1, Soltu.Atl_v3.S058800.1, Soltu.Atl_v3.S072990.1, Soltu.Atl_v3.S073010.1, Soltu.Atl_v3.S076080.1, Soltu.Atl_v3.S076100.1, Soltu.Atl_v3.S114260.1, Soltu.Atl_v…
OG0000365	Soltu.Atl_v3.06_0G009270.1, Soltu.Atl_v3.06_0G009320.1, Soltu.Atl_v3.06_0G009350.1, Soltu.Atl_v3.06_0G009400.1, Soltu.Atl_v3.06_0G010790.1, Soltu.Atl_v3.06_0G010860.1, Soltu.Atl_v3.06_0G010890.1, Soltu.Atl_v3.06_0G010930.1, Soltu.Atl_v3.06_0G011330.1, Soltu.Atl_v3.06_0G011370.1, Soltu.Atl_v3.06_0G011420.1, Soltu.Atl_v3.06_0G011680.1, Soltu.Atl_v3.06_2G011930.1, Soltu.Atl_v3.06_2G012000.1, Soltu.A…
OG0000366	Soltu.Atl_v3.04_1G006890.1, Soltu.Atl_v3.04_1G006910.1, Soltu.Atl_v3.04_1G006920.1, Soltu.Atl_v3.04_1G006930.1, Soltu.Atl_v3.04_1G006940.1, Soltu.Atl_v3.04_3G005800.1, Soltu.Atl_v3.04_3G005810.1, Soltu.Atl_v3.04_3G005820.1, Soltu.Atl_v3.04_3G005830.1, Soltu.Atl_v3.04_4G005760.1, Soltu.Atl_v3.04_4G005770.1, Soltu.Atl_v3.04_4G005780.1, Soltu.Atl_v3.04_4G005790.1, Soltu.Atl_v3.04_4G005800.1, Soltu.A…	Soltu.DM.04G007090.1
OG0000367	Soltu.Atl_v3.04_1G011230.1, Soltu.Atl_v3.04_4G009000.1, Soltu.Atl_v3.05_4G010700.1, Soltu.Atl_v3.06_2G002950.1, Soltu.Atl_v3.07_0G003920.1, Soltu.Atl_v3.07_4G003160.1, Soltu.Atl_v3.07_4G007370.1, Soltu.Atl_v3.09_0G013380.1, Soltu.Atl_v3.09_1G009110.1, Soltu.Atl_v3.11_1G010660.1, Soltu.Atl_v3.11_2G006130.1, Soltu.Atl_v3.11_3G010660.1, Soltu.Atl_v3.11_4G012320.1, Soltu.Atl_v3.12_3G012500.1, Soltu.A…
OG0000368	Soltu.Atl_v3.01_1G017340.1, Soltu.Atl_v3.02_1G004230.1, Soltu.Atl_v3.02_4G005360.1, Soltu.Atl_v3.04_3G009050.1, Soltu.Atl_v3.06_2G010940.1, Soltu.Atl_v3.08_0G001740.1, Soltu.Atl_v3.08_0G001880.1, Soltu.Atl_v3.08_0G001900.1, Soltu.Atl_v3.08_0G001980.1, Soltu.Atl_v3.S022030.1, Soltu.Atl_v3.S051380.1, Soltu.Atl_v3.S107560.1, Soltu.Atl_v3.S107600.1, Soltu.Atl_v3.S107630.1, Soltu.Atl_v3.S107660.1	Soltu.DM.07G027630.1
OG0000369	Soltu.Atl_v3.08_1G011300.1, Soltu.Atl_v3.08_1G011360.1, Soltu.Atl_v3.08_1G011460.1, Soltu.Atl_v3.08_1G011550.1, Soltu.Atl_v3.08_1G011610.1, Soltu.Atl_v3.08_1G011620.1, Soltu.Atl_v3.08_1G011730.1, Soltu.Atl_v3.08_1G011740.1, Soltu.Atl_v3.08_2G013690.1, Soltu.Atl_v3.08_4G015340.1, Soltu.Atl_v3.08_4G015500.1, Soltu.Atl_v3.08_4G015600.1, Soltu.Atl_v3.S024770.1	Soltu.DM.08G020680.1, Soltu.DM.08G021690.1, Soltu.DM.08G021710.1
OG0000370	Soltu.Atl_v3.09_1G011610.1, Soltu.Atl_v3.09_1G011620.1, Soltu.Atl_v3.09_1G011630.1, Soltu.Atl_v3.09_1G011640.1, Soltu.Atl_v3.09_2G018330.1, Soltu.Atl_v3.09_2G018340.1, Soltu.Atl_v3.09_2G018350.1, Soltu.Atl_v3.09_2G018360.1, Soltu.Atl_v3.09_3G020920.1, Soltu.Atl_v3.09_3G020930.1, Soltu.Atl_v3.09_3G020940.1, Soltu.Atl_v3.09_3G020950.1, Soltu.Atl_v3.09_4G020130.1, Soltu.Atl_v3.09_4G020140.1, Soltu.A…
OG0000371	Soltu.Atl_v3.01_3G000250.1, Soltu.Atl_v3.07_1G007920.1, Soltu.Atl_v3.07_1G007930.2, Soltu.Atl_v3.07_1G007950.1, Soltu.Atl_v3.07_2G007080.1, Soltu.Atl_v3.07_2G007090.1, Soltu.Atl_v3.07_2G007110.1, Soltu.Atl_v3.07_3G010980.1, Soltu.Atl_v3.07_4G010370.1, Soltu.Atl_v3.07_4G010380.1, Soltu.Atl_v3.07_4G010390.1, Soltu.Atl_v3.07_4G010410.1, Soltu.Atl_v3.07_4G010420.1, Soltu.Atl_v3.07_4G010430.1, Soltu.A…
OG0000372	Soltu.Atl_v3.01_0G007640.1, Soltu.Atl_v3.01_0G014180.1, Soltu.Atl_v3.01_1G013400.1, Soltu.Atl_v3.01_1G016230.1, Soltu.Atl_v3.01_3G024780.1, Soltu.Atl_v3.01_3G025550.1, Soltu.Atl_v3.01_4G018430.1, Soltu.Atl_v3.01_4G027470.1, Soltu.Atl_v3.06_1G000110.1, Soltu.Atl_v3.06_2G000110.1, Soltu.Atl_v3.06_3G000110.1, Soltu.Atl_v3.06_4G000110.1	Soltu.DM.01G019950.1, Soltu.DM.01G024760.1, Soltu.DM.01G040110.1, Soltu.DM.06G000120.1
OG0000373	Soltu.Atl_v3.08_0G002470.2, Soltu.Atl_v3.08_0G002550.3, Soltu.Atl_v3.08_0G002680.1, Soltu.Atl_v3.S023500.2, Soltu.Atl_v3.S038630.4, Soltu.Atl_v3.S038670.1	Soltu.DM.08G001520.1, Soltu.DM.08G001530.2, Soltu.DM.08G001540.1, Soltu.DM.08G001550.1, Soltu.DM.08G001560.1, Soltu.DM.08G001570.1, Soltu.DM.08G001580.1, Soltu.DM.08G001630.1, Soltu.DM.08G001640.1, Soltu.DM.S001720.1
OG0000374	Soltu.Atl_v3.01_1G027890.1, Soltu.Atl_v3.01_3G029440.1, Soltu.Atl_v3.01_4G031550.1, Soltu.Atl_v3.02_1G031310.2, Soltu.Atl_v3.02_2G034560.1, Soltu.Atl_v3.02_3G031700.1, Soltu.Atl_v3.02_3G033720.1, Soltu.Atl_v3.02_4G025910.9, Soltu.Atl_v3.06_1G011960.1, Soltu.Atl_v3.06_2G023320.1, Soltu.Atl_v3.06_3G017270.1, Soltu.Atl_v3.06_4G016440.1, Soltu.Atl_v3.11_1G017070.1, Soltu.Atl_v3.11_2G012440.1, Soltu.A…
OG0000375	Soltu.Atl_v3.06_4G003140.1, Soltu.Atl_v3.S014350.1	Soltu.DM.02G011700.1, Soltu.DM.02G011730.1, Soltu.DM.02G011790.1, Soltu.DM.02G015570.1, Soltu.DM.02G015620.1, Soltu.DM.04G008370.1, Soltu.DM.04G008470.1, Soltu.DM.04G009020.1, Soltu.DM.04G009470.1, Soltu.DM.04G009650.1, Soltu.DM.04G009910.1, Soltu.DM.06G003420.1, Soltu.DM.06G003460.1, Soltu.DM.06G003470.1
OG0000376	Soltu.Atl_v3.02_3G007050.4, Soltu.Atl_v3.03_2G003930.3, Soltu.Atl_v3.04_1G008080.1, Soltu.Atl_v3.04_1G015000.1, Soltu.Atl_v3.04_2G013350.1, Soltu.Atl_v3.04_4G015170.1, Soltu.Atl_v3.11_4G002920.1, Soltu.Atl_v3.12_0G003780.1, Soltu.Atl_v3.12_2G007730.1, Soltu.Atl_v3.12_4G003230.1	Soltu.DM.02G006890.1, Soltu.DM.03G004400.2, Soltu.DM.04G008400.1, Soltu.DM.04G030120.1, Soltu.DM.11G003450.1, Soltu.DM.12G006890.1
OG0000377	Soltu.Atl_v3.06_1G011680.1, Soltu.Atl_v3.11_4G013700.1, Soltu.Atl_v3.S051200.1	Soltu.DM.02G001210.1, Soltu.DM.02G002640.1, Soltu.DM.03G007840.1, Soltu.DM.03G016480.1, Soltu.DM.03G021550.1, Soltu.DM.05G013770.1, Soltu.DM.08G011140.1, Soltu.DM.08G019190.1, Soltu.DM.10G027690.1, Soltu.DM.11G000020.1, Soltu.DM.11G008940.1, Soltu.DM.11G009360.1, Soltu.DM.11G017370.1
OG0000378	Soltu.Atl_v3.09_4G005410.1	Soltu.DM.01G044810.1, Soltu.DM.02G017290.1, Soltu.DM.03G010220.1, Soltu.DM.03G035110.1, Soltu.DM.04G021830.1, Soltu.DM.05G012550.1, Soltu.DM.07G015250.1, Soltu.DM.07G024600.1, Soltu.DM.08G010820.1, Soltu.DM.09G006250.1, Soltu.DM.09G008010.1, Soltu.DM.09G016780.1, Soltu.DM.10G011160.1, Soltu.DM.11G017930.1, Soltu.DM.12G019600.1
OG0000379	Soltu.Atl_v3.07_3G004370.1, Soltu.Atl_v3.08_1G001150.2, Soltu.Atl_v3.08_1G001160.1, Soltu.Atl_v3.08_1G001170.1, Soltu.Atl_v3.08_1G015010.1, Soltu.Atl_v3.08_2G000340.1, Soltu.Atl_v3.08_2G000350.1, Soltu.Atl_v3.08_2G002290.1, Soltu.Atl_v3.08_3G001580.1, Soltu.Atl_v3.08_3G001620.1, Soltu.Atl_v3.08_3G001670.1, Soltu.Atl_v3.08_3G014530.1, Soltu.Atl_v3.08_4G000340.1, Soltu.Atl_v3.08_4G000350.1	Soltu.DM.08G003450.1
OG0000380	Soltu.Atl_v3.02_2G008200.1, Soltu.Atl_v3.02_3G007860.1, Soltu.Atl_v3.02_4G004290.1, Soltu.Atl_v3.03_2G012230.1, Soltu.Atl_v3.04_1G016940.1, Soltu.Atl_v3.05_3G004790.1, Soltu.Atl_v3.05_4G005230.1, Soltu.Atl_v3.06_4G003030.1, Soltu.Atl_v3.10_4G004610.1, Soltu.Atl_v3.12_2G015550.1, Soltu.Atl_v3.S002070.1, Soltu.Atl_v3.S023850.1, Soltu.Atl_v3.S040080.1, Soltu.Atl_v3.S040090.1, Soltu.Atl_v3.S042650.1
OG0000381	Soltu.Atl_v3.01_1G001530.1, Soltu.Atl_v3.01_1G001610.1, Soltu.Atl_v3.01_1G001640.1, Soltu.Atl_v3.01_2G001440.2, Soltu.Atl_v3.01_2G001490.1, Soltu.Atl_v3.01_2G001560.1, Soltu.Atl_v3.01_3G001330.1, Soltu.Atl_v3.01_4G001380.1, Soltu.Atl_v3.01_4G001460.1, Soltu.Atl_v3.01_4G001500.1, Soltu.Atl_v3.01_4G001560.1, Soltu.Atl_v3.01_4G001580.1, Soltu.Atl_v3.01_4G001620.1, Soltu.Atl_v3.01_4G001660.1	Soltu.DM.01G001280.1
OG0000382	Soltu.Atl_v3.01_0G002900.1, Soltu.Atl_v3.01_0G002910.1, Soltu.Atl_v3.01_0G003050.1, Soltu.Atl_v3.01_2G011720.1, Soltu.Atl_v3.01_2G011760.1, Soltu.Atl_v3.01_2G011770.1, Soltu.Atl_v3.01_2G011850.1, Soltu.Atl_v3.01_3G008890.2, Soltu.Atl_v3.01_3G008990.1, Soltu.Atl_v3.01_3G009040.1, Soltu.Atl_v3.01_4G009540.1, Soltu.Atl_v3.01_4G009660.1, Soltu.Atl_v3.01_4G009680.1	Soltu.DM.01G014260.1, Soltu.DM.01G014290.2
OG0000383	Soltu.Atl_v3.03_3G009780.1, Soltu.Atl_v3.09_2G011110.1, Soltu.Atl_v3.09_3G010890.1, Soltu.Atl_v3.09_4G009370.1, Soltu.Atl_v3.10_0G002960.1, Soltu.Atl_v3.12_3G011870.1, Soltu.Atl_v3.12_3G012470.1, Soltu.Atl_v3.12_4G007440.4, Soltu.Atl_v3.S000250.1, Soltu.Atl_v3.S000740.1, Soltu.Atl_v3.S005940.1, Soltu.Atl_v3.S029840.1, Soltu.Atl_v3.S037100.1	Soltu.DM.01G016490.1, Soltu.DM.06G001690.1
OG0000384	Soltu.Atl_v3.04_4G016900.1, Soltu.Atl_v3.07_1G004830.1, Soltu.Atl_v3.07_1G004840.1, Soltu.Atl_v3.07_2G005090.2, Soltu.Atl_v3.07_2G005110.2, Soltu.Atl_v3.07_2G005330.1, Soltu.Atl_v3.07_2G005390.1, Soltu.Atl_v3.07_2G005400.1, Soltu.Atl_v3.07_3G004880.1, Soltu.Atl_v3.07_3G004890.1, Soltu.Atl_v3.07_4G004520.1, Soltu.Atl_v3.07_4G004530.1, Soltu.Atl_v3.10_4G008600.1, Soltu.Atl_v3.10_4G008610.1	Soltu.DM.07G006530.2
OG0000385	Soltu.Atl_v3.06_2G028610.1, Soltu.Atl_v3.06_3G022320.1, Soltu.Atl_v3.06_4G022740.1, Soltu.Atl_v3.06_4G022750.1, Soltu.Atl_v3.06_4G022780.1, Soltu.Atl_v3.11_0G013430.1, Soltu.Atl_v3.11_0G013440.1, Soltu.Atl_v3.11_1G017080.1, Soltu.Atl_v3.11_1G017090.1, Soltu.Atl_v3.11_2G012360.1, Soltu.Atl_v3.11_2G012450.1, Soltu.Atl_v3.11_2G012460.1, Soltu.Atl_v3.11_3G019220.1, Soltu.Atl_v3.11_3G019230.1	Soltu.DM.06G032640.1
OG0000386	Soltu.Atl_v3.11_0G008450.1, Soltu.Atl_v3.11_0G008530.1, Soltu.Atl_v3.11_0G008570.1, Soltu.Atl_v3.11_2G005480.1, Soltu.Atl_v3.11_2G005490.1, Soltu.Atl_v3.11_3G008410.1, Soltu.Atl_v3.11_3G008500.1, Soltu.Atl_v3.11_3G008540.1, Soltu.Atl_v3.11_4G011040.1, Soltu.Atl_v3.11_4G011200.1, Soltu.Atl_v3.11_4G011400.1, Soltu.Atl_v3.11_4G011510.1, Soltu.Atl_v3.11_4G011550.1, Soltu.Atl_v3.S030900.1, Soltu.Atl_v…
OG0000387	Soltu.Atl_v3.01_0G006890.1, Soltu.Atl_v3.01_1G009180.1, Soltu.Atl_v3.01_2G009200.1, Soltu.Atl_v3.01_2G019370.1, Soltu.Atl_v3.01_3G015530.1, Soltu.Atl_v3.03_1G023460.1, Soltu.Atl_v3.04_0G000790.1, Soltu.Atl_v3.05_1G016160.1, Soltu.Atl_v3.05_2G014520.1, Soltu.Atl_v3.05_4G015220.1, Soltu.Atl_v3.05_4G015400.1, Soltu.Atl_v3.07_3G006720.1, Soltu.Atl_v3.11_2G009230.1, Soltu.Atl_v3.S000290.1	Soltu.DM.09G014280.1
OG0000388	Soltu.Atl_v3.02_2G032280.1, Soltu.Atl_v3.02_3G009990.3, Soltu.Atl_v3.02_4G009610.1, Soltu.Atl_v3.02_4G023760.1, Soltu.Atl_v3.03_1G023170.1, Soltu.Atl_v3.03_2G020660.4, Soltu.Atl_v3.03_3G028610.3, Soltu.Atl_v3.03_4G019390.2, Soltu.Atl_v3.06_2G022450.2, Soltu.Atl_v3.06_3G016390.2	Soltu.DM.02G009920.1, Soltu.DM.02G031940.1, Soltu.DM.03G026480.1, Soltu.DM.03G026990.1, Soltu.DM.06G026090.1
OG0000389	Soltu.Atl_v3.01_0G018860.1, Soltu.Atl_v3.01_0G018870.1, Soltu.Atl_v3.01_0G018880.1, Soltu.Atl_v3.01_0G018890.1, Soltu.Atl_v3.01_3G035560.1, Soltu.Atl_v3.01_3G035570.1, Soltu.Atl_v3.01_3G035580.1, Soltu.Atl_v3.01_3G035590.1, Soltu.Atl_v3.01_3G035600.1, Soltu.Atl_v3.01_3G035610.1, Soltu.Atl_v3.01_3G035620.1, Soltu.Atl_v3.01_3G035630.1, Soltu.Atl_v3.06_0G003590.1, Soltu.Atl_v3.06_0G003700.1, Soltu.A…
OG0000390	Soltu.Atl_v3.02_1G002870.1, Soltu.Atl_v3.06_1G002000.1, Soltu.Atl_v3.06_1G017740.1, Soltu.Atl_v3.06_2G002130.1, Soltu.Atl_v3.06_3G002350.1, Soltu.Atl_v3.06_3G023150.1, Soltu.Atl_v3.06_4G024270.1, Soltu.Atl_v3.09_2G012880.2, Soltu.Atl_v3.09_3G021870.1, Soltu.Atl_v3.09_3G022440.3, Soltu.Atl_v3.09_4G020980.1	Soltu.DM.06G002030.1, Soltu.DM.06G034170.1, Soltu.DM.09G022170.1, Soltu.DM.09G027290.1
OG0000391	Soltu.Atl_v3.06_0G004240.1, Soltu.Atl_v3.09_2G007330.1, Soltu.Atl_v3.09_3G006240.1, Soltu.Atl_v3.09_4G005820.1	Soltu.DM.06G008640.1, Soltu.DM.06G008650.1, Soltu.DM.06G008660.1, Soltu.DM.06G008770.1, Soltu.DM.09G008450.1, Soltu.DM.09G008470.1, Soltu.DM.09G008500.1, Soltu.DM.09G008510.1, Soltu.DM.09G014970.1, Soltu.DM.09G015900.1, Soltu.DM.11G000580.2
OG0000392	Soltu.Atl_v3.08_1G010920.1, Soltu.Atl_v3.08_1G011320.1, Soltu.Atl_v3.08_1G011390.1, Soltu.Atl_v3.08_1G011520.1, Soltu.Atl_v3.08_1G011570.1, Soltu.Atl_v3.08_2G013640.1, Soltu.Atl_v3.08_3G012380.1, Soltu.Atl_v3.08_4G014530.1, Soltu.Atl_v3.08_4G015170.1, Soltu.Atl_v3.08_4G015270.1, Soltu.Atl_v3.08_4G015310.1, Soltu.Atl_v3.08_4G015350.1, Soltu.Atl_v3.08_4G015520.1, Soltu.Atl_v3.S024830.1, Soltu.Atl_v…
OG0000393	Soltu.Atl_v3.04_0G008060.1, Soltu.Atl_v3.04_0G008650.1, Soltu.Atl_v3.04_2G008780.1, Soltu.Atl_v3.04_4G011230.1, Soltu.Atl_v3.05_1G006520.1, Soltu.Atl_v3.05_1G006530.1, Soltu.Atl_v3.05_2G006640.1, Soltu.Atl_v3.05_2G006650.1, Soltu.Atl_v3.05_3G006420.1, Soltu.Atl_v3.05_3G006430.1, Soltu.Atl_v3.05_3G006440.1, Soltu.Atl_v3.05_4G006660.1, Soltu.Atl_v3.05_4G006670.1, Soltu.Atl_v3.05_4G006680.1	Soltu.DM.05G007510.1
OG0000394	Soltu.Atl_v3.02_1G007840.1, Soltu.Atl_v3.02_1G008480.1, Soltu.Atl_v3.03_2G006520.1, Soltu.Atl_v3.03_4G004010.1, Soltu.Atl_v3.07_0G013220.1, Soltu.Atl_v3.08_1G007250.1, Soltu.Atl_v3.09_2G007840.1, Soltu.Atl_v3.10_0G007630.1, Soltu.Atl_v3.10_4G001000.1, Soltu.Atl_v3.11_1G001590.1, Soltu.Atl_v3.11_1G013820.1, Soltu.Atl_v3.11_2G000830.1, Soltu.Atl_v3.11_2G009940.1, Soltu.Atl_v3.11_3G012130.1, Soltu.A…
OG0000395	Soltu.Atl_v3.08_0G006100.1, Soltu.Atl_v3.08_0G006110.1, Soltu.Atl_v3.08_0G007200.2, Soltu.Atl_v3.08_1G001850.1, Soltu.Atl_v3.08_1G001860.2, Soltu.Atl_v3.08_2G001030.1, Soltu.Atl_v3.08_2G001040.1, Soltu.Atl_v3.08_3G002510.1, Soltu.Atl_v3.08_3G002520.1, Soltu.Atl_v3.08_4G000960.1, Soltu.Atl_v3.08_4G000970.1, Soltu.Atl_v3.S128780.1, Soltu.Atl_v3.S138460.1, Soltu.Atl_v3.S138470.1	Soltu.DM.08G005600.1
OG0000396	Soltu.Atl_v3.05_0G003330.1, Soltu.Atl_v3.05_0G004980.1, Soltu.Atl_v3.05_1G006480.1, Soltu.Atl_v3.05_2G006580.1, Soltu.Atl_v3.05_3G006360.1, Soltu.Atl_v3.05_3G008760.1, Soltu.Atl_v3.05_4G006600.1, Soltu.Atl_v3.09_1G016210.1, Soltu.Atl_v3.09_2G020680.1, Soltu.Atl_v3.09_4G010870.1, Soltu.Atl_v3.09_4G014490.1, Soltu.Atl_v3.S020670.1, Soltu.Atl_v3.S054330.1, Soltu.Atl_v3.S140630.1, Soltu.Atl_v3.S14064…
OG0000397	Soltu.Atl_v3.09_1G012210.2, Soltu.Atl_v3.09_1G012260.1, Soltu.Atl_v3.09_1G012370.1, Soltu.Atl_v3.09_1G012380.1, Soltu.Atl_v3.09_3G021520.1, Soltu.Atl_v3.09_3G021540.2, Soltu.Atl_v3.09_3G021590.1, Soltu.Atl_v3.09_3G021660.2, Soltu.Atl_v3.09_3G021760.1, Soltu.Atl_v3.09_4G020660.1, Soltu.Atl_v3.09_4G020750.1, Soltu.Atl_v3.10_0G007490.1, Soltu.Atl_v3.S043470.1, Soltu.Atl_v3.S098370.1, Soltu.Atl_v3.S1…
OG0000398	Soltu.Atl_v3.02_1G026530.1, Soltu.Atl_v3.02_1G026560.1, Soltu.Atl_v3.02_2G028830.1, Soltu.Atl_v3.02_3G030620.1, Soltu.Atl_v3.02_3G030630.1, Soltu.Atl_v3.02_4G020910.2, Soltu.Atl_v3.02_4G020940.1, Soltu.Atl_v3.S041920.1, Soltu.Atl_v3.S041930.1, Soltu.Atl_v3.S041940.2	Soltu.DM.02G029140.2, Soltu.DM.02G029150.1, Soltu.DM.02G029160.1, Soltu.DM.02G029170.1, Soltu.DM.02G029190.1
OG0000399	Soltu.Atl_v3.02_4G005580.9, Soltu.Atl_v3.04_1G011150.8, Soltu.Atl_v3.04_3G016560.2, Soltu.Atl_v3.04_4G016740.1, Soltu.Atl_v3.05_0G001670.3, Soltu.Atl_v3.05_4G004720.3, Soltu.Atl_v3.06_1G006980.1, Soltu.Atl_v3.06_3G010310.1, Soltu.Atl_v3.06_3G010330.1, Soltu.Atl_v3.07_0G006410.4, Soltu.Atl_v3.07_2G011900.1, Soltu.Atl_v3.08_3G001150.2, Soltu.Atl_v3.11_1G007880.1, Soltu.Atl_v3.11_1G007890.1, Soltu.A…
OG0000400	Soltu.Atl_v3.03_3G009190.1, Soltu.Atl_v3.04_0G004710.1, Soltu.Atl_v3.08_0G007980.1, Soltu.Atl_v3.10_2G006210.1, Soltu.Atl_v3.10_3G003980.1, Soltu.Atl_v3.11_0G006630.1, Soltu.Atl_v3.S011880.1, Soltu.Atl_v3.S011890.1, Soltu.Atl_v3.S069690.1, Soltu.Atl_v3.S069750.1, Soltu.Atl_v3.S069810.1	Soltu.DM.01G016560.1, Soltu.DM.04G014750.1, Soltu.DM.05G023810.1, Soltu.DM.12G017570.1
OG0000401	Soltu.Atl_v3.07_0G009690.1, Soltu.Atl_v3.07_0G010140.1, Soltu.Atl_v3.07_0G010280.1, Soltu.Atl_v3.07_0G010700.1, Soltu.Atl_v3.07_0G010840.1, Soltu.Atl_v3.07_1G014600.1, Soltu.Atl_v3.07_1G014840.1, Soltu.Atl_v3.07_1G015010.1, Soltu.Atl_v3.07_1G015040.1, Soltu.Atl_v3.07_2G013190.1, Soltu.Atl_v3.07_2G013580.1, Soltu.Atl_v3.07_2G013660.1, Soltu.Atl_v3.07_4G018520.1, Soltu.Atl_v3.07_4G018910.1, Soltu.A…
OG0000402	Soltu.Atl_v3.08_0G003290.1, Soltu.Atl_v3.08_0G003310.1, Soltu.Atl_v3.08_0G003320.1, Soltu.Atl_v3.08_0G003350.1, Soltu.Atl_v3.08_0G003360.1, Soltu.Atl_v3.08_0G003370.1, Soltu.Atl_v3.08_0G003380.1	Soltu.DM.08G002180.1, Soltu.DM.08G002190.1, Soltu.DM.08G002200.1, Soltu.DM.08G002210.1, Soltu.DM.08G002250.1, Soltu.DM.08G002260.1, Soltu.DM.08G002270.1, Soltu.DM.08G002280.1
OG0000403	Soltu.Atl_v3.S028960.1, Soltu.Atl_v3.S041080.1	Soltu.DM.02G026320.1, Soltu.DM.03G023580.1, Soltu.DM.03G023590.1, Soltu.DM.03G023600.1, Soltu.DM.03G023610.1, Soltu.DM.03G023620.1, Soltu.DM.03G023640.1, Soltu.DM.03G023650.1, Soltu.DM.03G023660.1, Soltu.DM.03G023680.1, Soltu.DM.03G023690.1, Soltu.DM.03G023700.1, Soltu.DM.11G012480.1
OG0000404	Soltu.Atl_v3.04_0G006410.2, Soltu.Atl_v3.04_0G006740.1, Soltu.Atl_v3.04_4G010070.1, Soltu.Atl_v3.09_1G012230.1, Soltu.Atl_v3.09_1G012300.1, Soltu.Atl_v3.09_3G021560.1, Soltu.Atl_v3.09_3G021600.2, Soltu.Atl_v3.09_3G021690.1, Soltu.Atl_v3.09_3G021730.1, Soltu.Atl_v3.09_4G020740.1, Soltu.Atl_v3.09_4G020850.2, Soltu.Atl_v3.S033270.1, Soltu.Atl_v3.S033280.1, Soltu.Atl_v3.S033320.2, Soltu.Atl_v3.S04345…
OG0000405	Soltu.Atl_v3.02_0G000770.1, Soltu.Atl_v3.02_2G014490.1, Soltu.Atl_v3.02_2G014500.1, Soltu.Atl_v3.02_2G014510.1, Soltu.Atl_v3.02_2G014520.1, Soltu.Atl_v3.02_2G014530.1, Soltu.Atl_v3.02_3G014780.1, Soltu.Atl_v3.02_3G014790.1, Soltu.Atl_v3.02_3G014800.1, Soltu.Atl_v3.02_3G014810.1, Soltu.Atl_v3.02_3G014820.1, Soltu.Atl_v3.02_3G014840.1, Soltu.Atl_v3.02_4G013170.1, Soltu.Atl_v3.02_4G013180.2, Soltu.A…
OG0000406	Soltu.Atl_v3.01_1G013510.1, Soltu.Atl_v3.01_3G016260.1, Soltu.Atl_v3.02_1G004050.1, Soltu.Atl_v3.02_2G005140.1, Soltu.Atl_v3.02_2G008160.1, Soltu.Atl_v3.02_3G007800.1, Soltu.Atl_v3.02_4G007920.1, Soltu.Atl_v3.03_1G005170.1, Soltu.Atl_v3.03_2G005430.1, Soltu.Atl_v3.03_4G003600.1, Soltu.Atl_v3.10_3G012150.1, Soltu.Atl_v3.S025110.1, Soltu.Atl_v3.S116920.1	Soltu.DM.02G007810.1, Soltu.DM.10G029410.1
OG0000407	Soltu.Atl_v3.06_1G007090.1, Soltu.Atl_v3.06_2G016010.1, Soltu.Atl_v3.06_3G010460.2, Soltu.Atl_v3.06_4G011620.1, Soltu.Atl_v3.08_0G007720.1, Soltu.Atl_v3.08_2G002360.2, Soltu.Atl_v3.08_4G002140.1, Soltu.Atl_v3.09_0G000400.1, Soltu.Atl_v3.09_2G000700.2, Soltu.Atl_v3.09_4G000480.3, Soltu.Atl_v3.S101260.3	Soltu.DM.02G013680.1, Soltu.DM.06G019830.1, Soltu.DM.08G006620.1, Soltu.DM.09G000690.1
OG0000408	Soltu.Atl_v3.10_0G010660.1, Soltu.Atl_v3.10_0G010670.1, Soltu.Atl_v3.10_0G011300.1, Soltu.Atl_v3.10_1G007220.1, Soltu.Atl_v3.10_2G009030.1, Soltu.Atl_v3.10_2G009050.1, Soltu.Atl_v3.10_2G009060.1, Soltu.Atl_v3.10_2G009090.1, Soltu.Atl_v3.10_2G009120.1, Soltu.Atl_v3.10_3G006670.1, Soltu.Atl_v3.10_3G006690.1, Soltu.Atl_v3.10_3G006960.1, Soltu.Atl_v3.10_4G005920.1, Soltu.Atl_v3.10_4G005940.1, Soltu.A…
OG0000409	Soltu.Atl_v3.09_1G011020.1, Soltu.Atl_v3.09_1G011150.1, Soltu.Atl_v3.09_2G017630.1, Soltu.Atl_v3.09_2G017770.1, Soltu.Atl_v3.09_2G017780.1, Soltu.Atl_v3.09_2G017790.1, Soltu.Atl_v3.09_3G020460.1, Soltu.Atl_v3.09_3G020580.1, Soltu.Atl_v3.09_3G020590.1, Soltu.Atl_v3.09_4G019610.1, Soltu.Atl_v3.09_4G019740.1, Soltu.Atl_v3.09_4G019750.1, Soltu.Atl_v3.09_4G019780.1, Soltu.Atl_v3.S143790.1, Soltu.Atl_v…
OG0000410	Soltu.Atl_v3.07_0G009590.1, Soltu.Atl_v3.07_1G014430.1, Soltu.Atl_v3.07_3G017200.1, Soltu.Atl_v3.07_4G018340.1, Soltu.Atl_v3.10_1G002510.2, Soltu.Atl_v3.10_2G003050.2, Soltu.Atl_v3.10_3G001500.2, Soltu.Atl_v3.12_1G012330.2, Soltu.Atl_v3.12_2G026970.2, Soltu.Atl_v3.12_3G025960.2, Soltu.Atl_v3.12_4G014960.1	Soltu.DM.02G026120.1, Soltu.DM.07G021050.1, Soltu.DM.10G003730.3, Soltu.DM.12G028520.1
OG0000411	Soltu.Atl_v3.01_1G007530.1, Soltu.Atl_v3.01_1G007540.1, Soltu.Atl_v3.01_1G007550.1, Soltu.Atl_v3.01_2G009600.1, Soltu.Atl_v3.01_2G009610.1, Soltu.Atl_v3.01_2G009630.1, Soltu.Atl_v3.01_3G007480.1, Soltu.Atl_v3.01_3G007490.1, Soltu.Atl_v3.01_3G007500.1, Soltu.Atl_v3.01_4G007510.1, Soltu.Atl_v3.01_4G007520.1, Soltu.Atl_v3.01_4G007530.1, Soltu.Atl_v3.01_4G007540.1, Soltu.Atl_v3.S018630.1, Soltu.Atl_v…
OG0000412	Soltu.Atl_v3.08_0G009570.1, Soltu.Atl_v3.08_0G009590.1, Soltu.Atl_v3.08_0G009640.1, Soltu.Atl_v3.08_1G008180.1, Soltu.Atl_v3.08_1G008210.1, Soltu.Atl_v3.08_1G008220.1, Soltu.Atl_v3.S149800.1	Soltu.DM.08G001810.1, Soltu.DM.08G017970.1, Soltu.DM.08G017990.1, Soltu.DM.08G018000.1, Soltu.DM.08G018010.1, Soltu.DM.08G018020.1, Soltu.DM.08G018030.1, Soltu.DM.08G018050.1
OG0000413	Soltu.Atl_v3.02_1G002970.1, Soltu.Atl_v3.02_2G004040.9, Soltu.Atl_v3.02_4G004060.1, Soltu.Atl_v3.03_2G008650.1, Soltu.Atl_v3.08_2G007070.1, Soltu.Atl_v3.08_4G004960.1, Soltu.Atl_v3.08_4G006390.1, Soltu.Atl_v3.09_1G008800.1, Soltu.Atl_v3.09_2G014020.1, Soltu.Atl_v3.09_4G016390.1, Soltu.Atl_v3.S048210.1, Soltu.Atl_v3.S097750.1, Soltu.Atl_v3.S097770.1	Soltu.DM.08G011150.1, Soltu.DM.09G014390.1
OG0000414	Soltu.Atl_v3.08_1G005250.1, Soltu.Atl_v3.08_1G005260.1, Soltu.Atl_v3.08_1G005270.1, Soltu.Atl_v3.08_2G009960.1, Soltu.Atl_v3.08_2G009980.1, Soltu.Atl_v3.08_3G006800.1, Soltu.Atl_v3.08_3G006840.1, Soltu.Atl_v3.08_3G006930.1, Soltu.Atl_v3.08_3G006950.1, Soltu.Atl_v3.08_3G006960.1, Soltu.Atl_v3.08_3G006980.1, Soltu.Atl_v3.08_4G009190.1, Soltu.Atl_v3.08_4G009200.1, Soltu.Atl_v3.08_4G009210.1	Soltu.DM.08G014410.1
OG0000415	Soltu.Atl_v3.01_3G017010.1, Soltu.Atl_v3.01_4G011320.1, Soltu.Atl_v3.01_4G012290.1, Soltu.Atl_v3.03_0G000560.1, Soltu.Atl_v3.03_2G006270.1, Soltu.Atl_v3.03_3G008220.1, Soltu.Atl_v3.04_3G007980.1, Soltu.Atl_v3.05_0G004490.1, Soltu.Atl_v3.05_3G015560.1, Soltu.Atl_v3.06_3G013100.1, Soltu.Atl_v3.07_4G005830.1, Soltu.Atl_v3.08_1G012700.1, Soltu.Atl_v3.12_2G014110.1, Soltu.Atl_v3.S031950.1, Soltu.Atl_v…
OG0000416	Soltu.Atl_v3.07_1G015920.1, Soltu.Atl_v3.07_3G018620.3, Soltu.Atl_v3.07_3G018670.7, Soltu.Atl_v3.07_3G018680.1, Soltu.Atl_v3.07_3G018690.1, Soltu.Atl_v3.07_3G018700.1	Soltu.DM.07G022440.1, Soltu.DM.07G022450.1, Soltu.DM.07G022460.1, Soltu.DM.07G022470.1, Soltu.DM.07G022490.1, Soltu.DM.07G022500.1, Soltu.DM.07G022510.1, Soltu.DM.07G022520.1, Soltu.DM.07G022530.1
OG0000417	Soltu.Atl_v3.08_0G010470.1, Soltu.Atl_v3.08_0G010480.1, Soltu.Atl_v3.08_0G010550.1, Soltu.Atl_v3.08_1G006590.1, Soltu.Atl_v3.08_1G009950.2, Soltu.Atl_v3.08_1G010030.1, Soltu.Atl_v3.08_3G011300.1, Soltu.Atl_v3.08_3G011350.1, Soltu.Atl_v3.08_3G011370.1, Soltu.Atl_v3.08_4G010680.1, Soltu.Atl_v3.08_4G013800.1, Soltu.Atl_v3.08_4G013850.1, Soltu.Atl_v3.08_4G013880.1, Soltu.Atl_v3.08_4G013930.1	Soltu.DM.08G019840.1
OG0000418	Soltu.Atl_v3.01_4G005950.1, Soltu.Atl_v3.05_0G003120.1, Soltu.Atl_v3.05_1G016890.1, Soltu.Atl_v3.05_1G016920.1, Soltu.Atl_v3.05_2G014550.1, Soltu.Atl_v3.05_2G015520.1, Soltu.Atl_v3.05_4G013850.1, Soltu.Atl_v3.09_0G008320.1, Soltu.Atl_v3.09_1G004150.1, Soltu.Atl_v3.09_1G004170.1, Soltu.Atl_v3.11_0G007780.1, Soltu.Atl_v3.12_2G020540.1, Soltu.Atl_v3.S056400.1, Soltu.Atl_v3.S066490.1, Soltu.Atl_v3.S0…
OG0000419	Soltu.Atl_v3.03_1G028940.1, Soltu.Atl_v3.03_1G028980.1, Soltu.Atl_v3.10_0G001760.1, Soltu.Atl_v3.10_0G001800.1, Soltu.Atl_v3.10_0G001960.1, Soltu.Atl_v3.10_0G002000.1, Soltu.Atl_v3.10_0G011130.1, Soltu.Atl_v3.10_1G007120.1, Soltu.Atl_v3.10_3G006930.1, Soltu.Atl_v3.S005610.1, Soltu.Atl_v3.S005620.1, Soltu.Atl_v3.S009700.1, Soltu.Atl_v3.S042800.1, Soltu.Atl_v3.S062370.1, Soltu.Atl_v3.S062380.1
OG0000420	Soltu.Atl_v3.01_1G006810.1, Soltu.Atl_v3.01_1G006830.1, Soltu.Atl_v3.01_2G007280.1, Soltu.Atl_v3.01_2G007300.1, Soltu.Atl_v3.01_3G005890.1, Soltu.Atl_v3.01_3G005910.1, Soltu.Atl_v3.04_2G000850.3, Soltu.Atl_v3.04_4G000830.3, Soltu.Atl_v3.05_1G005210.1, Soltu.Atl_v3.05_3G005020.1, Soltu.Atl_v3.05_4G005460.1	Soltu.DM.01G009110.1, Soltu.DM.01G009130.1, Soltu.DM.04G000950.1, Soltu.DM.05G006120.1
OG0000421	Soltu.Atl_v3.04_1G012950.1, Soltu.Atl_v3.04_1G012960.1, Soltu.Atl_v3.04_1G012970.1, Soltu.Atl_v3.04_1G013180.1, Soltu.Atl_v3.04_2G008340.1, Soltu.Atl_v3.04_2G008350.1, Soltu.Atl_v3.04_3G010370.1, Soltu.Atl_v3.04_3G010380.2, Soltu.Atl_v3.04_3G010390.1, Soltu.Atl_v3.04_3G010400.1, Soltu.Atl_v3.04_4G010640.1, Soltu.Atl_v3.04_4G010870.1, Soltu.Atl_v3.04_4G010880.1, Soltu.Atl_v3.04_4G010900.1, Soltu.A…
OG0000422	Soltu.Atl_v3.05_1G024350.1, Soltu.Atl_v3.09_4G022330.1, Soltu.Atl_v3.11_0G013740.1, Soltu.Atl_v3.11_0G013780.1, Soltu.Atl_v3.11_2G003910.1, Soltu.Atl_v3.11_2G003990.1, Soltu.Atl_v3.11_2G004040.1, Soltu.Atl_v3.11_2G004300.1, Soltu.Atl_v3.11_4G006430.1, Soltu.Atl_v3.11_4G006460.1, Soltu.Atl_v3.S011980.1, Soltu.Atl_v3.S012010.1, Soltu.Atl_v3.S060390.1, Soltu.Atl_v3.S078500.1, Soltu.Atl_v3.S078540.1
OG0000423	Soltu.Atl_v3.02_4G001150.1, Soltu.Atl_v3.05_1G018170.1, Soltu.Atl_v3.05_1G021950.1, Soltu.Atl_v3.05_2G021130.1, Soltu.Atl_v3.05_3G022130.1, Soltu.Atl_v3.05_4G021070.1, Soltu.Atl_v3.05_4G021500.1, Soltu.Atl_v3.09_2G015110.1	Soltu.DM.02G000950.1, Soltu.DM.05G019110.1, Soltu.DM.05G023100.1, Soltu.DM.05G023460.1, Soltu.DM.05G023480.1, Soltu.DM.05G023820.1, Soltu.DM.09G023330.1
OG0000424	Soltu.Atl_v3.05_1G015050.1, Soltu.Atl_v3.06_1G009490.2, Soltu.Atl_v3.06_4G013890.2, Soltu.Atl_v3.07_1G007150.1, Soltu.Atl_v3.07_2G006620.1, Soltu.Atl_v3.08_1G003960.1, Soltu.Atl_v3.08_2G008580.1, Soltu.Atl_v3.08_3G005420.1, Soltu.Atl_v3.08_4G007940.1, Soltu.Atl_v3.12_0G001430.1	Soltu.DM.05G016010.1, Soltu.DM.06G022460.1, Soltu.DM.07G011960.1, Soltu.DM.08G012960.1, Soltu.DM.12G004380.1
OG0000425	Soltu.Atl_v3.06_1G010040.1, Soltu.Atl_v3.06_1G010050.1, Soltu.Atl_v3.06_1G010060.1, Soltu.Atl_v3.06_2G019390.1, Soltu.Atl_v3.06_2G019410.1, Soltu.Atl_v3.06_2G019430.1, Soltu.Atl_v3.06_3G013220.1, Soltu.Atl_v3.06_4G014440.1, Soltu.Atl_v3.06_4G014450.1, Soltu.Atl_v3.06_4G014460.1	Soltu.DM.06G023030.1, Soltu.DM.06G023040.1, Soltu.DM.06G023050.1, Soltu.DM.06G023060.1, Soltu.DM.06G023070.1
OG0000426	Soltu.Atl_v3.03_1G007210.1, Soltu.Atl_v3.03_2G007020.1, Soltu.Atl_v3.03_2G007030.1, Soltu.Atl_v3.03_3G011500.1, Soltu.Atl_v3.03_4G004230.1, Soltu.Atl_v3.03_4G004240.1, Soltu.Atl_v3.04_2G012090.1, Soltu.Atl_v3.04_3G013850.2, Soltu.Atl_v3.04_3G013860.1, Soltu.Atl_v3.04_4G014620.1, Soltu.Atl_v3.S072130.1, Soltu.Atl_v3.S160610.1	Soltu.DM.03G009840.1, Soltu.DM.03G009850.1, Soltu.DM.04G028670.1
OG0000427	Soltu.Atl_v3.01_1G007420.1, Soltu.Atl_v3.01_3G007320.1, Soltu.Atl_v3.01_3G007330.1, Soltu.Atl_v3.01_3G007340.1, Soltu.Atl_v3.01_4G007280.1, Soltu.Atl_v3.02_1G003980.1, Soltu.Atl_v3.02_1G003990.1, Soltu.Atl_v3.02_1G004250.1, Soltu.Atl_v3.02_2G005060.1, Soltu.Atl_v3.02_2G005070.1, Soltu.Atl_v3.02_3G005220.1, Soltu.Atl_v3.02_3G005230.1, Soltu.Atl_v3.02_3G005300.1, Soltu.Atl_v3.02_3G005330.1, Soltu.A…
OG0000428	Soltu.Atl_v3.01_1G004660.1, Soltu.Atl_v3.01_1G004860.1, Soltu.Atl_v3.01_3G004860.1, Soltu.Atl_v3.01_3G004940.1, Soltu.Atl_v3.01_3G004960.1, Soltu.Atl_v3.01_4G005200.1, Soltu.Atl_v3.01_4G005230.1	Soltu.DM.01G005270.1, Soltu.DM.01G005280.1, Soltu.DM.01G005310.1, Soltu.DM.01G005320.1, Soltu.DM.01G005390.1, Soltu.DM.01G005400.1, Soltu.DM.01G005430.1, Soltu.DM.01G005470.1
OG0000429	Soltu.Atl_v3.10_2G006860.1, Soltu.Atl_v3.12_1G008140.1, Soltu.Atl_v3.12_1G008250.1, Soltu.Atl_v3.12_1G008270.1, Soltu.Atl_v3.12_2G023050.1, Soltu.Atl_v3.12_2G023150.1, Soltu.Atl_v3.12_2G023170.1, Soltu.Atl_v3.12_3G021760.1, Soltu.Atl_v3.12_3G021860.1, Soltu.Atl_v3.12_3G021870.1, Soltu.Atl_v3.12_4G011240.1, Soltu.Atl_v3.12_4G011350.1, Soltu.Atl_v3.S052720.1	Soltu.DM.10G016220.1, Soltu.DM.12G024480.1
OG0000430	Soltu.Atl_v3.01_4G006400.1, Soltu.Atl_v3.03_1G010360.1, Soltu.Atl_v3.03_2G013740.1, Soltu.Atl_v3.04_0G008310.1, Soltu.Atl_v3.04_4G011610.1, Soltu.Atl_v3.05_2G013950.2, Soltu.Atl_v3.05_3G013900.1, Soltu.Atl_v3.06_2G005420.1, Soltu.Atl_v3.06_3G006390.1, Soltu.Atl_v3.08_1G008350.1, Soltu.Atl_v3.08_2G008930.1, Soltu.Atl_v3.08_3G007650.1, Soltu.Atl_v3.10_4G004680.1, Soltu.Atl_v3.11_3G014600.1, Soltu.A…
OG0000431	Soltu.Atl_v3.01_0G009230.1, Soltu.Atl_v3.03_1G002690.1, Soltu.Atl_v3.03_2G002690.1, Soltu.Atl_v3.03_3G023910.1, Soltu.Atl_v3.04_0G004530.1, Soltu.Atl_v3.04_3G001620.1, Soltu.Atl_v3.07_1G015670.1, Soltu.Atl_v3.07_3G014830.1, Soltu.Atl_v3.08_1G007010.1, Soltu.Atl_v3.08_1G007020.1, Soltu.Atl_v3.10_1G004840.1, Soltu.Atl_v3.11_1G019400.1, Soltu.Atl_v3.11_4G020400.1, Soltu.Atl_v3.S038260.1, Soltu.Atl_v…
OG0000432	Soltu.Atl_v3.01_1G008210.1, Soltu.Atl_v3.01_1G008220.1, Soltu.Atl_v3.01_2G010160.1, Soltu.Atl_v3.01_4G012810.1, Soltu.Atl_v3.03_4G005460.1, Soltu.Atl_v3.05_4G013550.1, Soltu.Atl_v3.07_2G003450.1, Soltu.Atl_v3.09_0G009760.1, Soltu.Atl_v3.09_4G007470.1, Soltu.Atl_v3.09_4G007500.1, Soltu.Atl_v3.12_2G017340.1, Soltu.Atl_v3.12_3G009730.1, Soltu.Atl_v3.12_3G011600.1, Soltu.Atl_v3.S066030.1	Soltu.DM.08G006930.1
OG0000433	Soltu.Atl_v3.01_2G008280.1, Soltu.Atl_v3.01_2G020410.1, Soltu.Atl_v3.01_3G006660.2, Soltu.Atl_v3.01_4G019550.1, Soltu.Atl_v3.05_1G018490.1, Soltu.Atl_v3.05_2G017380.2, Soltu.Atl_v3.05_3G016280.1, Soltu.Atl_v3.08_2G003830.1, Soltu.Atl_v3.08_2G009060.1, Soltu.Atl_v3.08_4G004330.1, Soltu.Atl_v3.09_2G010160.1, Soltu.Atl_v3.12_4G010500.1, Soltu.Atl_v3.S003240.1, Soltu.Atl_v3.S003250.1	Soltu.DM.05G019500.1
OG0000434	Soltu.Atl_v3.01_0G014700.3, Soltu.Atl_v3.01_1G010270.3, Soltu.Atl_v3.01_1G011480.3, Soltu.Atl_v3.01_3G025290.2, Soltu.Atl_v3.01_4G013070.3, Soltu.Atl_v3.01_4G027980.1, Soltu.Atl_v3.04_0G002910.3, Soltu.Atl_v3.S011550.3	Soltu.DM.01G003520.1, Soltu.DM.01G018210.1, Soltu.DM.01G040610.1, Soltu.DM.01G040620.1, Soltu.DM.02G028230.2, Soltu.DM.04G014230.1, Soltu.DM.05G009030.1
OG0000435	Soltu.Atl_v3.01_0G000850.1, Soltu.Atl_v3.01_1G001550.1, Soltu.Atl_v3.01_1G001580.1, Soltu.Atl_v3.01_1G001630.1, Soltu.Atl_v3.01_2G001530.1, Soltu.Atl_v3.01_2G004490.1, Soltu.Atl_v3.01_3G001420.1, Soltu.Atl_v3.01_3G002420.1, Soltu.Atl_v3.01_3G004200.1, Soltu.Atl_v3.01_3G004270.1, Soltu.Atl_v3.01_4G001390.1, Soltu.Atl_v3.01_4G001470.1, Soltu.Atl_v3.01_4G001510.1, Soltu.Atl_v3.01_4G001530.1	Soltu.DM.01G004430.1
OG0000436	Soltu.Atl_v3.02_1G019830.1, Soltu.Atl_v3.02_1G020610.1, Soltu.Atl_v3.02_2G022350.1, Soltu.Atl_v3.02_2G022460.4, Soltu.Atl_v3.02_2G022480.1, Soltu.Atl_v3.02_2G022490.3, Soltu.Atl_v3.02_2G022510.1, Soltu.Atl_v3.02_2G022580.2, Soltu.Atl_v3.02_2G022590.1, Soltu.Atl_v3.02_2G022610.1, Soltu.Atl_v3.02_3G023870.1, Soltu.Atl_v3.S107420.1, Soltu.Atl_v3.S107440.2, Soltu.Atl_v3.S155910.1
OG0000437	Soltu.Atl_v3.01_1G019900.1, Soltu.Atl_v3.01_1G019930.1, Soltu.Atl_v3.01_2G023270.2, Soltu.Atl_v3.01_2G023280.1, Soltu.Atl_v3.08_1G006240.1, Soltu.Atl_v3.08_4G004200.1, Soltu.Atl_v3.08_4G010280.1, Soltu.Atl_v3.S117450.2	Soltu.DM.01G029600.4, Soltu.DM.01G029620.1, Soltu.DM.01G029640.2, Soltu.DM.01G029650.1, Soltu.DM.08G008940.1, Soltu.DM.08G015670.2
OG0000438	Soltu.Atl_v3.03_1G002600.1, Soltu.Atl_v3.03_1G002630.1, Soltu.Atl_v3.03_2G002600.2, Soltu.Atl_v3.03_2G002630.1, Soltu.Atl_v3.03_3G002560.1, Soltu.Atl_v3.03_3G002590.1, Soltu.Atl_v3.03_3G002600.1, Soltu.Atl_v3.03_3G002620.1, Soltu.Atl_v3.03_3G004660.3, Soltu.Atl_v3.03_3G004680.1, Soltu.Atl_v3.03_3G004690.1, Soltu.Atl_v3.03_3G004720.1, Soltu.Atl_v3.03_3G004750.1	Soltu.DM.03G003030.1
OG0000439	Soltu.Atl_v3.02_2G001930.1, Soltu.Atl_v3.08_1G011270.1, Soltu.Atl_v3.08_1G011430.1, Soltu.Atl_v3.08_1G011500.1, Soltu.Atl_v3.08_2G013670.1, Soltu.Atl_v3.08_4G015240.1, Soltu.Atl_v3.08_4G015300.1, Soltu.Atl_v3.08_4G015470.1, Soltu.Atl_v3.08_4G015590.1, Soltu.Atl_v3.S024810.1, Soltu.Atl_v3.S024870.1, Soltu.Atl_v3.S092510.1, Soltu.Atl_v3.S120070.1	Soltu.DM.08G021580.1
OG0000440	Soltu.Atl_v3.01_2G010350.1, Soltu.Atl_v3.05_2G005930.1, Soltu.Atl_v3.06_0G009020.1, Soltu.Atl_v3.06_0G010540.1, Soltu.Atl_v3.07_2G005570.1, Soltu.Atl_v3.07_3G017730.1, Soltu.Atl_v3.11_1G010740.1, Soltu.Atl_v3.12_2G017550.1, Soltu.Atl_v3.12_2G018030.1, Soltu.Atl_v3.S121280.1, Soltu.Atl_v3.S121560.1	Soltu.DM.04G009830.1, Soltu.DM.04G009840.1, Soltu.DM.05G016340.1
OG0000441	Soltu.Atl_v3.01_0G011620.1, Soltu.Atl_v3.01_3G017720.1, Soltu.Atl_v3.02_3G007090.1, Soltu.Atl_v3.02_3G015410.1, Soltu.Atl_v3.03_1G001160.1, Soltu.Atl_v3.03_2G001170.1, Soltu.Atl_v3.04_4G017790.1, Soltu.Atl_v3.05_2G018290.1, Soltu.Atl_v3.06_0G010850.1, Soltu.Atl_v3.07_1G014950.1, Soltu.Atl_v3.09_4G005780.1, Soltu.Atl_v3.09_4G018410.1, Soltu.Atl_v3.12_0G005750.1	Soltu.DM.05G020080.1
OG0000442	Soltu.Atl_v3.01_1G030060.1, Soltu.Atl_v3.01_3G031760.1, Soltu.Atl_v3.01_3G031770.1, Soltu.Atl_v3.01_4G033880.1, Soltu.Atl_v3.01_4G033890.1, Soltu.Atl_v3.02_2G030210.1, Soltu.Atl_v3.02_3G025150.1, Soltu.Atl_v3.05_1G009070.1, Soltu.Atl_v3.05_3G008740.1, Soltu.Atl_v3.07_4G010690.1, Soltu.Atl_v3.11_2G002990.1, Soltu.Atl_v3.12_2G019740.1	Soltu.DM.01G046390.1, Soltu.DM.01G046400.1
OG0000443	Soltu.Atl_v3.04_0G002670.1, Soltu.Atl_v3.06_1G008600.1, Soltu.Atl_v3.06_2G015770.1, Soltu.Atl_v3.06_2G017790.1, Soltu.Atl_v3.06_3G011290.1, Soltu.Atl_v3.06_4G012590.1, Soltu.Atl_v3.07_0G002590.1, Soltu.Atl_v3.07_0G002790.1, Soltu.Atl_v3.S033470.1, Soltu.Atl_v3.S041570.1, Soltu.Atl_v3.S043180.1, Soltu.Atl_v3.S065040.1, Soltu.Atl_v3.S068240.1	Soltu.DM.04G013780.1
OG0000444	Soltu.Atl_v3.04_0G001050.1, Soltu.Atl_v3.04_0G001130.1, Soltu.Atl_v3.04_1G008360.1, Soltu.Atl_v3.04_2G006370.1, Soltu.Atl_v3.04_2G006450.1, Soltu.Atl_v3.04_3G001450.1, Soltu.Atl_v3.04_4G001290.1, Soltu.Atl_v3.04_4G001620.1, Soltu.Atl_v3.04_4G006840.1, Soltu.Atl_v3.S012430.1, Soltu.Atl_v3.S104080.1, Soltu.Atl_v3.S122230.1	Soltu.DM.04G001620.1, Soltu.DM.06G008990.2
OG0000445	Soltu.Atl_v3.01_1G015120.2, Soltu.Atl_v3.03_1G019210.1, Soltu.Atl_v3.03_2G016350.1, Soltu.Atl_v3.07_1G014870.1, Soltu.Atl_v3.07_2G014610.1, Soltu.Atl_v3.07_3G018650.1, Soltu.Atl_v3.07_4G019950.1, Soltu.Atl_v3.08_2G016220.1, Soltu.Atl_v3.09_0G012540.1, Soltu.Atl_v3.09_0G013300.1, Soltu.Atl_v3.S089970.1, Soltu.Atl_v3.S142290.1, Soltu.Atl_v3.S153890.1	Soltu.DM.01G021750.1
OG0000446	Soltu.Atl_v3.01_0G003180.1, Soltu.Atl_v3.01_1G011190.1, Soltu.Atl_v3.02_2G005450.1, Soltu.Atl_v3.03_1G005810.1, Soltu.Atl_v3.06_1G016590.1, Soltu.Atl_v3.07_0G003360.1, Soltu.Atl_v3.07_4G016430.1, Soltu.Atl_v3.07_4G016970.1, Soltu.Atl_v3.08_2G009870.2, Soltu.Atl_v3.08_3G005350.1, Soltu.Atl_v3.11_3G018310.1, Soltu.Atl_v3.S013080.1, Soltu.Atl_v3.S056550.1, Soltu.Atl_v3.S056560.1
OG0000447	Soltu.Atl_v3.05_1G021610.1, Soltu.Atl_v3.05_1G021620.1, Soltu.Atl_v3.05_1G021880.1, Soltu.Atl_v3.05_1G023470.1, Soltu.Atl_v3.05_2G021140.1, Soltu.Atl_v3.05_2G021410.1, Soltu.Atl_v3.05_3G022060.1, Soltu.Atl_v3.05_4G021080.1, Soltu.Atl_v3.05_4G021110.1, Soltu.Atl_v3.S155710.1, Soltu.Atl_v3.S155720.1	Soltu.DM.05G023110.1, Soltu.DM.05G023380.1, Soltu.DM.05G023440.1
OG0000448	Soltu.Atl_v3.11_1G017560.1, Soltu.Atl_v3.11_1G017800.1, Soltu.Atl_v3.11_2G013180.1, Soltu.Atl_v3.11_2G013270.1, Soltu.Atl_v3.11_2G013390.1, Soltu.Atl_v3.11_2G013570.1, Soltu.Atl_v3.11_2G013590.1, Soltu.Atl_v3.11_2G013600.1, Soltu.Atl_v3.11_3G020320.1, Soltu.Atl_v3.11_4G017880.1, Soltu.Atl_v3.11_4G018030.1, Soltu.Atl_v3.11_4G018270.1, Soltu.Atl_v3.11_4G018600.1	Soltu.DM.11G024870.1
OG0000449	Soltu.Atl_v3.04_1G014760.1, Soltu.Atl_v3.04_1G014780.1, Soltu.Atl_v3.04_2G013140.1, Soltu.Atl_v3.04_3G014990.1, Soltu.Atl_v3.04_4G014970.1, Soltu.Atl_v3.05_1G001970.1, Soltu.Atl_v3.05_1G002040.1, Soltu.Atl_v3.05_2G002070.1, Soltu.Atl_v3.05_2G002100.1, Soltu.Atl_v3.05_2G002120.1, Soltu.Atl_v3.05_3G002470.1, Soltu.Atl_v3.05_4G002460.1, Soltu.Atl_v3.05_4G002510.1, Soltu.Atl_v3.11_4G014090.1
OG0000450	Soltu.Atl_v3.11_0G000290.13, Soltu.Atl_v3.11_1G002880.1, Soltu.Atl_v3.11_1G003040.1, Soltu.Atl_v3.11_1G003070.1, Soltu.Atl_v3.11_1G003630.1, Soltu.Atl_v3.11_1G003640.1, Soltu.Atl_v3.11_2G002020.1, Soltu.Atl_v3.11_2G002150.1, Soltu.Atl_v3.11_2G002300.1, Soltu.Atl_v3.11_3G002530.1, Soltu.Atl_v3.11_3G002680.1, Soltu.Atl_v3.11_4G003650.1, Soltu.Atl_v3.11_4G003770.1, Soltu.Atl_v3.11_4G003930.1
OG0000451	Soltu.Atl_v3.01_2G006480.1, Soltu.Atl_v3.06_0G006030.1, Soltu.Atl_v3.06_2G012640.1, Soltu.Atl_v3.S024640.1, Soltu.Atl_v3.S024680.1, Soltu.Atl_v3.S024720.1, Soltu.Atl_v3.S024730.1, Soltu.Atl_v3.S027670.1, Soltu.Atl_v3.S033750.1, Soltu.Atl_v3.S086150.1, Soltu.Atl_v3.S086210.1, Soltu.Atl_v3.S098420.1, Soltu.Atl_v3.S153750.1	Soltu.DM.01G007650.1
OG0000452	Soltu.Atl_v3.01_2G012710.1, Soltu.Atl_v3.11_0G014130.1, Soltu.Atl_v3.11_0G014270.2, Soltu.Atl_v3.11_1G017660.1, Soltu.Atl_v3.11_1G017690.1, Soltu.Atl_v3.11_2G013200.1, Soltu.Atl_v3.11_3G019500.3, Soltu.Atl_v3.11_3G019520.1, Soltu.Atl_v3.11_3G020220.1, Soltu.Atl_v3.11_3G020230.1, Soltu.Atl_v3.11_4G017960.2, Soltu.Atl_v3.11_4G018520.1, Soltu.Atl_v3.11_4G018630.1, Soltu.Atl_v3.S044110.1
OG0000453	Soltu.Atl_v3.05_4G015950.1, Soltu.Atl_v3.06_0G002070.1, Soltu.Atl_v3.07_1G012420.1, Soltu.Atl_v3.07_2G012020.1, Soltu.Atl_v3.07_3G015480.1, Soltu.Atl_v3.07_4G016650.1, Soltu.Atl_v3.08_1G011000.1, Soltu.Atl_v3.08_2G013400.1, Soltu.Atl_v3.08_3G012460.1, Soltu.Atl_v3.08_4G014870.1, Soltu.Atl_v3.11_1G013000.1, Soltu.Atl_v3.11_2G008860.1, Soltu.Atl_v3.11_3G014510.1, Soltu.Atl_v3.11_4G014360.1
OG0000454	Soltu.Atl_v3.02_1G013130.1, Soltu.Atl_v3.02_1G013140.1, Soltu.Atl_v3.12_1G002440.1, Soltu.Atl_v3.12_2G009100.1, Soltu.Atl_v3.12_2G009130.1, Soltu.Atl_v3.12_3G006970.1, Soltu.Atl_v3.12_3G007030.1, Soltu.Atl_v3.12_4G004710.1	Soltu.DM.02G016190.1, Soltu.DM.02G016200.1, Soltu.DM.02G016220.1, Soltu.DM.12G008360.1, Soltu.DM.12G008370.1, Soltu.DM.12G008380.1
OG0000455	Soltu.Atl_v3.02_3G000600.1, Soltu.Atl_v3.05_1G015530.1, Soltu.Atl_v3.07_1G003250.1, Soltu.Atl_v3.07_2G003750.1, Soltu.Atl_v3.07_2G005520.1, Soltu.Atl_v3.07_4G008270.1, Soltu.Atl_v3.10_2G006140.1, Soltu.Atl_v3.10_3G003910.1, Soltu.Atl_v3.12_2G017490.1, Soltu.Atl_v3.S004850.1, Soltu.Atl_v3.S004860.1, Soltu.Atl_v3.S004920.1, Soltu.Atl_v3.S004930.1	Soltu.DM.07G010970.1
OG0000456	Soltu.Atl_v3.01_2G014880.1, Soltu.Atl_v3.06_0G004850.1, Soltu.Atl_v3.06_2G006360.1, Soltu.Atl_v3.06_3G007430.1, Soltu.Atl_v3.12_3G014000.1, Soltu.Atl_v3.S005950.1, Soltu.Atl_v3.S032000.1, Soltu.Atl_v3.S032060.1, Soltu.Atl_v3.S033120.1, Soltu.Atl_v3.S037110.1, Soltu.Atl_v3.S060050.1, Soltu.Atl_v3.S060070.1, Soltu.Atl_v3.S098320.1	Soltu.DM.12G019230.1
OG0000457	Soltu.Atl_v3.01_2G007330.1, Soltu.Atl_v3.01_2G016830.1, Soltu.Atl_v3.01_3G005930.1, Soltu.Atl_v3.02_2G000970.1, Soltu.Atl_v3.03_3G007020.1, Soltu.Atl_v3.05_4G014550.1, Soltu.Atl_v3.05_4G016200.1, Soltu.Atl_v3.06_1G002900.1, Soltu.Atl_v3.06_3G005060.1, Soltu.Atl_v3.08_2G002860.1, Soltu.Atl_v3.09_0G007370.1, Soltu.Atl_v3.09_3G011790.1, Soltu.Atl_v3.09_4G010370.1, Soltu.Atl_v3.12_3G015620.1
OG0000458	Soltu.Atl_v3.08_0G010190.1, Soltu.Atl_v3.08_0G010260.1, Soltu.Atl_v3.08_0G010270.1, Soltu.Atl_v3.08_1G009720.1, Soltu.Atl_v3.08_1G009790.1, Soltu.Atl_v3.08_1G009800.1, Soltu.Atl_v3.08_3G011010.1, Soltu.Atl_v3.08_3G011060.1, Soltu.Atl_v3.08_3G011080.1, Soltu.Atl_v3.08_3G011090.1, Soltu.Atl_v3.08_4G013460.1, Soltu.Atl_v3.08_4G013640.1, Soltu.Atl_v3.08_4G013650.1	Soltu.DM.08G019590.5
OG0000459	Soltu.Atl_v3.02_1G002480.1, Soltu.Atl_v3.02_2G003490.1, Soltu.Atl_v3.02_4G003820.1, Soltu.Atl_v3.02_4G004680.1, Soltu.Atl_v3.03_1G026970.1, Soltu.Atl_v3.03_3G032690.1, Soltu.Atl_v3.03_3G032700.1, Soltu.Atl_v3.03_3G032710.1, Soltu.Atl_v3.03_4G022710.1, Soltu.Atl_v3.06_0G004940.1, Soltu.Atl_v3.06_1G003680.1, Soltu.Atl_v3.06_3G007590.1, Soltu.Atl_v3.06_3G007600.1	Soltu.DM.06G010100.1
OG0000460	Soltu.Atl_v3.07_1G008110.1, Soltu.Atl_v3.07_1G009320.1, Soltu.Atl_v3.07_1G009330.1, Soltu.Atl_v3.07_1G009340.1, Soltu.Atl_v3.07_1G009350.1, Soltu.Atl_v3.07_2G007270.1, Soltu.Atl_v3.07_2G009380.1, Soltu.Atl_v3.07_2G009390.1, Soltu.Atl_v3.07_2G009400.1, Soltu.Atl_v3.07_2G009410.1, Soltu.Atl_v3.07_3G011200.1, Soltu.Atl_v3.07_3G012500.1, Soltu.Atl_v3.07_3G012510.1, Soltu.Atl_v3.07_4G010610.1
OG0000461	Soltu.Atl_v3.01_4G020200.2, Soltu.Atl_v3.02_1G004450.1, Soltu.Atl_v3.02_1G004790.1, Soltu.Atl_v3.02_2G005610.1, Soltu.Atl_v3.03_3G019290.1, Soltu.Atl_v3.04_0G011460.1, Soltu.Atl_v3.04_3G003880.1, Soltu.Atl_v3.04_4G003190.1, Soltu.Atl_v3.10_1G008010.1, Soltu.Atl_v3.10_3G012690.1, Soltu.Atl_v3.11_4G007850.1, Soltu.Atl_v3.S075640.1	Soltu.DM.02G006630.1, Soltu.DM.09G023200.1
OG0000462	Soltu.Atl_v3.03_3G025440.1, Soltu.Atl_v3.05_0G002740.1, Soltu.Atl_v3.05_1G007660.1, Soltu.Atl_v3.05_3G022680.1, Soltu.Atl_v3.05_4G021860.1, Soltu.Atl_v3.11_3G018560.1, Soltu.Atl_v3.S028970.1, Soltu.Atl_v3.S056950.1, Soltu.Atl_v3.S056980.1, Soltu.Atl_v3.S064960.1, Soltu.Atl_v3.S064980.1, Soltu.Atl_v3.S099370.1, Soltu.Atl_v3.S099400.1, Soltu.Atl_v3.S099430.1
OG0000463	Soltu.Atl_v3.01_1G003430.1, Soltu.Atl_v3.01_1G003850.1, Soltu.Atl_v3.01_1G003860.1, Soltu.Atl_v3.01_2G003610.1, Soltu.Atl_v3.01_2G003980.1, Soltu.Atl_v3.01_3G003600.1, Soltu.Atl_v3.01_4G003630.1, Soltu.Atl_v3.01_4G004030.1, Soltu.Atl_v3.01_4G004040.2, Soltu.Atl_v3.01_4G004050.1, Soltu.Atl_v3.02_4G006070.1, Soltu.Atl_v3.09_3G007670.1, Soltu.Atl_v3.09_4G007090.1, Soltu.Atl_v3.11_0G001810.1
OG0000464	Soltu.Atl_v3.01_1G023350.1, Soltu.Atl_v3.01_1G023360.1, Soltu.Atl_v3.01_4G000650.1, Soltu.Atl_v3.02_1G004780.1, Soltu.Atl_v3.02_2G016090.1, Soltu.Atl_v3.04_1G001490.2, Soltu.Atl_v3.04_1G001510.1, Soltu.Atl_v3.04_4G014360.1, Soltu.Atl_v3.06_4G012800.2, Soltu.Atl_v3.08_0G010420.1, Soltu.Atl_v3.12_1G005710.1, Soltu.Atl_v3.12_3G009390.1, Soltu.Atl_v3.12_4G007830.1	Soltu.DM.08G019780.1
OG0000465	Soltu.Atl_v3.04_1G005350.1, Soltu.Atl_v3.04_1G005500.1, Soltu.Atl_v3.04_1G005540.1, Soltu.Atl_v3.04_1G005560.1, Soltu.Atl_v3.04_1G005600.1, Soltu.Atl_v3.04_1G005630.1, Soltu.Atl_v3.04_1G005640.1, Soltu.Atl_v3.04_2G004310.1, Soltu.Atl_v3.04_3G004480.1, Soltu.Atl_v3.04_4G004400.1, Soltu.Atl_v3.04_4G004420.1, Soltu.Atl_v3.04_4G004440.1, Soltu.Atl_v3.04_4G004510.1, Soltu.Atl_v3.04_4G004520.1
OG0000466	Soltu.Atl_v3.03_2G026120.1, Soltu.Atl_v3.03_2G026150.1, Soltu.Atl_v3.03_3G034420.1, Soltu.Atl_v3.03_3G034450.1, Soltu.Atl_v3.03_4G023520.1, Soltu.Atl_v3.03_4G023550.1	Soltu.DM.03G032880.1, Soltu.DM.03G032890.1, Soltu.DM.03G032900.1, Soltu.DM.03G032920.1, Soltu.DM.S000190.1, Soltu.DM.S000200.1, Soltu.DM.S000210.1, Soltu.DM.S000230.1
OG0000467	Soltu.Atl_v3.01_1G018890.4, Soltu.Atl_v3.01_2G008450.2, Soltu.Atl_v3.01_2G022890.4, Soltu.Atl_v3.01_3G006770.1, Soltu.Atl_v3.01_3G008460.1, Soltu.Atl_v3.04_3G000140.3, Soltu.Atl_v3.05_2G006230.2, Soltu.Atl_v3.S005630.1	Soltu.DM.01G001500.1, Soltu.DM.01G010360.1, Soltu.DM.01G013460.1, Soltu.DM.01G028660.1, Soltu.DM.04G000130.2, Soltu.DM.05G006870.2
OG0000468	Soltu.Atl_v3.06_0G007770.1, Soltu.Atl_v3.06_2G010600.1, Soltu.Atl_v3.06_4G008370.1, Soltu.Atl_v3.10_1G005420.1, Soltu.Atl_v3.10_1G005430.1, Soltu.Atl_v3.10_1G005440.1, Soltu.Atl_v3.10_3G004330.1, Soltu.Atl_v3.10_4G004020.1, Soltu.Atl_v3.S039440.1, Soltu.Atl_v3.S039450.1, Soltu.Atl_v3.S039470.1, Soltu.Atl_v3.S039480.1, Soltu.Atl_v3.S039500.1, Soltu.Atl_v3.S039510.1
OG0000469	Soltu.Atl_v3.01_2G016360.1, Soltu.Atl_v3.02_4G010080.1, Soltu.Atl_v3.03_3G025480.1, Soltu.Atl_v3.04_2G013560.1, Soltu.Atl_v3.05_4G008970.1, Soltu.Atl_v3.07_4G005540.1, Soltu.Atl_v3.09_3G012610.2, Soltu.Atl_v3.12_0G006970.1, Soltu.Atl_v3.12_2G019580.1, Soltu.Atl_v3.S007370.1, Soltu.Atl_v3.S013050.1, Soltu.Atl_v3.S015990.2	Soltu.DM.07G008690.1, Soltu.DM.11G017250.1
OG0000470	Soltu.Atl_v3.02_1G006280.2, Soltu.Atl_v3.04_1G009710.2, Soltu.Atl_v3.04_4G008170.2, Soltu.Atl_v3.06_1G013120.6, Soltu.Atl_v3.07_4G016220.1, Soltu.Atl_v3.08_1G004130.1, Soltu.Atl_v3.08_1G004140.1, Soltu.Atl_v3.08_2G002740.1, Soltu.Atl_v3.08_3G005610.1, Soltu.Atl_v3.08_3G005620.1, Soltu.Atl_v3.10_2G003090.1, Soltu.Atl_v3.10_4G001630.1, Soltu.Atl_v3.11_4G007300.1	Soltu.DM.11G023410.1
OG0000471	Soltu.Atl_v3.04_1G001310.1, Soltu.Atl_v3.04_1G001610.1, Soltu.Atl_v3.04_1G001810.2, Soltu.Atl_v3.04_1G001840.1, Soltu.Atl_v3.04_1G001880.1, Soltu.Atl_v3.04_1G001900.1, Soltu.Atl_v3.04_2G001500.1, Soltu.Atl_v3.04_2G001640.1, Soltu.Atl_v3.04_3G001150.1, Soltu.Atl_v3.04_3G001400.1, Soltu.Atl_v3.04_3G001440.1, Soltu.Atl_v3.04_3G001490.1, Soltu.Atl_v3.04_3G001550.1, Soltu.Atl_v3.04_3G001690.1
OG0000472	Soltu.Atl_v3.01_0G008770.1, Soltu.Atl_v3.03_1G009660.1, Soltu.Atl_v3.03_1G009670.1, Soltu.Atl_v3.03_1G009820.1, Soltu.Atl_v3.03_1G009830.1, Soltu.Atl_v3.03_1G012860.1, Soltu.Atl_v3.03_2G020060.1, Soltu.Atl_v3.03_4G008420.1, Soltu.Atl_v3.06_0G006480.1, Soltu.Atl_v3.06_4G007280.1, Soltu.Atl_v3.06_4G007290.1, Soltu.Atl_v3.S084640.1	Soltu.DM.03G028870.1, Soltu.DM.06G012810.1
OG0000473	Soltu.Atl_v3.06_4G023640.1, Soltu.Atl_v3.07_3G022410.1, Soltu.Atl_v3.09_2G010290.2, Soltu.Atl_v3.09_3G013280.3, Soltu.Atl_v3.09_4G012160.3, Soltu.Atl_v3.10_0G001280.3, Soltu.Atl_v3.S049150.2, Soltu.Atl_v3.S134930.3	Soltu.DM.06G002580.1, Soltu.DM.06G033490.1, Soltu.DM.07G026870.1, Soltu.DM.09G015550.1, Soltu.DM.09G016990.1, Soltu.DM.10G001200.2
OG0000474	Soltu.Atl_v3.01_1G027560.2, Soltu.Atl_v3.01_1G027580.1, Soltu.Atl_v3.01_2G033550.1, Soltu.Atl_v3.01_3G029130.2, Soltu.Atl_v3.01_3G029150.1, Soltu.Atl_v3.01_4G031220.1, Soltu.Atl_v3.01_4G031240.1, Soltu.Atl_v3.05_1G011940.1, Soltu.Atl_v3.05_2G011400.1, Soltu.Atl_v3.05_3G011680.1, Soltu.Atl_v3.05_4G009570.1	Soltu.DM.01G043830.1, Soltu.DM.01G043850.1, Soltu.DM.05G012720.1
OG0000475	Soltu.Atl_v3.04_1G014880.1, Soltu.Atl_v3.04_1G014890.1, Soltu.Atl_v3.04_1G014900.1, Soltu.Atl_v3.04_1G014910.1, Soltu.Atl_v3.04_1G014930.1, Soltu.Atl_v3.04_1G014940.1, Soltu.Atl_v3.04_2G013240.1, Soltu.Atl_v3.04_4G015080.1	Soltu.DM.04G030010.1, Soltu.DM.04G030020.1, Soltu.DM.04G030030.1, Soltu.DM.04G030040.1, Soltu.DM.04G030050.1, Soltu.DM.04G030060.1
OG0000476	Soltu.Atl_v3.01_0G005720.1, Soltu.Atl_v3.01_0G005890.1, Soltu.Atl_v3.01_4G008820.1, Soltu.Atl_v3.03_3G014950.1, Soltu.Atl_v3.04_4G005100.1, Soltu.Atl_v3.05_0G004230.1, Soltu.Atl_v3.06_3G002080.1, Soltu.Atl_v3.09_4G012110.1, Soltu.Atl_v3.12_2G017540.1, Soltu.Atl_v3.S005070.1, Soltu.Atl_v3.S011100.1, Soltu.Atl_v3.S041060.1	Soltu.DM.01G013010.1, Soltu.DM.01G014690.1
OG0000477	Soltu.Atl_v3.06_0G001970.4, Soltu.Atl_v3.06_0G002110.4, Soltu.Atl_v3.09_0G002200.1, Soltu.Atl_v3.09_0G003540.1, Soltu.Atl_v3.09_2G002400.2, Soltu.Atl_v3.09_3G000740.1, Soltu.Atl_v3.10_0G010160.2, Soltu.Atl_v3.10_2G008390.2, Soltu.Atl_v3.10_4G005290.5, Soltu.Atl_v3.S039270.1	Soltu.DM.04G007340.2, Soltu.DM.06G004430.1, Soltu.DM.09G002610.1, Soltu.DM.10G020720.2
OG0000478	Soltu.Atl_v3.12_1G010690.1, Soltu.Atl_v3.12_1G010700.1, Soltu.Atl_v3.12_1G010710.1, Soltu.Atl_v3.12_1G010720.1, Soltu.Atl_v3.12_1G010740.4, Soltu.Atl_v3.12_1G010750.1, Soltu.Atl_v3.12_1G010890.1, Soltu.Atl_v3.12_2G025320.1, Soltu.Atl_v3.12_3G024120.1, Soltu.Atl_v3.12_3G024130.1, Soltu.Atl_v3.12_3G024250.1, Soltu.Atl_v3.12_3G024260.1, Soltu.Atl_v3.12_4G013450.1, Soltu.Atl_v3.12_4G013480.1
OG0000479	Soltu.Atl_v3.04_1G004460.1, Soltu.Atl_v3.04_2G003310.1, Soltu.Atl_v3.04_3G003580.1, Soltu.Atl_v3.04_4G003510.1, Soltu.Atl_v3.06_1G006010.2, Soltu.Atl_v3.06_1G008450.1, Soltu.Atl_v3.06_2G013670.1, Soltu.Atl_v3.06_2G017480.1, Soltu.Atl_v3.06_3G011570.1, Soltu.Atl_v3.06_4G010370.1, Soltu.Atl_v3.06_4G012870.1	Soltu.DM.04G004230.1, Soltu.DM.06G017510.1, Soltu.DM.06G021100.1
OG0000480	Soltu.Atl_v3.05_1G010590.1, Soltu.Atl_v3.05_1G010600.1, Soltu.Atl_v3.05_1G011580.1, Soltu.Atl_v3.05_1G011590.1, Soltu.Atl_v3.05_2G010050.1, Soltu.Atl_v3.05_2G010060.1, Soltu.Atl_v3.05_3G010260.1, Soltu.Atl_v3.05_3G015500.1, Soltu.Atl_v3.05_4G008150.1, Soltu.Atl_v3.05_4G008160.1, Soltu.Atl_v3.05_4G008170.1, Soltu.Atl_v3.05_4G011030.1, Soltu.Atl_v3.05_4G011960.1, Soltu.Atl_v3.S030780.2
OG0000481	Soltu.Atl_v3.01_0G008720.1, Soltu.Atl_v3.01_3G014880.1, Soltu.Atl_v3.01_4G016940.1, Soltu.Atl_v3.07_1G009990.1, Soltu.Atl_v3.09_1G009990.1, Soltu.Atl_v3.09_3G020350.1, Soltu.Atl_v3.09_3G020450.1, Soltu.Atl_v3.09_4G018280.1, Soltu.Atl_v3.09_4G018300.1, Soltu.Atl_v3.09_4G018340.1, Soltu.Atl_v3.09_4G018700.1, Soltu.Atl_v3.09_4G018780.1, Soltu.Atl_v3.09_4G018790.1, Soltu.Atl_v3.S087840.1
OG0000482	Soltu.Atl_v3.01_0G006930.1, Soltu.Atl_v3.01_1G009700.1, Soltu.Atl_v3.01_4G014490.1, Soltu.Atl_v3.03_3G014670.1, Soltu.Atl_v3.04_0G000760.1, Soltu.Atl_v3.05_2G012230.1, Soltu.Atl_v3.05_3G018440.1, Soltu.Atl_v3.06_4G004130.1, Soltu.Atl_v3.07_1G007310.1, Soltu.Atl_v3.08_2G011740.1, Soltu.Atl_v3.11_1G010830.1, Soltu.Atl_v3.11_3G011370.1	Soltu.DM.07G009450.1, Soltu.DM.10G009210.1
OG0000483	Soltu.Atl_v3.02_2G010240.1, Soltu.Atl_v3.03_0G000810.1, Soltu.Atl_v3.03_1G023330.7, Soltu.Atl_v3.03_2G020820.4, Soltu.Atl_v3.03_3G010010.1, Soltu.Atl_v3.03_3G028740.4, Soltu.Atl_v3.03_4G019520.5, Soltu.Atl_v3.06_1G011260.6, Soltu.Atl_v3.06_4G015780.6, Soltu.Atl_v3.S116350.1	Soltu.DM.02G009980.1, Soltu.DM.03G008520.1, Soltu.DM.03G027120.2, Soltu.DM.06G026180.4
OG0000484	Soltu.Atl_v3.01_1G024690.1, Soltu.Atl_v3.01_2G029480.1, Soltu.Atl_v3.01_2G029490.1, Soltu.Atl_v3.01_2G029540.1, Soltu.Atl_v3.01_4G025410.1, Soltu.Atl_v3.01_4G025420.1, Soltu.Atl_v3.01_4G025470.1, Soltu.Atl_v3.S138040.1, Soltu.Atl_v3.S138050.1	Soltu.DM.01G037420.1, Soltu.DM.01G037430.1, Soltu.DM.01G037480.1, Soltu.DM.01G037490.1, Soltu.DM.01G037500.1
OG0000485	Soltu.Atl_v3.03_1G031430.1, Soltu.Atl_v3.03_1G031440.1, Soltu.Atl_v3.S062260.1, Soltu.Atl_v3.S062270.1, Soltu.Atl_v3.S062280.1, Soltu.Atl_v3.S062330.1, Soltu.Atl_v3.S062340.1, Soltu.Atl_v3.S062350.1, Soltu.Atl_v3.S080600.1	Soltu.DM.03G036150.1, Soltu.DM.03G036160.1, Soltu.DM.03G036170.1, Soltu.DM.03G036180.1, Soltu.DM.03G036190.1
OG0000486	Soltu.Atl_v3.06_1G014950.1, Soltu.Atl_v3.06_2G027160.1, Soltu.Atl_v3.06_3G020860.1, Soltu.Atl_v3.06_4G020490.1, Soltu.Atl_v3.10_4G000770.1, Soltu.Atl_v3.11_1G013750.1, Soltu.Atl_v3.11_1G016400.1, Soltu.Atl_v3.11_2G009740.1, Soltu.Atl_v3.11_2G011550.1, Soltu.Atl_v3.11_3G018200.1, Soltu.Atl_v3.11_4G017540.1	Soltu.DM.06G030560.1, Soltu.DM.11G019880.1, Soltu.DM.11G023030.1
OG0000487	Soltu.Atl_v3.05_2G016350.3, Soltu.Atl_v3.07_1G010710.1, Soltu.Atl_v3.07_3G013700.11, Soltu.Atl_v3.07_3G013740.1, Soltu.Atl_v3.07_4G010730.1, Soltu.Atl_v3.S057750.1, Soltu.Atl_v3.S088420.1, Soltu.Atl_v3.S088450.2, Soltu.Atl_v3.S096900.1, Soltu.Atl_v3.S104230.1, Soltu.Atl_v3.S104260.1, Soltu.Atl_v3.S125820.1, Soltu.Atl_v3.S152730.2	Soltu.DM.05G018540.1
OG0000488	Soltu.Atl_v3.12_0G007790.1, Soltu.Atl_v3.12_1G010840.1, Soltu.Atl_v3.12_1G010850.1, Soltu.Atl_v3.12_1G010870.1, Soltu.Atl_v3.12_2G025440.1, Soltu.Atl_v3.12_2G025460.1, Soltu.Atl_v3.12_2G025480.1, Soltu.Atl_v3.12_2G025500.1, Soltu.Atl_v3.12_2G025510.1, Soltu.Atl_v3.12_3G024230.1, Soltu.Atl_v3.12_3G024290.1, Soltu.Atl_v3.12_4G013620.1, Soltu.Atl_v3.12_4G015920.1	Soltu.DM.12G026610.2
OG0000489	Soltu.Atl_v3.03_1G026780.1, Soltu.Atl_v3.03_1G026790.1, Soltu.Atl_v3.03_2G024510.1, Soltu.Atl_v3.03_2G024520.1, Soltu.Atl_v3.03_3G032510.1, Soltu.Atl_v3.03_3G032520.1, Soltu.Atl_v3.03_4G022510.1, Soltu.Atl_v3.03_4G022520.1, Soltu.Atl_v3.12_1G004560.1, Soltu.Atl_v3.12_2G011640.1, Soltu.Atl_v3.12_3G009570.2, Soltu.Atl_v3.12_4G006660.1	Soltu.DM.03G030880.2, Soltu.DM.12G010980.2
OG0000490	Soltu.Atl_v3.07_0G008380.1, Soltu.Atl_v3.07_0G008400.1, Soltu.Atl_v3.07_0G008410.1, Soltu.Atl_v3.07_1G010510.1, Soltu.Atl_v3.07_1G010530.1, Soltu.Atl_v3.07_1G010540.1, Soltu.Atl_v3.07_4G014570.1, Soltu.Atl_v3.09_2G003720.1, Soltu.Atl_v3.09_4G002400.1, Soltu.Atl_v3.S051020.1	Soltu.DM.07G017180.1, Soltu.DM.07G017190.1, Soltu.DM.07G017200.1, Soltu.DM.07G017210.1
OG0000491	Soltu.Atl_v3.04_1G005990.1, Soltu.Atl_v3.04_1G006010.1, Soltu.Atl_v3.04_1G006020.1, Soltu.Atl_v3.04_2G004730.1, Soltu.Atl_v3.04_2G004740.1, Soltu.Atl_v3.04_3G004870.1, Soltu.Atl_v3.04_3G004890.1, Soltu.Atl_v3.04_4G004860.1, Soltu.Atl_v3.04_4G004870.1, Soltu.Atl_v3.04_4G004890.2, Soltu.Atl_v3.04_4G004900.1	Soltu.DM.01G011640.1, Soltu.DM.04G006030.1, Soltu.DM.04G012000.1
OG0000492	Soltu.Atl_v3.01_1G028900.2, Soltu.Atl_v3.01_2G034850.1, Soltu.Atl_v3.01_2G034860.1, Soltu.Atl_v3.01_2G034880.1, Soltu.Atl_v3.01_2G034890.1, Soltu.Atl_v3.01_3G030460.1, Soltu.Atl_v3.01_3G030470.1, Soltu.Atl_v3.01_3G030500.1, Soltu.Atl_v3.01_3G030530.1, Soltu.Atl_v3.01_4G032580.1, Soltu.Atl_v3.01_4G032590.1, Soltu.Atl_v3.01_4G032620.1, Soltu.Atl_v3.01_4G032640.2, Soltu.Atl_v3.01_4G032680.1
OG0000493	Soltu.Atl_v3.10_0G019790.1, Soltu.Atl_v3.10_0G019800.1, Soltu.Atl_v3.10_0G019990.1, Soltu.Atl_v3.10_0G020000.1, Soltu.Atl_v3.10_1G011080.1, Soltu.Atl_v3.10_2G015070.1, Soltu.Atl_v3.10_3G012050.1, Soltu.Atl_v3.12_1G001220.1, Soltu.Atl_v3.12_4G001390.1	Soltu.DM.10G026980.1, Soltu.DM.10G026990.1, Soltu.DM.10G029310.1, Soltu.DM.12G002420.1, Soltu.DM.12G002450.1
OG0000494	Soltu.Atl_v3.01_1G022060.1, Soltu.Atl_v3.01_1G022080.1, Soltu.Atl_v3.01_2G025210.1, Soltu.Atl_v3.01_2G025230.1, Soltu.Atl_v3.01_3G020720.1, Soltu.Atl_v3.01_4G023500.1, Soltu.Atl_v3.S145350.1	Soltu.DM.01G032850.1, Soltu.DM.01G032870.1, Soltu.DM.01G032880.3, Soltu.DM.01G032900.1, Soltu.DM.01G032950.1, Soltu.DM.01G032960.1, Soltu.DM.01G032980.1
OG0000495	Soltu.Atl_v3.01_4G012670.1, Soltu.Atl_v3.02_0G000300.1, Soltu.Atl_v3.02_1G017990.1, Soltu.Atl_v3.04_2G011800.1, Soltu.Atl_v3.05_1G009240.1, Soltu.Atl_v3.05_4G016260.1, Soltu.Atl_v3.05_4G016270.1, Soltu.Atl_v3.05_4G016280.1, Soltu.Atl_v3.07_1G004180.1, Soltu.Atl_v3.08_2G006570.1, Soltu.Atl_v3.09_1G002680.1, Soltu.Atl_v3.10_3G007350.1, Soltu.Atl_v3.12_3G014480.1, Soltu.Atl_v3.S140480.1
OG0000496	Soltu.Atl_v3.01_1G006970.1, Soltu.Atl_v3.08_1G015550.2, Soltu.Atl_v3.08_3G015130.1	Soltu.DM.01G009320.1, Soltu.DM.08G025580.1, Soltu.DM.08G025590.1, Soltu.DM.08G025600.1, Soltu.DM.08G025620.1, Soltu.DM.08G025630.1, Soltu.DM.08G025640.1, Soltu.DM.08G025650.1, Soltu.DM.08G025660.1, Soltu.DM.08G025670.1, Soltu.DM.08G025680.1
OG0000497	Soltu.Atl_v3.01_0G006900.1, Soltu.Atl_v3.01_0G007760.1, Soltu.Atl_v3.01_1G009680.1, Soltu.Atl_v3.01_3G005490.1, Soltu.Atl_v3.01_3G007660.1, Soltu.Atl_v3.03_0G001130.1, Soltu.Atl_v3.03_3G022190.1, Soltu.Atl_v3.04_0G000780.1, Soltu.Atl_v3.05_1G013190.1, Soltu.Atl_v3.05_1G019180.1, Soltu.Atl_v3.05_2G012670.1, Soltu.Atl_v3.05_3G014630.1, Soltu.Atl_v3.05_4G015230.1	Soltu.DM.01G018070.1
OG0000498	Soltu.Atl_v3.06_4G004430.1, Soltu.Atl_v3.09_0G006060.1, Soltu.Atl_v3.09_2G005870.1, Soltu.Atl_v3.09_3G004460.1, Soltu.Atl_v3.09_4G004190.1, Soltu.Atl_v3.10_0G010550.1, Soltu.Atl_v3.10_2G008920.1, Soltu.Atl_v3.10_2G011300.2, Soltu.Atl_v3.10_3G009000.1, Soltu.Atl_v3.S127330.1	Soltu.DM.06G005330.1, Soltu.DM.09G006450.2, Soltu.DM.10G021170.1, Soltu.DM.10G023870.2
OG0000499	Soltu.Atl_v3.11_0G005300.1, Soltu.Atl_v3.11_0G008150.1, Soltu.Atl_v3.11_0G008160.1, Soltu.Atl_v3.11_0G009600.1, Soltu.Atl_v3.11_0G009750.1, Soltu.Atl_v3.11_0G010960.1, Soltu.Atl_v3.11_1G007400.1, Soltu.Atl_v3.11_1G011090.1, Soltu.Atl_v3.11_3G006400.1, Soltu.Atl_v3.11_3G011120.1, Soltu.Atl_v3.11_4G008950.1, Soltu.Atl_v3.S045100.1, Soltu.Atl_v3.S141000.1	Soltu.DM.11G014510.1
OG0000500	Soltu.Atl_v3.05_3G015970.1, Soltu.Atl_v3.09_3G011980.1, Soltu.Atl_v3.09_4G010600.1, Soltu.Atl_v3.12_1G006320.1, Soltu.Atl_v3.12_2G020700.1, Soltu.Atl_v3.12_3G019490.1, Soltu.Atl_v3.12_3G019500.1, Soltu.Atl_v3.12_3G019510.1, Soltu.Atl_v3.12_3G019530.1, Soltu.Atl_v3.12_4G009000.1, Soltu.Atl_v3.S002520.1, Soltu.Atl_v3.S002640.1, Soltu.Atl_v3.S019140.1, Soltu.Atl_v3.S037200.1
OG0000501	Soltu.Atl_v3.03_0G003100.2, Soltu.Atl_v3.03_1G017260.2, Soltu.Atl_v3.03_3G024300.2, Soltu.Atl_v3.03_4G014970.1, Soltu.Atl_v3.06_1G012870.2, Soltu.Atl_v3.06_4G017370.1, Soltu.Atl_v3.09_1G009800.1, Soltu.Atl_v3.09_2G016460.1, Soltu.Atl_v3.09_3G019910.1, Soltu.Atl_v3.09_4G017930.1, Soltu.Atl_v3.S055970.1	Soltu.DM.03G019560.1, Soltu.DM.06G027840.1, Soltu.DM.09G024900.1
OG0000502	Soltu.Atl_v3.01_1G024490.1, Soltu.Atl_v3.01_2G029320.1, Soltu.Atl_v3.01_2G029330.1, Soltu.Atl_v3.01_4G025210.1, Soltu.Atl_v3.01_4G025250.1, Soltu.Atl_v3.01_4G025260.1, Soltu.Atl_v3.S131460.1, Soltu.Atl_v3.S131470.1	Soltu.DM.01G037160.2, Soltu.DM.01G037180.1, Soltu.DM.01G037190.1, Soltu.DM.01G037200.1, Soltu.DM.01G037210.1, Soltu.DM.01G037220.2
OG0000503	Soltu.Atl_v3.04_3G004200.1, Soltu.Atl_v3.04_3G004210.1, Soltu.Atl_v3.04_3G004220.1, Soltu.Atl_v3.04_4G004140.1	Soltu.DM.04G005060.1, Soltu.DM.04G005070.1, Soltu.DM.04G005080.1, Soltu.DM.04G005090.1, Soltu.DM.04G005100.1, Soltu.DM.04G005110.1, Soltu.DM.04G005120.1, Soltu.DM.04G005130.1, Soltu.DM.04G005140.1, Soltu.DM.04G005150.1
OG0000504	Soltu.Atl_v3.01_4G020940.1, Soltu.Atl_v3.06_0G000240.1, Soltu.Atl_v3.06_0G002430.1, Soltu.Atl_v3.06_0G002510.1, Soltu.Atl_v3.06_1G002360.1, Soltu.Atl_v3.06_3G002690.1, Soltu.Atl_v3.06_3G002740.1, Soltu.Atl_v3.06_4G002010.1, Soltu.Atl_v3.08_3G004530.1, Soltu.Atl_v3.08_3G004540.1, Soltu.Atl_v3.08_3G004570.1, Soltu.Atl_v3.S121050.1, Soltu.Atl_v3.S121110.1	Soltu.DM.06G005640.1
OG0000505	Soltu.Atl_v3.05_1G017450.1, Soltu.Atl_v3.09_1G014830.1, Soltu.Atl_v3.09_2G009140.1, Soltu.Atl_v3.09_2G009220.1	Soltu.DM.01G020990.1, Soltu.DM.01G021050.1, Soltu.DM.01G021120.1, Soltu.DM.05G018260.1, Soltu.DM.09G029800.1, Soltu.DM.09G029840.1, Soltu.DM.09G029850.1, Soltu.DM.09G029900.1, Soltu.DM.09G029940.1, Soltu.DM.12G002510.1
OG0000506	Soltu.Atl_v3.07_1G010120.1, Soltu.Atl_v3.07_1G010140.1, Soltu.Atl_v3.07_1G010150.1, Soltu.Atl_v3.07_2G010300.3, Soltu.Atl_v3.07_2G010320.1, Soltu.Atl_v3.07_2G010330.1, Soltu.Atl_v3.07_3G013330.1, Soltu.Atl_v3.07_3G013340.1, Soltu.Atl_v3.07_3G013350.1, Soltu.Atl_v3.07_3G013370.1, Soltu.Atl_v3.07_4G014140.1, Soltu.Atl_v3.07_4G014150.1	Soltu.DM.07G016710.1, Soltu.DM.07G016730.1
OG0000507	Soltu.Atl_v3.01_1G020600.1, Soltu.Atl_v3.08_3G008760.1, Soltu.Atl_v3.08_3G008810.1, Soltu.Atl_v3.08_3G008830.1, Soltu.Atl_v3.08_4G011000.1, Soltu.Atl_v3.08_4G011060.1, Soltu.Atl_v3.08_4G011080.1, Soltu.Atl_v3.S148350.1	Soltu.DM.01G030610.1, Soltu.DM.08G016080.1, Soltu.DM.08G016190.1, Soltu.DM.08G016250.1, Soltu.DM.08G016260.1, Soltu.DM.08G016280.1
OG0000508	Soltu.Atl_v3.11_2G002850.1, Soltu.Atl_v3.S049380.1	Soltu.DM.03G001200.1, Soltu.DM.03G001220.1, Soltu.DM.03G001260.1, Soltu.DM.03G001380.1, Soltu.DM.03G001430.1, Soltu.DM.03G001500.1, Soltu.DM.03G001510.1, Soltu.DM.03G001570.1, Soltu.DM.03G001650.1, Soltu.DM.03G001700.1, Soltu.DM.08G000360.1, Soltu.DM.10G029450.1
OG0000509	Soltu.Atl_v3.11_0G001690.1	Soltu.DM.02G015960.1, Soltu.DM.04G001250.1, Soltu.DM.05G001860.1, Soltu.DM.05G001870.1, Soltu.DM.05G001880.3, Soltu.DM.05G001890.1, Soltu.DM.05G001900.1, Soltu.DM.05G001920.1, Soltu.DM.06G005540.1, Soltu.DM.07G021790.1, Soltu.DM.11G001590.1, Soltu.DM.11G001610.1, Soltu.DM.11G001620.1
OG0000510		Soltu.DM.06G020820.1, Soltu.DM.06G020830.1, Soltu.DM.06G020840.1, Soltu.DM.06G020870.1, Soltu.DM.06G020880.1, Soltu.DM.06G020890.1, Soltu.DM.06G020900.1, Soltu.DM.06G020910.1, Soltu.DM.06G020940.1, Soltu.DM.06G020950.1, Soltu.DM.06G020960.1, Soltu.DM.06G021000.1, Soltu.DM.06G021020.1, Soltu.DM.06G021040.1
OG0000511	Soltu.Atl_v3.09_0G005260.1, Soltu.Atl_v3.09_2G005080.1, Soltu.Atl_v3.09_3G003660.1, Soltu.Atl_v3.09_4G003390.1, Soltu.Atl_v3.10_0G010280.1, Soltu.Atl_v3.10_0G014180.1, Soltu.Atl_v3.10_0G014190.2, Soltu.Atl_v3.10_2G008650.1, Soltu.Atl_v3.10_2G011650.1, Soltu.Atl_v3.10_3G006300.1, Soltu.Atl_v3.10_4G005540.1, Soltu.Atl_v3.S083800.1	Soltu.DM.10G024230.1
OG0000512	Soltu.Atl_v3.04_0G009970.1, Soltu.Atl_v3.04_3G013720.1, Soltu.Atl_v3.06_2G018360.1, Soltu.Atl_v3.07_2G012680.1, Soltu.Atl_v3.07_3G006090.1, Soltu.Atl_v3.08_4G002350.1, Soltu.Atl_v3.10_1G005740.1, Soltu.Atl_v3.11_3G004630.1, Soltu.Atl_v3.12_1G002940.1, Soltu.Atl_v3.S045390.1, Soltu.Atl_v3.S048270.1, Soltu.Atl_v3.S078400.1	Soltu.DM.08G006810.1
OG0000513	Soltu.Atl_v3.11_0G002700.1, Soltu.Atl_v3.11_0G002710.1, Soltu.Atl_v3.11_1G004870.1, Soltu.Atl_v3.11_1G004880.1, Soltu.Atl_v3.11_2G003800.1, Soltu.Atl_v3.11_4G006160.1, Soltu.Atl_v3.S142860.1, Soltu.Atl_v3.S158140.1	Soltu.DM.11G006730.1, Soltu.DM.11G006770.1, Soltu.DM.11G006810.1, Soltu.DM.11G006840.1, Soltu.DM.11G006850.1
OG0000514	Soltu.Atl_v3.01_2G019440.1, Soltu.Atl_v3.01_3G015600.1, Soltu.Atl_v3.10_3G003650.1, Soltu.Atl_v3.10_4G003590.1, Soltu.Atl_v3.S112970.1, Soltu.Atl_v3.S114090.1, Soltu.Atl_v3.S114100.1, Soltu.Atl_v3.S114110.1, Soltu.Atl_v3.S153380.1, Soltu.Atl_v3.S153390.1, Soltu.Atl_v3.S158890.1, Soltu.Atl_v3.S158900.1, Soltu.Atl_v3.S158910.1
OG0000515	Soltu.Atl_v3.02_2G007320.1, Soltu.Atl_v3.04_0G000140.1, Soltu.Atl_v3.04_0G000500.1, Soltu.Atl_v3.04_2G005220.1, Soltu.Atl_v3.04_2G005260.1, Soltu.Atl_v3.04_2G005520.1, Soltu.Atl_v3.04_3G007140.1, Soltu.Atl_v3.04_3G008010.1, Soltu.Atl_v3.S094410.1, Soltu.Atl_v3.S094470.1, Soltu.Atl_v3.S105670.1, Soltu.Atl_v3.S105690.1, Soltu.Atl_v3.S121780.1
OG0000516	Soltu.Atl_v3.12_1G003320.1, Soltu.Atl_v3.12_1G003340.1, Soltu.Atl_v3.12_2G010180.1, Soltu.Atl_v3.12_2G010200.1, Soltu.Atl_v3.12_3G008030.1, Soltu.Atl_v3.12_3G008040.1, Soltu.Atl_v3.12_3G008060.1, Soltu.Atl_v3.12_4G005510.1, Soltu.Atl_v3.12_4G005520.1, Soltu.Atl_v3.12_4G005540.1	Soltu.DM.02G032330.1, Soltu.DM.12G002140.1, Soltu.DM.12G009320.1
OG0000517	Soltu.Atl_v3.01_0G002240.1, Soltu.Atl_v3.01_1G008300.1, Soltu.Atl_v3.01_2G014190.1, Soltu.Atl_v3.03_1G007370.1, Soltu.Atl_v3.03_3G010630.1, Soltu.Atl_v3.07_3G008360.1, Soltu.Atl_v3.08_0G007300.1, Soltu.Atl_v3.09_0G008600.1, Soltu.Atl_v3.09_2G010700.1, Soltu.Atl_v3.09_3G011250.1, Soltu.Atl_v3.12_2G018060.1, Soltu.Atl_v3.12_3G012240.1, Soltu.Atl_v3.12_3G012980.1
OG0000518	Soltu.Atl_v3.08_0G002500.1, Soltu.Atl_v3.08_0G002510.1, Soltu.Atl_v3.08_0G002530.1, Soltu.Atl_v3.08_0G002580.1, Soltu.Atl_v3.08_0G002600.1, Soltu.Atl_v3.08_0G002620.1, Soltu.Atl_v3.S023510.1, Soltu.Atl_v3.S023520.1, Soltu.Atl_v3.S038640.1, Soltu.Atl_v3.S038650.1, Soltu.Atl_v3.S038680.1, Soltu.Atl_v3.S038690.1	Soltu.DM.S001730.1
OG0000519	Soltu.Atl_v3.04_0G000150.1, Soltu.Atl_v3.04_0G000160.1, Soltu.Atl_v3.04_0G000190.1, Soltu.Atl_v3.04_0G001350.1, Soltu.Atl_v3.04_2G005350.1, Soltu.Atl_v3.04_2G005900.2, Soltu.Atl_v3.04_2G005990.1, Soltu.Atl_v3.04_2G006020.1, Soltu.Atl_v3.S113290.1, Soltu.Atl_v3.S113310.1, Soltu.Atl_v3.S136130.1, Soltu.Atl_v3.S136150.1, Soltu.Atl_v3.S141710.1
OG0000520	Soltu.Atl_v3.01_0G008820.1, Soltu.Atl_v3.01_3G015070.1, Soltu.Atl_v3.01_3G015080.2, Soltu.Atl_v3.01_3G015090.1, Soltu.Atl_v3.01_4G017190.2, Soltu.Atl_v3.01_4G017200.2, Soltu.Atl_v3.S044260.6, Soltu.Atl_v3.S126970.1, Soltu.Atl_v3.S158650.2	Soltu.DM.01G023360.2, Soltu.DM.01G023410.1, Soltu.DM.01G023430.1, Soltu.DM.01G023440.1
OG0000521	Soltu.Atl_v3.01_1G012900.1, Soltu.Atl_v3.01_3G012150.1, Soltu.Atl_v3.05_4G015310.1, Soltu.Atl_v3.07_0G006980.1, Soltu.Atl_v3.07_3G007860.1, Soltu.Atl_v3.09_0G008510.1, Soltu.Atl_v3.09_4G013220.1, Soltu.Atl_v3.11_0G010040.1, Soltu.Atl_v3.12_2G017620.1, Soltu.Atl_v3.S000540.1, Soltu.Atl_v3.S011010.1, Soltu.Atl_v3.S053230.1, Soltu.Atl_v3.S091900.1
OG0000522	Soltu.Atl_v3.11_1G018560.1, Soltu.Atl_v3.11_1G018570.1, Soltu.Atl_v3.11_1G018610.1, Soltu.Atl_v3.11_1G018620.1, Soltu.Atl_v3.11_2G014450.1, Soltu.Atl_v3.11_2G014490.1, Soltu.Atl_v3.11_2G014500.1, Soltu.Atl_v3.11_3G021220.1, Soltu.Atl_v3.11_3G021230.1, Soltu.Atl_v3.11_4G019490.1, Soltu.Atl_v3.11_4G019520.1, Soltu.Atl_v3.11_4G019530.1	Soltu.DM.11G025970.1
OG0000523	Soltu.Atl_v3.06_1G015030.1, Soltu.Atl_v3.06_2G027230.1, Soltu.Atl_v3.06_2G027240.1, Soltu.Atl_v3.06_2G027260.1, Soltu.Atl_v3.06_3G020930.1, Soltu.Atl_v3.06_3G020940.1, Soltu.Atl_v3.06_3G020960.1, Soltu.Atl_v3.06_4G020590.1	Soltu.DM.03G005710.1, Soltu.DM.06G030660.1, Soltu.DM.06G030670.1, Soltu.DM.06G030680.1, Soltu.DM.06G030700.1
OG0000524	Soltu.Atl_v3.02_1G001520.1, Soltu.Atl_v3.02_1G022130.1, Soltu.Atl_v3.02_2G023880.1, Soltu.Atl_v3.02_3G025130.1, Soltu.Atl_v3.03_1G015010.1, Soltu.Atl_v3.03_1G015050.1, Soltu.Atl_v3.03_2G013160.1, Soltu.Atl_v3.09_0G008180.1, Soltu.Atl_v3.09_1G001710.1, Soltu.Atl_v3.09_1G004670.1, Soltu.Atl_v3.09_2G009550.1, Soltu.Atl_v3.09_3G009510.1	Soltu.DM.09G011810.1
OG0000525	Soltu.Atl_v3.01_0G003150.1, Soltu.Atl_v3.01_0G005910.1, Soltu.Atl_v3.01_1G008990.1, Soltu.Atl_v3.01_1G010530.1, Soltu.Atl_v3.01_1G012490.1, Soltu.Atl_v3.01_4G009830.1, Soltu.Atl_v3.02_3G001250.1, Soltu.Atl_v3.05_1G014370.1, Soltu.Atl_v3.05_4G016850.1, Soltu.Atl_v3.09_0G010140.1, Soltu.Atl_v3.10_0G004590.1, Soltu.Atl_v3.12_0G004200.1, Soltu.Atl_v3.S003710.1
OG0000526	Soltu.Atl_v3.01_1G009040.1, Soltu.Atl_v3.01_3G011720.1, Soltu.Atl_v3.01_4G012060.1, Soltu.Atl_v3.02_4G009650.1, Soltu.Atl_v3.04_4G001540.1, Soltu.Atl_v3.06_0G001940.1, Soltu.Atl_v3.07_3G004940.1, Soltu.Atl_v3.08_4G005260.1, Soltu.Atl_v3.09_3G014380.1, Soltu.Atl_v3.10_2G009070.1, Soltu.Atl_v3.S039290.1, Soltu.Atl_v3.S108610.1	Soltu.DM.09G016800.1
OG0000527	Soltu.Atl_v3.02_1G000650.1, Soltu.Atl_v3.05_2G018300.1, Soltu.Atl_v3.05_3G015340.1, Soltu.Atl_v3.05_3G015890.1, Soltu.Atl_v3.06_2G008140.1, Soltu.Atl_v3.07_0G002740.1, Soltu.Atl_v3.07_2G006090.1, Soltu.Atl_v3.11_4G010650.1, Soltu.Atl_v3.11_4G011080.1, Soltu.Atl_v3.12_0G007210.1, Soltu.Atl_v3.12_3G024430.1, Soltu.Atl_v3.12_3G024450.1, Soltu.Atl_v3.S046210.1
OG0000528	Soltu.Atl_v3.04_0G009720.1, Soltu.Atl_v3.04_0G009750.1, Soltu.Atl_v3.04_0G009780.1, Soltu.Atl_v3.04_0G009840.1, Soltu.Atl_v3.04_2G009740.1, Soltu.Atl_v3.04_2G009780.1, Soltu.Atl_v3.04_2G009800.1, Soltu.Atl_v3.04_2G010050.1, Soltu.Atl_v3.04_3G011600.1, Soltu.Atl_v3.04_4G013080.1, Soltu.Atl_v3.04_4G013110.1, Soltu.Atl_v3.04_4G013130.1, Soltu.Atl_v3.S122020.1
OG0000529	Soltu.Atl_v3.05_1G020350.1, Soltu.Atl_v3.05_1G020370.1, Soltu.Atl_v3.05_1G020380.1, Soltu.Atl_v3.05_2G019270.1, Soltu.Atl_v3.05_2G019280.1, Soltu.Atl_v3.05_3G020220.2, Soltu.Atl_v3.05_3G020230.1, Soltu.Atl_v3.05_4G019390.1, Soltu.Atl_v3.05_4G019420.1, Soltu.Atl_v3.05_4G019430.1	Soltu.DM.05G021330.1, Soltu.DM.05G021350.1, Soltu.DM.05G021360.1
OG0000530	Soltu.Atl_v3.03_0G002280.1, Soltu.Atl_v3.03_0G002330.1, Soltu.Atl_v3.03_0G002380.1, Soltu.Atl_v3.03_1G012620.1, Soltu.Atl_v3.03_2G007180.1, Soltu.Atl_v3.03_2G008250.1, Soltu.Atl_v3.03_4G005620.1, Soltu.Atl_v3.S027370.1, Soltu.Atl_v3.S045070.1, Soltu.Atl_v3.S051660.1, Soltu.Atl_v3.S051710.1, Soltu.Atl_v3.S067760.1, Soltu.Atl_v3.S067770.1
OG0000531	Soltu.Atl_v3.02_1G004030.1, Soltu.Atl_v3.02_1G006980.1, Soltu.Atl_v3.02_2G005080.1, Soltu.Atl_v3.02_2G005260.1, Soltu.Atl_v3.02_2G005300.1, Soltu.Atl_v3.02_2G018260.1, Soltu.Atl_v3.02_3G007830.1, Soltu.Atl_v3.02_3G007890.1, Soltu.Atl_v3.02_3G008110.1, Soltu.Atl_v3.12_2G013940.1, Soltu.Atl_v3.S005310.1, Soltu.Atl_v3.S024950.1, Soltu.Atl_v3.S060760.1
OG0000532	Soltu.Atl_v3.02_2G011420.1, Soltu.Atl_v3.02_3G011210.2, Soltu.Atl_v3.02_3G011680.1, Soltu.Atl_v3.06_0G005440.1, Soltu.Atl_v3.06_0G005500.1, Soltu.Atl_v3.06_2G007260.1, Soltu.Atl_v3.12_1G009970.1, Soltu.Atl_v3.12_2G024620.4, Soltu.Atl_v3.12_2G024630.1, Soltu.Atl_v3.12_3G023340.1, Soltu.Atl_v3.12_3G023390.1	Soltu.DM.02G011210.1, Soltu.DM.06G010600.1
OG0000533	Soltu.Atl_v3.05_1G021090.1, Soltu.Atl_v3.05_2G015950.1, Soltu.Atl_v3.05_2G015960.1, Soltu.Atl_v3.05_2G015970.1, Soltu.Atl_v3.05_2G019980.1, Soltu.Atl_v3.05_3G017250.1, Soltu.Atl_v3.05_3G017260.1, Soltu.Atl_v3.05_3G017270.1, Soltu.Atl_v3.05_3G021060.1, Soltu.Atl_v3.05_4G014460.1, Soltu.Atl_v3.05_4G014470.1, Soltu.Atl_v3.05_4G014480.1, Soltu.Atl_v3.05_4G020250.1
OG0000534	Soltu.Atl_v3.02_1G013960.1, Soltu.Atl_v3.02_1G013970.1, Soltu.Atl_v3.02_1G013980.1, Soltu.Atl_v3.02_2G016810.1, Soltu.Atl_v3.02_2G016820.1, Soltu.Atl_v3.02_2G016830.1, Soltu.Atl_v3.02_3G017430.1, Soltu.Atl_v3.02_3G017440.1, Soltu.Atl_v3.02_3G017450.1, Soltu.Atl_v3.02_4G014710.1, Soltu.Atl_v3.02_4G014720.1, Soltu.Atl_v3.02_4G014730.1	Soltu.DM.02G016950.1
OG0000535	Soltu.Atl_v3.05_0G005400.1, Soltu.Atl_v3.05_3G015050.1, Soltu.Atl_v3.05_4G012730.1, Soltu.Atl_v3.05_4G012740.1, Soltu.Atl_v3.05_4G012820.1, Soltu.Atl_v3.05_4G012880.1, Soltu.Atl_v3.06_0G004880.1, Soltu.Atl_v3.06_1G003620.1, Soltu.Atl_v3.06_2G006420.1, Soltu.Atl_v3.S013030.1, Soltu.Atl_v3.S032340.1, Soltu.Atl_v3.S045360.1, Soltu.Atl_v3.S049630.1
OG0000536	Soltu.Atl_v3.01_0G005370.1, Soltu.Atl_v3.01_3G007830.1, Soltu.Atl_v3.01_4G008130.1, Soltu.Atl_v3.03_3G015200.1, Soltu.Atl_v3.03_4G011010.1, Soltu.Atl_v3.05_1G012660.1, Soltu.Atl_v3.05_3G017070.1, Soltu.Atl_v3.06_3G002070.1, Soltu.Atl_v3.07_4G010520.1, Soltu.Atl_v3.08_2G010910.1, Soltu.Atl_v3.09_4G013290.1, Soltu.Atl_v3.S030190.1	Soltu.DM.12G017530.1
OG0000537	Soltu.Atl_v3.02_1G010500.1, Soltu.Atl_v3.04_1G023180.1, Soltu.Atl_v3.04_2G021340.1, Soltu.Atl_v3.04_3G022820.1, Soltu.Atl_v3.06_2G007090.1, Soltu.Atl_v3.06_3G008150.1, Soltu.Atl_v3.07_3G015110.1, Soltu.Atl_v3.07_4G014050.1, Soltu.Atl_v3.S099840.1, Soltu.Atl_v3.S099850.1, Soltu.Atl_v3.S101300.1, Soltu.Atl_v3.S101310.1, Soltu.Atl_v3.S101370.1
OG0000538	Soltu.Atl_v3.01_1G007410.1, Soltu.Atl_v3.01_2G016150.1, Soltu.Atl_v3.01_3G012720.1, Soltu.Atl_v3.01_4G007270.1, Soltu.Atl_v3.01_4G014110.1, Soltu.Atl_v3.02_1G004340.1, Soltu.Atl_v3.02_2G005490.1, Soltu.Atl_v3.02_3G005290.1, Soltu.Atl_v3.02_4G005430.1, Soltu.Atl_v3.05_0G005520.1, Soltu.Atl_v3.05_0G005560.1, Soltu.Atl_v3.05_2G020810.1, Soltu.Atl_v3.05_3G021740.1
OG0000539	Soltu.Atl_v3.05_0G003200.1, Soltu.Atl_v3.05_2G008450.1, Soltu.Atl_v3.05_2G013200.1, Soltu.Atl_v3.05_2G013210.1, Soltu.Atl_v3.10_0G002670.1, Soltu.Atl_v3.S029870.1	Soltu.DM.01G012220.1, Soltu.DM.01G012230.1, Soltu.DM.05G009560.1, Soltu.DM.05G009570.1, Soltu.DM.05G015320.1, Soltu.DM.10G010550.1, Soltu.DM.10G010580.1
OG0000540	Soltu.Atl_v3.01_0G007410.1, Soltu.Atl_v3.01_1G008000.1, Soltu.Atl_v3.01_2G013810.1, Soltu.Atl_v3.01_3G011820.1, Soltu.Atl_v3.01_3G013200.1, Soltu.Atl_v3.01_4G013690.1, Soltu.Atl_v3.02_1G001980.1, Soltu.Atl_v3.02_3G002880.1, Soltu.Atl_v3.04_2G007170.1, Soltu.Atl_v3.09_0G011330.1, Soltu.Atl_v3.09_3G012550.1, Soltu.Atl_v3.09_4G011350.1, Soltu.Atl_v3.12_2G017700.1
OG0000541	Soltu.Atl_v3.11_1G001260.1, Soltu.Atl_v3.11_3G001210.1, Soltu.Atl_v3.11_3G001220.1	Soltu.DM.04G018120.1, Soltu.DM.11G001940.1, Soltu.DM.11G001970.1, Soltu.DM.11G002020.1, Soltu.DM.11G002040.1, Soltu.DM.11G002060.1, Soltu.DM.11G002250.1, Soltu.DM.11G002260.1, Soltu.DM.11G002630.1, Soltu.DM.11G002640.1
OG0000542	Soltu.Atl_v3.01_0G010370.1, Soltu.Atl_v3.01_2G021110.1, Soltu.Atl_v3.01_4G020090.1, Soltu.Atl_v3.01_4G020120.1	Soltu.DM.01G026770.1, Soltu.DM.01G026780.1, Soltu.DM.01G026790.1, Soltu.DM.01G026800.1, Soltu.DM.01G026810.1, Soltu.DM.01G026820.1, Soltu.DM.01G026830.1, Soltu.DM.01G026840.1, Soltu.DM.01G026860.1
OG0000543	Soltu.Atl_v3.02_1G027750.1, Soltu.Atl_v3.02_4G008900.1, Soltu.Atl_v3.03_1G024810.1, Soltu.Atl_v3.03_3G030620.1, Soltu.Atl_v3.03_4G021350.1, Soltu.Atl_v3.04_1G000320.1, Soltu.Atl_v3.04_3G000330.1, Soltu.Atl_v3.05_2G000580.1	Soltu.DM.02G009120.1, Soltu.DM.02G030620.1, Soltu.DM.03G029000.1, Soltu.DM.04G000320.1, Soltu.DM.05G001020.1
OG0000544	Soltu.Atl_v3.03_1G021480.1, Soltu.Atl_v3.03_1G021510.1, Soltu.Atl_v3.03_1G021650.1, Soltu.Atl_v3.03_1G021680.2, Soltu.Atl_v3.03_2G019170.1, Soltu.Atl_v3.03_2G019210.1, Soltu.Atl_v3.03_3G027140.1, Soltu.Atl_v3.03_3G027210.1, Soltu.Atl_v3.03_3G027290.2, Soltu.Atl_v3.03_4G017850.1, Soltu.Atl_v3.03_4G017970.1, Soltu.Atl_v3.S133860.1, Soltu.Atl_v3.S149520.1
OG0000545	Soltu.Atl_v3.02_2G000980.1, Soltu.Atl_v3.03_2G006720.1, Soltu.Atl_v3.07_3G008230.1, Soltu.Atl_v3.09_0G009630.1, Soltu.Atl_v3.09_3G009350.1, Soltu.Atl_v3.10_0G004280.1, Soltu.Atl_v3.11_2G005640.1, Soltu.Atl_v3.12_0G006080.1, Soltu.Atl_v3.12_2G012510.1, Soltu.Atl_v3.12_3G016150.1, Soltu.Atl_v3.S003980.1, Soltu.Atl_v3.S029800.1, Soltu.Atl_v3.S031020.1
OG0000546	Soltu.Atl_v3.03_1G018430.1, Soltu.Atl_v3.03_2G015560.1, Soltu.Atl_v3.03_4G013930.1	Soltu.DM.03G020840.1, Soltu.DM.03G020860.1, Soltu.DM.03G020870.1, Soltu.DM.03G020880.1, Soltu.DM.03G020890.1, Soltu.DM.03G020910.1, Soltu.DM.03G020920.1, Soltu.DM.03G020930.1, Soltu.DM.03G020940.1, Soltu.DM.03G020950.1
OG0000547	Soltu.Atl_v3.03_1G013480.1, Soltu.Atl_v3.03_2G011670.1, Soltu.Atl_v3.03_2G011680.1, Soltu.Atl_v3.03_3G018040.1, Soltu.Atl_v3.03_3G018050.1, Soltu.Atl_v3.03_4G008980.1, Soltu.Atl_v3.03_4G008990.1, Soltu.Atl_v3.05_1G017490.1, Soltu.Atl_v3.05_1G017530.1, Soltu.Atl_v3.05_1G017580.1, Soltu.Atl_v3.05_1G017600.1, Soltu.Atl_v3.S115360.1	Soltu.DM.05G018320.1
OG0000548	Soltu.Atl_v3.09_0G000940.1, Soltu.Atl_v3.09_0G000950.2, Soltu.Atl_v3.09_0G002590.1, Soltu.Atl_v3.09_0G002600.1, Soltu.Atl_v3.09_0G002610.1, Soltu.Atl_v3.09_2G001150.1, Soltu.Atl_v3.09_2G001190.1, Soltu.Atl_v3.09_4G000990.1, Soltu.Atl_v3.09_4G001000.1, Soltu.Atl_v3.09_4G001020.2, Soltu.Atl_v3.09_4G001040.1, Soltu.Atl_v3.09_4G001050.1, Soltu.Atl_v3.09_4G001060.1
OG0000549	Soltu.Atl_v3.03_4G008340.1, Soltu.Atl_v3.04_1G004130.1, Soltu.Atl_v3.04_2G012400.1, Soltu.Atl_v3.04_4G012230.1, Soltu.Atl_v3.05_0G002080.1, Soltu.Atl_v3.06_0G002400.1, Soltu.Atl_v3.06_0G005370.1, Soltu.Atl_v3.07_3G005180.1, Soltu.Atl_v3.07_3G010770.1, Soltu.Atl_v3.07_4G005310.1, Soltu.Atl_v3.08_2G008670.1, Soltu.Atl_v3.12_0G004810.1	Soltu.DM.11G002110.1
OG0000550	Soltu.Atl_v3.03_1G013450.1, Soltu.Atl_v3.03_1G013460.1, Soltu.Atl_v3.03_4G008870.1, Soltu.Atl_v3.07_3G015330.1, Soltu.Atl_v3.08_1G014460.1, Soltu.Atl_v3.08_1G018240.1, Soltu.Atl_v3.08_2G005250.2, Soltu.Atl_v3.08_4G004730.1, Soltu.Atl_v3.11_4G011910.1, Soltu.Atl_v3.12_3G008250.1, Soltu.Atl_v3.12_4G005730.1, Soltu.Atl_v3.S053610.1, Soltu.Atl_v3.S143820.1
OG0000551	Soltu.Atl_v3.01_4G006060.1, Soltu.Atl_v3.02_2G008550.1, Soltu.Atl_v3.03_1G001890.1, Soltu.Atl_v3.03_2G001890.1, Soltu.Atl_v3.03_3G010120.1, Soltu.Atl_v3.04_1G011090.1, Soltu.Atl_v3.S002170.1, Soltu.Atl_v3.S005680.1, Soltu.Atl_v3.S005750.1, Soltu.Atl_v3.S030960.1, Soltu.Atl_v3.S079080.1, Soltu.Atl_v3.S127660.1, Soltu.Atl_v3.S128830.1
OG0000552	Soltu.Atl_v3.09_1G010240.1, Soltu.Atl_v3.09_1G010250.1, Soltu.Atl_v3.09_1G010280.1, Soltu.Atl_v3.09_1G010290.1, Soltu.Atl_v3.09_1G010300.1, Soltu.Atl_v3.09_1G010330.1, Soltu.Atl_v3.09_1G010340.1, Soltu.Atl_v3.09_1G010350.1, Soltu.Atl_v3.09_2G017100.1, Soltu.Atl_v3.09_4G019050.1, Soltu.Atl_v3.09_4G019060.1, Soltu.Atl_v3.09_4G019090.1, Soltu.Atl_v3.09_4G019100.1
OG0000553	Soltu.Atl_v3.03_0G004610.1, Soltu.Atl_v3.03_2G018420.1, Soltu.Atl_v3.03_3G026390.1, Soltu.Atl_v3.03_4G017020.1, Soltu.Atl_v3.06_1G012110.1, Soltu.Atl_v3.06_2G023500.1, Soltu.Atl_v3.06_2G023510.1, Soltu.Atl_v3.06_3G017450.1, Soltu.Atl_v3.06_3G017460.1, Soltu.Atl_v3.06_4G016600.1	Soltu.DM.03G024620.1, Soltu.DM.06G027020.4, Soltu.DM.06G027030.1
OG0000554	Soltu.Atl_v3.06_0G002900.1, Soltu.Atl_v3.06_0G002910.1, Soltu.Atl_v3.06_4G004680.1, Soltu.Atl_v3.11_0G012900.2, Soltu.Atl_v3.11_1G015900.1, Soltu.Atl_v3.11_1G016620.2, Soltu.Atl_v3.11_3G017720.2	Soltu.DM.06G005560.1, Soltu.DM.06G005580.1, Soltu.DM.06G005620.1, Soltu.DM.06G005680.1, Soltu.DM.11G022490.1, Soltu.DM.11G023290.1
OG0000555	Soltu.Atl_v3.06_1G008150.1, Soltu.Atl_v3.06_1G008220.1, Soltu.Atl_v3.06_1G008230.1, Soltu.Atl_v3.06_1G008250.1, Soltu.Atl_v3.06_1G008290.1, Soltu.Atl_v3.06_2G017270.1, Soltu.Atl_v3.06_2G017360.1, Soltu.Atl_v3.06_2G017370.1, Soltu.Atl_v3.06_2G017430.1, Soltu.Atl_v3.06_3G011430.1, Soltu.Atl_v3.06_3G011480.1, Soltu.Atl_v3.06_4G012730.1, Soltu.Atl_v3.09_1G016330.1
OG0000556	Soltu.Atl_v3.02_1G012830.1, Soltu.Atl_v3.04_1G011220.1, Soltu.Atl_v3.05_4G010730.2, Soltu.Atl_v3.07_0G003910.1, Soltu.Atl_v3.07_4G007360.1, Soltu.Atl_v3.11_3G010670.1, Soltu.Atl_v3.12_3G011860.1, Soltu.Atl_v3.12_3G012480.1, Soltu.Atl_v3.S013630.1, Soltu.Atl_v3.S019520.1, Soltu.Atl_v3.S035890.1, Soltu.Atl_v3.S039960.1, Soltu.Atl_v3.S039980.1
OG0000557	Soltu.Atl_v3.08_1G002520.1, Soltu.Atl_v3.08_2G001520.1, Soltu.Atl_v3.08_2G001540.1, Soltu.Atl_v3.08_3G003310.1, Soltu.Atl_v3.08_3G003350.1, Soltu.Atl_v3.08_3G003370.1, Soltu.Atl_v3.09_2G002390.1, Soltu.Atl_v3.12_1G002530.1, Soltu.Atl_v3.S105030.1	Soltu.DM.08G005040.1, Soltu.DM.08G030280.1, Soltu.DM.09G002600.1, Soltu.DM.12G008550.1
OG0000558	Soltu.Atl_v3.05_1G017420.1, Soltu.Atl_v3.05_1G017430.1, Soltu.Atl_v3.05_1G017440.1, Soltu.Atl_v3.05_2G016060.1, Soltu.Atl_v3.05_2G016080.1, Soltu.Atl_v3.05_2G016090.1, Soltu.Atl_v3.05_2G016100.1, Soltu.Atl_v3.05_4G014750.1, Soltu.Atl_v3.05_4G014760.1, Soltu.Atl_v3.05_4G014770.1, Soltu.Atl_v3.05_4G014780.1, Soltu.Atl_v3.05_4G014790.1	Soltu.DM.04G016200.1
OG0000559	Soltu.Atl_v3.03_1G013040.1, Soltu.Atl_v3.03_2G011560.1, Soltu.Atl_v3.03_3G017590.1, Soltu.Atl_v3.03_4G008630.1, Soltu.Atl_v3.06_4G021440.1, Soltu.Atl_v3.06_4G021450.1, Soltu.Atl_v3.06_4G021460.1, Soltu.Atl_v3.06_4G021540.1, Soltu.Atl_v3.S106030.1, Soltu.Atl_v3.S106040.1, Soltu.Atl_v3.S106070.1, Soltu.Atl_v3.S106080.1	Soltu.DM.06G031450.1
OG0000560	Soltu.Atl_v3.01_1G002390.1, Soltu.Atl_v3.01_2G002390.1, Soltu.Atl_v3.01_2G002470.1, Soltu.Atl_v3.01_3G002340.1, Soltu.Atl_v3.01_3G002360.1, Soltu.Atl_v3.01_3G002470.1, Soltu.Atl_v3.01_3G002480.1, Soltu.Atl_v3.01_3G006050.1, Soltu.Atl_v3.01_4G002520.1, Soltu.Atl_v3.01_4G002550.1, Soltu.Atl_v3.01_4G002560.1, Soltu.Atl_v3.S007190.2, Soltu.Atl_v3.S025680.2
OG0000561	Soltu.Atl_v3.06_1G000900.1, Soltu.Atl_v3.06_1G000960.1, Soltu.Atl_v3.06_1G001060.1, Soltu.Atl_v3.06_1G001130.1, Soltu.Atl_v3.06_1G001200.1, Soltu.Atl_v3.06_1G001270.1, Soltu.Atl_v3.06_2G001340.1, Soltu.Atl_v3.06_2G001360.1, Soltu.Atl_v3.06_3G001190.1, Soltu.Atl_v3.06_3G001400.1, Soltu.Atl_v3.06_3G001470.1, Soltu.Atl_v3.06_4G000970.1, Soltu.Atl_v3.06_4G001320.1
OG0000562	Soltu.Atl_v3.01_3G004990.1, Soltu.Atl_v3.01_3G011730.1, Soltu.Atl_v3.01_4G012050.1, Soltu.Atl_v3.02_4G000740.1, Soltu.Atl_v3.06_0G005430.1, Soltu.Atl_v3.06_2G007030.1, Soltu.Atl_v3.06_3G008090.1, Soltu.Atl_v3.08_4G005270.1, Soltu.Atl_v3.12_3G005690.1, Soltu.Atl_v3.S077740.1, Soltu.Atl_v3.S117750.1	Soltu.DM.02G000570.1, Soltu.DM.09G023490.1
OG0000563	Soltu.Atl_v3.08_1G011250.1, Soltu.Atl_v3.08_3G012180.1	Soltu.DM.08G020510.1, Soltu.DM.08G020530.1, Soltu.DM.08G020640.1, Soltu.DM.08G020650.1, Soltu.DM.08G020690.1, Soltu.DM.08G020970.1, Soltu.DM.08G021030.1, Soltu.DM.08G021050.1, Soltu.DM.08G021070.1, Soltu.DM.08G021090.1, Soltu.DM.08G021700.1
OG0000564	Soltu.Atl_v3.07_1G018410.1, Soltu.Atl_v3.07_1G018420.1, Soltu.Atl_v3.07_1G018430.1, Soltu.Atl_v3.07_1G018440.1, Soltu.Atl_v3.07_2G017130.1, Soltu.Atl_v3.07_2G017140.1, Soltu.Atl_v3.07_2G017150.1, Soltu.Atl_v3.07_3G021070.1, Soltu.Atl_v3.07_3G021080.1	Soltu.DM.07G025000.1, Soltu.DM.07G025010.1, Soltu.DM.07G025020.1, Soltu.DM.07G025030.1
OG0000565	Soltu.Atl_v3.05_1G020590.1, Soltu.Atl_v3.05_1G020610.1, Soltu.Atl_v3.05_2G019400.1, Soltu.Atl_v3.05_2G019480.1, Soltu.Atl_v3.05_2G019500.1, Soltu.Atl_v3.05_3G020370.1, Soltu.Atl_v3.05_3G020440.1, Soltu.Atl_v3.05_3G020500.1, Soltu.Atl_v3.05_3G020570.1, Soltu.Atl_v3.05_3G020580.1, Soltu.Atl_v3.05_4G019580.1, Soltu.Atl_v3.05_4G019680.1, Soltu.Atl_v3.05_4G019700.1
OG0000566	Soltu.Atl_v3.04_0G003250.1, Soltu.Atl_v3.04_0G003260.1, Soltu.Atl_v3.04_0G003270.1, Soltu.Atl_v3.05_0G002940.1, Soltu.Atl_v3.09_1G006300.1, Soltu.Atl_v3.S003320.1, Soltu.Atl_v3.S003330.1, Soltu.Atl_v3.S010480.1, Soltu.Atl_v3.S010490.1, Soltu.Atl_v3.S010510.1, Soltu.Atl_v3.S010520.1, Soltu.Atl_v3.S094950.1, Soltu.Atl_v3.S094960.1
OG0000567	Soltu.Atl_v3.01_0G017150.1, Soltu.Atl_v3.01_3G011570.1, Soltu.Atl_v3.01_3G028490.1, Soltu.Atl_v3.01_3G028520.1, Soltu.Atl_v3.02_2G000840.1, Soltu.Atl_v3.05_0G004640.1, Soltu.Atl_v3.05_1G017830.1, Soltu.Atl_v3.06_4G004520.1, Soltu.Atl_v3.08_2G005180.1, Soltu.Atl_v3.08_4G004640.1, Soltu.Atl_v3.12_2G017800.1, Soltu.Atl_v3.12_2G017910.1, Soltu.Atl_v3.S021310.1
OG0000568	Soltu.Atl_v3.07_1G016150.1, Soltu.Atl_v3.07_1G016210.2, Soltu.Atl_v3.07_1G016300.1, Soltu.Atl_v3.07_1G016310.1, Soltu.Atl_v3.07_2G014870.8, Soltu.Atl_v3.07_2G014920.1, Soltu.Atl_v3.07_3G018940.1, Soltu.Atl_v3.07_3G018990.1, Soltu.Atl_v3.07_4G020210.8, Soltu.Atl_v3.07_4G020240.1, Soltu.Atl_v3.S020500.1, Soltu.Atl_v3.S020570.1, Soltu.Atl_v3.S151390.1
OG0000569	Soltu.Atl_v3.02_1G022120.1, Soltu.Atl_v3.03_2G003800.1, Soltu.Atl_v3.03_2G013170.1, Soltu.Atl_v3.03_4G002400.1, Soltu.Atl_v3.05_1G014140.1, Soltu.Atl_v3.09_0G008190.1, Soltu.Atl_v3.09_1G004680.1, Soltu.Atl_v3.09_2G009560.1, Soltu.Atl_v3.09_3G009500.1, Soltu.Atl_v3.10_4G007980.2, Soltu.Atl_v3.12_2G014480.1, Soltu.Atl_v3.12_2G016210.1	Soltu.DM.09G011820.1
OG0000570	Soltu.Atl_v3.05_1G002000.1, Soltu.Atl_v3.05_1G002060.1, Soltu.Atl_v3.05_1G002080.1, Soltu.Atl_v3.05_1G002090.1, Soltu.Atl_v3.05_1G002110.1, Soltu.Atl_v3.05_1G002200.1, Soltu.Atl_v3.05_2G002190.1, Soltu.Atl_v3.05_2G002210.1, Soltu.Atl_v3.05_2G002240.8, Soltu.Atl_v3.05_3G002590.1, Soltu.Atl_v3.05_3G002620.3, Soltu.Atl_v3.05_4G002530.1	Soltu.DM.05G002660.1
OG0000571	Soltu.Atl_v3.04_1G000430.1, Soltu.Atl_v3.04_1G000440.1, Soltu.Atl_v3.04_2G000370.1, Soltu.Atl_v3.04_2G000400.1, Soltu.Atl_v3.08_2G011840.1, Soltu.Atl_v3.08_3G009090.1	Soltu.DM.04G000340.1, Soltu.DM.04G000360.1, Soltu.DM.04G000370.1, Soltu.DM.04G000400.1, Soltu.DM.04G000470.1, Soltu.DM.08G016720.1, Soltu.DM.12G021920.1
OG0000572	Soltu.Atl_v3.03_1G013000.1, Soltu.Atl_v3.03_1G013010.1, Soltu.Atl_v3.03_1G013020.1, Soltu.Atl_v3.03_2G011520.1, Soltu.Atl_v3.03_2G011530.1, Soltu.Atl_v3.03_2G011540.1, Soltu.Atl_v3.03_3G017550.1, Soltu.Atl_v3.03_3G017560.1, Soltu.Atl_v3.03_3G017570.1, Soltu.Atl_v3.03_4G008590.1, Soltu.Atl_v3.03_4G008600.1, Soltu.Atl_v3.03_4G008610.1	Soltu.DM.03G015580.1
OG0000573	Soltu.Atl_v3.01_1G020130.1, Soltu.Atl_v3.01_2G023510.1, Soltu.Atl_v3.01_3G019020.1, Soltu.Atl_v3.03_1G009540.1, Soltu.Atl_v3.03_2G009180.1, Soltu.Atl_v3.03_4G006350.1, Soltu.Atl_v3.05_1G020450.1, Soltu.Atl_v3.05_2G019340.1, Soltu.Atl_v3.05_3G020300.1, Soltu.Atl_v3.05_4G019500.1	Soltu.DM.01G029900.1, Soltu.DM.03G012010.1, Soltu.DM.05G021430.1
OG0000574	Soltu.Atl_v3.10_0G010120.1, Soltu.Atl_v3.10_0G010130.1, Soltu.Atl_v3.10_2G008270.1, Soltu.Atl_v3.10_2G008280.1, Soltu.Atl_v3.10_2G008290.1, Soltu.Atl_v3.10_2G008310.1, Soltu.Atl_v3.10_2G008340.1, Soltu.Atl_v3.10_2G008360.1, Soltu.Atl_v3.10_4G005220.1, Soltu.Atl_v3.10_4G005230.1, Soltu.Atl_v3.S108990.1, Soltu.Atl_v3.S109010.1	Soltu.DM.10G020700.1
OG0000575	Soltu.Atl_v3.05_1G017930.1, Soltu.Atl_v3.05_2G016620.1, Soltu.Atl_v3.05_2G016630.1, Soltu.Atl_v3.05_2G016640.1, Soltu.Atl_v3.07_2G009980.1, Soltu.Atl_v3.07_3G013020.1	Soltu.DM.05G018810.1, Soltu.DM.05G018820.1, Soltu.DM.05G018830.1, Soltu.DM.07G016360.1, Soltu.DM.07G016370.1, Soltu.DM.07G017940.1, Soltu.DM.07G017950.1
OG0000576	Soltu.Atl_v3.11_0G002690.1, Soltu.Atl_v3.11_1G004860.1, Soltu.Atl_v3.11_2G003760.1, Soltu.Atl_v3.11_4G006130.1, Soltu.Atl_v3.11_4G006180.1, Soltu.Atl_v3.S159150.1	Soltu.DM.11G006700.1, Soltu.DM.11G006720.1, Soltu.DM.11G006760.1, Soltu.DM.11G006800.1, Soltu.DM.11G006830.1, Soltu.DM.11G006860.1, Soltu.DM.11G006890.1
OG0000577	Soltu.Atl_v3.05_0G000560.1, Soltu.Atl_v3.05_0G000570.1, Soltu.Atl_v3.05_2G003230.1, Soltu.Atl_v3.05_2G003240.1, Soltu.Atl_v3.05_3G003610.1, Soltu.Atl_v3.05_3G003620.2, Soltu.Atl_v3.05_4G003610.2, Soltu.Atl_v3.05_4G003620.1	Soltu.DM.05G003740.1, Soltu.DM.05G003750.1, Soltu.DM.05G003760.1, Soltu.DM.05G003770.4, Soltu.DM.05G003780.1
OG0000578	Soltu.Atl_v3.01_0G000200.3, Soltu.Atl_v3.01_0G009980.1, Soltu.Atl_v3.01_1G005620.2, Soltu.Atl_v3.11_2G012700.2, Soltu.Atl_v3.11_2G012720.1, Soltu.Atl_v3.11_3G019740.3, Soltu.Atl_v3.S075740.1	Soltu.DM.01G006270.1, Soltu.DM.01G026450.1, Soltu.DM.11G024430.1, Soltu.DM.11G024440.1, Soltu.DM.11G024450.1, Soltu.DM.11G024460.1
OG0000579	Soltu.Atl_v3.05_1G012100.1, Soltu.Atl_v3.05_2G011580.1, Soltu.Atl_v3.05_3G011860.1, Soltu.Atl_v3.05_4G009760.1, Soltu.Atl_v3.06_1G003600.1, Soltu.Atl_v3.06_1G003960.1, Soltu.Atl_v3.06_2G004010.1, Soltu.Atl_v3.06_3G005960.1, Soltu.Atl_v3.06_4G005240.1, Soltu.Atl_v3.11_0G005980.1, Soltu.Atl_v3.11_1G008170.1, Soltu.Atl_v3.11_3G012060.1, Soltu.Atl_v3.11_4G009720.1
OG0000580	Soltu.Atl_v3.02_1G012150.1, Soltu.Atl_v3.02_1G012170.1, Soltu.Atl_v3.02_1G012190.2, Soltu.Atl_v3.02_1G012200.1, Soltu.Atl_v3.02_2G015010.2, Soltu.Atl_v3.02_2G015110.1, Soltu.Atl_v3.02_2G015120.1, Soltu.Atl_v3.02_3G015400.1, Soltu.Atl_v3.02_3G015440.1, Soltu.Atl_v3.02_3G015480.1, Soltu.Atl_v3.02_3G015490.1, Soltu.Atl_v3.02_3G015500.1, Soltu.Atl_v3.S071540.1
OG0000581	Soltu.Atl_v3.05_1G006840.1, Soltu.Atl_v3.05_1G006860.1, Soltu.Atl_v3.05_1G006880.1, Soltu.Atl_v3.S050880.1, Soltu.Atl_v3.S050940.1	Soltu.DM.05G007790.1, Soltu.DM.05G007800.1, Soltu.DM.05G007830.1, Soltu.DM.05G007840.1, Soltu.DM.05G007850.3, Soltu.DM.05G007860.1, Soltu.DM.05G007880.1, Soltu.DM.05G007890.1
OG0000582	Soltu.Atl_v3.S089260.1	Soltu.DM.06G015170.1, Soltu.DM.06G015280.1, Soltu.DM.06G015300.1, Soltu.DM.06G015330.1, Soltu.DM.06G015360.1, Soltu.DM.06G015390.1, Soltu.DM.06G015430.1, Soltu.DM.09G017630.1, Soltu.DM.09G017720.1, Soltu.DM.09G017750.1, Soltu.DM.09G017770.1, Soltu.DM.09G017860.1
OG0000583	Soltu.Atl_v3.09_2G008760.1, Soltu.Atl_v3.09_3G002200.1	Soltu.DM.01G019710.1, Soltu.DM.01G021170.1, Soltu.DM.01G029740.1, Soltu.DM.02G018660.1, Soltu.DM.04G037340.1, Soltu.DM.06G013750.1, Soltu.DM.07G006130.1, Soltu.DM.08G023160.1, Soltu.DM.10G027400.1, Soltu.DM.12G020050.1, Soltu.DM.12G024590.1
OG0000584	Soltu.Atl_v3.10_2G004430.1, Soltu.Atl_v3.10_3G002880.1	Soltu.DM.10G005040.1, Soltu.DM.10G005050.1, Soltu.DM.10G005070.1, Soltu.DM.10G005080.1, Soltu.DM.10G005090.1, Soltu.DM.10G005100.1, Soltu.DM.10G005110.1, Soltu.DM.10G005120.1, Soltu.DM.10G005130.1, Soltu.DM.10G005140.1, Soltu.DM.10G005150.1
OG0000585		Soltu.DM.01G023150.1, Soltu.DM.01G023160.1, Soltu.DM.01G024050.1, Soltu.DM.03G013380.1, Soltu.DM.05G026520.1, Soltu.DM.06G005590.1, Soltu.DM.12G015820.1, Soltu.DM.12G020220.1, Soltu.DM.12G020860.1, Soltu.DM.12G020870.1, Soltu.DM.12G020880.1, Soltu.DM.12G020910.1, Soltu.DM.12G020920.1
OG0000586	Soltu.Atl_v3.05_1G016450.1, Soltu.Atl_v3.05_1G016460.1, Soltu.Atl_v3.05_1G016470.1, Soltu.Atl_v3.05_1G021330.1, Soltu.Atl_v3.05_2G015110.1, Soltu.Atl_v3.05_2G015120.1, Soltu.Atl_v3.05_2G020210.1, Soltu.Atl_v3.05_3G016230.1, Soltu.Atl_v3.05_3G021340.1, Soltu.Atl_v3.05_4G016990.1, Soltu.Atl_v3.05_4G020490.1	Soltu.DM.05G022350.1
OG0000587	Soltu.Atl_v3.05_1G000910.1, Soltu.Atl_v3.05_1G000930.1, Soltu.Atl_v3.05_2G000910.1, Soltu.Atl_v3.05_3G001370.1, Soltu.Atl_v3.05_3G001400.1, Soltu.Atl_v3.05_3G001410.1, Soltu.Atl_v3.05_3G001430.1, Soltu.Atl_v3.05_3G001440.1, Soltu.Atl_v3.05_4G001290.1, Soltu.Atl_v3.05_4G001300.1, Soltu.Atl_v3.S118290.1, Soltu.Atl_v3.S118300.1
OG0000588	Soltu.Atl_v3.01_1G027220.2, Soltu.Atl_v3.01_1G027280.1, Soltu.Atl_v3.01_1G027300.1, Soltu.Atl_v3.01_1G027310.1, Soltu.Atl_v3.01_2G033200.1, Soltu.Atl_v3.01_2G033260.1, Soltu.Atl_v3.01_2G033280.1, Soltu.Atl_v3.01_3G028810.2, Soltu.Atl_v3.01_3G028850.2, Soltu.Atl_v3.01_4G030960.1, Soltu.Atl_v3.01_4G030990.1	Soltu.DM.01G043560.1
OG0000589	Soltu.Atl_v3.01_4G012020.1, Soltu.Atl_v3.01_4G012030.1, Soltu.Atl_v3.02_2G001040.1, Soltu.Atl_v3.04_1G013110.1, Soltu.Atl_v3.04_1G013130.1, Soltu.Atl_v3.04_2G008410.1, Soltu.Atl_v3.04_3G010290.1, Soltu.Atl_v3.09_1G004120.1, Soltu.Atl_v3.09_3G008070.1, Soltu.Atl_v3.S001450.1, Soltu.Atl_v3.S143200.1	Soltu.DM.04G022250.1
OG0000590	Soltu.Atl_v3.10_0G015890.1, Soltu.Atl_v3.10_0G015900.1, Soltu.Atl_v3.S063030.1, Soltu.Atl_v3.S063040.1, Soltu.Atl_v3.S085370.2, Soltu.Atl_v3.S085380.1, Soltu.Atl_v3.S085420.2, Soltu.Atl_v3.S085430.1, Soltu.Atl_v3.S135290.1, Soltu.Atl_v3.S135300.1, Soltu.Atl_v3.S153020.1	Soltu.DM.10G025800.1
OG0000591	Soltu.Atl_v3.03_0G000650.1, Soltu.Atl_v3.03_0G001090.1, Soltu.Atl_v3.03_1G006700.1, Soltu.Atl_v3.03_1G006810.1, Soltu.Atl_v3.03_3G009370.1, Soltu.Atl_v3.03_3G011020.1, Soltu.Atl_v3.03_3G011080.1, Soltu.Atl_v3.03_3G016250.1, Soltu.Atl_v3.03_3G016290.1, Soltu.Atl_v3.04_0G001850.1, Soltu.Atl_v3.S069880.1	Soltu.DM.03G009480.1
OG0000592	Soltu.Atl_v3.03_1G015060.1, Soltu.Atl_v3.03_1G022660.2, Soltu.Atl_v3.03_3G028510.1, Soltu.Atl_v3.03_3G031200.1	Soltu.DM.03G017430.1, Soltu.DM.03G026530.1, Soltu.DM.03G026540.1, Soltu.DM.03G026890.1, Soltu.DM.03G026900.1, Soltu.DM.03G026910.1, Soltu.DM.03G029510.1, Soltu.DM.03G029530.1
OG0000593	Soltu.Atl_v3.10_0G010780.1, Soltu.Atl_v3.10_2G009230.1, Soltu.Atl_v3.10_2G009290.1, Soltu.Atl_v3.10_2G009360.1, Soltu.Atl_v3.10_3G006790.1, Soltu.Atl_v3.10_3G006800.1, Soltu.Atl_v3.10_3G006820.1, Soltu.Atl_v3.10_3G006850.1, Soltu.Atl_v3.10_4G006030.1, Soltu.Atl_v3.10_4G006040.1, Soltu.Atl_v3.10_4G006060.1, Soltu.Atl_v3.10_4G006090.1
OG0000594	Soltu.Atl_v3.04_3G000460.2, Soltu.Atl_v3.04_4G000670.1, Soltu.Atl_v3.10_0G006890.1, Soltu.Atl_v3.10_0G020100.1, Soltu.Atl_v3.10_1G010660.1, Soltu.Atl_v3.10_1G011200.1, Soltu.Atl_v3.10_2G006620.1, Soltu.Atl_v3.10_2G014650.1, Soltu.Atl_v3.10_2G015190.1, Soltu.Atl_v3.10_4G008980.1, Soltu.Atl_v3.12_4G006240.1	Soltu.DM.S000320.1
OG0000595	Soltu.Atl_v3.01_1G029740.1, Soltu.Atl_v3.01_2G035580.1, Soltu.Atl_v3.01_3G031420.1	Soltu.DM.01G045930.1, Soltu.DM.01G045950.1, Soltu.DM.01G045990.1, Soltu.DM.01G046040.1, Soltu.DM.10G013320.1, Soltu.DM.10G013330.1, Soltu.DM.10G014400.1, Soltu.DM.10G014410.1, Soltu.DM.10G014420.1
OG0000596	Soltu.Atl_v3.01_1G028070.1, Soltu.Atl_v3.01_2G033990.1, Soltu.Atl_v3.01_3G029620.1, Soltu.Atl_v3.01_4G031730.1, Soltu.Atl_v3.06_1G007520.1, Soltu.Atl_v3.06_2G016530.1, Soltu.Atl_v3.06_2G016540.1, Soltu.Atl_v3.06_4G012070.1, Soltu.Atl_v3.11_0G008500.1, Soltu.Atl_v3.11_3G008470.1, Soltu.Atl_v3.11_4G011480.1, Soltu.Atl_v3.S059090.1
OG0000597	Soltu.Atl_v3.05_3G008810.1, Soltu.Atl_v3.09_0G011200.1, Soltu.Atl_v3.09_0G011210.11, Soltu.Atl_v3.09_3G012210.2, Soltu.Atl_v3.09_4G010950.2, Soltu.Atl_v3.10_3G009830.1, Soltu.Atl_v3.S015640.1, Soltu.Atl_v3.S081290.1, Soltu.Atl_v3.S081300.2, Soltu.Atl_v3.S085550.1, Soltu.Atl_v3.S145090.1, Soltu.Atl_v3.S145110.1
OG0000598	Soltu.Atl_v3.03_2G018710.1, Soltu.Atl_v3.03_3G030790.1, Soltu.Atl_v3.05_0G001530.1, Soltu.Atl_v3.05_3G002230.1, Soltu.Atl_v3.05_4G004580.1, Soltu.Atl_v3.06_4G007190.1, Soltu.Atl_v3.11_3G013970.1, Soltu.Atl_v3.S009910.1, Soltu.Atl_v3.S017930.1, Soltu.Atl_v3.S037310.1, Soltu.Atl_v3.S061960.1, Soltu.Atl_v3.S132740.1
OG0000599	Soltu.Atl_v3.03_2G006930.1, Soltu.Atl_v3.03_3G011340.1, Soltu.Atl_v3.03_4G004140.1, Soltu.Atl_v3.05_2G019020.1, Soltu.Atl_v3.06_4G007040.1, Soltu.Atl_v3.06_4G007460.1, Soltu.Atl_v3.08_1G013170.1, Soltu.Atl_v3.08_2G015190.1, Soltu.Atl_v3.08_4G017030.1, Soltu.Atl_v3.10_0G005740.1, Soltu.Atl_v3.12_2G019570.1, Soltu.Atl_v3.S064150.1
OG0000600	Soltu.Atl_v3.03_1G021490.1, Soltu.Atl_v3.03_1G021520.1, Soltu.Atl_v3.03_1G021600.1, Soltu.Atl_v3.03_1G021710.1, Soltu.Atl_v3.03_2G019180.1, Soltu.Atl_v3.03_2G019240.1, Soltu.Atl_v3.03_3G027150.1, Soltu.Atl_v3.03_3G027170.1, Soltu.Atl_v3.03_3G027220.1, Soltu.Atl_v3.03_4G017860.1, Soltu.Atl_v3.03_4G017880.1, Soltu.Atl_v3.03_4G017920.1
OG0000601	Soltu.Atl_v3.01_1G004630.1, Soltu.Atl_v3.01_2G005340.1, Soltu.Atl_v3.01_3G004790.1, Soltu.Atl_v3.01_3G004880.1, Soltu.Atl_v3.01_4G005060.1, Soltu.Atl_v3.01_4G005080.1, Soltu.Atl_v3.01_4G005160.1, Soltu.Atl_v3.01_4G005180.1, Soltu.Atl_v3.S034210.1, Soltu.Atl_v3.S034310.1, Soltu.Atl_v3.S053000.1, Soltu.Atl_v3.S059850.1
OG0000602	Soltu.Atl_v3.03_1G013260.1, Soltu.Atl_v3.03_1G013300.1, Soltu.Atl_v3.03_1G013340.1, Soltu.Atl_v3.03_1G013380.1, Soltu.Atl_v3.03_1G013440.1, Soltu.Atl_v3.03_3G017880.1, Soltu.Atl_v3.03_3G017930.1, Soltu.Atl_v3.03_4G008930.1, Soltu.Atl_v3.S028690.1, Soltu.Atl_v3.S110520.1, Soltu.Atl_v3.S143860.1, Soltu.Atl_v3.S143880.1
OG0000603	Soltu.Atl_v3.03_2G012140.1, Soltu.Atl_v3.09_3G014410.1	Soltu.DM.03G016400.1, Soltu.DM.06G023290.1, Soltu.DM.09G010150.1, Soltu.DM.09G010160.1, Soltu.DM.09G016350.1, Soltu.DM.09G018070.1, Soltu.DM.10G011620.1, Soltu.DM.10G011680.1, Soltu.DM.10G011770.1, Soltu.DM.10G011910.1
OG0000604	Soltu.Atl_v3.01_0G015550.1, Soltu.Atl_v3.01_3G026860.1, Soltu.Atl_v3.02_1G000250.1, Soltu.Atl_v3.02_2G001200.45, Soltu.Atl_v3.02_3G001390.1, Soltu.Atl_v3.02_3G001400.2, Soltu.Atl_v3.02_4G001190.1, Soltu.Atl_v3.02_4G001200.1, Soltu.Atl_v3.06_2G005880.1, Soltu.Atl_v3.06_3G007020.1, Soltu.Atl_v3.07_3G006360.1, Soltu.Atl_v3.S007830.1
OG0000605	Soltu.Atl_v3.01_0G013270.1, Soltu.Atl_v3.03_1G019900.2, Soltu.Atl_v3.03_2G017040.2, Soltu.Atl_v3.03_3G022100.2, Soltu.Atl_v3.05_4G018380.1, Soltu.Atl_v3.06_4G008360.1, Soltu.Atl_v3.10_0G001710.2	Soltu.DM.01G035140.1, Soltu.DM.03G022450.1, Soltu.DM.05G020180.1, Soltu.DM.06G013810.1, Soltu.DM.10G005410.1
OG0000606	Soltu.Atl_v3.02_1G002430.2, Soltu.Atl_v3.02_2G003420.1, Soltu.Atl_v3.02_3G002050.1, Soltu.Atl_v3.03_1G021100.1, Soltu.Atl_v3.04_2G007500.1, Soltu.Atl_v3.05_1G010230.1, Soltu.Atl_v3.05_3G015240.1, Soltu.Atl_v3.06_2G016180.1, Soltu.Atl_v3.11_0G008780.1, Soltu.Atl_v3.12_1G005000.1, Soltu.Atl_v3.12_3G010170.1	Soltu.DM.05G010820.1
OG0000607	Soltu.Atl_v3.01_3G002060.1, Soltu.Atl_v3.01_3G011470.1, Soltu.Atl_v3.01_4G034940.1, Soltu.Atl_v3.03_3G009520.1, Soltu.Atl_v3.05_3G001330.1, Soltu.Atl_v3.07_0G003320.1, Soltu.Atl_v3.09_2G008460.1, Soltu.Atl_v3.09_3G018250.1, Soltu.Atl_v3.10_0G013520.1, Soltu.Atl_v3.12_3G008850.1, Soltu.Atl_v3.S053240.1	Soltu.DM.03G014900.1
OG0000608	Soltu.Atl_v3.01_0G002070.1, Soltu.Atl_v3.01_2G012500.2, Soltu.Atl_v3.01_3G008580.2, Soltu.Atl_v3.01_4G009180.1, Soltu.Atl_v3.07_1G005740.2, Soltu.Atl_v3.07_1G005790.1, Soltu.Atl_v3.07_3G005910.1, Soltu.Atl_v3.S028850.1, Soltu.Atl_v3.S028880.1, Soltu.Atl_v3.S029060.1, Soltu.Atl_v3.S039670.1, Soltu.Atl_v3.S039700.1
OG0000609	Soltu.Atl_v3.01_3G011400.1, Soltu.Atl_v3.02_3G022390.1, Soltu.Atl_v3.04_2G014670.1, Soltu.Atl_v3.08_1G018470.1, Soltu.Atl_v3.08_2G003610.1, Soltu.Atl_v3.08_2G004420.1, Soltu.Atl_v3.08_4G010580.1, Soltu.Atl_v3.11_0G006240.1, Soltu.Atl_v3.11_1G009750.1, Soltu.Atl_v3.11_3G005110.1, Soltu.Atl_v3.12_2G013710.1, Soltu.Atl_v3.12_3G010730.1
OG0000610	Soltu.Atl_v3.03_0G008060.2, Soltu.Atl_v3.03_0G008120.2, Soltu.Atl_v3.03_0G008180.2, Soltu.Atl_v3.03_1G031880.1, Soltu.Atl_v3.06_2G018850.3, Soltu.Atl_v3.12_1G003620.1, Soltu.Atl_v3.12_2G010470.1, Soltu.Atl_v3.12_3G008350.1, Soltu.Atl_v3.12_4G005830.1	Soltu.DM.03G036600.1, Soltu.DM.06G022490.1, Soltu.DM.12G009570.2
OG0000611	Soltu.Atl_v3.09_1G003870.1, Soltu.Atl_v3.09_1G004530.1, Soltu.Atl_v3.09_1G004550.1, Soltu.Atl_v3.09_1G008810.9, Soltu.Atl_v3.09_2G008690.1, Soltu.Atl_v3.09_2G014030.7, Soltu.Atl_v3.09_3G007800.1, Soltu.Atl_v3.09_3G008450.1, Soltu.Atl_v3.09_3G008470.1, Soltu.Atl_v3.09_4G007270.1, Soltu.Atl_v3.09_4G016400.1, Soltu.Atl_v3.S048220.3
OG0000612	Soltu.Atl_v3.01_1G026030.1, Soltu.Atl_v3.01_1G029720.1, Soltu.Atl_v3.01_1G030050.1, Soltu.Atl_v3.01_2G030540.1, Soltu.Atl_v3.01_2G035650.1, Soltu.Atl_v3.01_3G031400.1, Soltu.Atl_v3.01_3G031740.1, Soltu.Atl_v3.01_3G031750.1, Soltu.Atl_v3.01_4G033540.1, Soltu.Atl_v3.01_4G033860.1, Soltu.Atl_v3.01_4G033870.1, Soltu.Atl_v3.S068460.1
OG0000613	Soltu.Atl_v3.08_1G011470.1, Soltu.Atl_v3.08_1G011480.1, Soltu.Atl_v3.08_4G015140.1, Soltu.Atl_v3.08_4G015210.1, Soltu.Atl_v3.08_4G015320.1, Soltu.Atl_v3.S024780.1, Soltu.Atl_v3.S024790.1, Soltu.Atl_v3.S024840.1, Soltu.Atl_v3.S024850.1, Soltu.Atl_v3.S112190.1	Soltu.DM.03G010130.1, Soltu.DM.08G021600.1
OG0000614	Soltu.Atl_v3.10_1G008140.1, Soltu.Atl_v3.10_1G008680.1, Soltu.Atl_v3.10_2G010060.1, Soltu.Atl_v3.10_2G010070.1, Soltu.Atl_v3.10_2G010080.1, Soltu.Atl_v3.10_3G007640.1	Soltu.DM.10G022520.1, Soltu.DM.10G022530.1, Soltu.DM.10G022540.1, Soltu.DM.10G022550.1, Soltu.DM.10G022560.1, Soltu.DM.10G023150.1
OG0000615	Soltu.Atl_v3.04_4G013630.1, Soltu.Atl_v3.S083580.1, Soltu.Atl_v3.S083610.1, Soltu.Atl_v3.S124580.1, Soltu.Atl_v3.S124640.1, Soltu.Atl_v3.S134450.1, Soltu.Atl_v3.S134500.1	Soltu.DM.01G029320.1, Soltu.DM.01G029340.2, Soltu.DM.01G029350.1, Soltu.DM.01G029380.1, Soltu.DM.01G029390.1
OG0000616	Soltu.Atl_v3.10_2G011460.5, Soltu.Atl_v3.10_3G009160.1, Soltu.Atl_v3.11_1G006200.1, Soltu.Atl_v3.S148880.23, Soltu.Atl_v3.S148970.23, Soltu.Atl_v3.S149050.23	Soltu.DM.07G025540.1, Soltu.DM.07G028100.1, Soltu.DM.10G001650.1, Soltu.DM.10G001670.1, Soltu.DM.10G024040.3, Soltu.DM.11G008460.1
OG0000617	Soltu.Atl_v3.05_1G005750.1, Soltu.Atl_v3.05_2G005870.1, Soltu.Atl_v3.05_2G005880.1, Soltu.Atl_v3.05_3G005360.2, Soltu.Atl_v3.05_3G005470.1, Soltu.Atl_v3.05_4G005900.2, Soltu.Atl_v3.05_4G006010.1	Soltu.DM.05G006530.1, Soltu.DM.05G006540.1, Soltu.DM.05G006550.1, Soltu.DM.05G006560.1, Soltu.DM.05G006590.1
OG0000618	Soltu.Atl_v3.01_2G013710.1, Soltu.Atl_v3.01_4G012820.1, Soltu.Atl_v3.05_1G015170.1, Soltu.Atl_v3.06_2G005570.1, Soltu.Atl_v3.06_3G005430.1, Soltu.Atl_v3.07_0G004990.1, Soltu.Atl_v3.07_0G005960.1, Soltu.Atl_v3.07_4G009370.1, Soltu.Atl_v3.11_0G011140.1, Soltu.Atl_v3.11_4G012450.1, Soltu.Atl_v3.12_3G013300.1, Soltu.Atl_v3.S003680.1
OG0000619	Soltu.Atl_v3.01_2G009790.1, Soltu.Atl_v3.01_2G028030.1, Soltu.Atl_v3.01_2G033110.2, Soltu.Atl_v3.01_3G028720.1, Soltu.Atl_v3.01_4G007800.1, Soltu.Atl_v3.01_4G030650.1, Soltu.Atl_v3.01_4G030830.1, Soltu.Atl_v3.05_1G024950.1, Soltu.Atl_v3.05_2G025310.1	Soltu.DM.01G001690.1, Soltu.DM.01G011910.1, Soltu.DM.01G043300.2
OG0000620	Soltu.Atl_v3.06_1G016170.1	Soltu.DM.05G023500.1, Soltu.DM.06G031900.1, Soltu.DM.09G001830.1, Soltu.DM.09G015880.1, Soltu.DM.09G028180.1, Soltu.DM.09G028190.1, Soltu.DM.09G028200.1, Soltu.DM.09G028210.1, Soltu.DM.09G028220.1, Soltu.DM.09G028240.1, Soltu.DM.09G028250.1
OG0000621	Soltu.Atl_v3.03_0G003090.1, Soltu.Atl_v3.03_1G017270.1, Soltu.Atl_v3.03_1G017790.1, Soltu.Atl_v3.03_2G014930.1, Soltu.Atl_v3.03_4G014610.1, Soltu.Atl_v3.03_4G014630.2, Soltu.Atl_v3.03_4G014640.3, Soltu.Atl_v3.03_4G014960.2	Soltu.DM.03G019570.1, Soltu.DM.03G020070.1, Soltu.DM.03G020080.2, Soltu.DM.03G020090.1
OG0000622	Soltu.Atl_v3.04_3G003090.1	Soltu.DM.04G003520.1, Soltu.DM.04G003530.1, Soltu.DM.04G003540.1, Soltu.DM.04G003570.1, Soltu.DM.04G003590.1, Soltu.DM.04G003630.1, Soltu.DM.04G003640.2, Soltu.DM.04G003660.1, Soltu.DM.04G003710.1, Soltu.DM.09G022350.1, Soltu.DM.11G011990.1
OG0000623	Soltu.Atl_v3.06_0G014240.1, Soltu.Atl_v3.06_1G014850.1, Soltu.Atl_v3.06_2G026900.1, Soltu.Atl_v3.06_3G020700.1, Soltu.Atl_v3.06_4G020200.1, Soltu.Atl_v3.09_0G006420.1, Soltu.Atl_v3.09_1G000800.1, Soltu.Atl_v3.09_2G006190.1, Soltu.Atl_v3.09_3G003470.1, Soltu.Atl_v3.09_3G004820.1, Soltu.Atl_v3.09_4G004550.1	Soltu.DM.06G030300.1
OG0000624	Soltu.Atl_v3.01_2G008870.1, Soltu.Atl_v3.01_4G011000.1, Soltu.Atl_v3.06_0G000950.1, Soltu.Atl_v3.06_0G000960.1, Soltu.Atl_v3.06_0G000970.1, Soltu.Atl_v3.06_0G000980.1, Soltu.Atl_v3.06_4G003290.1, Soltu.Atl_v3.06_4G003300.1, Soltu.Atl_v3.06_4G003310.1, Soltu.Atl_v3.06_4G003320.1, Soltu.Atl_v3.06_4G003330.1, Soltu.Atl_v3.S142190.1
OG0000625	Soltu.Atl_v3.05_3G005620.1, Soltu.Atl_v3.05_3G005630.1, Soltu.Atl_v3.09_1G012880.1, Soltu.Atl_v3.09_1G012990.1, Soltu.Atl_v3.09_2G019140.1, Soltu.Atl_v3.09_3G022370.1, Soltu.Atl_v3.09_3G022980.1, Soltu.Atl_v3.09_3G023330.1, Soltu.Atl_v3.10_1G008810.1, Soltu.Atl_v3.10_2G012110.1, Soltu.Atl_v3.10_3G009860.1, Soltu.Atl_v3.S040860.1
OG0000626	Soltu.Atl_v3.01_1G022140.2, Soltu.Atl_v3.01_2G025290.2, Soltu.Atl_v3.01_3G020820.1, Soltu.Atl_v3.01_4G023540.1, Soltu.Atl_v3.02_3G010230.1, Soltu.Atl_v3.09_1G007110.1, Soltu.Atl_v3.09_2G007200.1, Soltu.Atl_v3.09_2G008520.1, Soltu.Atl_v3.09_3G015520.1, Soltu.Atl_v3.10_0G011280.1, Soltu.Atl_v3.S031400.1	Soltu.DM.01G033010.1
OG0000627	Soltu.Atl_v3.12_1G006810.1, Soltu.Atl_v3.12_1G006830.1, Soltu.Atl_v3.12_1G011970.1, Soltu.Atl_v3.12_2G021690.1, Soltu.Atl_v3.12_2G026600.3, Soltu.Atl_v3.12_3G020340.1, Soltu.Atl_v3.12_3G025590.3, Soltu.Atl_v3.12_4G014520.1, Soltu.Atl_v3.12_4G014550.1	Soltu.DM.04G037430.1, Soltu.DM.12G022930.1, Soltu.DM.12G028020.1
OG0000628	Soltu.Atl_v3.01_1G023320.1, Soltu.Atl_v3.01_2G025650.1, Soltu.Atl_v3.01_3G021420.1, Soltu.Atl_v3.01_4G024290.1, Soltu.Atl_v3.02_2G021970.1, Soltu.Atl_v3.05_4G018440.1, Soltu.Atl_v3.06_4G008040.1, Soltu.Atl_v3.08_4G013030.1, Soltu.Atl_v3.09_3G012640.1, Soltu.Atl_v3.09_4G011480.1, Soltu.Atl_v3.11_4G003640.1	Soltu.DM.07G024890.1
OG0000629	Soltu.Atl_v3.06_4G007080.1, Soltu.Atl_v3.10_0G003370.1, Soltu.Atl_v3.10_0G003380.1, Soltu.Atl_v3.10_0G003390.1, Soltu.Atl_v3.10_0G003400.1, Soltu.Atl_v3.10_0G003620.1, Soltu.Atl_v3.10_0G003630.1, Soltu.Atl_v3.10_0G003640.1, Soltu.Atl_v3.10_0G003800.1, Soltu.Atl_v3.12_3G015960.1, Soltu.Atl_v3.S000410.1, Soltu.Atl_v3.S007540.1
OG0000630	Soltu.Atl_v3.12_2G014500.1, Soltu.Atl_v3.12_2G014520.1, Soltu.Atl_v3.12_3G011570.1, Soltu.Atl_v3.12_3G011590.1, Soltu.Atl_v3.12_3G013830.1, Soltu.Atl_v3.12_3G013840.1, Soltu.Atl_v3.S008200.1, Soltu.Atl_v3.S008210.1, Soltu.Atl_v3.S011160.1, Soltu.Atl_v3.S011170.1, Soltu.Atl_v3.S109950.1	Soltu.DM.12G013500.1
OG0000631	Soltu.Atl_v3.05_0G005640.1, Soltu.Atl_v3.05_0G005650.1, Soltu.Atl_v3.05_0G005670.1, Soltu.Atl_v3.05_0G005840.1, Soltu.Atl_v3.05_0G005850.1, Soltu.Atl_v3.05_0G005870.1, Soltu.Atl_v3.05_1G022950.1, Soltu.Atl_v3.05_1G022960.1, Soltu.Atl_v3.05_1G022980.1, Soltu.Atl_v3.05_2G022770.1, Soltu.Atl_v3.05_2G022780.1	Soltu.DM.05G024700.1
OG0000632	Soltu.Atl_v3.04_1G014810.1, Soltu.Atl_v3.04_1G014840.1, Soltu.Atl_v3.04_1G014850.1, Soltu.Atl_v3.12_2G007810.1, Soltu.Atl_v3.12_4G003340.1, Soltu.Atl_v3.12_4G003400.1	Soltu.DM.04G029950.1, Soltu.DM.04G029970.1, Soltu.DM.04G029980.1, Soltu.DM.12G006980.1, Soltu.DM.12G007000.1, Soltu.DM.12G007010.1
OG0000633	Soltu.Atl_v3.08_1G004740.1, Soltu.Atl_v3.08_2G009380.1, Soltu.Atl_v3.08_2G009400.2, Soltu.Atl_v3.08_2G009410.1, Soltu.Atl_v3.08_3G006250.1, Soltu.Atl_v3.08_3G006280.1, Soltu.Atl_v3.08_4G008670.1, Soltu.Atl_v3.08_4G008680.1, Soltu.Atl_v3.S048250.1	Soltu.DM.08G013860.1, Soltu.DM.08G013880.1, Soltu.DM.08G013890.1
OG0000634	Soltu.Atl_v3.01_1G011960.1, Soltu.Atl_v3.01_2G032110.1, Soltu.Atl_v3.01_4G006750.1, Soltu.Atl_v3.01_4G011060.1, Soltu.Atl_v3.01_4G013120.1, Soltu.Atl_v3.02_4G003780.1, Soltu.Atl_v3.06_4G006940.1, Soltu.Atl_v3.12_3G011720.1, Soltu.Atl_v3.12_3G016130.1	Soltu.DM.06G006930.1, Soltu.DM.06G015220.1, Soltu.DM.09G018540.1
OG0000635	Soltu.Atl_v3.04_0G000510.1, Soltu.Atl_v3.04_0G000550.1, Soltu.Atl_v3.04_2G005860.1, Soltu.Atl_v3.04_2G006030.1, Soltu.Atl_v3.07_2G004840.1, Soltu.Atl_v3.S094420.1, Soltu.Atl_v3.S094480.1, Soltu.Atl_v3.S094510.1, Soltu.Atl_v3.S094550.1, Soltu.Atl_v3.S115200.1, Soltu.Atl_v3.S115230.1, Soltu.Atl_v3.S121790.1
OG0000636	Soltu.Atl_v3.02_3G026300.1, Soltu.Atl_v3.02_4G018650.1, Soltu.Atl_v3.12_2G012900.1, Soltu.Atl_v3.12_2G014160.3, Soltu.Atl_v3.12_2G014170.1, Soltu.Atl_v3.12_2G014180.1, Soltu.Atl_v3.12_3G011160.1, Soltu.Atl_v3.12_3G011170.1, Soltu.Atl_v3.S007670.1, Soltu.Atl_v3.S007680.1, Soltu.Atl_v3.S007710.1, Soltu.Atl_v3.S007720.1
OG0000637	Soltu.Atl_v3.08_1G013120.1, Soltu.Atl_v3.08_1G013130.1, Soltu.Atl_v3.08_2G015140.1, Soltu.Atl_v3.08_2G015150.1, Soltu.Atl_v3.08_4G016990.1, Soltu.Atl_v3.08_4G017000.1, Soltu.Atl_v3.S064190.1, Soltu.Atl_v3.S064200.1	Soltu.DM.02G014130.1, Soltu.DM.03G000920.1, Soltu.DM.08G023240.1, Soltu.DM.08G023250.1
OG0000638	Soltu.Atl_v3.01_4G010340.1, Soltu.Atl_v3.02_2G000590.1, Soltu.Atl_v3.03_3G009850.1, Soltu.Atl_v3.05_2G005480.1, Soltu.Atl_v3.05_3G013950.1, Soltu.Atl_v3.09_3G008490.2, Soltu.Atl_v3.11_0G009710.1, Soltu.Atl_v3.11_1G010300.1, Soltu.Atl_v3.12_2G021120.1, Soltu.Atl_v3.12_3G018210.2	Soltu.DM.09G010670.1, Soltu.DM.12G020270.2
OG0000639	Soltu.Atl_v3.03_2G011710.1, Soltu.Atl_v3.12_2G027010.2, Soltu.Atl_v3.12_3G026000.2, Soltu.Atl_v3.12_4G014980.1	Soltu.DM.01G024070.1, Soltu.DM.03G015960.1, Soltu.DM.12G028540.1, Soltu.DM.12G028570.1, Soltu.DM.12G028600.1, Soltu.DM.12G028640.1, Soltu.DM.12G028650.1, Soltu.DM.12G028680.1
OG0000640	Soltu.Atl_v3.01_1G008750.1, Soltu.Atl_v3.01_3G030560.1, Soltu.Atl_v3.03_1G009460.1, Soltu.Atl_v3.03_4G018310.3, Soltu.Atl_v3.04_1G021930.1, Soltu.Atl_v3.04_2G020100.1, Soltu.Atl_v3.04_3G021580.1, Soltu.Atl_v3.07_3G002680.2, Soltu.Atl_v3.09_0G006500.1, Soltu.Atl_v3.09_0G016080.1, Soltu.Atl_v3.09_3G015670.1, Soltu.Atl_v3.10_4G009790.1
OG0000641	Soltu.Atl_v3.04_0G003750.1, Soltu.Atl_v3.04_0G003790.1, Soltu.Atl_v3.09_3G022750.1, Soltu.Atl_v3.10_0G018080.1, Soltu.Atl_v3.10_0G018120.1, Soltu.Atl_v3.10_0G018130.1, Soltu.Atl_v3.10_0G018150.1, Soltu.Atl_v3.10_2G014110.1, Soltu.Atl_v3.10_2G014120.1, Soltu.Atl_v3.10_3G011090.1, Soltu.Atl_v3.10_3G011100.1, Soltu.Atl_v3.S081000.1
OG0000642	Soltu.Atl_v3.10_1G003210.1, Soltu.Atl_v3.10_1G003240.1, Soltu.Atl_v3.10_1G003250.1, Soltu.Atl_v3.10_2G003850.1, Soltu.Atl_v3.10_3G002280.1, Soltu.Atl_v3.10_3G002290.1, Soltu.Atl_v3.10_3G002330.1, Soltu.Atl_v3.10_3G002360.1, Soltu.Atl_v3.10_4G002400.1, Soltu.Atl_v3.10_4G002430.1, Soltu.Atl_v3.10_4G002440.1	Soltu.DM.10G004580.1
OG0000643	Soltu.Atl_v3.01_0G003700.1, Soltu.Atl_v3.01_1G012050.2, Soltu.Atl_v3.01_3G009640.1, Soltu.Atl_v3.01_4G010260.1, Soltu.Atl_v3.03_3G008520.1, Soltu.Atl_v3.05_3G013810.1, Soltu.Atl_v3.05_4G010850.1, Soltu.Atl_v3.09_0G009670.1, Soltu.Atl_v3.09_3G010380.1, Soltu.Atl_v3.S030970.1, Soltu.Atl_v3.S079070.1	Soltu.DM.12G018120.1
OG0000644	Soltu.Atl_v3.11_4G014830.2, Soltu.Atl_v3.S080750.2, Soltu.Atl_v3.S080760.2, Soltu.Atl_v3.S080770.2, Soltu.Atl_v3.S088630.2, Soltu.Atl_v3.S093430.1, Soltu.Atl_v3.S118200.1, Soltu.Atl_v3.S118230.1, Soltu.Atl_v3.S118240.1	Soltu.DM.10G008520.1, Soltu.DM.10G010320.1, Soltu.DM.11G019180.1
OG0000645	Soltu.Atl_v3.01_1G029430.1, Soltu.Atl_v3.06_1G003470.1, Soltu.Atl_v3.06_2G003370.1, Soltu.Atl_v3.06_3G004000.1, Soltu.Atl_v3.06_4G005130.1, Soltu.Atl_v3.07_3G006150.1, Soltu.Atl_v3.09_0G008430.1, Soltu.Atl_v3.09_3G009250.1, Soltu.Atl_v3.09_4G006210.1, Soltu.Atl_v3.12_2G013260.1, Soltu.Atl_v3.S030270.1, Soltu.Atl_v3.S057360.1
OG0000646	Soltu.Atl_v3.04_0G000870.1, Soltu.Atl_v3.04_0G000920.1, Soltu.Atl_v3.04_0G000980.1, Soltu.Atl_v3.04_0G001040.1, Soltu.Atl_v3.04_0G001140.1, Soltu.Atl_v3.04_2G006320.1, Soltu.Atl_v3.04_2G006460.1, Soltu.Atl_v3.04_3G008360.1, Soltu.Atl_v3.04_3G008420.1, Soltu.Atl_v3.04_3G008460.1, Soltu.Atl_v3.04_3G008510.1, Soltu.Atl_v3.S104070.1
OG0000647	Soltu.Atl_v3.01_0G004010.1, Soltu.Atl_v3.01_0G004320.1, Soltu.Atl_v3.01_2G014010.1, Soltu.Atl_v3.01_3G010130.1, Soltu.Atl_v3.01_3G010380.1, Soltu.Atl_v3.08_0G007930.1, Soltu.Atl_v3.08_2G003540.1, Soltu.Atl_v3.08_4G003220.1, Soltu.Atl_v3.09_0G006820.1, Soltu.Atl_v3.09_4G008940.1, Soltu.Atl_v3.S004570.1	Soltu.DM.09G011440.1
OG0000648	Soltu.Atl_v3.03_2G025960.1, Soltu.Atl_v3.03_4G023360.1, Soltu.Atl_v3.04_2G005910.1, Soltu.Atl_v3.04_2G005920.1, Soltu.Atl_v3.08_1G008630.1, Soltu.Atl_v3.08_4G005150.1, Soltu.Atl_v3.09_0G011530.1, Soltu.Atl_v3.09_1G002450.1, Soltu.Atl_v3.09_3G015860.1, Soltu.Atl_v3.12_3G011120.1, Soltu.Atl_v3.12_3G011490.1	Soltu.DM.02G012200.1
OG0000649	Soltu.Atl_v3.10_0G009200.1, Soltu.Atl_v3.10_0G009710.1, Soltu.Atl_v3.10_2G008000.1, Soltu.Atl_v3.10_2G008020.1, Soltu.Atl_v3.10_4G004790.1, Soltu.Atl_v3.S088700.1	Soltu.DM.10G014450.1, Soltu.DM.10G019850.1, Soltu.DM.10G020300.1, Soltu.DM.10G020320.1, Soltu.DM.10G020360.1, Soltu.DM.10G020370.1
OG0000650	Soltu.Atl_v3.05_1G001020.1, Soltu.Atl_v3.05_2G001070.1, Soltu.Atl_v3.05_2G009500.1, Soltu.Atl_v3.05_3G001490.1, Soltu.Atl_v3.05_4G001360.1, Soltu.Atl_v3.05_4G010640.1, Soltu.Atl_v3.06_0G001100.1, Soltu.Atl_v3.06_3G007720.1, Soltu.Atl_v3.06_4G003840.1, Soltu.Atl_v3.S066850.1, Soltu.Atl_v3.S066870.1	Soltu.DM.06G003790.2
OG0000651	Soltu.Atl_v3.05_2G008020.2, Soltu.Atl_v3.05_2G012900.1, Soltu.Atl_v3.09_2G017330.4	Soltu.DM.05G005500.1, Soltu.DM.05G006020.1, Soltu.DM.05G006030.1, Soltu.DM.05G009200.1, Soltu.DM.05G009250.2, Soltu.DM.09G022230.1, Soltu.DM.09G022240.1, Soltu.DM.09G025660.8, Soltu.DM.09G028800.1
OG0000652	Soltu.Atl_v3.03_1G024060.1, Soltu.Atl_v3.03_1G024070.2, Soltu.Atl_v3.03_1G024080.2, Soltu.Atl_v3.03_1G024090.8, Soltu.Atl_v3.03_1G024100.1, Soltu.Atl_v3.03_1G024110.1, Soltu.Atl_v3.03_2G021540.1, Soltu.Atl_v3.03_2G021570.1, Soltu.Atl_v3.03_3G029510.1, Soltu.Atl_v3.S129420.1, Soltu.Atl_v3.S129430.1, Soltu.Atl_v3.S138420.1
OG0000653	Soltu.Atl_v3.04_0G009730.1, Soltu.Atl_v3.04_0G009760.1, Soltu.Atl_v3.04_0G009790.1, Soltu.Atl_v3.04_0G009850.1, Soltu.Atl_v3.04_2G009750.1, Soltu.Atl_v3.04_2G009810.1, Soltu.Atl_v3.04_3G011610.1, Soltu.Atl_v3.04_4G013090.1, Soltu.Atl_v3.04_4G013120.1, Soltu.Atl_v3.04_4G013140.1, Soltu.Atl_v3.S122010.1	Soltu.DM.04G025800.1
OG0000654	Soltu.Atl_v3.01_1G008290.1, Soltu.Atl_v3.04_0G006320.1, Soltu.Atl_v3.04_1G010720.1, Soltu.Atl_v3.07_3G010200.1, Soltu.Atl_v3.07_4G006450.1, Soltu.Atl_v3.08_2G008060.1, Soltu.Atl_v3.11_0G011380.1, Soltu.Atl_v3.11_1G001240.1, Soltu.Atl_v3.S015200.1, Soltu.Atl_v3.S038120.1, Soltu.Atl_v3.S140240.1	Soltu.DM.08G000820.1
OG0000655	Soltu.Atl_v3.04_1G004100.1, Soltu.Atl_v3.05_1G008440.1, Soltu.Atl_v3.05_1G017700.1, Soltu.Atl_v3.05_3G014150.1, Soltu.Atl_v3.05_4G003490.1, Soltu.Atl_v3.07_3G005170.1, Soltu.Atl_v3.08_2G008690.1, Soltu.Atl_v3.09_2G016680.1, Soltu.Atl_v3.11_1G013370.1, Soltu.Atl_v3.11_4G014820.1	Soltu.DM.08G008560.1, Soltu.DM.10G015490.1
OG0000656	Soltu.Atl_v3.04_3G011340.1, Soltu.Atl_v3.04_3G011350.1, Soltu.Atl_v3.04_3G011360.1, Soltu.Atl_v3.04_3G011390.1, Soltu.Atl_v3.04_4G012640.1, Soltu.Atl_v3.04_4G012670.1, Soltu.Atl_v3.S043010.1, Soltu.Atl_v3.S043040.1, Soltu.Atl_v3.S043050.1, Soltu.Atl_v3.S043060.1, Soltu.Atl_v3.S084550.1, Soltu.Atl_v3.S153730.1
OG0000657	Soltu.Atl_v3.01_0G006440.1, Soltu.Atl_v3.01_0G006450.1, Soltu.Atl_v3.04_0G002060.1, Soltu.Atl_v3.05_3G007990.1, Soltu.Atl_v3.06_3G003210.1, Soltu.Atl_v3.07_3G004580.1, Soltu.Atl_v3.07_4G004170.1, Soltu.Atl_v3.07_4G004180.1, Soltu.Atl_v3.09_4G022560.1, Soltu.Atl_v3.11_1G012490.1, Soltu.Atl_v3.S009650.1, Soltu.Atl_v3.S025010.1
OG0000658	Soltu.Atl_v3.01_2G013500.1, Soltu.Atl_v3.02_1G002130.2, Soltu.Atl_v3.02_2G003110.2, Soltu.Atl_v3.02_2G003160.1, Soltu.Atl_v3.02_3G003030.4, Soltu.Atl_v3.02_4G003130.1, Soltu.Atl_v3.02_4G003170.1, Soltu.Atl_v3.04_1G011340.1, Soltu.Atl_v3.04_2G008110.1, Soltu.Atl_v3.04_3G009930.1, Soltu.Atl_v3.12_2G025360.1	Soltu.DM.02G003140.1
OG0000659	Soltu.Atl_v3.03_0G001830.1, Soltu.Atl_v3.03_0G001940.1, Soltu.Atl_v3.05_1G021120.1, Soltu.Atl_v3.05_4G020290.3, Soltu.Atl_v3.06_1G004810.1, Soltu.Atl_v3.06_3G008840.1, Soltu.Atl_v3.06_4G006510.1, Soltu.Atl_v3.10_3G012260.10	Soltu.DM.03G013950.1, Soltu.DM.05G022130.1, Soltu.DM.06G012240.1, Soltu.DM.10G029540.5
OG0000660	Soltu.Atl_v3.01_0G007610.1, Soltu.Atl_v3.01_1G009340.1, Soltu.Atl_v3.01_2G012270.1, Soltu.Atl_v3.01_2G013080.1, Soltu.Atl_v3.04_3G007940.1, Soltu.Atl_v3.05_1G015210.1, Soltu.Atl_v3.05_4G016370.1, Soltu.Atl_v3.08_1G006230.1, Soltu.Atl_v3.08_2G017280.1, Soltu.Atl_v3.08_4G007130.1	Soltu.DM.09G011350.1, Soltu.DM.12G018090.1
OG0000661	Soltu.Atl_v3.06_1G008130.1, Soltu.Atl_v3.06_1G008180.2, Soltu.Atl_v3.06_1G008240.1, Soltu.Atl_v3.06_1G008320.1, Soltu.Atl_v3.06_1G008350.1, Soltu.Atl_v3.06_1G008370.1, Soltu.Atl_v3.06_2G017290.1, Soltu.Atl_v3.06_3G011440.1, Soltu.Atl_v3.06_3G011470.1, Soltu.Atl_v3.06_4G012770.1, Soltu.Atl_v3.06_4G012790.2, Soltu.Atl_v3.09_2G020810.1
OG0000662	Soltu.Atl_v3.01_1G009650.1, Soltu.Atl_v3.01_1G010980.1, Soltu.Atl_v3.01_3G009680.1, Soltu.Atl_v3.01_4G010310.1, Soltu.Atl_v3.01_4G012470.1, Soltu.Atl_v3.07_2G012670.1, Soltu.Atl_v3.12_1G002930.1, Soltu.Atl_v3.12_3G014440.1, Soltu.Atl_v3.S038010.1, Soltu.Atl_v3.S045380.1, Soltu.Atl_v3.S073080.1, Soltu.Atl_v3.S078410.1
OG0000663	Soltu.Atl_v3.05_1G005480.1, Soltu.Atl_v3.05_1G005490.1, Soltu.Atl_v3.05_2G005690.1, Soltu.Atl_v3.05_2G005700.1, Soltu.Atl_v3.05_3G005200.1, Soltu.Atl_v3.05_4G005740.1, Soltu.Atl_v3.06_2G010150.1, Soltu.Atl_v3.07_0G007600.1, Soltu.Atl_v3.07_2G008380.1, Soltu.Atl_v3.07_4G012240.1, Soltu.Atl_v3.08_1G005190.1, Soltu.Atl_v3.08_3G003760.1
OG0000664	Soltu.Atl_v3.06_0G009260.1, Soltu.Atl_v3.06_0G009330.1, Soltu.Atl_v3.06_0G009360.1, Soltu.Atl_v3.06_0G010780.1, Soltu.Atl_v3.06_0G010870.1, Soltu.Atl_v3.06_0G010900.1, Soltu.Atl_v3.06_0G011340.1, Soltu.Atl_v3.06_0G011380.1, Soltu.Atl_v3.06_0G011690.1, Soltu.Atl_v3.06_2G012050.1, Soltu.Atl_v3.09_2G011210.1, Soltu.Atl_v3.S071400.1
OG0000665	Soltu.Atl_v3.02_1G011760.1, Soltu.Atl_v3.02_2G013620.1, Soltu.Atl_v3.02_3G013940.1, Soltu.Atl_v3.02_4G012380.1, Soltu.Atl_v3.06_3G023730.1, Soltu.Atl_v3.06_4G024830.1, Soltu.Atl_v3.08_1G003330.1, Soltu.Atl_v3.08_3G004470.1, Soltu.Atl_v3.09_1G006720.1, Soltu.Atl_v3.09_1G006990.1, Soltu.Atl_v3.09_3G015390.1	Soltu.DM.02G013510.1
OG0000666	Soltu.Atl_v3.08_3G012010.1, Soltu.Atl_v3.08_3G012160.1, Soltu.Atl_v3.08_4G014400.5, Soltu.Atl_v3.08_4G014420.1	Soltu.DM.08G020470.1, Soltu.DM.08G020480.1, Soltu.DM.08G020490.1, Soltu.DM.08G020730.1, Soltu.DM.08G020740.1, Soltu.DM.08G020750.1, Soltu.DM.08G020950.1, Soltu.DM.08G020960.1
OG0000667	Soltu.Atl_v3.03_1G014150.1, Soltu.Atl_v3.03_3G011570.1, Soltu.Atl_v3.04_4G008610.1, Soltu.Atl_v3.05_4G010660.1, Soltu.Atl_v3.08_1G010610.1, Soltu.Atl_v3.08_3G011930.1, Soltu.Atl_v3.09_3G006680.1, Soltu.Atl_v3.09_4G012380.1, Soltu.Atl_v3.10_1G001600.1, Soltu.Atl_v3.S003610.1, Soltu.Atl_v3.S039350.1, Soltu.Atl_v3.S110700.1
OG0000668	Soltu.Atl_v3.04_1G013910.1, Soltu.Atl_v3.04_1G013960.1, Soltu.Atl_v3.04_1G013980.1, Soltu.Atl_v3.04_1G014000.1, Soltu.Atl_v3.04_1G014020.1, Soltu.Atl_v3.04_2G009430.1, Soltu.Atl_v3.04_2G009460.1, Soltu.Atl_v3.04_2G009500.2, Soltu.Atl_v3.04_2G009510.1, Soltu.Atl_v3.04_2G009540.1, Soltu.Atl_v3.04_3G011180.1	Soltu.DM.04G025100.1
OG0000669	Soltu.Atl_v3.03_1G002930.1, Soltu.Atl_v3.03_1G002940.1, Soltu.Atl_v3.03_1G002950.1, Soltu.Atl_v3.03_2G002930.1, Soltu.Atl_v3.03_2G002940.1, Soltu.Atl_v3.03_2G002950.1, Soltu.Atl_v3.03_3G005050.1, Soltu.Atl_v3.03_3G005060.1, Soltu.Atl_v3.03_3G005070.1, Soltu.Atl_v3.03_4G001450.1, Soltu.Atl_v3.03_4G001460.1, Soltu.Atl_v3.03_4G001470.1
OG0000670	Soltu.Atl_v3.04_0G010640.1, Soltu.Atl_v3.04_0G010670.1, Soltu.Atl_v3.04_0G010810.1, Soltu.Atl_v3.08_3G003180.1, Soltu.Atl_v3.S049030.1, Soltu.Atl_v3.S049050.1, Soltu.Atl_v3.S063660.1	Soltu.DM.04G026700.1, Soltu.DM.04G026710.1, Soltu.DM.04G026730.1, Soltu.DM.04G026880.1, Soltu.DM.04G026910.1
OG0000671	Soltu.Atl_v3.01_1G010280.1, Soltu.Atl_v3.02_4G000280.1, Soltu.Atl_v3.03_0G002500.1, Soltu.Atl_v3.03_1G020700.1, Soltu.Atl_v3.03_4G006900.1, Soltu.Atl_v3.05_1G016240.1, Soltu.Atl_v3.05_1G018780.1, Soltu.Atl_v3.08_1G007460.1, Soltu.Atl_v3.09_4G017320.1, Soltu.Atl_v3.11_1G003390.1, Soltu.Atl_v3.12_3G008450.1, Soltu.Atl_v3.12_4G005920.1
OG0000672	Soltu.Atl_v3.10_3G012680.1, Soltu.Atl_v3.10_3G012710.1, Soltu.Atl_v3.10_3G012790.1, Soltu.Atl_v3.10_4G009650.1	Soltu.DM.10G029970.1, Soltu.DM.10G029990.1, Soltu.DM.10G030000.1, Soltu.DM.10G030010.1, Soltu.DM.10G030030.1, Soltu.DM.10G030040.1, Soltu.DM.10G030050.1, Soltu.DM.10G030060.1
OG0000673	Soltu.Atl_v3.01_2G008490.1, Soltu.Atl_v3.01_3G006790.1, Soltu.Atl_v3.07_2G001800.1, Soltu.Atl_v3.08_0G008130.1, Soltu.Atl_v3.08_2G006060.1, Soltu.Atl_v3.08_4G005530.1, Soltu.Atl_v3.12_1G011700.1, Soltu.Atl_v3.12_2G026360.1, Soltu.Atl_v3.12_3G025350.1, Soltu.Atl_v3.12_4G014300.1, Soltu.Atl_v3.S005650.1	Soltu.DM.12G027810.1
OG0000674	Soltu.Atl_v3.08_1G016140.1, Soltu.Atl_v3.08_1G016150.1, Soltu.Atl_v3.08_2G018280.1, Soltu.Atl_v3.08_4G019590.1, Soltu.Atl_v3.S052410.1, Soltu.Atl_v3.S052420.1	Soltu.DM.08G026530.1, Soltu.DM.08G026540.1, Soltu.DM.08G026610.1, Soltu.DM.08G026620.1, Soltu.DM.08G026630.1, Soltu.DM.08G026640.1
OG0000675	Soltu.Atl_v3.10_0G008830.1, Soltu.Atl_v3.10_0G008850.1, Soltu.Atl_v3.10_0G008870.1, Soltu.Atl_v3.10_0G008880.1, Soltu.Atl_v3.S055850.1, Soltu.Atl_v3.S055860.1, Soltu.Atl_v3.S100710.1, Soltu.Atl_v3.S110130.1	Soltu.DM.10G019520.1, Soltu.DM.10G019540.1, Soltu.DM.10G019550.1, Soltu.DM.10G019560.1
OG0000676	Soltu.Atl_v3.09_1G002420.1, Soltu.Atl_v3.09_1G002430.1, Soltu.Atl_v3.09_2G007650.1, Soltu.Atl_v3.09_2G007660.1, Soltu.Atl_v3.09_3G006510.1, Soltu.Atl_v3.09_3G006520.1, Soltu.Atl_v3.09_3G006540.1, Soltu.Atl_v3.09_4G005920.1, Soltu.Atl_v3.09_4G005930.1, Soltu.Atl_v3.09_4G005940.1	Soltu.DM.09G008770.1, Soltu.DM.09G008780.1
OG0000677	Soltu.Atl_v3.01_0G005080.1, Soltu.Atl_v3.01_4G007690.1, Soltu.Atl_v3.02_2G012950.1, Soltu.Atl_v3.02_3G008460.1, Soltu.Atl_v3.03_3G006860.1, Soltu.Atl_v3.04_1G005030.1, Soltu.Atl_v3.06_2G009430.1, Soltu.Atl_v3.07_3G009350.1, Soltu.Atl_v3.12_1G009780.1, Soltu.Atl_v3.12_2G024420.1, Soltu.Atl_v3.12_4G012520.1, Soltu.Atl_v3.S085030.1
OG0000678	Soltu.Atl_v3.09_2G016810.1, Soltu.Atl_v3.09_2G016820.1, Soltu.Atl_v3.09_2G016830.1, Soltu.Atl_v3.09_2G016850.1, Soltu.Atl_v3.09_2G016860.1, Soltu.Atl_v3.09_2G016870.1	Soltu.DM.09G025240.1, Soltu.DM.09G025250.1, Soltu.DM.09G025260.1, Soltu.DM.09G025290.1, Soltu.DM.09G025300.1, Soltu.DM.09G025310.1
OG0000679	Soltu.Atl_v3.01_2G015090.3, Soltu.Atl_v3.01_3G009920.10, Soltu.Atl_v3.05_0G000630.1, Soltu.Atl_v3.05_4G003680.1, Soltu.Atl_v3.07_1G017300.2, Soltu.Atl_v3.07_2G015910.1, Soltu.Atl_v3.07_3G022930.1, Soltu.Atl_v3.09_4G000450.2, Soltu.Atl_v3.10_2G005820.1, Soltu.Atl_v3.12_4G008770.1, Soltu.Atl_v3.S046770.1, Soltu.Atl_v3.S046830.1
OG0000680	Soltu.Atl_v3.03_3G001270.1, Soltu.Atl_v3.03_4G001120.1	Soltu.DM.01G013710.1, Soltu.DM.03G001190.1, Soltu.DM.03G001270.2, Soltu.DM.03G001360.1, Soltu.DM.03G001370.1, Soltu.DM.03G001390.1, Soltu.DM.03G001460.2, Soltu.DM.03G001590.1, Soltu.DM.03G001640.1, Soltu.DM.03G001710.1
OG0000681	Soltu.Atl_v3.02_2G024400.1, Soltu.Atl_v3.02_2G024420.1, Soltu.Atl_v3.02_3G006270.1, Soltu.Atl_v3.02_3G025660.1, Soltu.Atl_v3.10_4G007360.1, Soltu.Atl_v3.10_4G007380.1, Soltu.Atl_v3.10_4G007390.1	Soltu.DM.02G006250.1, Soltu.DM.02G024590.1, Soltu.DM.02G024600.1, Soltu.DM.02G024610.1, Soltu.DM.02G024620.1
OG0000682	Soltu.Atl_v3.01_3G012490.1, Soltu.Atl_v3.07_0G005990.1, Soltu.Atl_v3.07_0G006070.1, Soltu.Atl_v3.07_1G007230.1, Soltu.Atl_v3.07_1G007300.1, Soltu.Atl_v3.07_3G009860.1, Soltu.Atl_v3.07_3G009970.1, Soltu.Atl_v3.07_4G009420.1, Soltu.Atl_v3.07_4G009480.1, Soltu.Atl_v3.11_1G011940.1, Soltu.Atl_v3.11_2G007320.1, Soltu.Atl_v3.S035420.1
OG0000683	Soltu.Atl_v3.02_4G012980.1, Soltu.Atl_v3.08_1G002050.1, Soltu.Atl_v3.08_1G017870.1, Soltu.Atl_v3.08_1G017880.3, Soltu.Atl_v3.08_2G001240.1, Soltu.Atl_v3.08_3G017130.1, Soltu.Atl_v3.08_4G001120.1, Soltu.Atl_v3.08_4G020550.1	Soltu.DM.02G014090.1, Soltu.DM.08G004580.1, Soltu.DM.08G028550.1, Soltu.DM.08G028560.1
OG0000684	Soltu.Atl_v3.01_3G004460.1, Soltu.Atl_v3.01_3G004520.2, Soltu.Atl_v3.01_3G004690.1, Soltu.Atl_v3.01_4G004620.1, Soltu.Atl_v3.S090400.2	Soltu.DM.01G004730.1, Soltu.DM.01G004780.1, Soltu.DM.01G004820.1, Soltu.DM.01G004910.1, Soltu.DM.01G004930.2, Soltu.DM.01G004960.1, Soltu.DM.01G005080.1
OG0000685	Soltu.Atl_v3.10_1G001450.1, Soltu.Atl_v3.10_1G001460.1, Soltu.Atl_v3.10_1G001480.1, Soltu.Atl_v3.10_2G002520.1, Soltu.Atl_v3.10_2G002540.1, Soltu.Atl_v3.10_3G000420.1, Soltu.Atl_v3.10_3G000440.1, Soltu.Atl_v3.10_3G000460.1, Soltu.Atl_v3.10_4G000420.1, Soltu.Atl_v3.10_4G000440.1, Soltu.Atl_v3.10_4G000460.1, Soltu.Atl_v3.S101720.1
OG0000686	Soltu.Atl_v3.04_0G005920.1, Soltu.Atl_v3.04_0G005940.1, Soltu.Atl_v3.04_0G005960.1, Soltu.Atl_v3.04_4G009700.1	Soltu.DM.04G020630.1, Soltu.DM.04G020640.1, Soltu.DM.04G020660.1, Soltu.DM.04G020670.1, Soltu.DM.04G020680.1, Soltu.DM.04G020720.1, Soltu.DM.11G004670.1, Soltu.DM.11G004690.1
OG0000687	Soltu.Atl_v3.08_0G002590.1, Soltu.Atl_v3.08_0G002630.1, Soltu.Atl_v3.S007950.1, Soltu.Atl_v3.S008030.1, Soltu.Atl_v3.S008060.1, Soltu.Atl_v3.S023740.1, Soltu.Atl_v3.S048920.1, Soltu.Atl_v3.S080410.1, Soltu.Atl_v3.S080460.1, Soltu.Atl_v3.S080510.1, Soltu.Atl_v3.S112680.1, Soltu.Atl_v3.S125000.1
OG0000688	Soltu.Atl_v3.11_0G000870.1, Soltu.Atl_v3.11_0G000880.1, Soltu.Atl_v3.11_0G007370.1, Soltu.Atl_v3.11_0G008610.1, Soltu.Atl_v3.11_1G000210.1, Soltu.Atl_v3.11_1G000220.1, Soltu.Atl_v3.11_3G000370.1, Soltu.Atl_v3.11_3G000380.1, Soltu.Atl_v3.11_4G001210.1, Soltu.Atl_v3.11_4G001220.1, Soltu.Atl_v3.11_4G012080.1	Soltu.DM.11G001080.1
OG0000689	Soltu.Atl_v3.08_0G007810.1, Soltu.Atl_v3.12_3G021640.2, Soltu.Atl_v3.12_3G021650.1, Soltu.Atl_v3.12_3G021670.2, Soltu.Atl_v3.12_3G021680.1	Soltu.DM.12G016790.2, Soltu.DM.12G024170.1, Soltu.DM.12G024180.1, Soltu.DM.12G024220.1, Soltu.DM.12G024260.1, Soltu.DM.12G024270.1, Soltu.DM.12G024280.1
OG0000690	Soltu.Atl_v3.08_2G006290.1, Soltu.Atl_v3.09_0G006250.1, Soltu.Atl_v3.09_4G004380.1, Soltu.Atl_v3.10_0G015840.3, Soltu.Atl_v3.10_0G019410.1, Soltu.Atl_v3.10_0G019440.1, Soltu.Atl_v3.10_0G019500.1, Soltu.Atl_v3.11_1G005410.1, Soltu.Atl_v3.11_2G004550.1, Soltu.Atl_v3.S012140.1, Soltu.Atl_v3.S082160.1	Soltu.DM.10G025750.1
OG0000691	Soltu.Atl_v3.06_0G004780.1, Soltu.Atl_v3.06_2G006290.1, Soltu.Atl_v3.06_3G007370.1, Soltu.Atl_v3.08_2G002410.1, Soltu.Atl_v3.S068470.1, Soltu.Atl_v3.S068480.1, Soltu.Atl_v3.S068500.1, Soltu.Atl_v3.S068510.1, Soltu.Atl_v3.S097540.1, Soltu.Atl_v3.S097550.1, Soltu.Atl_v3.S097570.1, Soltu.Atl_v3.S097580.1
OG0000692	Soltu.Atl_v3.12_2G003090.1, Soltu.Atl_v3.12_2G014190.1, Soltu.Atl_v3.12_3G002220.1, Soltu.Atl_v3.12_3G011250.1, Soltu.Atl_v3.S160070.1	Soltu.DM.12G002180.1, Soltu.DM.12G002190.1, Soltu.DM.12G002200.1, Soltu.DM.12G002220.1, Soltu.DM.12G002240.1, Soltu.DM.12G002250.1, Soltu.DM.12G014440.1
OG0000693	Soltu.Atl_v3.05_2G020270.1, Soltu.Atl_v3.05_3G021410.1, Soltu.Atl_v3.05_3G021420.2, Soltu.Atl_v3.05_3G021430.1, Soltu.Atl_v3.05_4G020520.1, Soltu.Atl_v3.06_0G005250.2	Soltu.DM.05G022400.1, Soltu.DM.05G022410.1, Soltu.DM.05G022420.1, Soltu.DM.05G022440.1, Soltu.DM.06G010330.1, Soltu.DM.06G011700.1
OG0000694	Soltu.Atl_v3.09_1G014770.1, Soltu.Atl_v3.S153100.1	Soltu.DM.09G029760.1, Soltu.DM.09G029770.1, Soltu.DM.09G029820.1, Soltu.DM.09G029830.1, Soltu.DM.09G029870.1, Soltu.DM.09G029880.1, Soltu.DM.09G029920.2, Soltu.DM.09G029970.1, Soltu.DM.09G030500.1, Soltu.DM.09G030540.1
OG0000695	Soltu.Atl_v3.11_1G008880.1, Soltu.Atl_v3.11_4G010690.1	Soltu.DM.11G011520.1, Soltu.DM.11G011530.1, Soltu.DM.11G011540.1, Soltu.DM.11G011560.1, Soltu.DM.11G011580.1, Soltu.DM.11G011640.1, Soltu.DM.11G011650.1, Soltu.DM.11G011690.1, Soltu.DM.11G011740.1, Soltu.DM.11G013880.1
OG0000696	Soltu.Atl_v3.08_1G006890.1, Soltu.Atl_v3.08_1G006980.1, Soltu.Atl_v3.08_1G006990.1, Soltu.Atl_v3.08_2G011600.1, Soltu.Atl_v3.08_2G011620.1, Soltu.Atl_v3.08_3G008870.1, Soltu.Atl_v3.08_3G008900.1, Soltu.Atl_v3.08_3G008960.1, Soltu.Atl_v3.08_4G011120.1, Soltu.Atl_v3.08_4G011150.1, Soltu.Atl_v3.08_4G011210.1
OG0000697	Soltu.Atl_v3.02_4G015800.1, Soltu.Atl_v3.04_1G012680.1, Soltu.Atl_v3.08_1G018210.1, Soltu.Atl_v3.08_1G018330.1, Soltu.Atl_v3.08_2G019500.1, Soltu.Atl_v3.09_0G015540.1, Soltu.Atl_v3.09_1G013820.1, Soltu.Atl_v3.09_2G019910.1, Soltu.Atl_v3.09_3G024090.1, Soltu.Atl_v3.S139000.1	Soltu.DM.08G028970.1
OG0000698	Soltu.Atl_v3.05_1G010460.1, Soltu.Atl_v3.05_1G010470.2, Soltu.Atl_v3.11_0G001370.1, Soltu.Atl_v3.11_0G001550.1, Soltu.Atl_v3.11_0G001560.1, Soltu.Atl_v3.11_0G001580.1, Soltu.Atl_v3.11_0G001620.1, Soltu.Atl_v3.11_1G000900.1, Soltu.Atl_v3.11_2G000610.1, Soltu.Atl_v3.11_3G000840.1	Soltu.DM.11G001550.1
OG0000699	Soltu.Atl_v3.01_0G005680.1, Soltu.Atl_v3.01_1G007680.1, Soltu.Atl_v3.01_1G014950.1, Soltu.Atl_v3.01_1G014980.1, Soltu.Atl_v3.01_4G008500.1, Soltu.Atl_v3.06_0G006340.1, Soltu.Atl_v3.06_2G014170.1, Soltu.Atl_v3.12_2G018430.1, Soltu.Atl_v3.12_3G015800.1, Soltu.Atl_v3.12_3G017140.1, Soltu.Atl_v3.S131260.1
OG0000700	Soltu.Atl_v3.03_2G009320.1, Soltu.Atl_v3.05_0G003780.1, Soltu.Atl_v3.05_1G009570.1, Soltu.Atl_v3.06_4G001040.1, Soltu.Atl_v3.S015790.1, Soltu.Atl_v3.S015900.1, Soltu.Atl_v3.S021240.1, Soltu.Atl_v3.S027820.1, Soltu.Atl_v3.S027900.1, Soltu.Atl_v3.S150480.1, Soltu.Atl_v3.S150490.1
OG0000701	Soltu.Atl_v3.07_1G011040.1, Soltu.Atl_v3.07_1G011050.1, Soltu.Atl_v3.07_2G010680.1, Soltu.Atl_v3.07_2G010690.1, Soltu.Atl_v3.07_3G014000.1, Soltu.Atl_v3.07_3G014020.1, Soltu.Atl_v3.07_4G015020.1, Soltu.Atl_v3.07_4G015030.1, Soltu.Atl_v3.07_4G015040.1	Soltu.DM.07G017620.1, Soltu.DM.07G017630.1
OG0000702	Soltu.Atl_v3.07_3G012190.3, Soltu.Atl_v3.08_1G008900.1, Soltu.Atl_v3.08_1G008960.1, Soltu.Atl_v3.08_2G013190.1, Soltu.Atl_v3.08_2G013210.2, Soltu.Atl_v3.08_3G010270.1, Soltu.Atl_v3.08_3G010290.2, Soltu.Atl_v3.08_4G012540.6	Soltu.DM.07G015390.1, Soltu.DM.08G018630.5, Soltu.DM.08G018650.1
OG0000703	Soltu.Atl_v3.03_1G010440.1, Soltu.Atl_v3.03_1G010490.1, Soltu.Atl_v3.03_2G009910.3, Soltu.Atl_v3.03_2G010020.1, Soltu.Atl_v3.03_2G010090.1, Soltu.Atl_v3.03_3G014520.1, Soltu.Atl_v3.03_4G007150.1, Soltu.Atl_v3.07_1G005340.1, Soltu.Atl_v3.S057330.1, Soltu.Atl_v3.S089830.1, Soltu.Atl_v3.S151540.1
OG0000704	Soltu.Atl_v3.10_0G013680.1, Soltu.Atl_v3.10_0G013690.1, Soltu.Atl_v3.10_0G013700.1, Soltu.Atl_v3.10_2G011130.1, Soltu.Atl_v3.10_2G011140.1, Soltu.Atl_v3.10_2G011150.1, Soltu.Atl_v3.10_3G008820.1, Soltu.Atl_v3.10_3G008830.1, Soltu.Atl_v3.10_3G008840.1, Soltu.Atl_v3.10_3G008850.1	Soltu.DM.10G023700.1
OG0000705	Soltu.Atl_v3.09_1G002270.1, Soltu.Atl_v3.09_1G002280.1, Soltu.Atl_v3.09_2G007340.1, Soltu.Atl_v3.09_3G006250.1, Soltu.Atl_v3.09_3G006260.1, Soltu.Atl_v3.09_4G005810.1, Soltu.Atl_v3.09_4G005840.1, Soltu.Atl_v3.10_0G014880.1, Soltu.Atl_v3.10_1G008910.1, Soltu.Atl_v3.10_2G012190.1, Soltu.Atl_v3.10_3G009960.1
OG0000706	Soltu.Atl_v3.01_2G000240.1, Soltu.Atl_v3.08_1G008010.1, Soltu.Atl_v3.08_4G012180.1, Soltu.Atl_v3.S061150.1, Soltu.Atl_v3.S061200.1	Soltu.DM.08G017520.1, Soltu.DM.08G017590.1, Soltu.DM.08G017610.1, Soltu.DM.08G017690.1, Soltu.DM.08G017720.1, Soltu.DM.S001530.1
OG0000707	Soltu.Atl_v3.01_3G009260.1, Soltu.Atl_v3.01_4G009920.1, Soltu.Atl_v3.06_4G004090.1, Soltu.Atl_v3.06_4G004960.1, Soltu.Atl_v3.07_4G005850.1, Soltu.Atl_v3.08_2G005740.1, Soltu.Atl_v3.08_4G005230.1, Soltu.Atl_v3.09_0G009530.1, Soltu.Atl_v3.09_3G010310.1, Soltu.Atl_v3.S023580.1, Soltu.Atl_v3.S089310.1
OG0000708	Soltu.Atl_v3.01_2G013490.1, Soltu.Atl_v3.01_2G033270.1, Soltu.Atl_v3.09_1G012800.2, Soltu.Atl_v3.09_1G012850.1, Soltu.Atl_v3.09_1G012890.1, Soltu.Atl_v3.09_1G013000.1, Soltu.Atl_v3.09_1G013030.2, Soltu.Atl_v3.09_2G018990.2, Soltu.Atl_v3.09_3G023170.2, Soltu.Atl_v3.09_4G021730.2, Soltu.Atl_v3.S040870.1
OG0000709	Soltu.Atl_v3.06_1G006340.1, Soltu.Atl_v3.06_1G006360.1, Soltu.Atl_v3.06_2G014140.1, Soltu.Atl_v3.06_4G010670.1	Soltu.DM.06G017820.1, Soltu.DM.06G017840.1, Soltu.DM.06G017850.1, Soltu.DM.06G017910.2, Soltu.DM.06G017930.1, Soltu.DM.06G018070.1, Soltu.DM.09G029240.1
OG0000710	Soltu.Atl_v3.05_0G001800.2, Soltu.Atl_v3.05_0G001810.2, Soltu.Atl_v3.05_2G004670.4, Soltu.Atl_v3.05_4G004850.2, Soltu.Atl_v3.05_4G004860.2, Soltu.Atl_v3.12_2G012040.1, Soltu.Atl_v3.12_2G012060.2, Soltu.Atl_v3.12_3G009970.1, Soltu.Atl_v3.12_3G010020.2, Soltu.Atl_v3.12_4G006950.4	Soltu.DM.12G011260.1
OG0000711	Soltu.Atl_v3.01_0G012880.1, Soltu.Atl_v3.01_1G025820.1, Soltu.Atl_v3.01_2G000870.1, Soltu.Atl_v3.02_4G013290.1, Soltu.Atl_v3.04_4G020370.1, Soltu.Atl_v3.08_2G005770.1, Soltu.Atl_v3.08_4G005280.1, Soltu.Atl_v3.11_1G013430.2, Soltu.Atl_v3.11_2G009500.1, Soltu.Atl_v3.11_4G015160.1	Soltu.DM.08G009840.1
OG0000712	Soltu.Atl_v3.03_2G010200.1, Soltu.Atl_v3.03_4G007250.1, Soltu.Atl_v3.05_2G020370.5, Soltu.Atl_v3.05_2G020540.6, Soltu.Atl_v3.05_4G020630.3, Soltu.Atl_v3.06_0G004680.1, Soltu.Atl_v3.06_3G007300.1, Soltu.Atl_v3.S037430.1	Soltu.DM.03G013130.1, Soltu.DM.05G022540.1, Soltu.DM.06G009710.1
OG0000713	Soltu.Atl_v3.07_1G010600.1, Soltu.Atl_v3.07_1G010960.1, Soltu.Atl_v3.07_4G014650.1, Soltu.Atl_v3.S051000.2	Soltu.DM.07G017230.1, Soltu.DM.07G017240.3, Soltu.DM.07G017250.1, Soltu.DM.07G017270.1, Soltu.DM.07G017300.1, Soltu.DM.07G017540.1, Soltu.DM.07G017580.1
OG0000714	Soltu.Atl_v3.03_0G007570.1, Soltu.Atl_v3.03_0G007580.1, Soltu.Atl_v3.03_0G007880.1, Soltu.Atl_v3.03_0G007890.1, Soltu.Atl_v3.03_0G007990.1, Soltu.Atl_v3.03_1G031570.1, Soltu.Atl_v3.06_2G019030.1, Soltu.Atl_v3.12_1G003670.1	Soltu.DM.03G036320.1, Soltu.DM.06G022710.1, Soltu.DM.12G009610.1
OG0000715	Soltu.Atl_v3.03_4G005050.1, Soltu.Atl_v3.09_1G000170.1, Soltu.Atl_v3.09_2G003210.1, Soltu.Atl_v3.09_2G003330.1, Soltu.Atl_v3.09_2G006420.1, Soltu.Atl_v3.09_3G001460.1, Soltu.Atl_v3.09_3G001550.1, Soltu.Atl_v3.09_3G005280.1, Soltu.Atl_v3.09_4G001860.1, Soltu.Atl_v3.09_4G001990.1, Soltu.Atl_v3.S060720.1
OG0000716	Soltu.Atl_v3.06_1G006530.1, Soltu.Atl_v3.06_1G006570.1, Soltu.Atl_v3.06_1G006580.1, Soltu.Atl_v3.06_2G014120.1, Soltu.Atl_v3.06_2G014180.1, Soltu.Atl_v3.06_2G014190.1, Soltu.Atl_v3.06_4G010500.1, Soltu.Atl_v3.06_4G010640.1, Soltu.Atl_v3.06_4G010680.1, Soltu.Atl_v3.06_4G010690.1, Soltu.Atl_v3.S117930.1
OG0000717	Soltu.Atl_v3.02_2G025810.1, Soltu.Atl_v3.02_3G026970.1, Soltu.Atl_v3.02_4G019330.1, Soltu.Atl_v3.03_0G005960.1, Soltu.Atl_v3.03_1G029310.1, Soltu.Atl_v3.S098040.1, Soltu.Atl_v3.S098090.1, Soltu.Atl_v3.S098140.1	Soltu.DM.03G004510.1, Soltu.DM.03G004580.1, Soltu.DM.03G033780.1
OG0000718	Soltu.Atl_v3.12_0G005040.1, Soltu.Atl_v3.12_0G005110.1, Soltu.Atl_v3.12_0G005130.1, Soltu.Atl_v3.12_2G013450.1, Soltu.Atl_v3.12_2G013460.1, Soltu.Atl_v3.12_3G010380.1, Soltu.Atl_v3.12_3G010390.1, Soltu.Atl_v3.12_3G010400.1, Soltu.Atl_v3.S127650.1	Soltu.DM.12G012290.1, Soltu.DM.12G012300.1
OG0000719	Soltu.Atl_v3.03_1G013270.1, Soltu.Atl_v3.03_1G013320.1, Soltu.Atl_v3.03_1G013350.1, Soltu.Atl_v3.03_1G013400.1, Soltu.Atl_v3.03_2G011660.1, Soltu.Atl_v3.03_3G017870.1, Soltu.Atl_v3.03_3G017920.1, Soltu.Atl_v3.03_3G017980.1, Soltu.Atl_v3.03_4G008970.1, Soltu.Atl_v3.S028720.1, Soltu.Atl_v3.S110550.1
OG0000720	Soltu.Atl_v3.02_1G030740.1, Soltu.Atl_v3.02_1G030750.1, Soltu.Atl_v3.02_1G030910.1, Soltu.Atl_v3.02_2G033950.1, Soltu.Atl_v3.02_2G034000.1, Soltu.Atl_v3.02_2G034010.1, Soltu.Atl_v3.02_3G033180.1, Soltu.Atl_v3.02_3G033190.1, Soltu.Atl_v3.02_4G025360.1, Soltu.Atl_v3.02_4G025370.1	Soltu.DM.02G033600.1
OG0000721	Soltu.Atl_v3.05_1G024000.2, Soltu.Atl_v3.07_3G001150.4, Soltu.Atl_v3.11_2G003890.1, Soltu.Atl_v3.12_1G011850.2, Soltu.Atl_v3.12_2G026480.2, Soltu.Atl_v3.12_3G025470.3, Soltu.Atl_v3.12_4G014400.1	Soltu.DM.05G025780.1, Soltu.DM.07G001240.1, Soltu.DM.11G006980.1, Soltu.DM.12G027900.2
OG0000722	Soltu.Atl_v3.03_0G004190.1, Soltu.Atl_v3.03_0G004210.1, Soltu.Atl_v3.03_0G004240.1, Soltu.Atl_v3.03_1G016060.1, Soltu.Atl_v3.03_1G016090.1, Soltu.Atl_v3.03_1G016110.1, Soltu.Atl_v3.03_3G025330.1, Soltu.Atl_v3.03_3G025360.1, Soltu.Atl_v3.03_3G025370.1, Soltu.Atl_v3.03_3G025380.1, Soltu.Atl_v3.S066440.1
OG0000723	Soltu.Atl_v3.10_2G002640.2, Soltu.Atl_v3.10_3G000570.1, Soltu.Atl_v3.10_3G000580.1, Soltu.Atl_v3.10_3G000600.1, Soltu.Atl_v3.10_4G000570.1, Soltu.Atl_v3.10_4G000580.1, Soltu.Atl_v3.10_4G000600.1, Soltu.Atl_v3.S052240.1	Soltu.DM.10G002750.1, Soltu.DM.10G002760.1, Soltu.DM.10G002780.1
OG0000724	Soltu.Atl_v3.06_4G012300.1, Soltu.Atl_v3.12_0G003690.1, Soltu.Atl_v3.12_0G003710.1, Soltu.Atl_v3.12_0G003720.1, Soltu.Atl_v3.12_0G003730.1, Soltu.Atl_v3.12_2G007670.1, Soltu.Atl_v3.12_2G007680.1, Soltu.Atl_v3.12_4G003140.1, Soltu.Atl_v3.12_4G003150.1, Soltu.Atl_v3.12_4G003170.1, Soltu.Atl_v3.12_4G003180.1
OG0000725	Soltu.Atl_v3.06_2G025490.1, Soltu.Atl_v3.06_2G025500.1, Soltu.Atl_v3.06_2G025510.1, Soltu.Atl_v3.06_2G025520.1, Soltu.Atl_v3.06_3G019210.1, Soltu.Atl_v3.06_3G019440.1, Soltu.Atl_v3.06_4G019000.1, Soltu.Atl_v3.06_4G019010.1, Soltu.Atl_v3.06_4G019020.1	Soltu.DM.06G028970.1, Soltu.DM.06G028980.1
OG0000726	Soltu.Atl_v3.01_1G018730.1, Soltu.Atl_v3.01_2G003300.1, Soltu.Atl_v3.03_3G012750.1, Soltu.Atl_v3.04_3G004860.1, Soltu.Atl_v3.07_0G013620.1, Soltu.Atl_v3.08_0G006520.1, Soltu.Atl_v3.08_0G006980.1, Soltu.Atl_v3.08_4G006840.1, Soltu.Atl_v3.11_3G011070.1, Soltu.Atl_v3.S097460.1, Soltu.Atl_v3.S097500.1
OG0000727	Soltu.Atl_v3.01_3G011540.1, Soltu.Atl_v3.03_3G009170.1, Soltu.Atl_v3.03_3G009210.1, Soltu.Atl_v3.03_3G009240.1, Soltu.Atl_v3.03_3G015300.1, Soltu.Atl_v3.04_2G014790.1, Soltu.Atl_v3.05_4G012500.1, Soltu.Atl_v3.11_3G020290.1, Soltu.Atl_v3.12_3G012570.1, Soltu.Atl_v3.12_3G012800.1, Soltu.Atl_v3.12_3G015440.1
OG0000728	Soltu.Atl_v3.01_3G025470.1, Soltu.Atl_v3.01_3G025480.1, Soltu.Atl_v3.01_3G025490.1, Soltu.Atl_v3.01_4G028170.1, Soltu.Atl_v3.01_4G028180.1, Soltu.Atl_v3.01_4G028190.1, Soltu.Atl_v3.S126520.1, Soltu.Atl_v3.S126530.1	Soltu.DM.01G040800.1, Soltu.DM.01G040810.1, Soltu.DM.01G040820.1
OG0000729	Soltu.Atl_v3.03_1G015520.2, Soltu.Atl_v3.06_0G009530.1, Soltu.Atl_v3.06_4G007740.1, Soltu.Atl_v3.S111630.1, Soltu.Atl_v3.S111770.1, Soltu.Atl_v3.S114690.1, Soltu.Atl_v3.S114710.1	Soltu.DM.01G033540.1, Soltu.DM.03G017900.2, Soltu.DM.06G013200.1, Soltu.DM.10G015320.1
OG0000730	Soltu.Atl_v3.04_0G000170.1, Soltu.Atl_v3.04_0G000560.1, Soltu.Atl_v3.04_2G005870.1, Soltu.Atl_v3.04_2G005980.1, Soltu.Atl_v3.04_2G006040.1, Soltu.Atl_v3.07_4G003960.1, Soltu.Atl_v3.S094430.1, Soltu.Atl_v3.S094490.1, Soltu.Atl_v3.S115190.1, Soltu.Atl_v3.S115220.1, Soltu.Atl_v3.S121800.1
OG0000731	Soltu.Atl_v3.03_2G007800.1, Soltu.Atl_v3.07_0G010380.1, Soltu.Atl_v3.08_1G011530.1, Soltu.Atl_v3.08_4G007930.1, Soltu.Atl_v3.08_4G015180.1, Soltu.Atl_v3.08_4G015480.1, Soltu.Atl_v3.09_4G007620.1, Soltu.Atl_v3.11_3G010100.1, Soltu.Atl_v3.S024900.1, Soltu.Atl_v3.S025730.1, Soltu.Atl_v3.S030000.1
OG0000732	Soltu.Atl_v3.01_1G016090.1, Soltu.Atl_v3.01_1G016100.1, Soltu.Atl_v3.01_1G016110.1, Soltu.Atl_v3.01_3G016120.1, Soltu.Atl_v3.01_3G016130.1, Soltu.Atl_v3.01_3G016140.1, Soltu.Atl_v3.01_3G016150.1, Soltu.Atl_v3.01_3G016180.1, Soltu.Atl_v3.01_4G018270.1, Soltu.Atl_v3.01_4G018280.1	Soltu.DM.01G024620.1
OG0000733	Soltu.Atl_v3.02_1G031450.1, Soltu.Atl_v3.02_2G034760.1, Soltu.Atl_v3.02_2G034770.1, Soltu.Atl_v3.02_3G033850.1, Soltu.Atl_v3.02_4G026040.1, Soltu.Atl_v3.03_1G021140.1, Soltu.Atl_v3.03_2G017920.1, Soltu.Atl_v3.03_3G025870.1, Soltu.Atl_v3.03_4G016540.1, Soltu.Atl_v3.06_1G012290.1, Soltu.Atl_v3.06_4G016790.1
OG0000734	Soltu.Atl_v3.01_0G005780.1, Soltu.Atl_v3.01_0G005970.1, Soltu.Atl_v3.02_1G018380.1, Soltu.Atl_v3.04_1G021080.1, Soltu.Atl_v3.05_3G011200.1, Soltu.Atl_v3.08_2G002990.1, Soltu.Atl_v3.08_2G003000.1, Soltu.Atl_v3.08_4G002940.1, Soltu.Atl_v3.08_4G004300.1, Soltu.Atl_v3.10_1G008070.1, Soltu.Atl_v3.12_3G015380.1
OG0000735	Soltu.Atl_v3.08_0G005560.1, Soltu.Atl_v3.08_0G005600.1, Soltu.Atl_v3.08_0G005920.1, Soltu.Atl_v3.08_0G005940.1, Soltu.Atl_v3.08_0G007460.1, Soltu.Atl_v3.S034810.1, Soltu.Atl_v3.S034830.1, Soltu.Atl_v3.S038850.1, Soltu.Atl_v3.S069170.1, Soltu.Atl_v3.S069210.1, Soltu.Atl_v3.S113380.1
OG0000736	Soltu.Atl_v3.01_1G017130.1, Soltu.Atl_v3.01_4G019460.1, Soltu.Atl_v3.02_2G016080.1, Soltu.Atl_v3.03_1G009080.1, Soltu.Atl_v3.03_4G008470.1, Soltu.Atl_v3.05_4G014700.1, Soltu.Atl_v3.06_2G005660.1, Soltu.Atl_v3.07_4G007650.1, Soltu.Atl_v3.08_2G003010.1, Soltu.Atl_v3.11_3G007430.2, Soltu.Atl_v3.S008000.1
OG0000737	Soltu.Atl_v3.07_0G009890.1, Soltu.Atl_v3.07_0G009970.1, Soltu.Atl_v3.07_0G010170.1, Soltu.Atl_v3.07_0G010200.1, Soltu.Atl_v3.07_0G010540.1, Soltu.Atl_v3.07_0G010730.1, Soltu.Atl_v3.07_0G010760.1, Soltu.Atl_v3.07_3G017410.1, Soltu.Atl_v3.S148530.1, Soltu.Atl_v3.S148550.1	Soltu.DM.07G021310.1
OG0000738	Soltu.Atl_v3.12_1G002670.1, Soltu.Atl_v3.12_1G002700.2, Soltu.Atl_v3.12_2G009440.1, Soltu.Atl_v3.12_2G009460.1, Soltu.Atl_v3.12_2G009470.1, Soltu.Atl_v3.12_3G007380.1, Soltu.Atl_v3.12_4G004990.1, Soltu.Atl_v3.12_4G005090.1, Soltu.Atl_v3.12_4G005100.1, Soltu.Atl_v3.12_4G005130.1, Soltu.Atl_v3.12_4G005140.1
OG0000739	Soltu.Atl_v3.04_1G008290.3, Soltu.Atl_v3.04_2G005420.1, Soltu.Atl_v3.04_2G005570.1, Soltu.Atl_v3.04_2G005580.1, Soltu.Atl_v3.04_3G007750.3, Soltu.Atl_v3.04_4G006770.3, Soltu.Atl_v3.11_3G000240.1	Soltu.DM.04G009040.1, Soltu.DM.04G009080.1, Soltu.DM.04G009090.1, Soltu.DM.11G000960.1
OG0000740	Soltu.Atl_v3.02_3G008610.1, Soltu.Atl_v3.05_4G022530.2, Soltu.Atl_v3.08_2G005980.1, Soltu.Atl_v3.09_4G024320.1, Soltu.Atl_v3.10_2G009000.1, Soltu.Atl_v3.11_1G001310.1, Soltu.Atl_v3.11_4G006400.1, Soltu.Atl_v3.12_2G026040.2, Soltu.Atl_v3.12_3G025030.2, Soltu.Atl_v3.S008130.1, Soltu.Atl_v3.S025850.1
OG0000741	Soltu.Atl_v3.01_1G005940.1, Soltu.Atl_v3.S024410.1, Soltu.Atl_v3.S033840.1, Soltu.Atl_v3.S033870.1, Soltu.Atl_v3.S045460.1, Soltu.Atl_v3.S075210.1, Soltu.Atl_v3.S085250.1, Soltu.Atl_v3.S103700.1, Soltu.Atl_v3.S103720.1, Soltu.Atl_v3.S159170.1, Soltu.Atl_v3.S159180.1
OG0000742	Soltu.Atl_v3.02_4G000030.1, Soltu.Atl_v3.02_4G000060.1, Soltu.Atl_v3.02_4G000120.1, Soltu.Atl_v3.03_3G009890.1, Soltu.Atl_v3.06_0G002570.1, Soltu.Atl_v3.S086290.1	Soltu.DM.06G004560.1, Soltu.DM.06G005260.1, Soltu.DM.06G005270.1, Soltu.DM.06G005280.1, Soltu.DM.06G005300.1
OG0000743	Soltu.Atl_v3.02_1G031140.2, Soltu.Atl_v3.02_2G034400.2, Soltu.Atl_v3.02_3G033570.3, Soltu.Atl_v3.02_4G025760.3, Soltu.Atl_v3.06_2G019920.1, Soltu.Atl_v3.12_2G011510.1, Soltu.Atl_v3.12_3G009460.1	Soltu.DM.02G033980.1, Soltu.DM.04G020570.1, Soltu.DM.06G023620.1, Soltu.DM.12G010840.1
OG0000744	Soltu.Atl_v3.02_0G002760.1, Soltu.Atl_v3.02_1G006640.1, Soltu.Atl_v3.02_2G007870.1, Soltu.Atl_v3.02_2G027450.1, Soltu.Atl_v3.02_3G007600.2, Soltu.Atl_v3.02_3G028600.1, Soltu.Atl_v3.02_4G007740.1, Soltu.Atl_v3.02_4G019970.1	Soltu.DM.02G007580.1, Soltu.DM.02G027720.1, Soltu.DM.03G005430.1
OG0000745	Soltu.Atl_v3.10_1G010520.1, Soltu.Atl_v3.10_1G010540.1, Soltu.Atl_v3.10_2G014510.1, Soltu.Atl_v3.10_2G014530.1, Soltu.Atl_v3.10_3G011570.1, Soltu.Atl_v3.S059540.1, Soltu.Atl_v3.S059560.1, Soltu.Atl_v3.S059640.1, Soltu.Atl_v3.S059660.1	Soltu.DM.10G028420.2, Soltu.DM.10G028430.1
OG0000746	Soltu.Atl_v3.01_0G006730.1, Soltu.Atl_v3.03_0G002520.1, Soltu.Atl_v3.03_1G020680.1, Soltu.Atl_v3.06_3G004800.1, Soltu.Atl_v3.07_0G004690.1, Soltu.Atl_v3.07_0G004700.1, Soltu.Atl_v3.08_4G007180.1, Soltu.Atl_v3.11_0G009970.1, Soltu.Atl_v3.S013690.1, Soltu.Atl_v3.S037010.1	Soltu.DM.01G011240.1
OG0000747	Soltu.Atl_v3.09_1G003370.1, Soltu.Atl_v3.09_1G003680.1, Soltu.Atl_v3.09_1G007790.1, Soltu.Atl_v3.09_1G007800.1, Soltu.Atl_v3.09_3G007530.1, Soltu.Atl_v3.09_4G006900.1, Soltu.Atl_v3.09_4G015000.1, Soltu.Atl_v3.09_4G015010.1, Soltu.Atl_v3.S061780.1	Soltu.DM.09G009630.1, Soltu.DM.09G020310.1
OG0000748	Soltu.Atl_v3.02_1G019820.2, Soltu.Atl_v3.02_1G019850.1, Soltu.Atl_v3.02_1G020630.1, Soltu.Atl_v3.02_2G022120.2, Soltu.Atl_v3.02_2G022380.3, Soltu.Atl_v3.02_2G022520.1, Soltu.Atl_v3.02_2G028320.1, Soltu.Atl_v3.02_3G023790.2, Soltu.Atl_v3.S107430.2	Soltu.DM.02G022580.1, Soltu.DM.02G028600.1
OG0000749	Soltu.Atl_v3.06_0G009110.1, Soltu.Atl_v3.06_0G009120.1, Soltu.Atl_v3.06_0G010630.1, Soltu.Atl_v3.06_0G010640.1, Soltu.Atl_v3.06_0G011180.1, Soltu.Atl_v3.06_0G011190.1, Soltu.Atl_v3.06_2G011810.1, Soltu.Atl_v3.11_1G003590.1, Soltu.Atl_v3.11_3G003250.1, Soltu.Atl_v3.11_4G004490.1, Soltu.Atl_v3.S086690.1
OG0000750	Soltu.Atl_v3.11_1G014760.1, Soltu.Atl_v3.11_1G014770.1, Soltu.Atl_v3.11_2G010910.1, Soltu.Atl_v3.11_2G010920.1, Soltu.Atl_v3.11_3G017010.1, Soltu.Atl_v3.11_3G017020.1, Soltu.Atl_v3.11_4G016680.1, Soltu.Atl_v3.11_4G016690.1	Soltu.DM.05G021850.1, Soltu.DM.11G021720.1, Soltu.DM.11G021730.1
OG0000751	Soltu.Atl_v3.02_0G001850.1, Soltu.Atl_v3.02_1G015800.1, Soltu.Atl_v3.04_1G016840.1, Soltu.Atl_v3.04_2G006310.1, Soltu.Atl_v3.04_3G003550.1, Soltu.Atl_v3.04_3G003560.1, Soltu.Atl_v3.04_3G008340.1, Soltu.Atl_v3.05_1G008750.1, Soltu.Atl_v3.05_1G008760.1, Soltu.Atl_v3.05_3G008480.1, Soltu.Atl_v3.05_3G021210.1
OG0000752	Soltu.Atl_v3.01_1G010220.1, Soltu.Atl_v3.01_1G011430.1, Soltu.Atl_v3.02_3G006830.1, Soltu.Atl_v3.02_3G008760.1, Soltu.Atl_v3.08_2G008280.1, Soltu.Atl_v3.11_3G005420.1, Soltu.Atl_v3.12_2G013220.1, Soltu.Atl_v3.12_2G024240.1, Soltu.Atl_v3.12_4G007340.1, Soltu.Atl_v3.12_4G007390.1, Soltu.Atl_v3.S014580.1
OG0000753	Soltu.Atl_v3.02_2G014230.1, Soltu.Atl_v3.02_3G014480.2, Soltu.Atl_v3.02_4G013020.2, Soltu.Atl_v3.02_4G013030.1, Soltu.Atl_v3.S052590.2, Soltu.Atl_v3.S052600.1, Soltu.Atl_v3.S071870.2, Soltu.Atl_v3.S071880.1	Soltu.DM.02G014100.1, Soltu.DM.02G014110.1, Soltu.DM.02G014120.1
OG0000754	Soltu.Atl_v3.02_1G023770.1, Soltu.Atl_v3.02_2G025500.1, Soltu.Atl_v3.02_3G007170.1, Soltu.Atl_v3.02_3G026670.1, Soltu.Atl_v3.02_4G007130.1, Soltu.Atl_v3.02_4G019020.1, Soltu.Atl_v3.05_2G002840.1, Soltu.Atl_v3.05_3G003220.1	Soltu.DM.02G007010.1, Soltu.DM.02G025730.1, Soltu.DM.05G003200.1
OG0000755	Soltu.Atl_v3.02_1G000360.1, Soltu.Atl_v3.02_3G001520.1, Soltu.Atl_v3.02_4G001590.1, Soltu.Atl_v3.02_4G012260.1, Soltu.Atl_v3.03_3G033050.1, Soltu.Atl_v3.04_1G016530.1, Soltu.Atl_v3.04_4G010320.1, Soltu.Atl_v3.08_1G007050.1, Soltu.Atl_v3.08_4G011380.1, Soltu.Atl_v3.12_3G021560.1	Soltu.DM.04G029420.1
OG0000756	Soltu.Atl_v3.05_2G020480.1, Soltu.Atl_v3.05_2G020730.1, Soltu.Atl_v3.05_2G020740.1, Soltu.Atl_v3.05_2G020750.1, Soltu.Atl_v3.05_3G021670.1, Soltu.Atl_v3.05_3G021680.1, Soltu.Atl_v3.05_4G020750.1, Soltu.Atl_v3.05_4G020760.1	Soltu.DM.05G022670.1, Soltu.DM.05G022690.1, Soltu.DM.05G022700.1
OG0000757	Soltu.Atl_v3.01_2G016400.1, Soltu.Atl_v3.01_4G016490.1, Soltu.Atl_v3.02_3G000960.1, Soltu.Atl_v3.04_1G016700.1, Soltu.Atl_v3.07_0G012600.1, Soltu.Atl_v3.07_0G012840.1, Soltu.Atl_v3.08_1G016410.1, Soltu.Atl_v3.08_2G018510.1, Soltu.Atl_v3.09_1G005650.1, Soltu.Atl_v3.11_1G009270.1, Soltu.Atl_v3.11_2G005700.1
OG0000758	Soltu.Atl_v3.01_2G013230.1, Soltu.Atl_v3.01_2G013350.1, Soltu.Atl_v3.03_3G012690.1, Soltu.Atl_v3.08_2G005550.1, Soltu.Atl_v3.08_4G005020.1, Soltu.Atl_v3.09_3G009870.1, Soltu.Atl_v3.09_4G009000.1, Soltu.Atl_v3.09_4G009010.1, Soltu.Atl_v3.12_3G012090.1, Soltu.Atl_v3.S147680.1	Soltu.DM.08G009640.1
OG0000759	Soltu.Atl_v3.10_0G011840.1, Soltu.Atl_v3.10_1G007670.1, Soltu.Atl_v3.10_1G007820.1, Soltu.Atl_v3.10_1G007890.1, Soltu.Atl_v3.10_2G009750.1, Soltu.Atl_v3.10_2G009800.1, Soltu.Atl_v3.S117090.1, Soltu.Atl_v3.S117110.1, Soltu.Atl_v3.S117130.1	Soltu.DM.10G021650.1, Soltu.DM.10G022230.1
OG0000760	Soltu.Atl_v3.01_1G031820.15, Soltu.Atl_v3.01_1G031850.13, Soltu.Atl_v3.01_1G031880.1, Soltu.Atl_v3.01_2G037410.15, Soltu.Atl_v3.01_2G037440.1, Soltu.Atl_v3.01_2G037470.1, Soltu.Atl_v3.01_3G033490.1, Soltu.Atl_v3.01_3G033530.8, Soltu.Atl_v3.01_3G033560.1, Soltu.Atl_v3.S134350.2	Soltu.DM.01G048460.1
OG0000761	Soltu.Atl_v3.01_0G006520.1, Soltu.Atl_v3.01_0G006530.1, Soltu.Atl_v3.01_3G010530.1, Soltu.Atl_v3.01_4G008460.1, Soltu.Atl_v3.02_2G000500.1, Soltu.Atl_v3.05_4G015830.1, Soltu.Atl_v3.06_2G005460.1, Soltu.Atl_v3.08_2G003700.1, Soltu.Atl_v3.08_4G007200.1, Soltu.Atl_v3.09_3G010520.1	Soltu.DM.03G006970.1
OG0000762	Soltu.Atl_v3.06_1G008750.1, Soltu.Atl_v3.06_1G008760.1, Soltu.Atl_v3.06_2G017970.1, Soltu.Atl_v3.06_3G011880.1, Soltu.Atl_v3.06_3G011890.1, Soltu.Atl_v3.06_3G011920.1, Soltu.Atl_v3.06_3G011930.1, Soltu.Atl_v3.06_3G011940.1, Soltu.Atl_v3.06_4G013200.1	Soltu.DM.06G021460.1, Soltu.DM.06G021480.1
OG0000763	Soltu.Atl_v3.12_0G000250.1, Soltu.Atl_v3.12_0G000300.1, Soltu.Atl_v3.12_0G001970.2, Soltu.Atl_v3.12_2G003920.1, Soltu.Atl_v3.12_2G004020.1, Soltu.Atl_v3.12_3G003090.1, Soltu.Atl_v3.12_3G004850.1	Soltu.DM.12G003190.1, Soltu.DM.12G003250.1, Soltu.DM.12G003270.1, Soltu.DM.12G003290.1
OG0000764	Soltu.Atl_v3.02_2G000550.1, Soltu.Atl_v3.02_3G000750.4, Soltu.Atl_v3.02_4G000470.2, Soltu.Atl_v3.03_1G001580.2, Soltu.Atl_v3.03_2G001580.2, Soltu.Atl_v3.04_0G003170.1, Soltu.Atl_v3.11_0G005930.1, Soltu.Atl_v3.11_1G011450.1, Soltu.Atl_v3.11_4G010290.1, Soltu.Atl_v3.12_0G004140.1	Soltu.DM.02G000440.1
OG0000765	Soltu.Atl_v3.05_1G018720.1, Soltu.Atl_v3.10_0G002300.1, Soltu.Atl_v3.10_1G004140.1, Soltu.Atl_v3.10_3G003140.1, Soltu.Atl_v3.10_4G003110.1, Soltu.Atl_v3.S101230.1, Soltu.Atl_v3.S108200.1, Soltu.Atl_v3.S147320.1	Soltu.DM.05G019700.1, Soltu.DM.10G005810.1, Soltu.DM.10G005820.1
OG0000766	Soltu.Atl_v3.09_0G016030.1, Soltu.Atl_v3.09_0G016090.1, Soltu.Atl_v3.09_1G014780.1, Soltu.Atl_v3.09_4G022690.1, Soltu.Atl_v3.09_4G022700.1, Soltu.Atl_v3.09_4G022740.1, Soltu.Atl_v3.09_4G022750.1, Soltu.Atl_v3.S063590.1, Soltu.Atl_v3.S063600.1, Soltu.Atl_v3.S092030.1, Soltu.Atl_v3.S092040.2
OG0000767	Soltu.Atl_v3.12_0G007470.1, Soltu.Atl_v3.12_0G007490.1, Soltu.Atl_v3.12_0G007510.1, Soltu.Atl_v3.12_0G007530.1, Soltu.Atl_v3.12_0G007550.1, Soltu.Atl_v3.12_0G007560.2, Soltu.Atl_v3.12_1G011330.1, Soltu.Atl_v3.12_4G013900.1, Soltu.Atl_v3.S087930.2, Soltu.Atl_v3.S087940.1, Soltu.Atl_v3.S147760.1
OG0000768	Soltu.Atl_v3.01_3G009310.2, Soltu.Atl_v3.01_3G010980.1, Soltu.Atl_v3.04_0G002430.1, Soltu.Atl_v3.05_1G014180.1, Soltu.Atl_v3.05_1G016070.1, Soltu.Atl_v3.05_1G016080.1, Soltu.Atl_v3.05_3G012860.1, Soltu.Atl_v3.S097760.1, Soltu.Atl_v3.S097780.1, Soltu.Atl_v3.S119070.1, Soltu.Atl_v3.S146130.1
OG0000769	Soltu.Atl_v3.01_1G015590.1, Soltu.Atl_v3.01_1G015610.1, Soltu.Atl_v3.01_2G018450.2, Soltu.Atl_v3.01_2G018510.2, Soltu.Atl_v3.01_3G014490.1, Soltu.Atl_v3.01_4G015820.1, Soltu.Atl_v3.09_0G013960.1, Soltu.Atl_v3.09_2G014860.1, Soltu.Atl_v3.09_3G018420.1, Soltu.Atl_v3.S109140.1, Soltu.Atl_v3.S109160.1
OG0000770	Soltu.Atl_v3.10_0G002500.1, Soltu.Atl_v3.10_0G002510.1, Soltu.Atl_v3.10_1G004970.1, Soltu.Atl_v3.10_1G004980.1, Soltu.Atl_v3.10_2G005550.1, Soltu.Atl_v3.10_2G005560.1, Soltu.Atl_v3.10_4G003730.1, Soltu.Atl_v3.10_4G003740.1, Soltu.Atl_v3.S124450.1	Soltu.DM.10G007160.1, Soltu.DM.10G007170.1
OG0000771	Soltu.Atl_v3.01_2G007630.1, Soltu.Atl_v3.03_1G022260.1, Soltu.Atl_v3.03_1G022280.1, Soltu.Atl_v3.03_2G019860.1, Soltu.Atl_v3.03_2G019870.1, Soltu.Atl_v3.03_3G027890.1, Soltu.Atl_v3.03_3G027920.1, Soltu.Atl_v3.03_4G018530.1, Soltu.Atl_v3.03_4G018540.1, Soltu.Atl_v3.11_4G010640.1, Soltu.Atl_v3.11_4G010800.1
OG0000772	Soltu.Atl_v3.03_1G019620.1, Soltu.Atl_v3.03_2G016760.1, Soltu.Atl_v3.03_3G021780.1, Soltu.Atl_v3.03_4G012660.1, Soltu.Atl_v3.05_1G019230.1, Soltu.Atl_v3.05_2G018150.1, Soltu.Atl_v3.05_3G019160.1, Soltu.Atl_v3.06_0G007920.6, Soltu.Atl_v3.06_2G010700.3, Soltu.Atl_v3.06_4G008490.1	Soltu.DM.03G022150.1
OG0000773	Soltu.Atl_v3.11_1G011130.1, Soltu.Atl_v3.11_2G006530.1, Soltu.Atl_v3.11_3G010060.1, Soltu.Atl_v3.11_3G011160.1, Soltu.Atl_v3.11_3G011170.1, Soltu.Atl_v3.11_4G012860.1, Soltu.Atl_v3.11_4G012870.1, Soltu.Atl_v3.S033900.1, Soltu.Atl_v3.S042960.1, Soltu.Atl_v3.S111150.1	Soltu.DM.11G016560.1
OG0000774	Soltu.Atl_v3.03_0G002270.1, Soltu.Atl_v3.03_1G007380.1, Soltu.Atl_v3.03_1G008470.1, Soltu.Atl_v3.03_1G011780.1, Soltu.Atl_v3.03_1G012610.1, Soltu.Atl_v3.03_2G007210.1, Soltu.Atl_v3.03_3G011650.1, Soltu.Atl_v3.03_3G016470.1, Soltu.Atl_v3.03_4G004390.1	Soltu.DM.03G010020.1, Soltu.DM.03G014390.1
OG0000775	Soltu.Atl_v3.02_1G003060.1, Soltu.Atl_v3.02_1G003080.1, Soltu.Atl_v3.02_1G003090.1, Soltu.Atl_v3.02_2G004080.1, Soltu.Atl_v3.02_3G004120.1, Soltu.Atl_v3.02_4G004140.1, Soltu.Atl_v3.02_4G004160.1	Soltu.DM.02G003910.1, Soltu.DM.02G003920.1, Soltu.DM.02G003940.1, Soltu.DM.02G003950.1
OG0000776	Soltu.Atl_v3.06_0G000070.3, Soltu.Atl_v3.06_1G002190.1, Soltu.Atl_v3.06_1G017360.1, Soltu.Atl_v3.06_2G002360.2, Soltu.Atl_v3.06_3G002540.1, Soltu.Atl_v3.06_4G023920.1, Soltu.Atl_v3.09_4G013430.1, Soltu.Atl_v3.S154000.1	Soltu.DM.06G002230.1, Soltu.DM.06G033760.1, Soltu.DM.09G017930.1
OG0000777	Soltu.Atl_v3.03_1G023940.1, Soltu.Atl_v3.03_2G021410.1, Soltu.Atl_v3.03_3G029340.1, Soltu.Atl_v3.03_4G020090.1, Soltu.Atl_v3.04_1G000070.1, Soltu.Atl_v3.04_2G000080.1, Soltu.Atl_v3.04_3G000080.1, Soltu.Atl_v3.04_4G000080.1, Soltu.Atl_v3.05_1G006260.1, Soltu.Atl_v3.05_3G006080.1, Soltu.Atl_v3.05_4G006310.1
OG0000778	Soltu.Atl_v3.02_1G018840.1, Soltu.Atl_v3.02_3G006750.1, Soltu.Atl_v3.02_3G006760.1, Soltu.Atl_v3.02_3G006820.1, Soltu.Atl_v3.02_4G006810.1, Soltu.Atl_v3.02_4G017340.1	Soltu.DM.02G006670.1, Soltu.DM.02G006680.1, Soltu.DM.02G006690.1, Soltu.DM.02G006700.1, Soltu.DM.02G021530.1
OG0000779	Soltu.Atl_v3.01_2G007700.1, Soltu.Atl_v3.01_2G010500.1, Soltu.Atl_v3.02_4G010760.1, Soltu.Atl_v3.04_2G014590.1, Soltu.Atl_v3.09_3G001990.1, Soltu.Atl_v3.10_2G006290.1, Soltu.Atl_v3.10_3G004060.1, Soltu.Atl_v3.12_3G015820.1, Soltu.Atl_v3.S011600.1, Soltu.Atl_v3.S027470.1	Soltu.DM.04G009800.1
OG0000780	Soltu.Atl_v3.06_2G016630.1, Soltu.Atl_v3.06_2G016640.1, Soltu.Atl_v3.06_2G016800.1, Soltu.Atl_v3.06_2G016810.1, Soltu.Atl_v3.06_3G011080.1, Soltu.Atl_v3.06_4G012130.1, Soltu.Atl_v3.06_4G012160.1, Soltu.Atl_v3.06_4G012170.1, Soltu.Atl_v3.06_4G012230.3, Soltu.Atl_v3.06_4G012390.1	Soltu.DM.06G020440.1
OG0000781	Soltu.Atl_v3.01_1G007150.1, Soltu.Atl_v3.01_2G007250.2, Soltu.Atl_v3.S030620.1, Soltu.Atl_v3.S054440.1, Soltu.Atl_v3.S057940.2, Soltu.Atl_v3.S152570.1	Soltu.DM.01G009500.1, Soltu.DM.01G009640.1, Soltu.DM.01G011020.1, Soltu.DM.10G006420.1, Soltu.DM.10G006650.1
OG0000782	Soltu.Atl_v3.S079280.1, Soltu.Atl_v3.S079310.1, Soltu.Atl_v3.S079340.1, Soltu.Atl_v3.S098510.1, Soltu.Atl_v3.S098530.1, Soltu.Atl_v3.S098550.1, Soltu.Atl_v3.S133330.1, Soltu.Atl_v3.S143370.1, Soltu.Atl_v3.S143390.1, Soltu.Atl_v3.S143410.1	Soltu.DM.10G011880.1
OG0000783	Soltu.Atl_v3.05_1G021960.2, Soltu.Atl_v3.05_2G021490.1, Soltu.Atl_v3.05_3G022140.2, Soltu.Atl_v3.05_4G021200.2, Soltu.Atl_v3.09_1G012630.1, Soltu.Atl_v3.09_3G022330.1, Soltu.Atl_v3.09_3G022940.1, Soltu.Atl_v3.09_4G021450.1, Soltu.Atl_v3.12_0G000220.1, Soltu.Atl_v3.12_3G003070.1	Soltu.DM.12G003170.1
OG0000784	Soltu.Atl_v3.08_0G010800.1, Soltu.Atl_v3.08_1G015560.1, Soltu.Atl_v3.08_1G015580.1, Soltu.Atl_v3.08_2G017610.1, Soltu.Atl_v3.08_2G017620.1, Soltu.Atl_v3.08_2G017640.1, Soltu.Atl_v3.08_3G015080.1, Soltu.Atl_v3.08_3G015090.1, Soltu.Atl_v3.08_3G015100.1, Soltu.Atl_v3.08_3G015140.1, Soltu.Atl_v3.S079210.1
OG0000785	Soltu.Atl_v3.06_4G017880.2, Soltu.Atl_v3.12_2G008870.1, Soltu.Atl_v3.12_4G004480.1, Soltu.Atl_v3.S073520.1, Soltu.Atl_v3.S073580.1, Soltu.Atl_v3.S095820.1, Soltu.Atl_v3.S095870.1	Soltu.DM.01G033710.1, Soltu.DM.08G004420.1, Soltu.DM.08G027920.1, Soltu.DM.12G008140.1
OG0000786	Soltu.Atl_v3.03_1G000530.1, Soltu.Atl_v3.03_1G000540.1, Soltu.Atl_v3.03_1G000550.1, Soltu.Atl_v3.03_2G000540.1, Soltu.Atl_v3.03_2G000550.1, Soltu.Atl_v3.03_2G000560.1, Soltu.Atl_v3.09_3G021040.1	Soltu.DM.03G000590.1, Soltu.DM.03G000610.1, Soltu.DM.03G000620.1, Soltu.DM.09G026680.1
OG0000787	Soltu.Atl_v3.02_1G026100.1, Soltu.Atl_v3.02_1G026110.1, Soltu.Atl_v3.02_1G026120.1, Soltu.Atl_v3.02_1G026130.1, Soltu.Atl_v3.02_2G028550.1, Soltu.Atl_v3.02_2G028570.1, Soltu.Atl_v3.02_2G028580.1, Soltu.Atl_v3.02_3G029740.1, Soltu.Atl_v3.02_3G029760.1, Soltu.Atl_v3.02_3G029770.1	Soltu.DM.02G028900.1
OG0000788	Soltu.Atl_v3.01_2G007680.1, Soltu.Atl_v3.08_4G003020.1, Soltu.Atl_v3.11_0G013220.1, Soltu.Atl_v3.11_1G010720.1, Soltu.Atl_v3.11_1G016880.1, Soltu.Atl_v3.11_2G012150.1, Soltu.Atl_v3.11_3G018890.1, Soltu.Atl_v3.12_0G007480.1, Soltu.Atl_v3.S053160.1, Soltu.Atl_v3.S053190.1	Soltu.DM.12G017450.1
OG0000789	Soltu.Atl_v3.04_1G003000.1, Soltu.Atl_v3.07_0G012680.1, Soltu.Atl_v3.12_1G005940.1, Soltu.Atl_v3.12_2G020400.1, Soltu.Atl_v3.12_3G019170.1, Soltu.Atl_v3.12_4G008660.1, Soltu.Atl_v3.S087770.1, Soltu.Atl_v3.S088170.1, Soltu.Atl_v3.S088190.1	Soltu.DM.07G026690.1, Soltu.DM.12G021420.1
OG0000790	Soltu.Atl_v3.01_1G002310.2, Soltu.Atl_v3.01_1G002320.1, Soltu.Atl_v3.01_1G002420.1, Soltu.Atl_v3.01_2G002290.1, Soltu.Atl_v3.01_2G002300.2, Soltu.Atl_v3.01_2G002520.5, Soltu.Atl_v3.01_2G004090.1, Soltu.Atl_v3.01_3G002510.1, Soltu.Atl_v3.01_4G002370.1, Soltu.Atl_v3.01_4G002380.1, Soltu.Atl_v3.01_4G002580.1
OG0000791	Soltu.Atl_v3.10_0G005850.1, Soltu.Atl_v3.10_0G005880.1, Soltu.Atl_v3.10_0G006450.1, Soltu.Atl_v3.10_0G006460.2, Soltu.Atl_v3.10_0G006600.1, Soltu.Atl_v3.10_0G006610.1, Soltu.Atl_v3.10_0G006760.1, Soltu.Atl_v3.10_0G006770.1	Soltu.DM.10G015810.2, Soltu.DM.10G015840.1, Soltu.DM.10G015850.1
OG0000792	Soltu.Atl_v3.06_2G009240.1, Soltu.Atl_v3.06_2G012610.1, Soltu.Atl_v3.S137480.1	Soltu.DM.01G007660.1, Soltu.DM.06G012470.1, Soltu.DM.06G015970.1, Soltu.DM.06G015980.1, Soltu.DM.06G015990.1, Soltu.DM.06G016000.1, Soltu.DM.06G016030.1, Soltu.DM.06G016040.1
OG0000793	Soltu.Atl_v3.02_4G024050.1, Soltu.Atl_v3.04_3G000810.1, Soltu.Atl_v3.10_1G008610.1, Soltu.Atl_v3.10_2G010580.1, Soltu.Atl_v3.10_2G010590.1, Soltu.Atl_v3.10_3G008200.1	Soltu.DM.02G032230.1, Soltu.DM.04G001150.1, Soltu.DM.10G023070.1, Soltu.DM.10G023080.1, Soltu.DM.10G023120.1
OG0000794	Soltu.Atl_v3.04_2G017240.1, Soltu.Atl_v3.04_2G017290.1, Soltu.Atl_v3.04_3G005680.1, Soltu.Atl_v3.04_3G018760.1, Soltu.Atl_v3.04_3G018810.1, Soltu.Atl_v3.04_4G019310.1, Soltu.Atl_v3.S132910.1	Soltu.DM.04G007000.1, Soltu.DM.04G033890.1, Soltu.DM.04G034420.1, Soltu.DM.09G005590.1
OG0000795	Soltu.Atl_v3.07_1G010400.1, Soltu.Atl_v3.07_1G010410.1, Soltu.Atl_v3.07_1G010460.1, Soltu.Atl_v3.07_4G014450.1, Soltu.Atl_v3.07_4G014460.1, Soltu.Atl_v3.07_4G014480.1, Soltu.Atl_v3.07_4G014490.1, Soltu.Atl_v3.S023880.1, Soltu.Atl_v3.S023910.1, Soltu.Atl_v3.S023920.3	Soltu.DM.07G017110.1
OG0000796	Soltu.Atl_v3.01_0G000390.1, Soltu.Atl_v3.01_0G000400.1, Soltu.Atl_v3.01_0G000410.1, Soltu.Atl_v3.01_1G005780.1, Soltu.Atl_v3.01_1G005790.1, Soltu.Atl_v3.01_1G005800.1, Soltu.Atl_v3.01_1G005810.1, Soltu.Atl_v3.01_1G005820.1, Soltu.Atl_v3.01_1G005830.1, Soltu.Atl_v3.01_1G005840.1, Soltu.Atl_v3.01_4G006430.1
OG0000797	Soltu.Atl_v3.02_1G011880.1, Soltu.Atl_v3.03_1G011890.1, Soltu.Atl_v3.03_3G016520.1, Soltu.Atl_v3.04_0G007560.1, Soltu.Atl_v3.04_3G010600.1, Soltu.Atl_v3.05_3G019180.1, Soltu.Atl_v3.10_1G004520.1, Soltu.Atl_v3.12_3G010210.1, Soltu.Atl_v3.12_4G003130.1, Soltu.Atl_v3.S092810.1, Soltu.Atl_v3.S092820.1
OG0000798	Soltu.Atl_v3.12_0G002730.1, Soltu.Atl_v3.12_1G001670.1, Soltu.Atl_v3.12_1G001680.1, Soltu.Atl_v3.12_1G001690.2, Soltu.Atl_v3.12_4G001830.1, Soltu.Atl_v3.12_4G001840.1, Soltu.Atl_v3.12_4G001850.2	Soltu.DM.12G005820.1, Soltu.DM.12G005830.1, Soltu.DM.12G005840.1, Soltu.DM.12G005850.1
OG0000799	Soltu.Atl_v3.02_1G031090.3, Soltu.Atl_v3.02_1G031100.1, Soltu.Atl_v3.02_1G031110.1, Soltu.Atl_v3.02_2G034370.1, Soltu.Atl_v3.02_3G033520.1, Soltu.Atl_v3.02_3G033530.2, Soltu.Atl_v3.02_3G033540.1, Soltu.Atl_v3.02_4G025710.1, Soltu.Atl_v3.02_4G025720.1, Soltu.Atl_v3.02_4G025730.1	Soltu.DM.02G033950.1
OG0000800	Soltu.Atl_v3.04_3G006140.1, Soltu.Atl_v3.05_1G023280.1, Soltu.Atl_v3.05_2G023120.2, Soltu.Atl_v3.05_3G023240.1, Soltu.Atl_v3.05_4G022470.1, Soltu.Atl_v3.09_2G003110.1, Soltu.Atl_v3.09_4G001760.1	Soltu.DM.04G007420.1, Soltu.DM.05G025070.1, Soltu.DM.05G025080.1, Soltu.DM.09G003300.1
OG0000801	Soltu.Atl_v3.04_0G002410.1, Soltu.Atl_v3.04_1G005750.1, Soltu.Atl_v3.04_1G006180.1, Soltu.Atl_v3.04_1G006210.1, Soltu.Atl_v3.04_3G004470.1, Soltu.Atl_v3.04_3G004580.1, Soltu.Atl_v3.04_3G004590.1, Soltu.Atl_v3.04_4G004630.1, Soltu.Atl_v3.04_4G004640.1, Soltu.Atl_v3.04_4G005150.1, Soltu.Atl_v3.04_4G005170.1
OG0000802	Soltu.Atl_v3.03_3G012170.1, Soltu.Atl_v3.04_1G009730.1, Soltu.Atl_v3.04_4G008190.1, Soltu.Atl_v3.05_1G015670.1, Soltu.Atl_v3.05_1G015680.1, Soltu.Atl_v3.05_2G014060.1, Soltu.Atl_v3.05_2G014070.1, Soltu.Atl_v3.07_3G006550.1, Soltu.Atl_v3.08_2G002550.1, Soltu.Atl_v3.08_4G002340.1, Soltu.Atl_v3.08_4G003310.1
OG0000803	Soltu.Atl_v3.01_0G004000.1, Soltu.Atl_v3.01_0G004080.1, Soltu.Atl_v3.01_0G004180.1, Soltu.Atl_v3.01_2G013880.1, Soltu.Atl_v3.01_2G013960.1, Soltu.Atl_v3.01_3G010200.1, Soltu.Atl_v3.01_3G010290.1, Soltu.Atl_v3.01_3G010390.1, Soltu.Atl_v3.01_4G010620.1, Soltu.Atl_v3.02_2G000420.1	Soltu.DM.01G015450.1
OG0000804	Soltu.Atl_v3.05_0G002550.1, Soltu.Atl_v3.09_0G011070.1, Soltu.Atl_v3.09_0G011080.1, Soltu.Atl_v3.09_3G011710.1, Soltu.Atl_v3.09_3G011720.1, Soltu.Atl_v3.09_3G011730.1, Soltu.Atl_v3.09_4G010320.1, Soltu.Atl_v3.S074110.1, Soltu.Atl_v3.S074120.1, Soltu.Atl_v3.S136480.1, Soltu.Atl_v3.S136490.1
OG0000805	Soltu.Atl_v3.02_2G009720.1, Soltu.Atl_v3.03_3G031150.1, Soltu.Atl_v3.06_1G010760.1, Soltu.Atl_v3.06_4G015160.1, Soltu.Atl_v3.S090020.1, Soltu.Atl_v3.S090030.1	Soltu.DM.02G009480.1, Soltu.DM.02G031050.1, Soltu.DM.03G007700.1, Soltu.DM.03G029490.1, Soltu.DM.06G025580.1
OG0000806	Soltu.Atl_v3.02_1G012600.1, Soltu.Atl_v3.02_2G015400.1, Soltu.Atl_v3.02_3G015890.1, Soltu.Atl_v3.12_0G008460.1, Soltu.Atl_v3.12_0G008470.1, Soltu.Atl_v3.12_0G009300.1, Soltu.Atl_v3.12_0G009310.1, Soltu.Atl_v3.12_0G010020.1, Soltu.Atl_v3.12_0G010030.1, Soltu.Atl_v3.12_1G013710.1, Soltu.Atl_v3.12_1G013720.1
OG0000807	Soltu.Atl_v3.05_2G005200.1, Soltu.Atl_v3.05_2G005210.2, Soltu.Atl_v3.05_2G005370.1	Soltu.DM.05G005630.1, Soltu.DM.05G005640.1, Soltu.DM.05G005680.4, Soltu.DM.05G005700.1, Soltu.DM.05G005740.1, Soltu.DM.05G005790.1, Soltu.DM.05G005810.1, Soltu.DM.05G005840.7
OG0000808	Soltu.Atl_v3.04_4G005890.1, Soltu.Atl_v3.05_1G023610.1, Soltu.Atl_v3.05_2G023400.1, Soltu.Atl_v3.05_4G022740.1, Soltu.Atl_v3.06_0G002210.1, Soltu.Atl_v3.09_2G015410.1	Soltu.DM.03G008310.1, Soltu.DM.04G007170.1, Soltu.DM.05G025370.1, Soltu.DM.06G004510.1, Soltu.DM.06G031090.1
OG0000809	Soltu.Atl_v3.05_1G004580.1, Soltu.Atl_v3.05_1G004610.1, Soltu.Atl_v3.05_1G004620.1, Soltu.Atl_v3.05_1G005130.1, Soltu.Atl_v3.05_2G005070.1, Soltu.Atl_v3.05_3G004810.1, Soltu.Atl_v3.05_3G004830.1, Soltu.Atl_v3.05_3G004840.1, Soltu.Atl_v3.05_4G005250.1, Soltu.Atl_v3.05_4G005270.2, Soltu.Atl_v3.05_4G005280.1
OG0000810	Soltu.Atl_v3.04_1G002610.1, Soltu.Atl_v3.04_1G019890.1, Soltu.Atl_v3.04_2G002140.1, Soltu.Atl_v3.04_2G018570.1, Soltu.Atl_v3.04_2G018710.1, Soltu.Atl_v3.04_3G002390.1, Soltu.Atl_v3.04_3G020070.1, Soltu.Atl_v3.04_4G002230.1, Soltu.Atl_v3.04_4G020480.1	Soltu.DM.04G002440.1, Soltu.DM.04G035080.3
OG0000811	Soltu.Atl_v3.10_2G010960.1, Soltu.Atl_v3.10_2G010970.1, Soltu.Atl_v3.10_2G011020.1, Soltu.Atl_v3.10_3G008620.1, Soltu.Atl_v3.10_3G008670.1	Soltu.DM.10G023550.1, Soltu.DM.10G023560.1, Soltu.DM.10G023570.1, Soltu.DM.10G023590.1, Soltu.DM.10G023600.1, Soltu.DM.10G023610.1
OG0000812	Soltu.Atl_v3.02_0G002640.1, Soltu.Atl_v3.02_3G007450.1, Soltu.Atl_v3.02_3G007460.1, Soltu.Atl_v3.02_3G028190.1, Soltu.Atl_v3.03_1G004430.1, Soltu.Atl_v3.03_2G004570.1, Soltu.Atl_v3.03_2G004860.1	Soltu.DM.02G007440.1, Soltu.DM.02G007450.1, Soltu.DM.02G027270.1, Soltu.DM.03G005280.1
OG0000813	Soltu.Atl_v3.05_2G022560.2, Soltu.Atl_v3.05_3G022890.1, Soltu.Atl_v3.05_4G022160.1, Soltu.Atl_v3.12_0G001850.1, Soltu.Atl_v3.12_0G001860.1, Soltu.Atl_v3.12_0G001870.1, Soltu.Atl_v3.12_2G005670.1, Soltu.Atl_v3.12_2G005680.1, Soltu.Atl_v3.12_2G005690.1, Soltu.Atl_v3.12_3G004740.1, Soltu.Atl_v3.12_3G013640.1
OG0000814	Soltu.Atl_v3.08_2G003790.1, Soltu.Atl_v3.S000960.1, Soltu.Atl_v3.S001320.1, Soltu.Atl_v3.S024310.1, Soltu.Atl_v3.S060680.4, Soltu.Atl_v3.S133260.1, Soltu.Atl_v3.S133270.2, Soltu.Atl_v3.S133290.1, Soltu.Atl_v3.S133300.2, Soltu.Atl_v3.S155750.1, Soltu.Atl_v3.S155760.1
OG0000815	Soltu.Atl_v3.07_0G014210.1, Soltu.Atl_v3.07_0G014220.1, Soltu.Atl_v3.07_3G023310.1, Soltu.Atl_v3.07_3G023320.1, Soltu.Atl_v3.S157330.1, Soltu.Atl_v3.S157340.1, Soltu.Atl_v3.S157360.1, Soltu.Atl_v3.S157370.1, Soltu.Atl_v3.S157450.1, Soltu.Atl_v3.S157460.1	Soltu.DM.07G027770.1
OG0000816	Soltu.Atl_v3.06_1G005090.2, Soltu.Atl_v3.06_2G013130.1, Soltu.Atl_v3.06_3G009390.2, Soltu.Atl_v3.06_3G009440.4, Soltu.Atl_v3.06_4G009850.2, Soltu.Atl_v3.06_4G009900.4	Soltu.DM.06G016810.1, Soltu.DM.06G016820.1, Soltu.DM.06G016890.1, Soltu.DM.06G016940.1, Soltu.DM.S002230.1
OG0000817	Soltu.Atl_v3.01_4G031800.1, Soltu.Atl_v3.08_2G008040.1, Soltu.Atl_v3.09_0G009350.1, Soltu.Atl_v3.09_0G009920.1, Soltu.Atl_v3.09_0G009980.1, Soltu.Atl_v3.09_3G010120.1, Soltu.Atl_v3.10_0G004050.1, Soltu.Atl_v3.10_0G004190.1, Soltu.Atl_v3.10_0G004370.1, Soltu.Atl_v3.S126100.1	Soltu.DM.10G012570.2
OG0000818	Soltu.Atl_v3.08_0G001640.1, Soltu.Atl_v3.08_0G001700.1, Soltu.Atl_v3.08_0G001720.1, Soltu.Atl_v3.08_0G001780.2, Soltu.Atl_v3.08_0G001840.1, Soltu.Atl_v3.08_0G001860.1, Soltu.Atl_v3.08_3G000650.1	Soltu.DM.08G000850.1, Soltu.DM.08G000860.1, Soltu.DM.08G000920.1, Soltu.DM.08G000940.1
OG0000819	Soltu.Atl_v3.06_1G014920.1, Soltu.Atl_v3.06_3G020770.1, Soltu.Atl_v3.10_2G011660.1, Soltu.Atl_v3.11_2G011760.1, Soltu.Atl_v3.11_2G011790.1, Soltu.Atl_v3.11_3G018410.1	Soltu.DM.06G030370.1, Soltu.DM.06G030380.1, Soltu.DM.10G024260.1, Soltu.DM.11G023220.1, Soltu.DM.11G023250.1
OG0000820	Soltu.Atl_v3.01_1G002910.1, Soltu.Atl_v3.01_1G002920.1, Soltu.Atl_v3.01_1G002940.1, Soltu.Atl_v3.01_1G002960.1, Soltu.Atl_v3.01_2G003010.1	Soltu.DM.01G002750.1, Soltu.DM.01G002760.1, Soltu.DM.01G002770.1, Soltu.DM.01G002800.1, Soltu.DM.01G002810.1, Soltu.DM.01G002820.1
OG0000821	Soltu.Atl_v3.02_2G001890.1, Soltu.Atl_v3.09_1G004500.1, Soltu.Atl_v3.S003560.1, Soltu.Atl_v3.S008560.1, Soltu.Atl_v3.S008570.1, Soltu.Atl_v3.S141410.1, Soltu.Atl_v3.S141420.1, Soltu.Atl_v3.S141430.1, Soltu.Atl_v3.S141440.1, Soltu.Atl_v3.S141450.1	Soltu.DM.12G026830.1
OG0000822	Soltu.Atl_v3.01_0G000530.1, Soltu.Atl_v3.01_0G000560.1, Soltu.Atl_v3.01_0G000590.1, Soltu.Atl_v3.01_2G006150.1, Soltu.Atl_v3.01_4G006550.1, Soltu.Atl_v3.01_4G006680.1, Soltu.Atl_v3.01_4G006730.1	Soltu.DM.01G006610.1, Soltu.DM.01G006640.1, Soltu.DM.01G006740.1, Soltu.DM.01G006760.1
OG0000823	Soltu.Atl_v3.07_3G016940.1, Soltu.Atl_v3.07_3G019890.1, Soltu.Atl_v3.10_2G002700.1, Soltu.Atl_v3.10_3G000640.2, Soltu.Atl_v3.10_4G000640.2, Soltu.Atl_v3.12_0G009920.1, Soltu.Atl_v3.S052170.3	Soltu.DM.07G020790.1, Soltu.DM.07G023670.1, Soltu.DM.10G002820.1, Soltu.DM.12G030080.1
OG0000824	Soltu.Atl_v3.01_0G002550.1, Soltu.Atl_v3.01_0G002560.1, Soltu.Atl_v3.02_1G030160.2, Soltu.Atl_v3.08_2G006430.1, Soltu.Atl_v3.08_4G005870.1, Soltu.Atl_v3.11_2G007330.1, Soltu.Atl_v3.12_2G020690.1, Soltu.Atl_v3.12_4G008990.1, Soltu.Atl_v3.S015480.2, Soltu.Atl_v3.S023350.1, Soltu.Atl_v3.S023370.1
OG0000825	Soltu.Atl_v3.01_1G001330.2, Soltu.Atl_v3.01_1G001350.2, Soltu.Atl_v3.01_1G001400.1, Soltu.Atl_v3.01_2G001280.1, Soltu.Atl_v3.01_2G001320.1, Soltu.Atl_v3.01_3G001100.2, Soltu.Atl_v3.01_3G001120.1, Soltu.Atl_v3.01_3G001160.1, Soltu.Atl_v3.01_4G001220.1, Soltu.Atl_v3.01_4G001260.1, Soltu.Atl_v3.S160290.1
OG0000826	Soltu.Atl_v3.02_3G000900.1, Soltu.Atl_v3.02_3G028120.1, Soltu.Atl_v3.05_2G018910.1, Soltu.Atl_v3.05_4G017770.1, Soltu.Atl_v3.07_1G011640.1, Soltu.Atl_v3.08_2G008200.1, Soltu.Atl_v3.09_2G010180.1, Soltu.Atl_v3.12_0G004270.1, Soltu.Atl_v3.12_1G005960.1, Soltu.Atl_v3.12_2G012390.1, Soltu.Atl_v3.12_2G012930.1
OG0000827	Soltu.Atl_v3.03_1G030960.1, Soltu.Atl_v3.05_1G018740.1, Soltu.Atl_v3.05_2G017600.2, Soltu.Atl_v3.08_3G007010.2, Soltu.Atl_v3.12_3G008740.1, Soltu.Atl_v3.12_4G012400.3	Soltu.DM.03G035720.1, Soltu.DM.05G019720.1, Soltu.DM.08G014620.3, Soltu.DM.12G010030.1, Soltu.DM.12G025380.1
OG0000828	Soltu.Atl_v3.06_0G004280.1, Soltu.Atl_v3.06_0G004290.1, Soltu.Atl_v3.06_0G004450.1, Soltu.Atl_v3.10_1G005810.1, Soltu.Atl_v3.10_1G005920.2, Soltu.Atl_v3.S055670.2, Soltu.Atl_v3.S055680.2, Soltu.Atl_v3.S055690.2	Soltu.DM.06G008850.1, Soltu.DM.10G010630.1, Soltu.DM.10G010830.1
OG0000829	Soltu.Atl_v3.03_1G006870.1, Soltu.Atl_v3.03_1G011820.1, Soltu.Atl_v3.03_2G008200.1, Soltu.Atl_v3.04_1G016620.1, Soltu.Atl_v3.04_1G016630.1, Soltu.Atl_v3.04_2G015110.1, Soltu.Atl_v3.04_2G015120.1, Soltu.Atl_v3.04_3G016850.1, Soltu.Atl_v3.04_3G016860.1, Soltu.Atl_v3.04_4G017070.1	Soltu.DM.04G031780.1
OG0000830	Soltu.Atl_v3.01_0G011290.1, Soltu.Atl_v3.01_0G011700.1, Soltu.Atl_v3.12_1G009400.1, Soltu.Atl_v3.12_1G009410.1, Soltu.Atl_v3.12_1G009430.1, Soltu.Atl_v3.12_2G024010.1, Soltu.Atl_v3.12_3G022660.1, Soltu.Atl_v3.12_3G022680.1, Soltu.Atl_v3.12_4G012190.1, Soltu.Atl_v3.12_4G012200.1	Soltu.DM.12G025160.1
OG0000831	Soltu.Atl_v3.01_2G010650.1, Soltu.Atl_v3.03_4G008780.1, Soltu.Atl_v3.05_1G015610.1, Soltu.Atl_v3.05_4G007500.1, Soltu.Atl_v3.07_3G005200.1, Soltu.Atl_v3.07_3G013970.1, Soltu.Atl_v3.08_2G011750.1, Soltu.Atl_v3.10_3G004270.1, Soltu.Atl_v3.10_4G003960.1	Soltu.DM.08G005870.1, Soltu.DM.12G022420.1
OG0000832	Soltu.Atl_v3.01_0G009370.1, Soltu.Atl_v3.03_2G011010.1, Soltu.Atl_v3.03_3G017080.1, Soltu.Atl_v3.04_2G013230.1, Soltu.Atl_v3.07_3G003670.1, Soltu.Atl_v3.07_4G002500.1, Soltu.Atl_v3.08_1G016740.1, Soltu.Atl_v3.08_2G009390.1, Soltu.Atl_v3.08_2G019060.1, Soltu.Atl_v3.08_3G006260.1, Soltu.Atl_v3.S136650.1
OG0000833	Soltu.Atl_v3.02_1G018090.1, Soltu.Atl_v3.02_4G004810.2, Soltu.Atl_v3.07_2G010350.2, Soltu.Atl_v3.07_3G013390.1, Soltu.Atl_v3.07_3G013420.1, Soltu.Atl_v3.12_1G007210.1	Soltu.DM.02G004480.1, Soltu.DM.02G020690.1, Soltu.DM.07G016750.1, Soltu.DM.07G016780.1, Soltu.DM.12G023340.1
OG0000834	Soltu.Atl_v3.10_3G005400.2, Soltu.Atl_v3.10_3G005410.1, Soltu.Atl_v3.11_1G010900.1, Soltu.Atl_v3.11_2G006310.1, Soltu.Atl_v3.11_3G012470.1, Soltu.Atl_v3.11_4G012550.1	Soltu.DM.01G051200.1, Soltu.DM.10G017580.1, Soltu.DM.10G017590.1, Soltu.DM.10G017610.1, Soltu.DM.11G016290.1
OG0000835	Soltu.Atl_v3.07_0G006260.1, Soltu.Atl_v3.07_1G007510.1, Soltu.Atl_v3.07_4G009660.1, Soltu.Atl_v3.08_0G009530.1, Soltu.Atl_v3.08_1G003910.1, Soltu.Atl_v3.08_2G008050.1, Soltu.Atl_v3.08_4G007420.1, Soltu.Atl_v3.08_4G007460.1	Soltu.DM.07G012360.1, Soltu.DM.08G012310.1, Soltu.DM.08G012360.1
OG0000836	Soltu.Atl_v3.01_2G025860.5, Soltu.Atl_v3.01_3G021590.4, Soltu.Atl_v3.06_4G018040.4, Soltu.Atl_v3.08_1G017320.1, Soltu.Atl_v3.10_1G004490.1, Soltu.Atl_v3.10_2G004870.1, Soltu.Atl_v3.10_3G003430.1, Soltu.Atl_v3.10_4G003400.1	Soltu.DM.01G033860.1, Soltu.DM.08G028020.1, Soltu.DM.10G006180.1
OG0000837	Soltu.Atl_v3.02_1G030730.1, Soltu.Atl_v3.02_3G033170.1, Soltu.Atl_v3.07_1G015730.2, Soltu.Atl_v3.07_2G014340.1, Soltu.Atl_v3.07_3G018450.2, Soltu.Atl_v3.07_4G019680.1, Soltu.Atl_v3.12_1G012550.2	Soltu.DM.02G033590.1, Soltu.DM.07G022280.2, Soltu.DM.10G003350.1, Soltu.DM.12G028830.1
OG0000838	Soltu.Atl_v3.11_1G001600.1, Soltu.Atl_v3.11_1G001610.1, Soltu.Atl_v3.11_2G000840.1, Soltu.Atl_v3.11_2G000850.1, Soltu.Atl_v3.11_4G002260.1	Soltu.DM.11G002790.1, Soltu.DM.11G002800.1, Soltu.DM.11G002810.1, Soltu.DM.11G002820.1, Soltu.DM.11G002830.1, Soltu.DM.11G002840.1
OG0000839	Soltu.Atl_v3.10_1G002440.1, Soltu.Atl_v3.10_1G002470.1, Soltu.Atl_v3.10_2G003010.1, Soltu.Atl_v3.10_2G003030.1, Soltu.Atl_v3.10_3G001430.1, Soltu.Atl_v3.10_3G001440.1, Soltu.Atl_v3.10_3G001450.1, Soltu.Atl_v3.10_3G001460.1, Soltu.Atl_v3.S044470.1, Soltu.Atl_v3.S044480.1, Soltu.Atl_v3.S044490.1
OG0000840	Soltu.Atl_v3.01_1G006060.1, Soltu.Atl_v3.S124690.1	Soltu.DM.01G007020.1, Soltu.DM.04G022100.1, Soltu.DM.12G026780.1, Soltu.DM.12G026880.1, Soltu.DM.12G026970.1, Soltu.DM.12G027010.1, Soltu.DM.S000990.1, Soltu.DM.S001120.1, Soltu.DM.S001980.1
OG0000841	Soltu.Atl_v3.09_3G005730.2	Soltu.DM.04G003170.1, Soltu.DM.04G003180.1, Soltu.DM.09G007670.1, Soltu.DM.09G007680.1, Soltu.DM.09G007740.1, Soltu.DM.09G007750.1, Soltu.DM.09G007770.1, Soltu.DM.09G007830.1, Soltu.DM.09G007840.1, Soltu.DM.09G007850.1
OG0000842	Soltu.Atl_v3.06_2G016910.1	Soltu.DM.07G004510.1, Soltu.DM.07G004520.1, Soltu.DM.07G013000.1, Soltu.DM.09G000340.1, Soltu.DM.09G000350.1, Soltu.DM.09G000360.1, Soltu.DM.09G000370.1, Soltu.DM.09G007700.1, Soltu.DM.09G007730.1, Soltu.DM.09G007900.1
OG0000843		Soltu.DM.02G008280.1, Soltu.DM.03G012150.1, Soltu.DM.03G012160.1, Soltu.DM.03G015420.1, Soltu.DM.03G015430.1, Soltu.DM.03G017360.1, Soltu.DM.05G004560.1, Soltu.DM.06G016440.1, Soltu.DM.08G030110.1, Soltu.DM.09G004830.1, Soltu.DM.10G015430.1
OG0000844	Soltu.Atl_v3.01_1G017980.1, Soltu.Atl_v3.01_1G018150.1, Soltu.Atl_v3.01_1G018420.1, Soltu.Atl_v3.01_2G022180.1, Soltu.Atl_v3.01_3G017900.1, Soltu.Atl_v3.01_4G020990.1, Soltu.Atl_v3.01_4G021140.1	Soltu.DM.01G027720.1, Soltu.DM.01G027890.1, Soltu.DM.01G027940.1
OG0000845	Soltu.Atl_v3.04_4G000110.2, Soltu.Atl_v3.05_1G006790.1, Soltu.Atl_v3.05_1G006800.1, Soltu.Atl_v3.05_3G006850.5, Soltu.Atl_v3.05_4G007110.1, Soltu.Atl_v3.S104760.1	Soltu.DM.04G000090.1, Soltu.DM.05G007760.1, Soltu.DM.05G007770.1, Soltu.DM.05G007780.1
OG0000846	Soltu.Atl_v3.01_2G017180.1, Soltu.Atl_v3.03_1G007790.1, Soltu.Atl_v3.03_3G011990.1, Soltu.Atl_v3.03_4G004810.4, Soltu.Atl_v3.05_1G009590.1, Soltu.Atl_v3.07_2G005230.1, Soltu.Atl_v3.07_3G012460.1, Soltu.Atl_v3.09_3G004270.1, Soltu.Atl_v3.12_2G014880.1	Soltu.DM.07G015780.1
OG0000847	Soltu.Atl_v3.08_0G011120.1, Soltu.Atl_v3.08_1G016820.1, Soltu.Atl_v3.08_2G019140.1, Soltu.Atl_v3.08_3G016720.1, Soltu.Atl_v3.08_4G020430.1, Soltu.Atl_v3.12_1G002200.2, Soltu.Atl_v3.12_2G008820.1, Soltu.Atl_v3.12_3G006730.1, Soltu.Atl_v3.12_4G004440.1	Soltu.DM.08G027650.1
OG0000848	Soltu.Atl_v3.01_1G028170.2, Soltu.Atl_v3.01_1G028180.1, Soltu.Atl_v3.01_2G034060.5, Soltu.Atl_v3.01_2G034070.1, Soltu.Atl_v3.01_3G029680.3, Soltu.Atl_v3.01_3G029690.1, Soltu.Atl_v3.01_4G031790.4, Soltu.Atl_v3.01_4G031810.1, Soltu.Atl_v3.04_3G006700.1	Soltu.DM.01G044420.1
OG0000849	Soltu.Atl_v3.01_3G036320.3, Soltu.Atl_v3.02_1G004750.1, Soltu.Atl_v3.02_3G017220.1, Soltu.Atl_v3.02_3G024720.1, Soltu.Atl_v3.10_4G008420.1	Soltu.DM.01G051110.3, Soltu.DM.02G005710.3, Soltu.DM.02G016690.1, Soltu.DM.02G023540.1, Soltu.DM.03G003560.1
OG0000850	Soltu.Atl_v3.02_3G000200.1, Soltu.Atl_v3.09_0G010640.1, Soltu.Atl_v3.09_0G010820.1, Soltu.Atl_v3.09_0G011380.1, Soltu.Atl_v3.09_3G011480.1, Soltu.Atl_v3.09_4G010080.1, Soltu.Atl_v3.09_4G011400.2, Soltu.Atl_v3.09_4G011560.1, Soltu.Atl_v3.S067630.1	Soltu.DM.12G009920.1
OG0000851	Soltu.Atl_v3.10_0G015610.1, Soltu.Atl_v3.10_0G016210.1, Soltu.Atl_v3.10_0G018870.1, Soltu.Atl_v3.10_0G019010.1, Soltu.Atl_v3.10_0G019100.1, Soltu.Atl_v3.10_0G019190.1, Soltu.Atl_v3.10_0G019210.1, Soltu.Atl_v3.10_4G006790.1, Soltu.Atl_v3.10_4G006800.1, Soltu.Atl_v3.S143280.1
OG0000852	Soltu.Atl_v3.10_0G016060.1, Soltu.Atl_v3.10_0G016070.1, Soltu.Atl_v3.10_1G009510.1, Soltu.Atl_v3.10_1G009520.1, Soltu.Atl_v3.10_1G009530.1, Soltu.Atl_v3.10_2G013040.2, Soltu.Atl_v3.10_2G013050.1, Soltu.Atl_v3.10_4G006640.1, Soltu.Atl_v3.10_4G006650.1, Soltu.Atl_v3.10_4G006930.1
OG0000853	Soltu.Atl_v3.01_2G011080.1, Soltu.Atl_v3.01_2G011090.2, Soltu.Atl_v3.01_2G011100.1, Soltu.Atl_v3.02_2G018710.1, Soltu.Atl_v3.02_3G019190.1, Soltu.Atl_v3.07_1G010890.2, Soltu.Atl_v3.07_1G010980.1, Soltu.Atl_v3.07_4G014970.8, Soltu.Atl_v3.07_4G014980.1, Soltu.Atl_v3.07_4G014990.1
OG0000854	Soltu.Atl_v3.03_0G002910.1, Soltu.Atl_v3.03_1G017450.1, Soltu.Atl_v3.07_1G012770.1, Soltu.Atl_v3.07_2G010530.1, Soltu.Atl_v3.07_3G002450.1, Soltu.Atl_v3.07_3G007640.1, Soltu.Atl_v3.08_4G002800.1, Soltu.Atl_v3.11_1G001720.1, Soltu.Atl_v3.11_2G000960.1, Soltu.Atl_v3.12_2G012350.1
OG0000855	Soltu.Atl_v3.06_1G016750.1, Soltu.Atl_v3.06_2G028990.1, Soltu.Atl_v3.06_3G022700.1, Soltu.Atl_v3.06_4G002480.3, Soltu.Atl_v3.06_4G023080.1, Soltu.Atl_v3.S036860.1	Soltu.DM.06G002630.2, Soltu.DM.06G002660.1, Soltu.DM.06G002700.1, Soltu.DM.06G032940.1
OG0000856	Soltu.Atl_v3.04_2G009610.1, Soltu.Atl_v3.04_3G011400.1, Soltu.Atl_v3.04_3G011410.1, Soltu.Atl_v3.04_4G012680.1, Soltu.Atl_v3.04_4G012690.1, Soltu.Atl_v3.04_4G012710.1, Soltu.Atl_v3.04_4G012720.1, Soltu.Atl_v3.S043000.1, Soltu.Atl_v3.S144120.1, Soltu.Atl_v3.S144140.1
OG0000857	Soltu.Atl_v3.01_4G014560.1, Soltu.Atl_v3.02_1G000280.1, Soltu.Atl_v3.02_2G001170.1, Soltu.Atl_v3.03_1G006970.1, Soltu.Atl_v3.04_3G004420.1, Soltu.Atl_v3.07_3G009230.1, Soltu.Atl_v3.07_3G009240.1, Soltu.Atl_v3.08_4G015370.1, Soltu.Atl_v3.09_2G017870.1, Soltu.Atl_v3.12_3G012200.1
OG0000858	Soltu.Atl_v3.01_1G014330.1, Soltu.Atl_v3.05_1G016600.1, Soltu.Atl_v3.05_2G015240.1, Soltu.Atl_v3.05_4G015750.1, Soltu.Atl_v3.05_4G015760.1, Soltu.Atl_v3.07_0G006430.1, Soltu.Atl_v3.07_3G010310.1, Soltu.Atl_v3.07_4G009760.1, Soltu.Atl_v3.09_0G010050.1, Soltu.Atl_v3.S025740.1
OG0000859	Soltu.Atl_v3.03_1G015710.1, Soltu.Atl_v3.03_2G013990.1, Soltu.Atl_v3.04_2G012710.1, Soltu.Atl_v3.06_0G009160.2, Soltu.Atl_v3.06_0G010680.1, Soltu.Atl_v3.06_2G007460.1, Soltu.Atl_v3.06_4G005300.1, Soltu.Atl_v3.07_2G010770.1, Soltu.Atl_v3.07_3G011250.1, Soltu.Atl_v3.S069240.1
OG0000860	Soltu.Atl_v3.11_1G017680.1, Soltu.Atl_v3.11_1G018280.1, Soltu.Atl_v3.11_2G011950.2, Soltu.Atl_v3.11_2G013140.1, Soltu.Atl_v3.11_2G014060.1, Soltu.Atl_v3.11_2G014160.1, Soltu.Atl_v3.11_3G020780.1, Soltu.Atl_v3.11_3G020880.2, Soltu.Atl_v3.11_4G019090.1, Soltu.Atl_v3.11_4G019200.1
OG0000861	Soltu.Atl_v3.06_1G001890.1, Soltu.Atl_v3.06_1G017780.1, Soltu.Atl_v3.06_3G023190.1, Soltu.Atl_v3.06_4G024310.1, Soltu.Atl_v3.09_0G012770.2, Soltu.Atl_v3.09_0G013070.1, Soltu.Atl_v3.09_2G012930.1	Soltu.DM.06G001910.1, Soltu.DM.06G034210.1, Soltu.DM.09G021280.1
OG0000862	Soltu.Atl_v3.03_1G001690.1, Soltu.Atl_v3.03_2G001690.1, Soltu.Atl_v3.03_3G001790.1, Soltu.Atl_v3.03_3G003800.1, Soltu.Atl_v3.12_0G007610.1, Soltu.Atl_v3.12_0G008530.1, Soltu.Atl_v3.12_2G027670.1, Soltu.Atl_v3.12_3G026660.1, Soltu.Atl_v3.S087310.1, Soltu.Atl_v3.S087340.1
OG0000863	Soltu.Atl_v3.10_0G005520.1, Soltu.Atl_v3.10_1G002360.1, Soltu.Atl_v3.10_2G002910.1, Soltu.Atl_v3.10_2G002920.1, Soltu.Atl_v3.10_2G002960.2, Soltu.Atl_v3.10_3G001350.1	Soltu.DM.10G003660.1, Soltu.DM.10G003670.1, Soltu.DM.10G003690.1, Soltu.DM.10G015470.1
OG0000864	Soltu.Atl_v3.05_2G021700.1, Soltu.Atl_v3.05_2G021730.1, Soltu.Atl_v3.05_4G021450.1, Soltu.Atl_v3.08_1G006900.1, Soltu.Atl_v3.08_1G007000.1, Soltu.Atl_v3.08_1G007070.1, Soltu.Atl_v3.08_3G008890.1, Soltu.Atl_v3.08_4G011140.1, Soltu.Atl_v3.12_3G000490.1, Soltu.Atl_v3.S075870.1
OG0000865	Soltu.Atl_v3.08_2G011560.1, Soltu.Atl_v3.08_3G008820.1, Soltu.Atl_v3.08_3G008840.1, Soltu.Atl_v3.08_3G008920.1, Soltu.Atl_v3.08_4G011070.1, Soltu.Atl_v3.08_4G011090.1, Soltu.Atl_v3.08_4G011170.1	Soltu.DM.08G016270.1, Soltu.DM.08G016290.1, Soltu.DM.08G016310.1
OG0000866	Soltu.Atl_v3.07_0G007630.2, Soltu.Atl_v3.07_2G008410.2, Soltu.Atl_v3.07_4G012260.2, Soltu.Atl_v3.12_2G017180.1, Soltu.Atl_v3.12_2G017190.2, Soltu.Atl_v3.S133050.1, Soltu.Atl_v3.S133060.1, Soltu.Atl_v3.S133090.1, Soltu.Atl_v3.S133100.1	Soltu.DM.07G014650.1
OG0000867	Soltu.Atl_v3.10_1G003140.1, Soltu.Atl_v3.10_3G002160.1, Soltu.Atl_v3.10_3G002190.2	Soltu.DM.10G004470.1, Soltu.DM.10G004480.1, Soltu.DM.10G004510.1, Soltu.DM.10G006890.1, Soltu.DM.10G006900.1, Soltu.DM.10G006910.1, Soltu.DM.12G013860.1
OG0000868	Soltu.Atl_v3.02_1G017650.1, Soltu.Atl_v3.02_2G004350.1, Soltu.Atl_v3.02_2G020070.1, Soltu.Atl_v3.02_3G004430.1, Soltu.Atl_v3.03_1G002270.1, Soltu.Atl_v3.03_2G002270.1, Soltu.Atl_v3.S123040.1	Soltu.DM.02G004130.1, Soltu.DM.02G020240.1, Soltu.DM.03G002670.1
OG0000869	Soltu.Atl_v3.05_2G002570.1, Soltu.Atl_v3.05_2G002600.1, Soltu.Atl_v3.05_3G002950.1, Soltu.Atl_v3.05_3G002980.1, Soltu.Atl_v3.05_4G010070.1, Soltu.Atl_v3.06_0G000220.2, Soltu.Atl_v3.06_1G002340.1, Soltu.Atl_v3.10_1G003850.1, Soltu.Atl_v3.10_1G003860.1, Soltu.Atl_v3.12_2G014410.1
OG0000870	Soltu.Atl_v3.04_1G008140.1, Soltu.Atl_v3.04_2G005430.1, Soltu.Atl_v3.04_2G005540.1, Soltu.Atl_v3.04_2G005850.1, Soltu.Atl_v3.04_3G007250.1, Soltu.Atl_v3.04_3G007280.1, Soltu.Atl_v3.04_3G007320.1, Soltu.Atl_v3.04_3G007330.1, Soltu.Atl_v3.04_3G007350.1, Soltu.Atl_v3.04_3G007720.1
OG0000871	Soltu.Atl_v3.11_1G003930.1, Soltu.Atl_v3.11_2G002750.1, Soltu.Atl_v3.11_3G003700.1, Soltu.Atl_v3.11_3G003720.1, Soltu.Atl_v3.11_4G004790.1, Soltu.Atl_v3.11_4G004810.1, Soltu.Atl_v3.11_4G004840.1, Soltu.Atl_v3.11_4G004860.1, Soltu.Atl_v3.S024200.1, Soltu.Atl_v3.S037570.1
OG0000872	Soltu.Atl_v3.05_1G017510.1, Soltu.Atl_v3.05_1G017560.1, Soltu.Atl_v3.05_1G017620.1, Soltu.Atl_v3.05_2G016220.1, Soltu.Atl_v3.05_2G016250.1, Soltu.Atl_v3.05_3G017510.1, Soltu.Atl_v3.05_3G017550.1, Soltu.Atl_v3.05_4G014840.1, Soltu.Atl_v3.05_4G014890.1	Soltu.DM.05G018340.1
OG0000873	Soltu.Atl_v3.02_1G003130.1, Soltu.Atl_v3.02_2G004110.1, Soltu.Atl_v3.02_3G004150.1, Soltu.Atl_v3.02_3G004240.1, Soltu.Atl_v3.02_4G004190.1, Soltu.Atl_v3.04_1G007930.1, Soltu.Atl_v3.04_3G006790.1, Soltu.Atl_v3.04_3G006990.1, Soltu.Atl_v3.04_3G007000.1	Soltu.DM.04G008060.1
OG0000874	Soltu.Atl_v3.02_1G026460.1, Soltu.Atl_v3.02_2G028750.1, Soltu.Atl_v3.02_3G029950.1, Soltu.Atl_v3.02_4G020840.1, Soltu.Atl_v3.03_1G005280.1, Soltu.Atl_v3.03_1G005290.1, Soltu.Atl_v3.03_2G005510.1, Soltu.Atl_v3.03_3G007500.1, Soltu.Atl_v3.03_4G003710.1	Soltu.DM.03G005950.1
OG0000875	Soltu.Atl_v3.01_2G011000.1, Soltu.Atl_v3.02_2G003390.1, Soltu.Atl_v3.02_3G003310.1, Soltu.Atl_v3.03_3G012130.1, Soltu.Atl_v3.05_1G020260.1, Soltu.Atl_v3.05_4G010840.1, Soltu.Atl_v3.10_3G006360.1, Soltu.Atl_v3.S004220.1, Soltu.Atl_v3.S045000.1	Soltu.DM.06G017380.1
OG0000876	Soltu.Atl_v3.04_0G004000.1, Soltu.Atl_v3.05_1G005800.1, Soltu.Atl_v3.05_2G014730.1, Soltu.Atl_v3.09_0G002720.1, Soltu.Atl_v3.12_3G012730.1, Soltu.Atl_v3.S006340.1, Soltu.Atl_v3.S011870.1, Soltu.Atl_v3.S039330.1, Soltu.Atl_v3.S053730.1	Soltu.DM.12G017460.1
OG0000877	Soltu.Atl_v3.08_0G011410.1, Soltu.Atl_v3.08_0G011590.1, Soltu.Atl_v3.08_1G017650.1, Soltu.Atl_v3.09_1G001350.1, Soltu.Atl_v3.09_1G012150.1, Soltu.Atl_v3.09_2G006570.1, Soltu.Atl_v3.09_3G005410.1, Soltu.Atl_v3.09_3G021460.1, Soltu.Atl_v3.09_4G004970.1, Soltu.Atl_v3.09_4G020600.1
OG0000878	Soltu.Atl_v3.03_3G010100.1, Soltu.Atl_v3.03_3G015230.1, Soltu.Atl_v3.03_3G033960.1, Soltu.Atl_v3.04_0G004590.1, Soltu.Atl_v3.05_1G018060.1, Soltu.Atl_v3.05_2G016710.1, Soltu.Atl_v3.07_3G007180.1, Soltu.Atl_v3.12_3G015450.1, Soltu.Atl_v3.S003430.1, Soltu.Atl_v3.S007410.1
OG0000879	Soltu.Atl_v3.02_1G007280.1, Soltu.Atl_v3.02_1G007350.1, Soltu.Atl_v3.02_1G007420.1, Soltu.Atl_v3.02_2G008690.1, Soltu.Atl_v3.02_4G008240.1, Soltu.Atl_v3.02_4G008250.1, Soltu.Atl_v3.02_4G008340.1, Soltu.Atl_v3.09_1G005530.1, Soltu.Atl_v3.09_2G011620.1, Soltu.Atl_v3.09_3G014620.1
OG0000880	Soltu.Atl_v3.01_0G005170.1, Soltu.Atl_v3.01_2G009220.1, Soltu.Atl_v3.01_4G007750.1, Soltu.Atl_v3.03_1G014830.1, Soltu.Atl_v3.03_1G014850.1, Soltu.Atl_v3.03_2G013010.2, Soltu.Atl_v3.03_2G013030.1, Soltu.Atl_v3.03_3G019340.1, Soltu.Atl_v3.03_4G010240.1	Soltu.DM.03G017220.2
OG0000881	Soltu.Atl_v3.04_1G008780.1, Soltu.Atl_v3.04_1G008820.1, Soltu.Atl_v3.04_1G008840.1, Soltu.Atl_v3.04_2G006880.1, Soltu.Atl_v3.04_2G006900.1, Soltu.Atl_v3.04_3G008920.1, Soltu.Atl_v3.04_3G008980.1, Soltu.Atl_v3.04_4G007260.1, Soltu.Atl_v3.04_4G007300.1, Soltu.Atl_v3.04_4G007320.1
OG0000882	Soltu.Atl_v3.03_1G000100.1, Soltu.Atl_v3.03_1G000110.1, Soltu.Atl_v3.03_2G000100.1, Soltu.Atl_v3.03_2G000110.1, Soltu.Atl_v3.03_4G000160.1, Soltu.Atl_v3.06_0G011740.2	Soltu.DM.01G003310.1, Soltu.DM.03G000180.1, Soltu.DM.03G000190.1, Soltu.DM.06G015490.1
OG0000883	Soltu.Atl_v3.01_3G012420.1, Soltu.Atl_v3.01_4G008690.1, Soltu.Atl_v3.02_4G001410.1, Soltu.Atl_v3.04_1G003570.1, Soltu.Atl_v3.05_1G011730.1, Soltu.Atl_v3.05_1G013980.1, Soltu.Atl_v3.08_0G005970.1, Soltu.Atl_v3.09_3G014490.1, Soltu.Atl_v3.11_2G009480.1, Soltu.Atl_v3.12_2G015560.1
OG0000884	Soltu.Atl_v3.03_0G008280.1, Soltu.Atl_v3.03_0G008350.1, Soltu.Atl_v3.03_0G008420.1, Soltu.Atl_v3.03_0G008490.1, Soltu.Atl_v3.03_1G031980.1, Soltu.Atl_v3.06_1G009450.1, Soltu.Atl_v3.06_3G012590.2, Soltu.Atl_v3.06_4G013850.2	Soltu.DM.03G036720.1, Soltu.DM.06G022410.1
OG0000885	Soltu.Atl_v3.02_1G015200.1, Soltu.Atl_v3.02_2G018220.1, Soltu.Atl_v3.02_3G018690.1, Soltu.Atl_v3.02_4G016150.1, Soltu.Atl_v3.02_4G016210.1, Soltu.Atl_v3.12_0G005690.1, Soltu.Atl_v3.12_2G013880.1, Soltu.Atl_v3.12_2G016730.1, Soltu.Atl_v3.12_3G010970.1, Soltu.Atl_v3.S005260.1
OG0000886	Soltu.Atl_v3.02_2G005230.1, Soltu.Atl_v3.03_3G021410.1, Soltu.Atl_v3.05_3G007750.1, Soltu.Atl_v3.05_3G022610.1, Soltu.Atl_v3.05_4G021790.1, Soltu.Atl_v3.07_2G016710.1	Soltu.DM.01G021660.1, Soltu.DM.09G004570.1, Soltu.DM.11G012100.1, Soltu.DM.11G012640.1
OG0000887	Soltu.Atl_v3.10_2G006200.1, Soltu.Atl_v3.10_2G006230.1, Soltu.Atl_v3.10_3G003970.1, Soltu.Atl_v3.10_3G004000.1, Soltu.Atl_v3.11_0G006650.1, Soltu.Atl_v3.11_0G006660.1, Soltu.Atl_v3.11_2G006230.1, Soltu.Atl_v3.11_3G010220.1, Soltu.Atl_v3.12_2G017480.1, Soltu.Atl_v3.12_2G017570.1
OG0000888	Soltu.Atl_v3.01_2G026910.1, Soltu.Atl_v3.05_1G018810.2, Soltu.Atl_v3.05_2G017760.2, Soltu.Atl_v3.S113850.1, Soltu.Atl_v3.S113870.1, Soltu.Atl_v3.S121850.1, Soltu.Atl_v3.S121860.1	Soltu.DM.01G034520.1, Soltu.DM.05G019810.1, Soltu.DM.10G005790.1
OG0000889	Soltu.Atl_v3.01_1G030230.1, Soltu.Atl_v3.01_2G035840.1, Soltu.Atl_v3.07_0G008100.1, Soltu.Atl_v3.07_2G008870.1, Soltu.Atl_v3.08_1G004850.2, Soltu.Atl_v3.08_2G009560.1, Soltu.Atl_v3.08_3G006460.1, Soltu.Atl_v3.08_4G008820.1, Soltu.Atl_v3.12_2G013010.1	Soltu.DM.08G014070.1
OG0000890	Soltu.Atl_v3.01_1G010460.1, Soltu.Atl_v3.01_2G015740.1, Soltu.Atl_v3.01_2G030030.1, Soltu.Atl_v3.01_3G022550.1, Soltu.Atl_v3.01_4G013310.1, Soltu.Atl_v3.03_2G008410.1, Soltu.Atl_v3.05_3G006890.1, Soltu.Atl_v3.05_4G007130.1, Soltu.Atl_v3.07_0G006040.1, Soltu.Atl_v3.12_1G002680.1
OG0000891	Soltu.Atl_v3.01_0G006460.1, Soltu.Atl_v3.01_3G030160.1, Soltu.Atl_v3.02_2G009930.1, Soltu.Atl_v3.07_1G005600.1, Soltu.Atl_v3.09_1G004900.1, Soltu.Atl_v3.09_1G004910.2, Soltu.Atl_v3.09_2G010520.1, Soltu.Atl_v3.09_3G013500.1, Soltu.Atl_v3.S020870.1, Soltu.Atl_v3.S020930.1
OG0000892	Soltu.Atl_v3.07_0G000240.1, Soltu.Atl_v3.07_0G000250.1, Soltu.Atl_v3.07_1G000160.1, Soltu.Atl_v3.07_1G000170.2, Soltu.Atl_v3.07_2G000160.1, Soltu.Atl_v3.07_2G000170.2, Soltu.Atl_v3.07_3G000210.2, Soltu.Atl_v3.07_3G000220.2	Soltu.DM.07G000250.1, Soltu.DM.07G000270.1
OG0000893	Soltu.Atl_v3.03_1G014500.1, Soltu.Atl_v3.03_2G012710.1, Soltu.Atl_v3.03_3G019040.1	Soltu.DM.03G016900.1, Soltu.DM.03G016920.1, Soltu.DM.03G016930.1, Soltu.DM.03G016940.1, Soltu.DM.03G016950.1, Soltu.DM.03G016980.1, Soltu.DM.03G016990.1
OG0000894	Soltu.Atl_v3.10_2G005530.1, Soltu.Atl_v3.11_4G001170.1	Soltu.DM.04G012820.1, Soltu.DM.04G014090.1, Soltu.DM.07G011140.1, Soltu.DM.09G020850.1, Soltu.DM.09G020860.2, Soltu.DM.09G020870.1, Soltu.DM.10G007140.1, Soltu.DM.11G001040.1
OG0000895	Soltu.Atl_v3.10_0G001640.2, Soltu.Atl_v3.10_0G001650.1, Soltu.Atl_v3.10_1G001770.1, Soltu.Atl_v3.10_2G002800.1, Soltu.Atl_v3.10_2G002810.1, Soltu.Atl_v3.10_3G000750.1, Soltu.Atl_v3.10_3G000780.1, Soltu.Atl_v3.10_4G001550.1	Soltu.DM.10G002950.1, Soltu.DM.10G002990.1
OG0000896	Soltu.Atl_v3.09_0G016820.1, Soltu.Atl_v3.09_1G015650.1, Soltu.Atl_v3.09_3G025100.1, Soltu.Atl_v3.09_4G023690.3, Soltu.Atl_v3.09_4G023710.1, Soltu.Atl_v3.09_4G023720.1	Soltu.DM.09G030770.1, Soltu.DM.09G030780.1, Soltu.DM.09G030790.2, Soltu.DM.09G030800.1
OG0000897	Soltu.Atl_v3.09_0G015670.1, Soltu.Atl_v3.09_1G011390.1, Soltu.Atl_v3.09_1G011470.1, Soltu.Atl_v3.09_1G011490.1, Soltu.Atl_v3.09_2G017910.1, Soltu.Atl_v3.09_2G018100.2, Soltu.Atl_v3.09_2G018210.1, Soltu.Atl_v3.09_3G020770.1, Soltu.Atl_v3.09_3G020800.1, Soltu.Atl_v3.09_4G020000.1
OG0000898	Soltu.Atl_v3.03_0G003960.1, Soltu.Atl_v3.03_1G016360.1, Soltu.Atl_v3.03_1G016380.1, Soltu.Atl_v3.03_3G025140.1, Soltu.Atl_v3.06_3G007470.1, Soltu.Atl_v3.11_2G008590.1, Soltu.Atl_v3.11_2G010360.1, Soltu.Atl_v3.11_3G016480.1, Soltu.Atl_v3.11_4G016340.1, Soltu.Atl_v3.12_4G003950.1
OG0000899	Soltu.Atl_v3.07_1G016170.1, Soltu.Atl_v3.07_1G016190.1, Soltu.Atl_v3.07_1G016240.1, Soltu.Atl_v3.07_3G018900.1, Soltu.Atl_v3.07_3G018960.1, Soltu.Atl_v3.07_3G019030.1, Soltu.Atl_v3.S020530.1, Soltu.Atl_v3.S020550.1, Soltu.Atl_v3.S020560.1, Soltu.Atl_v3.S020590.1
OG0000900	Soltu.Atl_v3.05_1G018480.1, Soltu.Atl_v3.05_1G022220.1, Soltu.Atl_v3.05_2G017370.1, Soltu.Atl_v3.05_2G021790.1, Soltu.Atl_v3.05_3G018290.5, Soltu.Atl_v3.05_4G016900.1, Soltu.Atl_v3.05_4G021510.1, Soltu.Atl_v3.07_2G012000.1, Soltu.Atl_v3.07_4G016610.1, Soltu.Atl_v3.08_3G014460.1
OG0000901	Soltu.Atl_v3.05_3G022640.5, Soltu.Atl_v3.05_4G021820.5, Soltu.Atl_v3.08_1G013880.1, Soltu.Atl_v3.08_2G015900.1, Soltu.Atl_v3.08_4G017710.1, Soltu.Atl_v3.S161120.1	Soltu.DM.01G030810.1, Soltu.DM.05G022100.1, Soltu.DM.05G024160.1, Soltu.DM.08G024020.1
OG0000902	Soltu.Atl_v3.04_0G008070.1, Soltu.Atl_v3.04_0G008660.1, Soltu.Atl_v3.04_0G008700.1, Soltu.Atl_v3.04_2G008790.1, Soltu.Atl_v3.04_2G008840.1, Soltu.Atl_v3.04_4G011240.1, Soltu.Atl_v3.04_4G011280.1, Soltu.Atl_v3.11_0G001150.1, Soltu.Atl_v3.11_0G001430.1, Soltu.Atl_v3.11_2G000390.1
OG0000903	Soltu.Atl_v3.04_3G016230.1, Soltu.Atl_v3.08_0G007790.1, Soltu.Atl_v3.08_2G002390.1, Soltu.Atl_v3.08_2G002440.1, Soltu.Atl_v3.08_2G002470.1, Soltu.Atl_v3.08_2G002480.1, Soltu.Atl_v3.08_4G002230.2, Soltu.Atl_v3.S025030.1, Soltu.Atl_v3.S025080.1, Soltu.Atl_v3.S153920.1
OG0000904	Soltu.Atl_v3.02_1G010840.3, Soltu.Atl_v3.02_2G012160.1, Soltu.Atl_v3.02_3G012460.1, Soltu.Atl_v3.02_3G012470.1, Soltu.Atl_v3.02_3G012480.1, Soltu.Atl_v3.02_3G012490.3, Soltu.Atl_v3.02_4G011000.1	Soltu.DM.02G012020.1, Soltu.DM.02G012030.1, Soltu.DM.02G012040.1
OG0000905	Soltu.Atl_v3.09_1G011270.1, Soltu.Atl_v3.09_2G017970.1, Soltu.Atl_v3.09_2G017980.1, Soltu.Atl_v3.09_2G018070.1, Soltu.Atl_v3.09_2G018080.1, Soltu.Atl_v3.09_2G018090.1, Soltu.Atl_v3.09_3G020680.1, Soltu.Atl_v3.09_3G020690.1, Soltu.Atl_v3.09_4G019880.1	Soltu.DM.09G026260.1
OG0000906	Soltu.Atl_v3.03_0G004530.1, Soltu.Atl_v3.03_0G004540.1, Soltu.Atl_v3.03_2G018330.1, Soltu.Atl_v3.03_3G026290.1, Soltu.Atl_v3.03_3G026310.1, Soltu.Atl_v3.03_4G016940.1, Soltu.Atl_v3.03_4G016950.1	Soltu.DM.03G024520.1, Soltu.DM.03G024530.1, Soltu.DM.03G024540.1
OG0000907	Soltu.Atl_v3.04_0G002770.1, Soltu.Atl_v3.04_0G010740.1, Soltu.Atl_v3.05_2G009460.1, Soltu.Atl_v3.06_1G004800.1, Soltu.Atl_v3.06_3G008830.1, Soltu.Atl_v3.07_3G005060.1, Soltu.Atl_v3.08_2G007330.1, Soltu.Atl_v3.08_4G006630.1, Soltu.Atl_v3.12_2G011930.1, Soltu.Atl_v3.S060790.1
OG0000908	Soltu.Atl_v3.04_2G017220.1, Soltu.Atl_v3.04_2G017250.1, Soltu.Atl_v3.04_2G017270.1, Soltu.Atl_v3.04_2G017300.1, Soltu.Atl_v3.04_3G018740.1, Soltu.Atl_v3.04_3G018770.1, Soltu.Atl_v3.04_3G018790.1, Soltu.Atl_v3.04_3G018820.1, Soltu.Atl_v3.S132920.1	Soltu.DM.04G033810.1
OG0000909	Soltu.Atl_v3.03_1G012720.1, Soltu.Atl_v3.03_3G009620.1, Soltu.Atl_v3.03_3G015170.1, Soltu.Atl_v3.03_3G015410.1, Soltu.Atl_v3.09_1G004870.1, Soltu.Atl_v3.09_2G010550.1, Soltu.Atl_v3.09_3G013460.1, Soltu.Atl_v3.09_4G012450.1, Soltu.Atl_v3.S009710.1	Soltu.DM.12G016620.1
OG0000910	Soltu.Atl_v3.12_1G003450.1, Soltu.Atl_v3.12_1G003500.1, Soltu.Atl_v3.12_2G010320.1, Soltu.Atl_v3.12_2G010350.1, Soltu.Atl_v3.12_2G010360.1, Soltu.Atl_v3.12_2G010370.1, Soltu.Atl_v3.12_3G008160.1, Soltu.Atl_v3.12_3G008180.1, Soltu.Atl_v3.12_4G005640.1, Soltu.Atl_v3.12_4G005660.1
OG0000911	Soltu.Atl_v3.03_4G008320.1, Soltu.Atl_v3.04_4G012210.1, Soltu.Atl_v3.05_3G007260.1, Soltu.Atl_v3.05_4G003480.1, Soltu.Atl_v3.08_4G007330.1, Soltu.Atl_v3.09_3G019480.1, Soltu.Atl_v3.10_2G003940.1	Soltu.DM.02G019070.1, Soltu.DM.05G001160.1, Soltu.DM.12G011970.1
OG0000912	Soltu.Atl_v3.07_1G015020.1, Soltu.Atl_v3.07_1G015050.1, Soltu.Atl_v3.07_2G013160.1, Soltu.Atl_v3.07_2G013550.1, Soltu.Atl_v3.07_2G013670.1, Soltu.Atl_v3.07_3G017680.1, Soltu.Atl_v3.07_4G018490.1, Soltu.Atl_v3.07_4G018880.1, Soltu.Atl_v3.07_4G019000.1, Soltu.Atl_v3.S161660.1
OG0000913	Soltu.Atl_v3.12_1G000010.1, Soltu.Atl_v3.12_1G000100.1, Soltu.Atl_v3.12_2G000610.1, Soltu.Atl_v3.12_2G013550.1, Soltu.Atl_v3.12_2G015680.1, Soltu.Atl_v3.12_3G000040.1, Soltu.Atl_v3.12_3G000050.1, Soltu.Atl_v3.12_4G000030.1, Soltu.Atl_v3.12_4G000130.1	Soltu.DM.12G000010.1
OG0000914	Soltu.Atl_v3.01_3G001820.2, Soltu.Atl_v3.02_2G011820.1, Soltu.Atl_v3.02_2G034590.1, Soltu.Atl_v3.08_2G007520.1, Soltu.Atl_v3.08_4G010510.4, Soltu.Atl_v3.09_3G003200.1, Soltu.Atl_v3.10_0G008180.1, Soltu.Atl_v3.12_0G006980.1	Soltu.DM.04G037310.1, Soltu.DM.07G006170.1
OG0000915	Soltu.Atl_v3.01_0G006740.1, Soltu.Atl_v3.01_2G006110.1, Soltu.Atl_v3.01_4G011930.1, Soltu.Atl_v3.03_1G009270.1, Soltu.Atl_v3.04_0G002700.1, Soltu.Atl_v3.09_1G004920.2, Soltu.Atl_v3.09_3G013510.1, Soltu.Atl_v3.09_4G010420.1, Soltu.Atl_v3.S052120.1, Soltu.Atl_v3.S055940.1
OG0000916	Soltu.Atl_v3.11_0G014000.1, Soltu.Atl_v3.11_0G014140.1, Soltu.Atl_v3.11_2G007920.1, Soltu.Atl_v3.11_2G008280.1, Soltu.Atl_v3.11_3G014060.1, Soltu.Atl_v3.11_3G014090.1, Soltu.Atl_v3.11_4G013860.1, Soltu.Atl_v3.S057770.1, Soltu.Atl_v3.S068650.1, Soltu.Atl_v3.S068720.1
OG0000917	Soltu.Atl_v3.02_1G007150.1, Soltu.Atl_v3.02_1G026480.1, Soltu.Atl_v3.02_2G008540.1, Soltu.Atl_v3.02_2G028770.1, Soltu.Atl_v3.02_3G008310.1, Soltu.Atl_v3.02_3G029970.1, Soltu.Atl_v3.02_4G020860.1, Soltu.Atl_v3.03_1G001900.1, Soltu.Atl_v3.03_2G001900.1, Soltu.Atl_v3.S041970.1
OG0000918	Soltu.Atl_v3.04_0G012110.1, Soltu.Atl_v3.04_2G012130.1, Soltu.Atl_v3.04_3G013900.1, Soltu.Atl_v3.04_4G014660.1, Soltu.Atl_v3.10_0G004040.1, Soltu.Atl_v3.10_0G004180.1, Soltu.Atl_v3.S072100.1	Soltu.DM.01G044200.1, Soltu.DM.04G028700.1, Soltu.DM.10G012540.1
OG0000919	Soltu.Atl_v3.03_1G024620.1, Soltu.Atl_v3.03_1G024630.1, Soltu.Atl_v3.03_2G022450.1, Soltu.Atl_v3.03_2G022460.1, Soltu.Atl_v3.03_2G022470.1, Soltu.Atl_v3.03_3G030440.1, Soltu.Atl_v3.03_4G021180.1, Soltu.Atl_v3.03_4G021190.1, Soltu.Atl_v3.S108560.1, Soltu.Atl_v3.S108570.1
OG0000920	Soltu.Atl_v3.01_1G004560.1, Soltu.Atl_v3.01_1G004580.1, Soltu.Atl_v3.01_1G004610.1, Soltu.Atl_v3.01_2G005310.1, Soltu.Atl_v3.01_3G004760.1, Soltu.Atl_v3.01_3G004830.1, Soltu.Atl_v3.01_4G004950.1, Soltu.Atl_v3.01_4G005000.1, Soltu.Atl_v3.01_4G005130.1, Soltu.Atl_v3.S034250.1
OG0000921	Soltu.Atl_v3.01_1G003490.1, Soltu.Atl_v3.01_2G003690.1, Soltu.Atl_v3.01_3G003680.2, Soltu.Atl_v3.01_4G003700.1, Soltu.Atl_v3.08_1G009020.1, Soltu.Atl_v3.08_1G009090.1, Soltu.Atl_v3.08_2G013270.2, Soltu.Atl_v3.08_2G013280.1, Soltu.Atl_v3.08_3G010350.1, Soltu.Atl_v3.08_3G010360.1
OG0000922	Soltu.Atl_v3.06_1G001760.1, Soltu.Atl_v3.06_2G001470.1, Soltu.Atl_v3.06_2G001600.1, Soltu.Atl_v3.06_2G001630.1, Soltu.Atl_v3.06_2G001670.1, Soltu.Atl_v3.06_2G001700.1, Soltu.Atl_v3.06_2G001820.2, Soltu.Atl_v3.06_3G002100.1, Soltu.Atl_v3.06_4G001440.2, Soltu.Atl_v3.S078340.1
OG0000923	Soltu.Atl_v3.06_2G008920.1, Soltu.Atl_v3.06_2G008930.1, Soltu.Atl_v3.06_4G006550.1, Soltu.Atl_v3.06_4G006560.1, Soltu.Atl_v3.06_4G006600.1	Soltu.DM.06G012250.1, Soltu.DM.06G012270.1, Soltu.DM.06G012280.1, Soltu.DM.06G012300.1, Soltu.DM.06G012310.1
OG0000924	Soltu.Atl_v3.01_3G000740.1, Soltu.Atl_v3.02_4G013860.1, Soltu.Atl_v3.03_1G030990.1, Soltu.Atl_v3.03_3G008820.1, Soltu.Atl_v3.04_0G005050.1, Soltu.Atl_v3.04_4G009270.1, Soltu.Atl_v3.12_3G018530.1, Soltu.Atl_v3.S021570.1, Soltu.Atl_v3.S021590.1	Soltu.DM.01G000680.1
OG0000925	Soltu.Atl_v3.01_1G004940.1, Soltu.Atl_v3.01_2G005630.1, Soltu.Atl_v3.01_3G005100.1, Soltu.Atl_v3.11_1G013210.2, Soltu.Atl_v3.12_2G001490.1, Soltu.Atl_v3.12_2G002010.1, Soltu.Atl_v3.12_3G001220.2	Soltu.DM.01G005550.1, Soltu.DM.11G018970.1, Soltu.DM.12G001160.1
OG0000926	Soltu.Atl_v3.07_3G009050.1, Soltu.Atl_v3.07_3G009060.1, Soltu.Atl_v3.07_4G008550.2, Soltu.Atl_v3.07_4G008560.1, Soltu.Atl_v3.S001250.1, Soltu.Atl_v3.S009250.1, Soltu.Atl_v3.S009260.1, Soltu.Atl_v3.S009300.1, Soltu.Atl_v3.S009310.1	Soltu.DM.07G011210.2
OG0000927	Soltu.Atl_v3.06_1G014430.2, Soltu.Atl_v3.06_2G026480.1, Soltu.Atl_v3.06_3G020260.2, Soltu.Atl_v3.06_4G019780.3, Soltu.Atl_v3.07_3G011340.2, Soltu.Atl_v3.11_2G010710.1, Soltu.Atl_v3.11_3G016830.1, Soltu.Atl_v3.S091150.1	Soltu.DM.06G029900.1, Soltu.DM.11G021500.1
OG0000928	Soltu.Atl_v3.05_1G017480.1, Soltu.Atl_v3.05_1G017610.1, Soltu.Atl_v3.05_2G016200.1, Soltu.Atl_v3.05_2G016240.1, Soltu.Atl_v3.05_3G017500.1, Soltu.Atl_v3.05_3G017540.1, Soltu.Atl_v3.05_4G014830.1, Soltu.Atl_v3.05_4G014880.1	Soltu.DM.05G018290.1, Soltu.DM.05G018330.1
OG0000929	Soltu.Atl_v3.01_2G011170.1, Soltu.Atl_v3.03_3G011700.1, Soltu.Atl_v3.04_1G019750.1, Soltu.Atl_v3.05_2G012070.1, Soltu.Atl_v3.06_2G028320.1, Soltu.Atl_v3.06_3G022030.1, Soltu.Atl_v3.07_4G022030.1, Soltu.Atl_v3.08_3G010470.1, Soltu.Atl_v3.08_4G019560.1, Soltu.Atl_v3.10_1G005200.1
OG0000930	Soltu.Atl_v3.01_0G001760.1, Soltu.Atl_v3.01_0G001770.1, Soltu.Atl_v3.01_0G001970.1, Soltu.Atl_v3.01_0G001980.1, Soltu.Atl_v3.01_0G004360.1, Soltu.Atl_v3.04_1G011020.1, Soltu.Atl_v3.S018240.1, Soltu.Atl_v3.S026660.2, Soltu.Atl_v3.S054230.1	Soltu.DM.01G007330.1
OG0000931	Soltu.Atl_v3.01_1G031790.1, Soltu.Atl_v3.01_1G031900.1, Soltu.Atl_v3.01_2G037380.1, Soltu.Atl_v3.01_2G037490.1, Soltu.Atl_v3.01_3G033520.1, Soltu.Atl_v3.01_3G033580.1, Soltu.Atl_v3.01_3G033600.1, Soltu.Atl_v3.01_4G035790.1, Soltu.Atl_v3.01_4G035810.1	Soltu.DM.01G048470.1
OG0000932	Soltu.Atl_v3.01_0G008760.1, Soltu.Atl_v3.01_1G009900.1, Soltu.Atl_v3.01_1G011120.1, Soltu.Atl_v3.01_1G014730.1, Soltu.Atl_v3.01_3G013890.1, Soltu.Atl_v3.01_3G014940.1, Soltu.Atl_v3.01_3G015040.1, Soltu.Atl_v3.01_4G015280.1, Soltu.Atl_v3.01_4G016990.1, Soltu.Atl_v3.01_4G017150.1
OG0000933	Soltu.Atl_v3.02_1G000420.1, Soltu.Atl_v3.02_2G001520.1, Soltu.Atl_v3.03_1G005800.2, Soltu.Atl_v3.03_2G006060.1, Soltu.Atl_v3.03_3G009940.4, Soltu.Atl_v3.04_1G002390.4, Soltu.Atl_v3.04_3G002230.1, Soltu.Atl_v3.04_3G002260.1, Soltu.Atl_v3.08_2G004340.1, Soltu.Atl_v3.S102710.1
OG0000934	Soltu.Atl_v3.09_1G006760.1, Soltu.Atl_v3.09_1G006790.1, Soltu.Atl_v3.09_1G007040.1, Soltu.Atl_v3.09_1G007070.1, Soltu.Atl_v3.09_1G007130.1, Soltu.Atl_v3.09_3G015450.1, Soltu.Atl_v3.09_3G015480.1, Soltu.Atl_v3.09_3G015540.1, Soltu.Atl_v3.S036320.1, Soltu.Atl_v3.S036350.1
OG0000935	Soltu.Atl_v3.04_1G001260.1, Soltu.Atl_v3.04_1G001300.3, Soltu.Atl_v3.04_1G001450.1, Soltu.Atl_v3.04_3G001070.1, Soltu.Atl_v3.04_3G001280.1, Soltu.Atl_v3.04_3G001320.1, Soltu.Atl_v3.04_3G001360.1, Soltu.Atl_v3.04_3G001370.1, Soltu.Atl_v3.04_4G001500.1, Soltu.Atl_v3.04_4G001640.1
OG0000936	Soltu.Atl_v3.07_3G003550.1, Soltu.Atl_v3.S136070.1, Soltu.Atl_v3.S149230.1	Soltu.DM.07G004090.1, Soltu.DM.07G004110.1, Soltu.DM.07G004120.1, Soltu.DM.07G004130.1, Soltu.DM.07G004140.1, Soltu.DM.07G004150.1, Soltu.DM.09G013730.1
OG0000937	Soltu.Atl_v3.09_0G006200.1, Soltu.Atl_v3.09_4G004330.1, Soltu.Atl_v3.10_2G011240.1, Soltu.Atl_v3.10_3G006590.1, Soltu.Atl_v3.10_3G008940.1, Soltu.Atl_v3.10_4G005840.1, Soltu.Atl_v3.S133730.1	Soltu.DM.09G006580.1, Soltu.DM.10G021200.1, Soltu.DM.10G023780.1
OG0000938	Soltu.Atl_v3.01_2G007350.1, Soltu.Atl_v3.02_1G025580.1, Soltu.Atl_v3.02_2G000140.1, Soltu.Atl_v3.02_2G001770.1, Soltu.Atl_v3.05_1G016690.1, Soltu.Atl_v3.07_1G006260.1, Soltu.Atl_v3.08_4G001930.1, Soltu.Atl_v3.09_0G008350.1, Soltu.Atl_v3.12_2G015100.1, Soltu.Atl_v3.12_3G013450.1
OG0000939	Soltu.Atl_v3.01_4G008420.1, Soltu.Atl_v3.01_4G017090.1, Soltu.Atl_v3.04_1G005090.1, Soltu.Atl_v3.05_1G016530.1, Soltu.Atl_v3.05_2G015170.1, Soltu.Atl_v3.05_4G014180.1, Soltu.Atl_v3.07_2G005880.1, Soltu.Atl_v3.07_4G005220.3, Soltu.Atl_v3.08_1G010720.1, Soltu.Atl_v3.09_1G009890.1
OG0000940	Soltu.Atl_v3.01_0G007950.1, Soltu.Atl_v3.01_2G027920.1, Soltu.Atl_v3.02_3G004290.1, Soltu.Atl_v3.05_2G013770.1, Soltu.Atl_v3.05_3G010920.1, Soltu.Atl_v3.06_1G001630.1, Soltu.Atl_v3.06_2G014520.1, Soltu.Atl_v3.06_3G002010.1, Soltu.Atl_v3.07_0G005160.1, Soltu.Atl_v3.12_4G010950.1
OG0000941	Soltu.Atl_v3.01_1G013620.1, Soltu.Atl_v3.01_4G016960.1, Soltu.Atl_v3.06_4G003520.1, Soltu.Atl_v3.08_1G016240.1, Soltu.Atl_v3.09_0G012730.1, Soltu.Atl_v3.09_0G013110.1, Soltu.Atl_v3.09_1G015990.1, Soltu.Atl_v3.09_3G017150.1, Soltu.Atl_v3.09_4G015790.1	Soltu.DM.06G003530.3
OG0000942	Soltu.Atl_v3.03_2G019380.1, Soltu.Atl_v3.03_3G027440.1, Soltu.Atl_v3.03_4G018070.1, Soltu.Atl_v3.S086610.1, Soltu.Atl_v3.S086620.1, Soltu.Atl_v3.S086630.1, Soltu.Atl_v3.S119940.1, Soltu.Atl_v3.S124530.1	Soltu.DM.03G025640.1, Soltu.DM.10G014590.1
OG0000943	Soltu.Atl_v3.08_0G011540.1, Soltu.Atl_v3.08_0G011550.1, Soltu.Atl_v3.08_2G001080.1, Soltu.Atl_v3.08_3G002620.1, Soltu.Atl_v3.S158570.1, Soltu.Atl_v3.S158580.1	Soltu.DM.08G004500.1, Soltu.DM.08G028290.1, Soltu.DM.08G028300.1, Soltu.DM.12G008180.1
OG0000944	Soltu.Atl_v3.05_2G016380.1, Soltu.Atl_v3.07_1G010690.1, Soltu.Atl_v3.07_1G010730.1, Soltu.Atl_v3.07_1G010750.1, Soltu.Atl_v3.07_3G013760.2, Soltu.Atl_v3.07_3G013790.1, Soltu.Atl_v3.07_4G014770.1, Soltu.Atl_v3.07_4G014810.1, Soltu.Atl_v3.07_4G014830.1	Soltu.DM.07G017450.1
OG0000945	Soltu.Atl_v3.02_1G009060.1, Soltu.Atl_v3.02_2G010380.1, Soltu.Atl_v3.02_2G010570.1, Soltu.Atl_v3.02_3G010380.1, Soltu.Atl_v3.02_4G009820.1, Soltu.Atl_v3.03_1G024330.1, Soltu.Atl_v3.03_3G029720.1, Soltu.Atl_v3.03_4G020480.1, Soltu.Atl_v3.03_4G020500.1, Soltu.Atl_v3.03_4G020510.1
OG0000946	Soltu.Atl_v3.01_2G013240.1, Soltu.Atl_v3.04_0G003000.1, Soltu.Atl_v3.04_0G003050.1, Soltu.Atl_v3.07_4G007330.1, Soltu.Atl_v3.09_0G008570.1, Soltu.Atl_v3.09_1G004710.1, Soltu.Atl_v3.09_2G009620.1, Soltu.Atl_v3.S010430.1, Soltu.Atl_v3.S023980.1, Soltu.Atl_v3.S025940.1
OG0000947	Soltu.Atl_v3.04_1G008980.1, Soltu.Atl_v3.04_2G007440.1, Soltu.Atl_v3.04_4G007460.1, Soltu.Atl_v3.10_2G014290.1, Soltu.Atl_v3.10_3G011280.1, Soltu.Atl_v3.S081610.1, Soltu.Atl_v3.S082520.1	Soltu.DM.04G011430.1, Soltu.DM.10G027490.1, Soltu.DM.10G028150.1
OG0000948	Soltu.Atl_v3.02_1G003420.1, Soltu.Atl_v3.02_2G001560.1, Soltu.Atl_v3.02_3G004550.1, Soltu.Atl_v3.02_4G001730.1, Soltu.Atl_v3.02_4G001740.1, Soltu.Atl_v3.02_4G004700.1, Soltu.Atl_v3.11_0G005690.1, Soltu.Atl_v3.11_1G007800.1, Soltu.Atl_v3.11_3G006940.1, Soltu.Atl_v3.11_4G009440.1
OG0000949	Soltu.Atl_v3.03_4G010340.2, Soltu.Atl_v3.04_2G005320.1, Soltu.Atl_v3.05_3G009280.1, Soltu.Atl_v3.06_2G004230.1, Soltu.Atl_v3.07_3G004290.1, Soltu.Atl_v3.08_2G001840.1, Soltu.Atl_v3.08_4G001610.1, Soltu.Atl_v3.11_1G003290.1, Soltu.Atl_v3.12_1G006060.1, Soltu.Atl_v3.S075180.1
OG0000950	Soltu.Atl_v3.06_1G016130.1, Soltu.Atl_v3.06_1G016140.1, Soltu.Atl_v3.06_4G021950.1, Soltu.Atl_v3.06_4G021960.1, Soltu.Atl_v3.09_4G012390.1	Soltu.DM.06G031840.1, Soltu.DM.06G031850.1, Soltu.DM.06G031870.1, Soltu.DM.06G031880.1, Soltu.DM.09G017180.1
OG0000951	Soltu.Atl_v3.05_1G022110.1, Soltu.Atl_v3.05_3G022290.1, Soltu.Atl_v3.08_0G010690.1, Soltu.Atl_v3.08_2G014910.1, Soltu.Atl_v3.08_3G013940.1, Soltu.Atl_v3.08_4G016840.1, Soltu.Atl_v3.09_0G015720.1, Soltu.Atl_v3.09_1G014230.1, Soltu.Atl_v3.09_2G020310.3, Soltu.Atl_v3.09_4G022390.1
OG0000952	Soltu.Atl_v3.06_3G023200.1, Soltu.Atl_v3.09_1G011920.1, Soltu.Atl_v3.09_2G018630.1, Soltu.Atl_v3.09_3G017200.1, Soltu.Atl_v3.09_3G021240.1, Soltu.Atl_v3.09_4G015840.1	Soltu.DM.06G001420.1, Soltu.DM.06G034220.1, Soltu.DM.09G021290.1, Soltu.DM.09G026840.1
OG0000953	Soltu.Atl_v3.01_3G011080.1, Soltu.Atl_v3.01_3G011090.1, Soltu.Atl_v3.03_4G008820.1, Soltu.Atl_v3.03_4G008830.1, Soltu.Atl_v3.07_4G007040.1, Soltu.Atl_v3.07_4G007050.1, Soltu.Atl_v3.08_1G009030.1, Soltu.Atl_v3.08_4G004260.1	Soltu.DM.03G006150.1, Soltu.DM.10G012020.1
OG0000954	Soltu.Atl_v3.01_1G007600.1, Soltu.Atl_v3.01_2G009920.1, Soltu.Atl_v3.01_2G009990.1, Soltu.Atl_v3.01_2G010000.1, Soltu.Atl_v3.01_2G010400.1, Soltu.Atl_v3.01_3G007550.1, Soltu.Atl_v3.01_4G007830.1, Soltu.Atl_v3.01_4G007920.1, Soltu.Atl_v3.01_4G007930.1	Soltu.DM.01G012570.1
OG0000955	Soltu.Atl_v3.03_1G031640.2, Soltu.Atl_v3.03_1G031650.1, Soltu.Atl_v3.03_2G026760.1, Soltu.Atl_v3.03_3G035430.1, Soltu.Atl_v3.03_4G023860.2, Soltu.Atl_v3.06_1G009690.1, Soltu.Atl_v3.06_2G019010.1, Soltu.Atl_v3.06_4G014080.1, Soltu.Atl_v3.12_1G003640.1, Soltu.Atl_v3.12_2G010490.1
OG0000956	Soltu.Atl_v3.01_1G017090.1, Soltu.Atl_v3.01_2G020260.1, Soltu.Atl_v3.01_3G017300.1, Soltu.Atl_v3.01_3G017330.1, Soltu.Atl_v3.01_4G019370.1, Soltu.Atl_v3.01_4G019400.1, Soltu.Atl_v3.01_4G019430.1	Soltu.DM.01G025740.1, Soltu.DM.01G025760.1, Soltu.DM.01G025770.1
OG0000957	Soltu.Atl_v3.04_3G014120.1, Soltu.Atl_v3.S035440.1, Soltu.Atl_v3.S035450.1, Soltu.Atl_v3.S035460.1, Soltu.Atl_v3.S107230.1, Soltu.Atl_v3.S107240.1, Soltu.Atl_v3.S107250.1, Soltu.Atl_v3.S107260.1, Soltu.Atl_v3.S152060.1, Soltu.Atl_v3.S155790.4
OG0000958	Soltu.Atl_v3.08_0G008390.1, Soltu.Atl_v3.08_1G003710.1, Soltu.Atl_v3.08_3G005510.1, Soltu.Atl_v3.08_4G004290.1, Soltu.Atl_v3.08_4G007280.1, Soltu.Atl_v3.11_2G005400.1, Soltu.Atl_v3.11_3G018660.1, Soltu.Atl_v3.12_0G004860.1, Soltu.Atl_v3.12_3G005520.1	Soltu.DM.11G002130.1
OG0000959	Soltu.Atl_v3.01_1G019660.2, Soltu.Atl_v3.03_1G012880.1, Soltu.Atl_v3.04_4G013650.1, Soltu.Atl_v3.05_3G013020.1, Soltu.Atl_v3.08_4G004120.1, Soltu.Atl_v3.12_3G016070.1, Soltu.Atl_v3.12_3G016080.1, Soltu.Atl_v3.S033410.1, Soltu.Atl_v3.S083600.1, Soltu.Atl_v3.S083630.1
OG0000960	Soltu.Atl_v3.01_1G008610.1, Soltu.Atl_v3.08_1G016100.1, Soltu.Atl_v3.12_3G008620.1, Soltu.Atl_v3.S021360.1, Soltu.Atl_v3.S021380.1, Soltu.Atl_v3.S021390.1, Soltu.Atl_v3.S052460.1, Soltu.Atl_v3.S056040.1, Soltu.Atl_v3.S056050.1	Soltu.DM.08G026570.1
OG0000961	Soltu.Atl_v3.01_0G000100.1, Soltu.Atl_v3.01_1G005480.1, Soltu.Atl_v3.01_4G005910.1, Soltu.Atl_v3.01_4G005930.1, Soltu.Atl_v3.01_4G005990.1, Soltu.Atl_v3.01_4G006030.1, Soltu.Atl_v3.01_4G006070.1, Soltu.Atl_v3.01_4G006080.1, Soltu.Atl_v3.01_4G006110.1	Soltu.DM.01G006160.1
OG0000962	Soltu.Atl_v3.04_0G001170.3, Soltu.Atl_v3.04_2G005630.1, Soltu.Atl_v3.05_2G022540.1, Soltu.Atl_v3.05_3G022870.1, Soltu.Atl_v3.05_4G022140.1, Soltu.Atl_v3.11_3G000120.2, Soltu.Atl_v3.11_4G000990.1	Soltu.DM.04G009150.1, Soltu.DM.05G024450.1, Soltu.DM.11G000860.1
OG0000963	Soltu.Atl_v3.02_1G002310.1, Soltu.Atl_v3.03_2G005940.1, Soltu.Atl_v3.03_3G007880.1, Soltu.Atl_v3.05_1G012760.1, Soltu.Atl_v3.05_2G012200.1, Soltu.Atl_v3.05_3G012570.1, Soltu.Atl_v3.05_4G010600.1, Soltu.Atl_v3.11_0G008820.1, Soltu.Atl_v3.S093510.1	Soltu.DM.11G012980.1
OG0000964	Soltu.Atl_v3.07_1G006530.1, Soltu.Atl_v3.07_2G006230.1, Soltu.Atl_v3.07_3G006780.1, Soltu.Atl_v3.07_3G006930.1, Soltu.Atl_v3.07_4G006270.2, Soltu.Atl_v3.07_4G006340.1, Soltu.Atl_v3.12_2G006420.1, Soltu.Atl_v3.S041270.3, Soltu.Atl_v3.S049070.2	Soltu.DM.04G033900.1
OG0000965	Soltu.Atl_v3.01_0G009150.1, Soltu.Atl_v3.01_0G009160.1, Soltu.Atl_v3.01_0G009340.1, Soltu.Atl_v3.01_0G009350.1, Soltu.Atl_v3.01_2G019610.1, Soltu.Atl_v3.01_2G019620.1, Soltu.Atl_v3.01_3G015770.1, Soltu.Atl_v3.01_3G015780.1, Soltu.Atl_v3.S072480.1, Soltu.Atl_v3.S072490.1
OG0000966	Soltu.Atl_v3.09_0G004700.1, Soltu.Atl_v3.10_0G011810.1, Soltu.Atl_v3.10_0G018770.2, Soltu.Atl_v3.10_1G007790.1, Soltu.Atl_v3.10_2G009720.1, Soltu.Atl_v3.10_3G007430.1, Soltu.Atl_v3.10_3G009680.2	Soltu.DM.09G004520.1, Soltu.DM.10G022200.1, Soltu.DM.10G024640.1
OG0000967	Soltu.Atl_v3.10_1G010920.1, Soltu.Atl_v3.10_2G014910.1, Soltu.Atl_v3.10_3G011890.1, Soltu.Atl_v3.10_3G011910.1, Soltu.Atl_v3.10_4G008700.1, Soltu.Atl_v3.10_4G008720.1	Soltu.DM.10G029150.1, Soltu.DM.10G029160.1, Soltu.DM.10G029170.1, Soltu.DM.10G029180.1
OG0000968	Soltu.Atl_v3.04_0G003830.1, Soltu.Atl_v3.09_2G002720.1, Soltu.Atl_v3.09_2G002820.1, Soltu.Atl_v3.09_3G000990.1, Soltu.Atl_v3.09_3G001050.1, Soltu.Atl_v3.09_4G001350.1, Soltu.Atl_v3.09_4G001450.1, Soltu.Atl_v3.S016530.1, Soltu.Atl_v3.S069940.1, Soltu.Atl_v3.S070000.1
OG0000969	Soltu.Atl_v3.01_0G009560.1, Soltu.Atl_v3.01_1G017280.1, Soltu.Atl_v3.01_3G017430.1, Soltu.Atl_v3.01_4G019590.1, Soltu.Atl_v3.07_0G004520.3, Soltu.Atl_v3.07_2G006130.3, Soltu.Atl_v3.07_3G006410.1, Soltu.Atl_v3.07_4G005450.3	Soltu.DM.01G025950.1, Soltu.DM.07G008040.1
OG0000970	Soltu.Atl_v3.12_1G001920.1, Soltu.Atl_v3.12_1G001940.1, Soltu.Atl_v3.12_1G009350.1, Soltu.Atl_v3.12_2G008570.1, Soltu.Atl_v3.12_2G008590.1, Soltu.Atl_v3.12_3G006450.1, Soltu.Atl_v3.12_3G006470.1, Soltu.Atl_v3.12_4G004180.1, Soltu.Atl_v3.12_4G004200.1	Soltu.DM.12G007760.1
OG0000971	Soltu.Atl_v3.03_1G007350.1, Soltu.Atl_v3.03_3G007030.1, Soltu.Atl_v3.05_1G015310.1, Soltu.Atl_v3.05_3G010810.1, Soltu.Atl_v3.07_4G001330.1, Soltu.Atl_v3.07_4G003550.1, Soltu.Atl_v3.08_2G012330.1, Soltu.Atl_v3.08_4G002980.1, Soltu.Atl_v3.10_2G005930.1, Soltu.Atl_v3.12_3G017300.1
OG0000972	Soltu.Atl_v3.01_0G017140.1, Soltu.Atl_v3.01_3G011560.1, Soltu.Atl_v3.01_3G028480.1, Soltu.Atl_v3.01_3G028510.1, Soltu.Atl_v3.05_1G017820.1, Soltu.Atl_v3.05_2G016530.1, Soltu.Atl_v3.12_2G017810.1, Soltu.Atl_v3.12_2G017900.1, Soltu.Atl_v3.S021300.1, Soltu.Atl_v3.S043530.1
OG0000973	Soltu.Atl_v3.01_0G007630.1, Soltu.Atl_v3.05_1G009710.2, Soltu.Atl_v3.05_3G010730.1, Soltu.Atl_v3.07_0G003330.1, Soltu.Atl_v3.09_3G007410.1	Soltu.DM.01G019940.1, Soltu.DM.04G031450.1, Soltu.DM.10G002470.1, Soltu.DM.12G018630.1, Soltu.DM.12G023440.1
OG0000974	Soltu.Atl_v3.04_1G007890.1, Soltu.Atl_v3.04_1G007900.1, Soltu.Atl_v3.04_2G005120.1, Soltu.Atl_v3.04_3G006780.1, Soltu.Atl_v3.04_3G006900.1, Soltu.Atl_v3.04_3G006930.1, Soltu.Atl_v3.04_3G006950.1, Soltu.Atl_v3.04_3G007010.1, Soltu.Atl_v3.04_3G007060.1	Soltu.DM.04G008030.1
OG0000975	Soltu.Atl_v3.01_1G026660.1, Soltu.Atl_v3.01_2G031180.2, Soltu.Atl_v3.01_3G024210.1, Soltu.Atl_v3.01_4G026920.1, Soltu.Atl_v3.09_0G014260.1, Soltu.Atl_v3.09_0G014490.1, Soltu.Atl_v3.09_3G018930.2	Soltu.DM.01G039550.1, Soltu.DM.09G023520.2, Soltu.DM.09G023530.1
OG0000976	Soltu.Atl_v3.08_0G010820.1, Soltu.Atl_v3.08_0G010870.2, Soltu.Atl_v3.08_2G017660.1, Soltu.Atl_v3.08_2G017710.2	Soltu.DM.08G025710.1, Soltu.DM.08G025720.1, Soltu.DM.08G025750.1, Soltu.DM.08G025790.1, Soltu.DM.08G025810.1, Soltu.DM.08G025860.1
OG0000977	Soltu.Atl_v3.S065830.1, Soltu.Atl_v3.S065840.1, Soltu.Atl_v3.S065850.1, Soltu.Atl_v3.S065860.1, Soltu.Atl_v3.S083140.1, Soltu.Atl_v3.S088270.1	Soltu.DM.09G021980.1, Soltu.DM.09G021990.1, Soltu.DM.09G022030.1, Soltu.DM.09G022040.1
OG0000978	Soltu.Atl_v3.03_2G021480.2, Soltu.Atl_v3.05_1G006640.1, Soltu.Atl_v3.05_2G006770.1, Soltu.Atl_v3.05_3G006600.1, Soltu.Atl_v3.05_4G006860.1, Soltu.Atl_v3.12_2G018200.1, Soltu.Atl_v3.12_3G016850.1, Soltu.Atl_v3.S057210.1, Soltu.Atl_v3.S057230.1	Soltu.DM.05G007620.1
OG0000979	Soltu.Atl_v3.08_1G006820.1, Soltu.Atl_v3.08_1G006840.1, Soltu.Atl_v3.08_1G006870.1, Soltu.Atl_v3.08_2G011580.1, Soltu.Atl_v3.08_2G011640.1, Soltu.Atl_v3.08_3G008850.1, Soltu.Atl_v3.08_3G008930.1, Soltu.Atl_v3.08_4G011030.1, Soltu.Atl_v3.08_4G011100.1, Soltu.Atl_v3.08_4G011180.1
OG0000980	Soltu.Atl_v3.01_0G004450.1, Soltu.Atl_v3.01_2G006270.1, Soltu.Atl_v3.01_2G006280.1, Soltu.Atl_v3.08_1G014850.1, Soltu.Atl_v3.08_2G016660.1, Soltu.Atl_v3.08_3G014330.2, Soltu.Atl_v3.08_4G018690.1, Soltu.Atl_v3.S117500.1, Soltu.Atl_v3.S117510.1, Soltu.Atl_v3.S144910.1
OG0000981	Soltu.Atl_v3.01_2G027520.1, Soltu.Atl_v3.02_3G011230.2, Soltu.Atl_v3.04_2G015970.2, Soltu.Atl_v3.04_3G017490.1, Soltu.Atl_v3.09_4G013490.2	Soltu.DM.03G004710.1, Soltu.DM.06G011800.1, Soltu.DM.06G026990.1, Soltu.DM.08G015770.1, Soltu.DM.09G021360.1
OG0000982	Soltu.Atl_v3.04_1G005980.2, Soltu.Atl_v3.04_1G006000.1, Soltu.Atl_v3.04_1G009520.1, Soltu.Atl_v3.04_2G004720.2, Soltu.Atl_v3.04_3G004850.1, Soltu.Atl_v3.04_4G004850.1, Soltu.Atl_v3.04_4G004880.4, Soltu.Atl_v3.04_4G004920.1, Soltu.Atl_v3.04_4G007990.1, Soltu.Atl_v3.S014240.1
OG0000983	Soltu.Atl_v3.01_3G006510.1, Soltu.Atl_v3.03_3G011640.1, Soltu.Atl_v3.07_1G004800.1, Soltu.Atl_v3.07_3G008030.1, Soltu.Atl_v3.08_3G012970.1, Soltu.Atl_v3.10_0G000630.1, Soltu.Atl_v3.11_2G012410.1, Soltu.Atl_v3.11_4G009890.1	Soltu.DM.06G023710.1, Soltu.DM.12G019800.1
OG0000984	Soltu.Atl_v3.04_0G000420.1, Soltu.Atl_v3.04_3G007530.1, Soltu.Atl_v3.11_0G002140.1, Soltu.Atl_v3.11_2G000680.1, Soltu.Atl_v3.11_3G001400.1, Soltu.Atl_v3.11_4G001940.1, Soltu.Atl_v3.S068010.1, Soltu.Atl_v3.S068060.1, Soltu.Atl_v3.S098470.1, Soltu.Atl_v3.S098970.1
OG0000985	Soltu.Atl_v3.01_3G017220.1, Soltu.Atl_v3.05_4G011890.1, Soltu.Atl_v3.07_1G010840.1, Soltu.Atl_v3.07_3G006640.1, Soltu.Atl_v3.07_4G007730.1, Soltu.Atl_v3.08_4G005340.1, Soltu.Atl_v3.09_1G003380.1, Soltu.Atl_v3.S005710.1, Soltu.Atl_v3.S005780.1	Soltu.DM.09G009640.1
OG0000986	Soltu.Atl_v3.05_1G019610.1, Soltu.Atl_v3.05_1G019650.1, Soltu.Atl_v3.05_2G018580.1, Soltu.Atl_v3.09_1G003820.1, Soltu.Atl_v3.09_3G007770.1, Soltu.Atl_v3.09_4G007230.1	Soltu.DM.05G020630.1, Soltu.DM.05G020640.1, Soltu.DM.05G020660.1, Soltu.DM.09G009900.1
OG0000987	Soltu.Atl_v3.08_1G014220.2, Soltu.Atl_v3.08_1G014260.3, Soltu.Atl_v3.08_2G016180.2, Soltu.Atl_v3.08_4G018040.1, Soltu.Atl_v3.08_4G018070.1	Soltu.DM.08G024390.4, Soltu.DM.08G024400.2, Soltu.DM.08G024430.1, Soltu.DM.08G024490.1, Soltu.DM.08G024510.1
OG0000988	Soltu.Atl_v3.09_0G004850.1, Soltu.Atl_v3.09_0G006650.1, Soltu.Atl_v3.09_1G001890.1, Soltu.Atl_v3.09_2G004680.1, Soltu.Atl_v3.09_3G003170.1, Soltu.Atl_v3.09_3G012050.1, Soltu.Atl_v3.09_4G002970.1, Soltu.Atl_v3.09_4G005440.1, Soltu.Atl_v3.09_4G005460.1, Soltu.Atl_v3.09_4G010710.1
OG0000989	Soltu.Atl_v3.05_1G016290.1, Soltu.Atl_v3.05_1G019080.1, Soltu.Atl_v3.05_1G019300.1, Soltu.Atl_v3.05_2G014990.1, Soltu.Atl_v3.05_2G018050.1, Soltu.Atl_v3.05_2G018230.1, Soltu.Atl_v3.05_2G018240.1, Soltu.Atl_v3.05_2G018260.1, Soltu.Atl_v3.05_4G015430.1, Soltu.Atl_v3.07_3G021420.1
OG0000990	Soltu.Atl_v3.06_1G010260.1, Soltu.Atl_v3.06_3G013440.1, Soltu.Atl_v3.06_4G014660.1, Soltu.Atl_v3.09_1G004080.1, Soltu.Atl_v3.09_2G008940.1, Soltu.Atl_v3.09_3G008010.1, Soltu.Atl_v3.S120680.1, Soltu.Atl_v3.S120700.1, Soltu.Atl_v3.S128700.1, Soltu.Atl_v3.S128820.1
OG0000991	Soltu.Atl_v3.01_2G006640.2, Soltu.Atl_v3.11_2G010800.1, Soltu.Atl_v3.11_2G010820.1, Soltu.Atl_v3.11_3G016930.1, Soltu.Atl_v3.11_3G016950.1, Soltu.Atl_v3.S042660.1, Soltu.Atl_v3.S121670.1	Soltu.DM.11G021580.1, Soltu.DM.11G021590.2, Soltu.DM.11G021600.1
OG0000992	Soltu.Atl_v3.09_0G014040.1, Soltu.Atl_v3.09_2G014950.1, Soltu.Atl_v3.09_2G014960.1, Soltu.Atl_v3.09_3G018440.1, Soltu.Atl_v3.09_3G018450.1, Soltu.Atl_v3.S106110.1, Soltu.Atl_v3.S152130.2	Soltu.DM.09G023160.1, Soltu.DM.09G023170.1, Soltu.DM.09G023190.1
OG0000993	Soltu.Atl_v3.10_1G002780.1, Soltu.Atl_v3.10_2G003390.1, Soltu.Atl_v3.10_2G003400.1, Soltu.Atl_v3.10_2G003420.1, Soltu.Atl_v3.10_3G001820.1, Soltu.Atl_v3.10_3G001830.1, Soltu.Atl_v3.10_3G001850.1, Soltu.Atl_v3.10_4G001950.1, Soltu.Atl_v3.10_4G001960.1, Soltu.Atl_v3.10_4G001980.1
OG0000994	Soltu.Atl_v3.05_1G022440.1, Soltu.Atl_v3.05_2G022010.1, Soltu.Atl_v3.05_2G022030.1, Soltu.Atl_v3.05_3G022520.1, Soltu.Atl_v3.05_3G022540.1, Soltu.Atl_v3.05_4G021710.1, Soltu.Atl_v3.10_1G002340.1, Soltu.Atl_v3.10_2G002890.1, Soltu.Atl_v3.10_3G001330.1	Soltu.DM.10G018440.1
OG0000995	Soltu.Atl_v3.04_3G015090.1, Soltu.Atl_v3.05_1G016190.1, Soltu.Atl_v3.08_1G010700.1, Soltu.Atl_v3.08_2G004690.1, Soltu.Atl_v3.08_4G003960.1, Soltu.Atl_v3.09_1G009820.1, Soltu.Atl_v3.12_2G016450.1, Soltu.Atl_v3.S035520.1, Soltu.Atl_v3.S133530.1	Soltu.DM.05G017050.1
OG0000996	Soltu.Atl_v3.01_2G015290.1, Soltu.Atl_v3.03_3G015280.1, Soltu.Atl_v3.05_1G011900.1, Soltu.Atl_v3.05_2G011320.1, Soltu.Atl_v3.12_3G016880.1, Soltu.Atl_v3.S012660.1, Soltu.Atl_v3.S089690.1, Soltu.Atl_v3.S089710.1, Soltu.Atl_v3.S097590.1, Soltu.Atl_v3.S097600.1
OG0000997	Soltu.Atl_v3.05_1G018230.1, Soltu.Atl_v3.05_2G016900.1, Soltu.Atl_v3.05_3G018190.1, Soltu.Atl_v3.05_4G017450.1, Soltu.Atl_v3.12_2G019390.2, Soltu.Atl_v3.12_3G018170.2, Soltu.Atl_v3.S004750.1, Soltu.Atl_v3.S050390.1	Soltu.DM.05G019170.1, Soltu.DM.12G020210.1
OG0000998	Soltu.Atl_v3.11_0G001860.1, Soltu.Atl_v3.11_1G001110.3, Soltu.Atl_v3.11_3G001070.2, Soltu.Atl_v3.12_4G011060.1, Soltu.Atl_v3.12_4G011070.1, Soltu.Atl_v3.12_4G011120.1, Soltu.Atl_v3.12_4G011130.1, Soltu.Atl_v3.S051950.1, Soltu.Atl_v3.S051960.1	Soltu.DM.11G001760.1
OG0000999	Soltu.Atl_v3.04_0G007540.1, Soltu.Atl_v3.04_3G010580.1, Soltu.Atl_v3.S130130.1	Soltu.DM.04G022590.1, Soltu.DM.04G022600.1, Soltu.DM.04G022610.1, Soltu.DM.04G022640.1, Soltu.DM.04G022650.1, Soltu.DM.04G022660.1, Soltu.DM.04G022680.1
OG0001000	Soltu.Atl_v3.01_0G013580.1, Soltu.Atl_v3.S076880.1, Soltu.Atl_v3.S083540.1, Soltu.Atl_v3.S083770.1, Soltu.Atl_v3.S120310.1, Soltu.Atl_v3.S120430.1	Soltu.DM.01G036760.1, Soltu.DM.01G036770.2, Soltu.DM.01G036800.1, Soltu.DM.01G036830.1
OG0001001	Soltu.Atl_v3.01_2G015110.1, Soltu.Atl_v3.01_4G033080.1, Soltu.Atl_v3.03_3G009430.1, Soltu.Atl_v3.03_4G015990.1, Soltu.Atl_v3.04_2G011850.1, Soltu.Atl_v3.09_0G011670.1, Soltu.Atl_v3.09_3G016000.1, Soltu.Atl_v3.12_3G008260.1, Soltu.Atl_v3.12_4G005740.1, Soltu.Atl_v3.S129190.1
OG0001002	Soltu.Atl_v3.03_3G007240.2, Soltu.Atl_v3.04_2G016730.2, Soltu.Atl_v3.04_3G018250.2, Soltu.Atl_v3.04_4G018820.1, Soltu.Atl_v3.12_1G001700.1, Soltu.Atl_v3.12_4G001860.1	Soltu.DM.02G028380.1, Soltu.DM.03G005760.1, Soltu.DM.04G033370.1, Soltu.DM.12G005860.1
OG0001003	Soltu.Atl_v3.08_2G013970.1, Soltu.Atl_v3.08_2G013980.1, Soltu.Atl_v3.08_2G014010.1, Soltu.Atl_v3.08_3G013040.3	Soltu.DM.08G022010.1, Soltu.DM.08G022020.1, Soltu.DM.08G022030.1, Soltu.DM.08G022050.1, Soltu.DM.08G022060.1, Soltu.DM.08G022070.1
OG0001004	Soltu.Atl_v3.02_1G017040.1, Soltu.Atl_v3.02_1G017060.1, Soltu.Atl_v3.02_2G019500.1, Soltu.Atl_v3.02_3G019530.1, Soltu.Atl_v3.02_3G019550.1	Soltu.DM.02G019650.1, Soltu.DM.02G019660.2, Soltu.DM.02G019670.1, Soltu.DM.02G019690.1, Soltu.DM.02G019700.1
OG0001005	Soltu.Atl_v3.10_3G009740.1, Soltu.Atl_v3.10_3G009750.1, Soltu.Atl_v3.10_3G009770.1, Soltu.Atl_v3.10_3G009780.1, Soltu.Atl_v3.10_3G009790.1	Soltu.DM.10G024690.1, Soltu.DM.10G024700.1, Soltu.DM.10G024710.1, Soltu.DM.10G024720.1, Soltu.DM.10G024730.1
OG0001006	Soltu.Atl_v3.04_0G006340.1, Soltu.Atl_v3.04_0G006370.1, Soltu.Atl_v3.04_0G006710.1, Soltu.Atl_v3.04_0G006910.1, Soltu.Atl_v3.04_0G006920.1, Soltu.Atl_v3.04_2G007910.1, Soltu.Atl_v3.04_3G009770.1, Soltu.Atl_v3.04_4G010000.2, Soltu.Atl_v3.04_4G010020.1, Soltu.Atl_v3.S056900.1
OG0001007	Soltu.Atl_v3.05_0G004930.1, Soltu.Atl_v3.05_1G013730.1	Soltu.DM.02G001080.1, Soltu.DM.03G010140.1, Soltu.DM.04G017490.1, Soltu.DM.04G017500.1, Soltu.DM.04G019210.1, Soltu.DM.05G014510.1, Soltu.DM.08G021590.1, Soltu.DM.09G009740.1
OG0001008	Soltu.Atl_v3.05_3G006570.2, Soltu.Atl_v3.05_4G006830.2	Soltu.DM.05G007590.1, Soltu.DM.06G006980.1, Soltu.DM.06G016670.1, Soltu.DM.06G016750.1, Soltu.DM.06G017110.1, Soltu.DM.06G017130.1, Soltu.DM.06G017220.1, Soltu.DM.06G017260.1
OG0001009	Soltu.Atl_v3.02_1G013520.1, Soltu.Atl_v3.02_1G013540.1, Soltu.Atl_v3.02_2G016310.2, Soltu.Atl_v3.02_3G016910.1, Soltu.Atl_v3.02_3G016940.1, Soltu.Atl_v3.S097670.1	Soltu.DM.02G016390.1, Soltu.DM.02G016410.1, Soltu.DM.02G016420.1, Soltu.DM.02G016440.1
OG0001010	Soltu.Atl_v3.01_0G002840.1, Soltu.Atl_v3.01_0G002950.1, Soltu.Atl_v3.01_2G011950.1, Soltu.Atl_v3.01_2G012090.1, Soltu.Atl_v3.01_2G012120.1, Soltu.Atl_v3.01_3G008820.2, Soltu.Atl_v3.01_3G008920.1, Soltu.Atl_v3.01_4G009430.2, Soltu.Atl_v3.01_4G009580.1	Soltu.DM.01G014170.1
OG0001011	Soltu.Atl_v3.08_0G001770.1, Soltu.Atl_v3.08_0G001930.1, Soltu.Atl_v3.08_0G001940.4, Soltu.Atl_v3.08_0G001950.3, Soltu.Atl_v3.08_0G002010.1, Soltu.Atl_v3.08_0G002020.2, Soltu.Atl_v3.08_0G002030.3	Soltu.DM.08G000990.1, Soltu.DM.08G001000.2, Soltu.DM.08G001010.1
OG0001012	Soltu.Atl_v3.05_2G007100.1, Soltu.Atl_v3.05_2G007250.1, Soltu.Atl_v3.05_2G007270.1, Soltu.Atl_v3.05_3G007450.1, Soltu.Atl_v3.05_3G007480.1	Soltu.DM.05G008450.1, Soltu.DM.05G008460.1, Soltu.DM.05G008480.1, Soltu.DM.05G008490.1, Soltu.DM.05G008500.1
OG0001013	Soltu.Atl_v3.01_0G012840.1, Soltu.Atl_v3.01_2G027040.1, Soltu.Atl_v3.05_1G018860.1, Soltu.Atl_v3.05_2G017810.1, Soltu.Atl_v3.05_3G018900.1, Soltu.Atl_v3.05_4G018100.1, Soltu.Atl_v3.S091780.1, Soltu.Atl_v3.S107900.1, Soltu.Atl_v3.S108070.1	Soltu.DM.01G034640.1
OG0001014	Soltu.Atl_v3.07_1G011870.2, Soltu.Atl_v3.07_1G011890.1, Soltu.Atl_v3.07_1G011930.1, Soltu.Atl_v3.07_2G011520.1, Soltu.Atl_v3.07_3G014810.2, Soltu.Atl_v3.07_3G014870.1, Soltu.Atl_v3.07_4G015920.1, Soltu.Atl_v3.07_4G015970.1	Soltu.DM.07G018550.1, Soltu.DM.07G018580.2
OG0001015	Soltu.Atl_v3.01_1G002370.1, Soltu.Atl_v3.01_1G002410.1, Soltu.Atl_v3.01_2G002410.1, Soltu.Atl_v3.01_2G002420.2, Soltu.Atl_v3.01_2G002510.1, Soltu.Atl_v3.01_3G002330.1, Soltu.Atl_v3.S016780.1	Soltu.DM.01G002170.1, Soltu.DM.01G002220.3, Soltu.DM.01G002270.1
OG0001016	Soltu.Atl_v3.01_0G016840.2, Soltu.Atl_v3.01_2G032570.1, Soltu.Atl_v3.01_3G028160.1, Soltu.Atl_v3.01_4G030030.2, Soltu.Atl_v3.03_1G019920.1, Soltu.Atl_v3.03_2G017060.1, Soltu.Atl_v3.12_2G011710.1	Soltu.DM.01G042720.1, Soltu.DM.03G022470.1, Soltu.DM.12G011060.1
OG0001017	Soltu.Atl_v3.06_2G002620.1, Soltu.Atl_v3.11_0G001940.2, Soltu.Atl_v3.11_1G001160.1, Soltu.Atl_v3.11_1G001200.4, Soltu.Atl_v3.11_3G001110.1, Soltu.Atl_v3.S010280.1, Soltu.Atl_v3.S017840.2, Soltu.Atl_v3.S017920.2, Soltu.Atl_v3.S049230.1, Soltu.Atl_v3.S080360.2
OG0001018	Soltu.Atl_v3.05_1G006290.1, Soltu.Atl_v3.05_1G006310.1, Soltu.Atl_v3.05_1G006340.1, Soltu.Atl_v3.05_2G006500.1, Soltu.Atl_v3.05_2G006520.1, Soltu.Atl_v3.05_3G006130.1, Soltu.Atl_v3.05_3G006160.1, Soltu.Atl_v3.05_4G006380.1, Soltu.Atl_v3.S012620.1	Soltu.DM.05G007150.1
OG0001019	Soltu.Atl_v3.01_3G002390.1, Soltu.Atl_v3.03_3G012520.1, Soltu.Atl_v3.03_4G012970.1, Soltu.Atl_v3.03_4G015240.1, Soltu.Atl_v3.05_3G015910.1, Soltu.Atl_v3.06_2G002040.1, Soltu.Atl_v3.07_1G017450.2, Soltu.Atl_v3.07_2G016140.1, Soltu.Atl_v3.09_1G003300.1, Soltu.Atl_v3.12_2G010140.1
OG0001020	Soltu.Atl_v3.05_0G002330.1, Soltu.Atl_v3.05_0G002340.1, Soltu.Atl_v3.05_1G007910.2, Soltu.Atl_v3.05_2G000940.1, Soltu.Atl_v3.05_2G007560.1, Soltu.Atl_v3.05_2G007570.1, Soltu.Atl_v3.05_3G001270.1, Soltu.Atl_v3.05_3G007740.1, Soltu.Atl_v3.S005900.1, Soltu.Atl_v3.S027540.1
OG0001021	Soltu.Atl_v3.08_1G005200.1, Soltu.Atl_v3.08_2G009890.1, Soltu.Atl_v3.08_2G009910.1, Soltu.Atl_v3.08_3G006880.1, Soltu.Atl_v3.08_4G009140.1	Soltu.DM.08G014400.1, Soltu.DM.08G014460.1, Soltu.DM.08G014490.1, Soltu.DM.08G014510.1, Soltu.DM.08G014520.1
OG0001022	Soltu.Atl_v3.12_0G002890.1, Soltu.Atl_v3.12_0G002950.1, Soltu.Atl_v3.12_0G003000.1, Soltu.Atl_v3.12_1G001830.1, Soltu.Atl_v3.12_2G006780.1, Soltu.Atl_v3.12_4G001990.1	Soltu.DM.12G005980.1, Soltu.DM.12G005990.1, Soltu.DM.12G006020.1, Soltu.DM.12G006090.1
OG0001023	Soltu.Atl_v3.05_2G005920.1, Soltu.Atl_v3.06_0G009030.1, Soltu.Atl_v3.06_0G010550.1, Soltu.Atl_v3.07_2G005580.1, Soltu.Atl_v3.10_2G006100.1, Soltu.Atl_v3.10_3G003870.1, Soltu.Atl_v3.11_1G010750.1, Soltu.Atl_v3.12_2G017520.1, Soltu.Atl_v3.S121270.1, Soltu.Atl_v3.S121570.1
OG0001024	Soltu.Atl_v3.02_4G010090.1, Soltu.Atl_v3.03_1G011860.1, Soltu.Atl_v3.03_1G013580.1, Soltu.Atl_v3.04_1G002980.1, Soltu.Atl_v3.05_2G001010.1, Soltu.Atl_v3.08_2G002650.1, Soltu.Atl_v3.08_3G005010.1, Soltu.Atl_v3.12_2G019590.1, Soltu.Atl_v3.S101190.1, Soltu.Atl_v3.S101210.1
OG0001025	Soltu.Atl_v3.12_1G010370.1, Soltu.Atl_v3.12_2G025010.1, Soltu.Atl_v3.12_3G023790.1, Soltu.Atl_v3.12_4G013100.2	Soltu.DM.12G026090.2, Soltu.DM.12G026100.1, Soltu.DM.12G026120.1, Soltu.DM.12G026130.1, Soltu.DM.12G026140.1, Soltu.DM.12G026150.1
OG0001026	Soltu.Atl_v3.03_0G001510.1, Soltu.Atl_v3.03_1G010830.1, Soltu.Atl_v3.03_3G014800.1, Soltu.Atl_v3.09_1G011180.2, Soltu.Atl_v3.09_2G017660.1, Soltu.Atl_v3.09_2G017800.1, Soltu.Atl_v3.09_3G020610.2, Soltu.Atl_v3.09_4G019790.1	Soltu.DM.09G026180.1, Soltu.DM.09G026190.1
OG0001027	Soltu.Atl_v3.01_2G008810.1, Soltu.Atl_v3.04_1G015140.1, Soltu.Atl_v3.04_3G011430.1, Soltu.Atl_v3.05_2G023060.1, Soltu.Atl_v3.06_0G003570.1, Soltu.Atl_v3.06_0G003690.1, Soltu.Atl_v3.06_2G004240.1, Soltu.Atl_v3.06_2G007830.1, Soltu.Atl_v3.06_3G005850.1, Soltu.Atl_v3.08_1G000870.1
OG0001028	Soltu.Atl_v3.08_1G000890.1, Soltu.Atl_v3.08_2G000010.1, Soltu.Atl_v3.08_2G000040.1, Soltu.Atl_v3.08_3G001250.1, Soltu.Atl_v3.08_3G001280.1, Soltu.Atl_v3.08_4G000010.1, Soltu.Atl_v3.08_4G000040.1, Soltu.Atl_v3.S015400.1, Soltu.Atl_v3.S015430.1, Soltu.Atl_v3.S066550.1
OG0001029	Soltu.Atl_v3.05_1G019330.1, Soltu.Atl_v3.05_2G018320.1, Soltu.Atl_v3.05_2G018330.1, Soltu.Atl_v3.05_3G019080.1, Soltu.Atl_v3.05_3G019090.1, Soltu.Atl_v3.05_3G019260.1, Soltu.Atl_v3.05_3G019270.1, Soltu.Atl_v3.05_4G018260.1, Soltu.Atl_v3.05_4G018420.1, Soltu.Atl_v3.07_3G021430.1
OG0001030	Soltu.Atl_v3.01_2G000040.1, Soltu.Atl_v3.01_4G000050.1, Soltu.Atl_v3.05_3G022850.1, Soltu.Atl_v3.05_4G022120.1, Soltu.Atl_v3.11_4G001190.1, Soltu.Atl_v3.S002700.1	Soltu.DM.01G000030.1, Soltu.DM.05G024430.1, Soltu.DM.11G001060.1, Soltu.DM.S000060.1
OG0001031	Soltu.Atl_v3.02_1G006970.1, Soltu.Atl_v3.02_2G005120.1, Soltu.Atl_v3.02_2G005130.1, Soltu.Atl_v3.02_2G005380.1, Soltu.Atl_v3.02_2G008230.1, Soltu.Atl_v3.02_2G008300.1, Soltu.Atl_v3.02_3G007910.1, Soltu.Atl_v3.02_3G008020.1, Soltu.Atl_v3.02_3G008090.1, Soltu.Atl_v3.02_3G008120.1
OG0001032	Soltu.Atl_v3.01_2G006650.1, Soltu.Atl_v3.02_2G002980.1, Soltu.Atl_v3.04_1G013420.1, Soltu.Atl_v3.05_0G004040.1, Soltu.Atl_v3.10_3G000800.1, Soltu.Atl_v3.10_4G001530.1, Soltu.Atl_v3.11_2G010810.1, Soltu.Atl_v3.11_3G016940.1, Soltu.Atl_v3.11_4G012850.1, Soltu.Atl_v3.S011560.1
OG0001033	Soltu.Atl_v3.06_1G005200.1, Soltu.Atl_v3.06_3G009300.1, Soltu.Atl_v3.06_4G009760.1, Soltu.Atl_v3.S156080.1, Soltu.Atl_v3.S156090.1	Soltu.DM.06G016650.1, Soltu.DM.06G016660.1, Soltu.DM.06G016740.1, Soltu.DM.06G016840.1, Soltu.DM.06G016900.1
OG0001034	Soltu.Atl_v3.02_1G018420.1, Soltu.Atl_v3.02_1G018560.2, Soltu.Atl_v3.02_1G018650.1, Soltu.Atl_v3.02_2G020850.3, Soltu.Atl_v3.02_2G020890.1, Soltu.Atl_v3.02_2G021060.1, Soltu.Atl_v3.02_2G021120.1, Soltu.Atl_v3.02_3G021080.1, Soltu.Atl_v3.02_3G022550.1, Soltu.Atl_v3.02_4G017060.1
OG0001035	Soltu.Atl_v3.03_1G030730.1, Soltu.Atl_v3.04_2G010850.1, Soltu.Atl_v3.04_4G013750.1, Soltu.Atl_v3.08_1G007700.1, Soltu.Atl_v3.08_4G011870.1, Soltu.Atl_v3.S150360.1	Soltu.DM.03G035480.1, Soltu.DM.06G023210.1, Soltu.DM.08G017310.1, Soltu.DM.09G022260.1
OG0001036	Soltu.Atl_v3.09_0G016610.1, Soltu.Atl_v3.09_0G016650.1, Soltu.Atl_v3.09_1G015440.1, Soltu.Atl_v3.09_1G015460.2, Soltu.Atl_v3.09_3G024890.1, Soltu.Atl_v3.09_3G024910.1	Soltu.DM.03G003900.1, Soltu.DM.05G024020.1, Soltu.DM.09G030590.1, Soltu.DM.09G030610.1
OG0001037	Soltu.Atl_v3.11_0G013980.1, Soltu.Atl_v3.11_0G014080.1, Soltu.Atl_v3.11_0G014220.1, Soltu.Atl_v3.11_2G013310.1, Soltu.Atl_v3.11_4G018160.1, Soltu.Atl_v3.11_4G018560.1, Soltu.Atl_v3.S136050.1, Soltu.Atl_v3.S157400.1, Soltu.Atl_v3.S157430.1	Soltu.DM.11G024210.1
OG0001038	Soltu.Atl_v3.01_1G016540.2, Soltu.Atl_v3.01_4G015460.1, Soltu.Atl_v3.06_1G007950.1, Soltu.Atl_v3.08_2G005070.2, Soltu.Atl_v3.08_3G010720.1, Soltu.Atl_v3.09_4G012720.1, Soltu.Atl_v3.11_0G004410.1, Soltu.Atl_v3.11_1G006570.1, Soltu.Atl_v3.11_4G008010.1, Soltu.Atl_v3.11_4G013690.1
OG0001039	Soltu.Atl_v3.10_3G004810.2, Soltu.Atl_v3.S074330.1, Soltu.Atl_v3.S074340.1, Soltu.Atl_v3.S074360.3, Soltu.Atl_v3.S074370.1, Soltu.Atl_v3.S074380.1	Soltu.DM.10G016880.1, Soltu.DM.10G016890.1, Soltu.DM.10G016900.3, Soltu.DM.10G016910.4
OG0001040	Soltu.Atl_v3.04_1G018660.1, Soltu.Atl_v3.04_1G018680.1, Soltu.Atl_v3.04_2G017180.1, Soltu.Atl_v3.04_2G017200.1, Soltu.Atl_v3.04_3G018700.1, Soltu.Atl_v3.04_3G018720.2, Soltu.Atl_v3.04_4G019280.1, Soltu.Atl_v3.04_4G019300.2, Soltu.Atl_v3.04_4G019320.1, Soltu.Atl_v3.S100910.1
OG0001041	Soltu.Atl_v3.01_3G026270.1, Soltu.Atl_v3.02_1G011550.1, Soltu.Atl_v3.02_1G011570.1, Soltu.Atl_v3.02_1G011610.1, Soltu.Atl_v3.02_1G011670.1, Soltu.Atl_v3.02_2G013310.1, Soltu.Atl_v3.02_2G013330.1, Soltu.Atl_v3.02_3G013610.1, Soltu.Atl_v3.02_3G013650.1, Soltu.Atl_v3.S085750.1
OG0001042	Soltu.Atl_v3.03_1G018340.1, Soltu.Atl_v3.03_2G015470.1, Soltu.Atl_v3.03_3G023220.1, Soltu.Atl_v3.03_4G013980.2, Soltu.Atl_v3.08_1G012230.1, Soltu.Atl_v3.08_3G001880.1, Soltu.Atl_v3.08_3G013090.3	Soltu.DM.03G020780.1, Soltu.DM.08G003680.1, Soltu.DM.08G022110.1
OG0001043	Soltu.Atl_v3.01_1G019730.1, Soltu.Atl_v3.01_1G022130.2, Soltu.Atl_v3.01_2G025280.2, Soltu.Atl_v3.04_4G013610.1	Soltu.DM.01G029330.1, Soltu.DM.01G029360.1, Soltu.DM.01G029430.1, Soltu.DM.01G032920.4, Soltu.DM.01G033000.1, Soltu.DM.01G048410.3
OG0001044	Soltu.Atl_v3.08_1G014360.1, Soltu.Atl_v3.08_1G014410.1, Soltu.Atl_v3.08_1G014480.1, Soltu.Atl_v3.08_2G016300.1, Soltu.Atl_v3.08_2G016340.1, Soltu.Atl_v3.08_4G018110.1, Soltu.Atl_v3.08_4G018130.1, Soltu.Atl_v3.08_4G018160.1, Soltu.Atl_v3.08_4G018170.1, Soltu.Atl_v3.S081690.1
OG0001045	Soltu.Atl_v3.03_1G009980.1, Soltu.Atl_v3.03_2G009530.2, Soltu.Atl_v3.03_3G014140.1, Soltu.Atl_v3.03_4G006750.2, Soltu.Atl_v3.06_0G004750.3, Soltu.Atl_v3.06_3G007340.9, Soltu.Atl_v3.09_2G001520.1	Soltu.DM.03G012410.1, Soltu.DM.06G009750.2, Soltu.DM.09G001710.2
OG0001046	Soltu.Atl_v3.11_0G001920.1, Soltu.Atl_v3.S047840.2, Soltu.Atl_v3.S047880.1	Soltu.DM.08G003430.1, Soltu.DM.11G001800.1, Soltu.DM.11G001820.1, Soltu.DM.11G001950.1, Soltu.DM.11G002160.1, Soltu.DM.11G002170.1, Soltu.DM.11G002240.3
OG0001047	Soltu.Atl_v3.01_0G002280.1, Soltu.Atl_v3.04_0G004990.1, Soltu.Atl_v3.05_1G017020.1, Soltu.Atl_v3.05_1G024170.1, Soltu.Atl_v3.05_2G015680.1, Soltu.Atl_v3.08_2G004800.1, Soltu.Atl_v3.08_4G003860.1, Soltu.Atl_v3.09_1G004760.1, Soltu.Atl_v3.12_2G013250.1, Soltu.Atl_v3.S042020.1
OG0001048	Soltu.Atl_v3.01_4G011650.1, Soltu.Atl_v3.06_0G003980.1, Soltu.Atl_v3.06_2G005080.1, Soltu.Atl_v3.06_3G005040.1, Soltu.Atl_v3.07_0G004470.1, Soltu.Atl_v3.07_4G005550.1, Soltu.Atl_v3.08_2G009590.1, Soltu.Atl_v3.11_3G013070.1, Soltu.Atl_v3.12_3G016170.1, Soltu.Atl_v3.S007360.1
OG0001049	Soltu.Atl_v3.04_1G000930.1, Soltu.Atl_v3.04_2G000930.1, Soltu.Atl_v3.04_3G000710.1, Soltu.Atl_v3.04_4G000930.1, Soltu.Atl_v3.10_0G005860.1, Soltu.Atl_v3.10_0G006430.1, Soltu.Atl_v3.10_0G006580.1, Soltu.Atl_v3.10_0G006740.1	Soltu.DM.04G001050.2, Soltu.DM.10G015820.1
OG0001050	Soltu.Atl_v3.08_1G015650.3	Soltu.DM.08G025740.1, Soltu.DM.08G025760.1, Soltu.DM.08G025770.1, Soltu.DM.08G025780.1, Soltu.DM.08G025800.1, Soltu.DM.08G025820.1, Soltu.DM.08G025830.1, Soltu.DM.08G025840.1, Soltu.DM.08G025870.1
OG0001051	Soltu.Atl_v3.11_1G017510.1, Soltu.Atl_v3.11_1G017760.2, Soltu.Atl_v3.11_2G013230.1, Soltu.Atl_v3.11_3G020120.1, Soltu.Atl_v3.11_4G017840.1, Soltu.Atl_v3.11_4G017940.2, Soltu.Atl_v3.11_4G018080.3, Soltu.Atl_v3.11_4G018120.1, Soltu.Atl_v3.11_4G018300.3, Soltu.Atl_v3.S044130.1
OG0001052	Soltu.Atl_v3.01_0G001060.1, Soltu.Atl_v3.01_0G001070.1, Soltu.Atl_v3.01_0G001080.1, Soltu.Atl_v3.01_2G005010.1, Soltu.Atl_v3.01_2G005020.1, Soltu.Atl_v3.01_3G004340.1, Soltu.Atl_v3.01_3G004350.1, Soltu.Atl_v3.01_3G004360.1, Soltu.Atl_v3.01_4G004460.2, Soltu.Atl_v3.01_4G004470.1
OG0001053	Soltu.Atl_v3.03_1G027050.1, Soltu.Atl_v3.03_3G032790.1, Soltu.Atl_v3.03_4G022800.1, Soltu.Atl_v3.06_2G020580.1, Soltu.Atl_v3.06_3G014550.1, Soltu.Atl_v3.11_1G011930.6, Soltu.Atl_v3.11_4G013580.1	Soltu.DM.03G031160.1, Soltu.DM.06G024080.1, Soltu.DM.11G017220.2
OG0001054	Soltu.Atl_v3.03_0G006970.2, Soltu.Atl_v3.03_1G030580.1, Soltu.Atl_v3.06_2G019550.3, Soltu.Atl_v3.06_3G013370.3, Soltu.Atl_v3.12_1G004050.1, Soltu.Atl_v3.12_4G006120.1, Soltu.Atl_v3.S114980.1	Soltu.DM.03G035340.1, Soltu.DM.06G023190.1, Soltu.DM.12G010420.1
OG0001055	Soltu.Atl_v3.01_0G003710.1, Soltu.Atl_v3.03_1G010110.1, Soltu.Atl_v3.10_2G005730.1, Soltu.Atl_v3.S001430.1, Soltu.Atl_v3.S049290.1, Soltu.Atl_v3.S079910.1, Soltu.Atl_v3.S079920.1, Soltu.Atl_v3.S079930.1, Soltu.Atl_v3.S122610.1, Soltu.Atl_v3.S122620.1
OG0001056	Soltu.Atl_v3.01_1G031470.1, Soltu.Atl_v3.01_1G031480.1, Soltu.Atl_v3.01_2G037060.1, Soltu.Atl_v3.01_2G037070.1, Soltu.Atl_v3.01_4G035320.1, Soltu.Atl_v3.01_4G035330.1	Soltu.DM.01G048010.1, Soltu.DM.01G048020.1, Soltu.DM.01G048030.1, Soltu.DM.01G048040.1
OG0001057	Soltu.Atl_v3.10_0G015330.1, Soltu.Atl_v3.10_1G009350.1, Soltu.Atl_v3.10_2G012620.1, Soltu.Atl_v3.10_3G010400.1	Soltu.DM.02G001920.1, Soltu.DM.10G015990.1, Soltu.DM.10G016020.1, Soltu.DM.10G025280.1, Soltu.DM.10G025290.1, Soltu.DM.10G025300.1
OG0001058	Soltu.Atl_v3.04_0G000900.2, Soltu.Atl_v3.04_0G000940.1, Soltu.Atl_v3.04_0G001010.1, Soltu.Atl_v3.04_0G001080.1, Soltu.Atl_v3.04_0G001090.1, Soltu.Atl_v3.04_2G006410.1, Soltu.Atl_v3.04_2G006420.1, Soltu.Atl_v3.04_3G008380.1, Soltu.Atl_v3.04_3G008400.1, Soltu.Atl_v3.04_3G008450.2
OG0001059	Soltu.Atl_v3.06_0G002170.1, Soltu.Atl_v3.10_2G002830.1, Soltu.Atl_v3.10_2G002850.1	Soltu.DM.06G004460.1, Soltu.DM.06G004470.1, Soltu.DM.10G003500.1, Soltu.DM.10G003510.1, Soltu.DM.10G003560.1, Soltu.DM.10G003570.1, Soltu.DM.S002400.1
OG0001060	Soltu.Atl_v3.01_3G025500.2, Soltu.Atl_v3.01_4G028200.2, Soltu.Atl_v3.09_0G005040.1, Soltu.Atl_v3.09_2G004880.1, Soltu.Atl_v3.09_4G003160.1, Soltu.Atl_v3.12_2G002820.1, Soltu.Atl_v3.12_3G001980.1	Soltu.DM.01G040830.1, Soltu.DM.09G005320.2, Soltu.DM.12G001940.1
OG0001061	Soltu.Atl_v3.S157820.1	Soltu.DM.02G007080.1, Soltu.DM.02G008730.1, Soltu.DM.04G011120.1, Soltu.DM.05G005160.1, Soltu.DM.09G006240.1, Soltu.DM.09G008000.1, Soltu.DM.10G011150.1, Soltu.DM.12G019590.1, Soltu.DM.12G020110.1
OG0001062	Soltu.Atl_v3.01_3G004500.1, Soltu.Atl_v3.01_3G004680.1, Soltu.Atl_v3.01_4G004810.1	Soltu.DM.01G004740.1, Soltu.DM.01G004830.1, Soltu.DM.01G004860.1, Soltu.DM.01G004940.1, Soltu.DM.01G004970.1, Soltu.DM.01G005070.1, Soltu.DM.S001780.1
OG0001063	Soltu.Atl_v3.12_0G007910.1, Soltu.Atl_v3.12_0G008730.1, Soltu.Atl_v3.12_0G009390.1, Soltu.Atl_v3.12_0G009430.1, Soltu.Atl_v3.12_1G013160.1	Soltu.DM.12G029380.1, Soltu.DM.12G029410.1, Soltu.DM.12G029440.1, Soltu.DM.12G029540.1, Soltu.DM.12G029620.1
OG0001064	Soltu.Atl_v3.09_0G013500.1, Soltu.Atl_v3.09_0G013550.1, Soltu.Atl_v3.09_1G009230.1, Soltu.Atl_v3.09_1G009280.1, Soltu.Atl_v3.09_2G014610.1, Soltu.Atl_v3.09_2G014620.2, Soltu.Atl_v3.09_3G018170.2	Soltu.DM.09G022790.1, Soltu.DM.09G022810.1, Soltu.DM.09G022830.1
OG0001065	Soltu.Atl_v3.03_2G018660.1	Soltu.DM.03G024790.1, Soltu.DM.03G024850.1, Soltu.DM.10G016120.1, Soltu.DM.10G016130.1, Soltu.DM.10G016140.1, Soltu.DM.10G016150.1, Soltu.DM.10G016170.1, Soltu.DM.12G013440.1, Soltu.DM.12G020730.1
OG0001066	Soltu.Atl_v3.06_1G017910.1	Soltu.DM.06G001150.1, Soltu.DM.06G001170.1, Soltu.DM.06G034370.1, Soltu.DM.09G020970.1, Soltu.DM.09G020990.1, Soltu.DM.09G021000.1, Soltu.DM.09G021020.1, Soltu.DM.09G021030.1, Soltu.DM.09G021040.1
OG0001067		Soltu.DM.10G013070.1, Soltu.DM.10G013090.2, Soltu.DM.10G013100.1, Soltu.DM.10G013130.1, Soltu.DM.10G013140.1, Soltu.DM.10G013150.1, Soltu.DM.10G013180.1, Soltu.DM.10G013190.1, Soltu.DM.10G017360.1, Soltu.DM.10G017380.1
OG0001068	Soltu.Atl_v3.01_1G025660.1, Soltu.Atl_v3.05_3G010520.1, Soltu.Atl_v3.05_4G017960.1, Soltu.Atl_v3.06_3G013120.1, Soltu.Atl_v3.07_2G009870.1, Soltu.Atl_v3.08_3G001290.1, Soltu.Atl_v3.S015440.1, Soltu.Atl_v3.S064370.1, Soltu.Atl_v3.S064390.1
OG0001069	Soltu.Atl_v3.10_0G016870.1, Soltu.Atl_v3.10_1G010180.1, Soltu.Atl_v3.10_1G011300.1, Soltu.Atl_v3.10_2G013430.1, Soltu.Atl_v3.10_2G015290.1, Soltu.Atl_v3.10_3G012220.1, Soltu.Atl_v3.10_4G009150.1, Soltu.Atl_v3.S091980.1	Soltu.DM.10G026740.1
OG0001070	Soltu.Atl_v3.03_1G021230.1, Soltu.Atl_v3.03_1G021250.1, Soltu.Atl_v3.03_1G021270.1, Soltu.Atl_v3.03_2G018030.1, Soltu.Atl_v3.03_2G018050.1, Soltu.Atl_v3.03_3G025960.1, Soltu.Atl_v3.03_3G025980.1, Soltu.Atl_v3.03_3G026010.1	Soltu.DM.03G024210.1
OG0001071	Soltu.Atl_v3.08_3G016250.2, Soltu.Atl_v3.08_3G016260.1, Soltu.Atl_v3.08_3G016280.1, Soltu.Atl_v3.08_4G019970.2, Soltu.Atl_v3.08_4G019980.1, Soltu.Atl_v3.08_4G020000.1	Soltu.DM.08G027010.1, Soltu.DM.08G027020.1, Soltu.DM.08G027040.1
OG0001072	Soltu.Atl_v3.03_1G009870.1, Soltu.Atl_v3.05_3G009350.1, Soltu.Atl_v3.06_4G011590.1, Soltu.Atl_v3.09_2G006110.1, Soltu.Atl_v3.09_2G006120.1, Soltu.Atl_v3.10_2G009040.1, Soltu.Atl_v3.11_1G010610.1, Soltu.Atl_v3.S076930.1	Soltu.DM.01G004870.1
OG0001073	Soltu.Atl_v3.01_4G032690.1, Soltu.Atl_v3.01_4G032720.1, Soltu.Atl_v3.03_1G021890.1, Soltu.Atl_v3.03_2G019490.1, Soltu.Atl_v3.03_3G027560.1, Soltu.Atl_v3.03_3G027580.1, Soltu.Atl_v3.03_4G018180.1, Soltu.Atl_v3.03_4G018200.1	Soltu.DM.03G025750.1
OG0001074	Soltu.Atl_v3.03_2G022290.1, Soltu.Atl_v3.03_3G030240.1, Soltu.Atl_v3.03_4G020960.1, Soltu.Atl_v3.03_4G020970.1, Soltu.Atl_v3.03_4G020980.1	Soltu.DM.03G028600.1, Soltu.DM.03G028610.1, Soltu.DM.03G028620.1, Soltu.DM.03G028630.1
OG0001075	Soltu.Atl_v3.01_1G028450.1, Soltu.Atl_v3.01_1G028460.1, Soltu.Atl_v3.01_2G034350.1, Soltu.Atl_v3.01_2G034360.1, Soltu.Atl_v3.01_3G029990.1, Soltu.Atl_v3.01_3G030000.1, Soltu.Atl_v3.01_4G032090.1, Soltu.Atl_v3.01_4G032110.2	Soltu.DM.01G044700.1
OG0001076	Soltu.Atl_v3.01_0G005350.1, Soltu.Atl_v3.01_3G007810.1, Soltu.Atl_v3.01_3G012950.1, Soltu.Atl_v3.01_3G036770.1, Soltu.Atl_v3.01_4G013970.1, Soltu.Atl_v3.05_3G017090.1, Soltu.Atl_v3.07_3G006460.1, Soltu.Atl_v3.08_0G008110.1, Soltu.Atl_v3.12_3G022820.1
OG0001077	Soltu.Atl_v3.02_1G002850.1, Soltu.Atl_v3.02_2G003960.1, Soltu.Atl_v3.02_2G003970.1, Soltu.Atl_v3.02_3G003840.1, Soltu.Atl_v3.02_4G003910.1, Soltu.Atl_v3.02_4G003920.1, Soltu.Atl_v3.11_1G018550.1, Soltu.Atl_v3.11_2G014440.1, Soltu.Atl_v3.11_3G021240.1
OG0001078	Soltu.Atl_v3.S045030.1, Soltu.Atl_v3.S083130.1, Soltu.Atl_v3.S114280.1, Soltu.Atl_v3.S160620.1, Soltu.Atl_v3.S160640.1	Soltu.DM.09G021770.1, Soltu.DM.09G021850.1, Soltu.DM.09G021870.1, Soltu.DM.09G021960.1
OG0001079	Soltu.Atl_v3.01_1G025600.1, Soltu.Atl_v3.01_1G025650.1, Soltu.Atl_v3.01_3G023020.1, Soltu.Atl_v3.01_3G023040.1, Soltu.Atl_v3.01_3G023100.1, Soltu.Atl_v3.01_4G025900.1, Soltu.Atl_v3.01_4G025960.1, Soltu.Atl_v3.S071000.1	Soltu.DM.01G038510.1
OG0001080	Soltu.Atl_v3.04_1G000690.1, Soltu.Atl_v3.04_2G000690.1, Soltu.Atl_v3.04_3G000470.1, Soltu.Atl_v3.04_4G000680.1, Soltu.Atl_v3.07_2G008270.2, Soltu.Atl_v3.12_1G004150.1, Soltu.Atl_v3.12_1G004180.1, Soltu.Atl_v3.12_4G006210.1, Soltu.Atl_v3.12_4G006250.1
OG0001081	Soltu.Atl_v3.05_2G000870.1, Soltu.Atl_v3.05_2G000880.1, Soltu.Atl_v3.08_3G015450.1, Soltu.Atl_v3.09_3G024310.1, Soltu.Atl_v3.12_3G009700.3, Soltu.Atl_v3.S061450.1, Soltu.Atl_v3.S061460.1, Soltu.Atl_v3.S061500.1, Soltu.Atl_v3.S061510.1
OG0001082	Soltu.Atl_v3.05_2G020300.1, Soltu.Atl_v3.05_3G021460.1, Soltu.Atl_v3.05_3G021470.1, Soltu.Atl_v3.05_4G020570.1, Soltu.Atl_v3.06_0G005200.1, Soltu.Atl_v3.06_2G006710.1, Soltu.Atl_v3.06_2G006790.1, Soltu.Atl_v3.06_3G007850.1, Soltu.Atl_v3.11_1G001480.1
OG0001083	Soltu.Atl_v3.01_0G004930.1, Soltu.Atl_v3.01_2G008610.1, Soltu.Atl_v3.01_3G006980.1, Soltu.Atl_v3.S005820.1, Soltu.Atl_v3.S050240.1, Soltu.Atl_v3.S050270.1	Soltu.DM.01G010480.1, Soltu.DM.01G010570.1, Soltu.DM.01G013690.1
OG0001084	Soltu.Atl_v3.01_2G033720.1, Soltu.Atl_v3.01_3G029280.1, Soltu.Atl_v3.01_3G029300.1, Soltu.Atl_v3.01_3G029750.1, Soltu.Atl_v3.01_4G031410.1	Soltu.DM.01G044030.1, Soltu.DM.01G044050.1, Soltu.DM.01G044060.1, Soltu.DM.01G044470.1
OG0001085	Soltu.Atl_v3.08_1G011490.1, Soltu.Atl_v3.08_1G011680.1, Soltu.Atl_v3.08_4G014550.1, Soltu.Atl_v3.08_4G015150.1, Soltu.Atl_v3.08_4G015280.1, Soltu.Atl_v3.08_4G015410.1, Soltu.Atl_v3.S024800.1, Soltu.Atl_v3.S024860.1	Soltu.DM.08G020610.1
OG0001086	Soltu.Atl_v3.03_0G004160.1, Soltu.Atl_v3.03_0G004170.1, Soltu.Atl_v3.03_0G004180.1, Soltu.Atl_v3.03_1G016120.1, Soltu.Atl_v3.03_1G016130.1, Soltu.Atl_v3.03_1G016140.1, Soltu.Atl_v3.03_2G017570.1, Soltu.Atl_v3.03_4G016050.1, Soltu.Atl_v3.S049940.1
[truncated: 34,807 more rows]
