# Supplementary material for: The physiological and molecular responses of potato tuberization to projected future elevated temperatures
Source: Plant Physiol. 2024 Dec 17;197(1):kiae664. doi: 10.1093/plphys/kiae664 (PMC11683837; doi:10.1093/plphys/kiae664)
Supplement: kiae664_Supplementary_Data [file kiae664_supplementary_data.zip › Manuscript_Supplementary_Tables_EDITED.xlsx]

## Sheet: Table S1
Supplementary Table S1: Average number of tubers per plant for each time point and size class in AmbT and ElevT conditions. Values represent the mean ± standard error for average number of tubers per plant. Two plants were harvested per chamber at 30 and 90d, and four plants per chamber were harvested at 60 and 120d. These plants were averaged as technical replicates and then values were averaged…
	30d		60d		90d		120d
Tuber Size	AmbT	ElevT	AmbT	ElevT	AmbT	ElevT	AmbT	ElevT
Tuber Initial (TI)	1.25 ± 0.5	2.5 ± 1	7.88 ± 3.2	4.38 ± 1.1	8.25 ± 0.5	7.75 ± 2.5	4.25 ± 4.2	6.38 ± 3.2
Intermediate Tuber (IMT)	0	0	2.62 ± 1.1	1.38 ± 1.1	0.25 ± 0.5	0.5 ± 1	2.13 ± 1.1	1.5 ± 2.1
Mature Tuber (MAT)	0	0	2.25 ± 0.0	0.75 ± 1.4	3 ± 2	0	6.13 ± 1.1	2.63 ± 1.8*

## Sheet: Table S2A
Supplementary Table S2A: Endogenous hormone levels in pmol/g DW of all auxin metabolite. Samples were taken from 90d and 120d tissues and auxin levels were measured by liquid chromatography and mass spectrometry (LC/MS). Values are the average of three technical replicates per sample; replicates with a relative standard deviation higher than 30% were excluded from the average.
Sample	IAA	IAA-Asp	IAA-Glu	2,4-D	OxIAA	IAM	OxIAA-GE	I3A	ILacA	OxIAA-Glu	OxIAA-Asp
Leaf_90d_AmbT	496.32	50.61	0.32	1.09	359.03	91.82	2.87	588.08	19.43	23.51	2473.62
Leaf_90d_AmbT	407.83	28.66	0.56	1.06	314.25	140.29	5.63	575.17	38.93	16.6	1931.14
Leaf_90d_ElevT	306.96	25.29	0.73	0.83	136.85	115.75	4.78	613.35	16.9	11.83	1170.58
Leaf_90d_ElevT	221.51	42.1	0.64	0.16	160.42	148.46	5.68	295.19	11.4	14.2	1649.42
TI_90d_AmbT	116.19	0	0	20.86	31.78	11.66	9.05	320.33	13.86	2.77	4609.58
TI_90d_AmbT	162.2	0	0	60.65	25.82	7.18	4.76	208.74	18.17	2.92	2319.81
TI_90d_ElevT	412.07	0	0	33.73	53.1	20.52	8.54	1037.3	26.34	6.6	7383.57
TI_90d_ElevT	917.16	11.09	0	44.7	101.02	51.77	9.66	2025.89	28.03	6.7	5055.74
IMT_90d_AmbT	47.76	0	0.48	7.87	16.9	1.7	1.64	47.87	3.37	1.81	422.86
IMT_90d_ElevT	103.61	0	0	1.33	19.45	5.25	7.62	114.24	8.93	2.65	1213.93
MAT_90d_AmbT	155.5	6.52	0.52	8.09	42.23	7.87	2.13	152.82	2.18	2.96	210.05
MAT_90d_AmbT	81.63	4.16	0.32	2.89	35.11	3.18	3.72	84.56	2.32	3.34	210.79
Leaf_120d_AmbT	494.06	29.85	0.77	2.49	320.91	233.31	7.96	867.09	17.83	23.21	2493.05
Leaf_120d_AmbT	1440.44	154.8	0.65	1.74	292.1	877.33	9.99	2146.73	14.53	21.92	2152.9
Leaf_120d_ElevT	365.74	29.27	0.46	0.91	181.97	147.28	6.82	511.76	12.49	16.79	1046.33
Leaf_120d_ElevT	423.5	91.66	1.06	31.28	105.39	224.58	3.65	873.52	14.74	14.89	1288.36
TI_120d_AmbT	145.93	0	0	1024.56	50.44	14.98	9.45	444.43	39.39	4.31	5148.31
TI_120d_AmbT	190.79	0	0	2257.48	36.57	19.53	9.29	477.3	41.09	3.21	3777.83
TI_120d_ElevT	203.98	19.24	0	1.91	48.86	13.37	13.5	525.02	24.11	2.8	1162.11
TI_120d_ElevT	151.88	3.22	0	3.61	25.06	11.88	6.58	461.53	20.08	2.78	3903.36
MAT_120d_AmbT	183.99	6.19	0.47	328.31	31.6	11.67	1.73	139.86	2.43	2.86	203.11
MAT_120d_AmbT	237.54	10.6	0.5	3.87	60.79	16.87	1.17	413.13	5.83	3.13	255.22
MAT_120d_ElevT	235.75	13.66	0.78	12.91	32.93	11.29	8.83	282.88	14.17	17.15	315.66
MAT_120d_ElevT	273.75	10.2	0.8	2.7	48.75	15.19	3.93	390.12	9.84	3.48	281.66
IMT_120d_AmbT	214.62	0	0	468.08	31.92	7.28	2.83	160.41	6.83	2.49	643.52
IMT_120d_ElevT	118.72	0	0	10.3	28.31	7.33	7.92	316.17	35.7	5.74	2798.27

## Sheet: Table S2B
Supplementary Table S2B: Endogenous hormone levels in pmol/g DW of all cytokinin metabolites. Samples were taken from 90d and 120d leaf tissue and measured by liquid chromatography and mass spectrometry (LC/MS). Values are the average of three technical replicates per sample; replicates with a relative standard deviation higher than 30% were excluded from the average
Sample	tZ	tZR	tZ7G	tZROG	tZRMP	DZR	DZ7G	DZ9G	cZR	cZ7G	cZ9G	cZOG	cZROG	cZRMP	iP	iPR	iP7G	iP9G	iPRMP	MeS-Z	MeS-ZR	MeS-iP	MeS-iPR
Leaf_90d_AmbT	14.73	2.07	137.66	2.11	1.2	1.82	23.56	1.77	2.04	173.57	1.19	1.3	11.11	1.95	0.47	14.36	952.95	2.8	2.05	0.83	110.09	1.06	0.35
Leaf_90d_AmbT	11.03	1.3	135.1	8.65	0.17	1.23	22.88	4.21	1.61	219.79	0.99	4.06	6.67	1.62	0	16.66	859.31	4.24	0.91	0.48	112.11	1.44	0.77
Leaf_90d_ElevT	36.33	1.09	159.95	3.84	0.99	3.32	24.26	2.77	1.63	339.96	1.9	5	7.3	1.51	3.5	15.03	1056.35	3.95	2.25	0.89	122.7	0.78	1.34
Leaf_90d_ElevT	10.62	0.62	350.97	15.24	0.68	1.06	57.37	9.78	1.93	932.1	4.8	30.71	16.7	2.46	0	21.98	2074.92	8.39	3.34	0.66	211.8	1.16	1.11
TI_90d_AmbT	17.28	7.19	128.84	6.91	1.35	1.4	52.22	0.36	9.94	408.38	45.54	11.23	13.4	6.33	4.24	25.94	1334.55	69.06	3.98	1.2	21.85	0.86	0.73
TI_90d_AmbT	15.2	25.16	110.44	9.35	1.28	2.56	59.65	0.13	13.35	271.64	23.76	7.17	10.56	0.97	2	30.14	816.42	27.8	0.81	0.85	15.28	0.65	0.17
TI_90d_ElevT	16.96	24.94	348.24	16.62	0.22	2.53	72.66	0.8	7.76	764.33	59.43	16.23	28.67	2.17	2.59	30.18	1636.34	58.38	1.42	1.31	26.6	1.47	1.95
TI_90d_ElevT	39.32	15.05	599.63	35.11	0.74	4.5	225.27	0.76	16.46	727.85	52.21	12.31	28.51	2.17	2.52	47.56	2476.43	62.53	1.83	0.99	54.33	1.76	1.75
IMT_90d_AmbT	6.08	20.42	78.87	5	2.14	0.77	22.68	0.47	5.87	109.42	5.99	3.72	7.3	6.96	1.2	22.96	514.03	5.53	8.65	0.62	5.4	0.54	0.3
IMT_90d_ElevT	15.24	72.04	167.21	19.88	4.06	5.89	81.64	0.45	14.14	160.39	6.18	4.94	20.58	7.43	1.2	53.03	608.42	7.15	4.04	0.92	12.31	1.15	0.47
MAT_90d_AmbT	6.42	51.95	46.95	9.08	10.18	2.02	17.16	0.28	12.53	49.06	1.73	2.15	9.16	20.87	2	51.69	402.86	1.56	21.39	0.52	7.03	0.76	0.6
MAT_90d_AmbT	10.54	36.3	32.39	7.05	4.43	2.16	18.04	0.24	12	37.24	1.58	1.64	7.07	21.1	2.05	49.69	314.76	2.83	26.34	0.55	7.29	0.73	0.53
Leaf_120d_AmbT	23.24	6.29	253.52	9.48	0.71	6.78	58	2.75	2.66	313.14	1.89	1.5	12.55	2.65	0.13	50.45	1352.19	6.12	4.71	1.43	54.63	1.63	2.56
Leaf_120d_AmbT	21.54	2.79	780.56	17.34	0.76	2.43	99.09	4.8	2.06	1028.8	6.21	27.49	28.24	3.89	3.88	22.5	3423.8	13.92	1.93	1.6	252.62	1.83	0.46
Leaf_120d_ElevT	33.06	21.39	251.3	9.78	0.35	5.51	41.07	2.92	2.01	352.33	1.67	3.84	9.56	1.1	0.67	12.48	1297.92	6.19	2.56	0.69	256.82	2.18	0.7
Leaf_120d_ElevT	21.65	9.44	234.73	10.13	1.14	21.6	60.22	6.18	1.97	438.79	2.64	10.54	8.83	3.56	0	13.15	1465.21	3.73	1.87	1.72	99.61	1	4.21
TI_120d_AmbT	16.67	9.45	163.28	7.91	1.97	4.6	94.43	2.6	7.09	627.57	110.71	14.89	29.76	6.03	3.78	10.21	1336.41	114.28	2.35	1.61	30.6	1.73	0.83
TI_120d_AmbT	10.52	8.6	221.84	4.15	0.31	1.71	89.23	2.4	5.98	642.13	98.61	9.36	21.96	4.16	7.79	9.51	2210.29	143.64	3.29	2.33	29.23	0.97	2.81
TI_120d_ElevT	11.12	9.88	383.56	17.17	5.86	2.39	153.81	0.29	10.82	541.83	48.55	7.01	25.35	12.67	3.16	16.4	2523.86	70.19	6.07	0.86	20.37	0.87	0.45
TI_120d_ElevT	12.37	13.41	248.36	15.78	3.14	2.03	118.21	0.14	5.15	466.45	43.24	10.1	22.63	11.85	3.07	21.88	1450.66	61.77	14.64	1.55	21.41	2.05	0.9
MAT_120d_AmbT	5.3	67.71	47.52	8.58	5.61	3.38	34.51	0.02	13.67	68.07	2.65	2.69	9.71	16.91	1.21	45.92	491.52	2.74	13.89	0.76	8.01	0.65	0.56
MAT_120d_AmbT	6.4	26.12	44.59	11.08	14.13	1.49	22.63	0.22	5.91	52.5	1.48	3.12	8.49	30.18	2.57	24.83	436.61	3.55	30.33	0.44	6.92	0.58	0.48
MAT_120d_ElevT	5.31	24.81	74.59	34.92	15.83	1.1	51.3	0.78	6.56	79.93	0.59	6.47	13.16	54.77	53.02	36.82	587.55	3.17	39.88	28.28	4.59	54.48	4.04
MAT_120d_ElevT	10.85	38.99	83.72	14.35	17.9	2.33	54.55	0.12	6.69	83.25	2.03	3.43	14.34	31.86	2.67	26.89	499.43	2.07	29.1	1.74	6.28	1.49	6.59
IMT_120d_AmbT	6.04	39.8	53.6	4.61	0.66	2.15	29.73	0.09	9.57	125.46	8.9	3.65	7.63	2.65	1.38	45.54	564.24	12.02	2.85	0.76	11.59	0.6	0.65
IMT_120d_ElevT	26.07	28.98	247.56	21.62	2.75	4.97	206.6	0.46	13.8	499.58	37.96	9.72	35.08	22.51	2.83	24.02	1024.89	38.81	13.6	2.25	16.23	2.63	3.14

## Sheet: Table S2C
Supplementary Table S2C: Endogenous hormone levels in pmol/g DW. Abscisic acid (ABA, ABA-GE, PA, DPA, 9OH-ABA), jasmonic acid (JA, JA-Ile, cisOPDA, JA-Me, DiH-JA, dnOPDA), and phenolic compound (SA, BzA, PAA, PAAM, SinAc) metabolites
Sample	ABA	ABA-GE	PA	DPA	9OH-ABA	JA	JA-Ile	cisOPDA	JA-Me	DiH-JA	dnOPDA	SA	BzA	PAA	PAAM	SinAc
Leaf_90d_AmbT	86.05	295.89	210.22	123.13	353.65	51.45	11.29	1258.49	1139.84	49.05	4001.83	2236.37	6256.11	12466.7	379.63	14.05
Leaf_90d_AmbT	212.86	515.03	273.54	245.01	252.48	99.03	26.03	4841.16	443.66	74.35	45735.9	959.32	10194.3	13920.1	617.78	13.68
Leaf_90d_ElevT	153.82	584.7	289.54	749.46	267.24	34.15	2.44	537.17	3398.74	96.49	2400.19	797.74	8910.73	11379.9	554.35	23.12
Leaf_90d_ElevT	77.35	647.45	144.62	508.51	133.48	51.8	5.96	734.54	1189.8	86.95	2165.13	1340	6439.28	5867.97	797.84	32.86
TI_90d_AmbT	89.08	3.73	126.71	313	116.95	287.23	214.94	105.23	1559.37	59.4	53.43	1057.35	18316.9	6511.12	122.58	8.82
TI_90d_AmbT	119.23	13.58	78.34	504.12	72.31	368.79	409.65	438.87	2165.78	44.27	104.95	1745.89	19538.2	9417.16	141.56	4.05
TI_90d_ElevT	27.26	54.35	85.82	351.79	79.21	263.98	93.41	580.59	1222.48	81.86	242.24	4210.96	29894.9	6064.1	156.71	14
TI_90d_ElevT	69.66	47.84	130.51	258.69	120.46	240.22	531.64	122.12	1295.05	89.11	460.31	5535.4	33296.7	6477.75	369.42	20.92
IMT_90d_AmbT	259.89	19.51	37.54	696.6	34.65	42.75	51.08	33.76	1387.25	31.77	79.65	360.46	9652.37	5881.83	45.52	2.87
IMT_90d_ElevT	90.09	65.71	95.81	1176.41	88.44	85.19	42.94	118.12	382.03	51.02	108.67	1460.11	15823.3	4599.72	128.37	13.62
MAT_90d_AmbT	195.52	9.39	86.39	1243.11	79.74	70.29	16.21	31.83	723.88	29.5	99.77	777.12	10914.6	8379.59	96.8	0.69
MAT_90d_AmbT	171.66	14.04	102.9	1357.17	94.98	56.89	7.67	119.98	257.13	39.54	54.04	869.03	12511.7	7053.33	77.18	0.57
Leaf_120d_AmbT	208.78	416.63	377.29	316.2	348.24	192.21	18.87	2030.61	286.9	120.29	7619.24	2068.08	21076	51287	1120.18	16.52
Leaf_120d_AmbT	279.27	1047.3	648.13	220.78	598.22	42.57	13.43	1738.33	454.45	153.7	1389.5	2382.31	14153.6	19337.5	2321.92	19.5
Leaf_120d_ElevT	66.71	757.67	250.32	454.72	231.05	120	16.49	1427.68	168.96	134.47	4750.79	1771.01	6723.25	8015.71	443.23	12.95
Leaf_120d_ElevT	150.63	503.84	212.81	525.99	196.43	106.81	3.64	1504.33	284.59	127.45	3692.3	2044.86	16127.2	22177	1647.99	14.01
TI_120d_AmbT	36.07	31.77	60.63	52.75	55.96	455.7	391.77	162.62	360.76	194.67	374.09	5347.44	30956.2	4396.69	206.06	24.19
TI_120d_AmbT	61.1	69.32	96.49	64.59	89.06	227.84	187.08	307.8	108.63	128.43	500.4	2853.51	26140.6	4521.86	152.3	15.39
TI_120d_ElevT	76.12	21.88	74.58	635.93	68.84	945.19	570.59	77.34	200.04	113.18	269.57	2418.3	26288.8	8200.83	249.07	17.98
TI_120d_ElevT	39.95	19.69	81.27	397.58	75.01	507.32	124.31	117.27	153.56	86.17	298.17	1429.95	21988	5003.7	179.51	22.24
MAT_120d_AmbT	249.91	22.13	99.81	1341.25	92.13	288.41	65.33	41.73	77.66	48.64	147.57	802.15	10358.1	5051.65	152.95	1.01
MAT_120d_AmbT	242.01	19.39	89.51	1351.82	82.62	226.27	25.97	56.9	49.82	43.17	178.19	880.14	14802.3	6566.97	138.43	1.15
MAT_120d_ElevT	159.66	0	75.65	2308.31	251.83	429.81	233.12	439.6	1033.92	121.3	11465.5	422.67	14555.9	9109.32	289.91	10.06
MAT_120d_ElevT	128.89	20.15	106.39	1472.92	98.2	481.59	87.05	158.22	201.61	52.77	429.21	943.86	20618.6	10505.4	137.44	3.36
IMT_120d_AmbT	177.46	18.61	189.5	910.1	174.9	436.66	113.44	55.75	54.62	60.56	52.26	1058.48	12140.9	4657.96	120.2	2.99
IMT_120d_ElevT	48.59	53.4	100.7	475.86	137.76	338.99	193.78	145.22	255.42	142.49	1144.32	3540.08	55896.9	5860.67	224.77	33.89

## Sheet: Table S2D
Supplementary Table S2D: Abbreviations and full names of all metabolites measured by liquid chromatography and mass spectrometry (LC/MS) in the phytohormone analysis.
Abbreviation	Full name
tZ	tZ = trans-zeatin
tZR	tZR = trans-zeatin riboside
tZ7G	tZ7G = trans-zeatin-7-glucoside
tZROG	tZROG = trans-zeatin riboside -O-glucoside
tZRMP	tZRMP = trans-zeatin riboside monophosphate
DZR	DZR = dihydrozeatin riboside
DZ7G	DZ7G = dihydrozeatin-7-glucoside
DZ9G	DZ9G = dihydrozeatin-9-glucoside
cZR	cZR = cis-zeatin riboside
cZ7G	cZ7G = cis-zeatin-9-glucoside
cZ9G	cZ9G = cis-zeatin-9-glucoside
cZOG	cZOG = cis-zeatin-O-glucoside
cZROG	cZROG = cis-zeatin riboside -O-glucoside
cZRMP	cZRMP = cis-zeatin riboside monophosphate
iP	iP = isopentenyl adenine
iPR	iPR = isopentenyl adenosine
iP7G	iP7G = isopentenyl adenine-7-glucoside
iP9G	iP9G = isopentenyl adenine-9-glucoside
iPRMP	iPRMP = isopentenyl adenosine monophosphate
MeS-Z	MeS-Z = 2-methylthio zeatin
MeS-ZR	MeS-ZR = 2-methylthio zeatin riboside
MeS-iP	MeS-iPR = 2-methylthio isopentenyl adenosine
MeS-iPR	MeS-iPR = 2-methylthio isopentenyl adenosine
ABA	ABA = abscisic acid
ABA-GE	ABA-GE = ABA-glucose ester
PA	PA = phaseic acid
DPA	DPA = dihydrophaseic acid
9OH-ABA	9OH-ABA = 9-hydroxy-ABA
NeoPA	NeoPA = Neophaseic acid
JA	JA = jasmonic acid
JA-Ile	JA-Ile = JA-isoleucine
cisOPDA	cisOPDA = cis-12-Oxo-Phytodienoic acid (JA precursor)
JA-Me	JA-Me = jasmonic acid methyl ester
DiH-JA	DiH-JA = dihydrojasmonic acid
dnOPDA	dnOPDA = dinor OPDA
IAA	IAA = indole-3-acetic acid
IAA-Asp	IAA-Asp = IAA-aspartate
IAA-Glu	IAA-Glu = IAA-glutamate
OxIAA	OxIAA = oxo-IAA
OxIAA-Asp	OxIAA-Asp = oxo-IAA-aspartate
OxIAA-GE	OxIAA-GE = oxo-IAA-glucose ester
I3A	I3A = indole-3-aldehyde
ILacA	ILacA = indole-3-lactic acid
IAM	IAM = Indole-3-acetamide (IAA precursor)
2,4-D	2,4-D = 2,4 dichlorophenoxyacetic acid (synthetic auxin)
SA	SA = salicylic acid
BzA	BzA = Benzoic acid
PAA	PAA = Phenylacetic acid
PAAM	PAAM = Phenylacetamide
SinAc	SinAc = Sinapic acid

## Sheet: Table S3
Supplementary Table S3: RNA-seq read counts and alignment quality for 49 sequenced libraries. Metadata for treatment, tissue, and time point is also shown for each library. Raw sequence data are available for download at the National Center for Biotechnology Information (NCBI) Sequence Read Archive (SRA) under the BioProject ID PRJNA962840.
Library Name	Treatment	Tissue	Timepoint	Total Input Reads	Total Input Read Pairs	Read Pairs After Trimming	% Reads Mapped	SRA accession identifier
POT_AA	AmbT	Leaf	30d	41067802	20533901	20410454	0.9697	SRS17487851
POT_AB	AmbT	Leaf	30d	45709502	22854751	22738713	0.9716	SRS17487852
POT_AC	ElevT	Leaf	30d	46169230	23084615	22956467	0.9693	SRS17487863
POT_AD	ElevT	Leaf	30d	39792536	19896268	19793263	0.9704	SRS17487875
POT_AE	AmbT	TI	30d	44039020	22019510	21883709	0.9653	SRS17487886
POT_AF	ElevT	TI	30d	39576566	19788283	19676534	0.9669	SRS17487892
POT_AG	ElevT	TI	30d	48088194	24044097	23923779	0.9664	SRS17487896
POT_AH	AmbT	Leaf	60d	39837204	19918602	19824531	0.9667	SRS17487897
POT_AI	AmbT	Leaf	60d	48248350	24124175	24011128	0.9677	SRS17487898
POT_AJ	ElevT	Leaf	60d	50036802	25018401	24891417	0.9654	SRS17487899
POT_AK	ElevT	Leaf	60d	45946078	22973039	22876899	0.8008	SRS17487854
POT_AL	AmbT	TI	60d	42034418	21017209	20931565	0.9668	SRS17487856
POT_AM	AmbT	IMT	60d	45293156	22646578	22515604	0.9657	SRS17487853
POT_AN	AmbT	MAT	60d	46211032	23105516	22995994	0.9662	SRS17487855
POT_AO	AmbT	TI	60d	42260244	21130122	21029993	0.9665	SRS17487857
POT_AP	AmbT	IMT	60d	46418996	23209498	23051431	0.9666	SRS17487858
POT_AQ	AmbT	MAT	60d	43437888	21718944	21606575	0.9658	SRS17487859
POT_AR	ElevT	TI	60d	46944200	23472100	23336495	0.9663	SRS17487861
POT_AS	ElevT	IMT	60d	42318464	21159232	21060142	0.9678	SRS17487860
POT_AT	ElevT	MAT	60d	47111984	23555992	23455167	0.967	SRS17487864
POT_AU	ElevT	TI	60d	50639716	25319858	25184630	0.9618	SRS17487862
POT_AV	ElevT	IMT	60d	56008758	28004379	27861703	0.9645	SRS17487865
POT_AW	ElevT	MAT	60d	46529702	23264851	23170102	0.9669	SRS17487866
POT_AX	AmbT	Leaf	90d	40354622	20177311	20087528	0.9304	SRS17487867
POT_AY	AmbT	Leaf	90d	47158890	23579445	23436927	0.9635	SRS17487868
POT_AZ	ElevT	Leaf	90d	39389658	19694829	19573472	0.9651	SRS17487870
POT_BA	ElevT	Leaf	90d	48492648	24246324	24106644	0.7646	SRS17487869
POT_BB	AmbT	TI	90d	41967400	20983700	20893521	0.9649	SRS17487871
POT_BC	AmbT	IMT	90d	40119170	20059585	19949233	0.9667	SRS17487873
POT_BD	AmbT	MAT	90d	46740618	23370309	23277356	0.967	SRS17487872
POT_BE	AmbT	TI	90d	39172590	19586295	19479236	0.9671	SRS17487874
POT_BF	AmbT	MAT	90d	40632950	20316475	20216787	0.9659	SRS17487876
POT_BG	ElevT	TI	90d	45868556	22934278	22823287	0.9658	SRS17487878
POT_BH	ElevT	TI	90d	41842696	20921348	20810132	0.959	SRS17487877
POT_BI	ElevT	IMT	90d	40369234	20184617	20079899	0.9636	SRS17487880
POT_BJ	AmbT	Leaf	120d	46903702	23451851	23342074	0.8234	SRS17487879
POT_BK	AmbT	Leaf	120d	49727416	24863708	24760029	0.7221	SRS17487881
POT_BL	ElevT	Leaf	120d	42246252	21123126	21010516	0.9691	SRS17487882
POT_BM	ElevT	Leaf	120d	41979778	20989889	20834969	0.6752	SRS17487883
POT_BN	AmbT	TI	120d	40199814	20099907	19982091	0.948	SRS17487884
POT_BO	AmbT	IMT	120d	40910266	20455133	20369754	0.9644	SRS17487885
POT_BP	AmbT	MAT	120d	45367876	22683938	22571279	0.9662	SRS17487890
POT_BQ	AmbT	TI	120d	40248046	20124023	20017036	0.9538	SRS17487887
POT_BR	AmbT	MAT	120d	42976846	21488423	21376182	0.9659	SRS17487889
POT_BS	ElevT	TI	120d	48701122	24350561	24243011	0.963	SRS17487888
POT_BT	ElevT	MAT	120d	45355352	22677676	22541057	0.9649	SRS17487891
POT_BU	ElevT	TI	120d	43583258	21791629	21663310	0.9615	SRS17487894
POT_BV	ElevT	IMT	120d	59221960	29610980	29404997	0.9591	SRS17487893
POT_BW	ElevT	MAT	120d	42212160	21106080	20961927	0.9623	SRS17487895

## Sheet: Table S4A
Supplementary Table S4A: Significant DEGs under ElevT in leaves at 30D. baseMean is the average of the normalized count values, divided by the size factors, taken over all samples. lfcSE, the standard error estimate for the log2-fold change estimate. stat is the Wald statistic: the log2FoldChange divided by lfcSE. padj are the Benjamini-Hochberg (BH) p-values.
Transcript ID	baseMean	log2FoldChange	lfcSE	stat	pvalue	padj	Functional Annotation
Soltu.Atl_v3.01_0G008010.1	33.4791	-3.66406	0.799859	-4.58088	4.63019e-06	0.0293959	NADH dehydrogenase 5B
Soltu.Atl_v3.01_3G013590.2	157.901	-1.92311	0.381185	-5.0451	4.53288e-07	0.00523994	Drought-responsive family protein
Soltu.Atl_v3.03_4G011260.1	90.5452	-4.01765	0.736218	-5.45715	4.83836e-08	0.000921526	detoxifying efflux carrier
Soltu.Atl_v3.05_1G013360.1	61.2061	-5.76173	1.23995	-4.64673	3.37234e-06	0.0256922	SNARE-like superfamily protein
Soltu.Atl_v3.05_1G015030.1	156.36	-2.00999	0.392087	-5.12639	2.95356e-07	0.00450034	casein kinase I-like
Soltu.Atl_v3.05_4G000110.1	54.3735	-3.53832	0.76899	-4.60125	4.19958e-06	0.0290859	emp24/gp25L/p24 family/GOLD family protein
Soltu.Atl_v3.05_4G021630.1	966.621	3.45458	0.771972	4.475	7.64101e-06	0.0424469	glycine-rich RNA-binding protein
Soltu.Atl_v3.06_2G023180.1	121.953	-2.81114	0.507516	-5.53901	3.04183e-08	0.000772472	hypothetical protein
Soltu.Atl_v3.06_4G019600.1	178.954	-1.98874	0.446325	-4.45582	8.35733e-06	0.0424469	vesicle-associated membrane protein
Soltu.Atl_v3.06_4G025210.1	83.4032	-4.15336	0.714817	-5.81038	6.23317e-09	0.000474874	Beta-carotene isomerase D27-like, C-terminal domain containing protein
Soltu.Atl_v3.09_0G015170.1	161.418	-4.8717	0.980458	-4.9688	6.73698e-07	0.00609979	caffeoyl-CoA 3-O-methyltransferase
Soltu.Atl_v3.11_1G015940.2	304.93	-2.06805	0.462845	-4.46814	7.89037e-06	0.0424469	20S proteasome beta subunit G1
Soltu.Atl_v3.11_2G001720.1	528.663	2.03873	0.411388	4.95573	7.20589e-07	0.00609979	conserved hypothetical protein
Soltu.Atl_v3.11_2G014590.1	2908.87	1.31067	0.234819	5.58161	2.38306e-08	0.000772472	phototropin
Soltu.Atl_v3.12_2G010810.1	64.7459	-4.23546	0.841445	-5.03356	4.81454e-07	0.00523994	NADP-malic enzyme

## Sheet: Table S4B
Supplementary Table S4B: Significant DEGs under ElevT in leaves at 60D. baseMean is the average of the normalized count values, divided by the size factors, taken over all samples. lfcSE, the standard error estimate for the log2-fold change estimate. stat is the Wald statistic: the log2FoldChange divided by lfcSE. padj are the Benjamini-Hochberg (BH) p-values.
Transcript ID	baseMean	log2FoldChange	lfcSE	stat	pvalue	padj	Functional Annotation
Soltu.Atl_v3.01_0G008890.1	36.0277	-7.10562	1.68692	-4.2122	2.52896e-05	0.0100596	DUF679 domain membrane protein
Soltu.Atl_v3.01_0G012530.1	458.546	1.51244	0.330971	4.56969	4.88439e-06	0.00347315	chitinase A
Soltu.Atl_v3.01_0G012540.1	9927.42	1.57167	0.342462	4.58931	4.44714e-06	0.00324847	BCL-2-associated athanogene
Soltu.Atl_v3.01_0G014190.1	44.2681	2.53688	0.612876	4.1393	3.48369e-05	0.0120637	lipoamide dehydrogenase
Soltu.Atl_v3.01_0G014900.3	2342.46	1.41278	0.311718	4.53224	5.83624e-06	0.00392884	S-adenosylmethionine synthetase
Soltu.Atl_v3.01_0G016020.1	69.383	5.84855	1.10622	5.28696	1.24363e-07	0.000344576	HSP20-like chaperones superfamily protein
Soltu.Atl_v3.01_0G017660.1	261.251	-4.8102	1.31781	-3.65014	0.000262099	0.0395975	RAD-like
Soltu.Atl_v3.01_0G017810.3	1893.83	-1.75196	0.302285	-5.79571	6.80309e-09	4.55529e-05	Glucose-1-phosphate adenylyltransferase family protein
Soltu.Atl_v3.01_0G017830.1	91.7413	-1.8468	0.511408	-3.6112	0.000304783	0.0432679	conserved hypothetical protein
Soltu.Atl_v3.01_0G018300.1	1353.41	1.47119	0.405598	3.62722	0.000286493	0.0414097	GATA transcription factor
Soltu.Atl_v3.01_1G000040.1	420.819	-3.17514	0.749288	-4.23754	2.25981e-05	0.00922755	glutamate decarboxylase
Soltu.Atl_v3.01_1G000050.1	69.7136	3.03064	0.59666	5.07935	3.78735e-07	0.00069163	Protein XRI1
Soltu.Atl_v3.01_1G003570.1	9.64107	6.92282	1.88847	3.66584	0.000246529	0.038315	cysteine-rich RLK (RECEPTOR-like protein kinase)
Soltu.Atl_v3.01_1G010270.3	1655.92	1.64789	0.292957	5.62503	1.85479e-08	9.31465e-05	ADP-ribosylation factor A1F
Soltu.Atl_v3.01_1G011480.3	1692.37	1.48196	0.317558	4.66673	3.06028e-06	0.00256142	ADP-ribosylation factor A1F
Soltu.Atl_v3.01_1G015130.1	45.666	-3.17772	0.799066	-3.9768	6.98495e-05	0.0178439	ATP synthase subunit
Soltu.Atl_v3.01_1G016070.1	240.35	1.38734	0.380546	3.64564	0.000266725	0.0399844	Cotton fibre expressed protein domain containing protein
Soltu.Atl_v3.01_1G019130.1	677.107	-2.52236	0.572255	-4.40775	1.04452e-05	0.00570938	alpha/beta-Hydrolases superfamily protein
Soltu.Atl_v3.01_1G020990.1	368.192	-1.34931	0.357392	-3.77544	0.000159724	0.0298465	conserved hypothetical protein
Soltu.Atl_v3.01_1G022600.1	1143.76	1.45651	0.376737	3.86612	0.000110581	0.0240383	Ubiquitin-like superfamily protein
Soltu.Atl_v3.01_1G023540.3	19.3675	-6.84669	1.70789	-4.00885	6.10153e-05	0.0162034	zinc induced facilitator-like
Soltu.Atl_v3.01_1G028130.1	122.051	1.63357	0.442939	3.68803	0.000225997	0.0363375	hypothetical protein
Soltu.Atl_v3.01_1G030850.3	165.631	-2.01922	0.490268	-4.1186	3.81181e-05	0.0128152	Plant protein of unknown function (DUF869)
Soltu.Atl_v3.01_1G030870.1	51.8106	-7.00753	1.80852	-3.87473	0.000106743	0.0234341	S-adenosyl-L-methionine-dependent methyltransferases superfamily protein
Soltu.Atl_v3.01_2G000040.1	265.074	-3.57383	0.737281	-4.8473	1.25151e-06	0.00139667	glutamate decarboxylase
Soltu.Atl_v3.01_2G000980.1	42.7576	-4.57963	1.11707	-4.09969	4.13697e-05	0.0133834	S-adenosyl-L-methionine-dependent methyltransferases superfamily protein
Soltu.Atl_v3.01_2G001000.1	25.1812	-4.36081	1.17839	-3.70065	0.000215047	0.035481	S-adenosyl-L-methionine-dependent methyltransferases superfamily protein
Soltu.Atl_v3.01_2G001080.1	20.6314	-6.28359	1.68316	-3.73321	0.000189058	0.0334604	Caleosin-related family protein
Soltu.Atl_v3.01_2G001540.1	43.0808	-3.64124	0.995354	-3.65823	0.000253962	0.0390173	receptor like protein
Soltu.Atl_v3.01_2G002360.1	567.236	-2.02331	0.367776	-5.50147	3.76639e-08	0.000151317	lipoxygenase
Soltu.Atl_v3.01_2G015380.3	3548.76	1.49622	0.333615	4.48486	7.29603e-06	0.00453533	ADP-ribosylation factor A1F
Soltu.Atl_v3.01_2G021360.1	27.3107	8.37182	2.17132	3.85563	0.000115431	0.024537	conserved hypothetical protein
Soltu.Atl_v3.01_2G021750.1	27.5135	-6.70077	1.70399	-3.93239	8.41048e-05	0.0201728	conserved hypothetical protein
Soltu.Atl_v3.01_2G021790.1	16.625	-6.97584	1.91258	-3.64735	0.000264959	0.0397939	conserved hypothetical protein
Soltu.Atl_v3.01_2G021930.1	737.31	1.07122	0.275333	3.89063	9.99849e-05	0.0223311	zinc finger (CCCH-type/C3HC4-type RING finger) family protein
Soltu.Atl_v3.01_2G022040.1	3360.82	1.60928	0.452984	3.55263	0.000381402	0.048897	A20/AN1-like zinc finger family protein
Soltu.Atl_v3.01_2G023130.1	788.841	-2.1857	0.568858	-3.84226	0.000121908	0.0254545	alpha/beta-Hydrolases superfamily protein
Soltu.Atl_v3.01_2G026430.1	947.121	1.43949	0.350202	4.11046	3.94873e-05	0.0131109	chitinase A
Soltu.Atl_v3.01_2G026440.1	19200	1.5015	0.357993	4.19423	2.73802e-05	0.0105889	BCL-2-associated athanogene
Soltu.Atl_v3.01_2G026740.1	19237.1	1.50018	0.359512	4.17282	3.00852e-05	0.0110735	BCL-2-associated athanogene
Soltu.Atl_v3.01_2G027440.2	1006.73	1.52261	0.371526	4.09825	4.16287e-05	0.0133834	Ubiquitin-like superfamily protein
Soltu.Atl_v3.01_2G032830.1	24.7444	7.83546	1.74855	4.48113	7.42486e-06	0.00453533	hypothetical protein
Soltu.Atl_v3.01_2G034940.1	26.0293	-7.28336	1.83049	-3.97891	6.92332e-05	0.017773	Terpenoid cyclases/Protein prenyltransferases superfamily protein
Soltu.Atl_v3.01_2G034950.5	102.291	2.13913	0.558688	3.82884	0.000128747	0.0263902	Haloacid dehalogenase-like hydrolase (HAD) superfamily protein
Soltu.Atl_v3.01_2G036470.1	61.5035	-7.14592	1.66776	-4.28474	1.82955e-05	0.00816702	S-adenosyl-L-methionine-dependent methyltransferases superfamily protein
Soltu.Atl_v3.01_2G037250.2	12.5877	6.8286	1.82741	3.73676	0.000186407	0.0333585	phragmoplast orienting kinesin
Soltu.Atl_v3.01_2G038180.1	575.17	-2.62337	0.627668	-4.17955	2.92084e-05	0.0108654	Minichromosome maintenance (MCM2/3/5) family protein
Soltu.Atl_v3.01_3G000080.1	157.176	-4.04741	0.945299	-4.28161	1.85544e-05	0.00819154	glutamate decarboxylase
Soltu.Atl_v3.01_3G001250.1	91.4933	-2.91512	0.582473	-5.00473	5.59403e-07	0.000836468	receptor like protein
Soltu.Atl_v3.01_3G001290.1	116.722	-1.36671	0.377981	-3.61582	0.000299398	0.042806	receptor like protein
Soltu.Atl_v3.01_3G002320.2	36.017	-3.68254	0.988289	-3.72618	0.000194405	0.0339579	2-oxoglutarate (2OG) and Fe(II)-dependent oxygenase superfamily protein
Soltu.Atl_v3.01_3G016420.1	117.808	-7.71977	1.71902	-4.49079	7.09584e-06	0.00445436	Minichromosome maintenance (MCM2/3/5) family protein
Soltu.Atl_v3.01_3G017940.1	161.595	-7.28513	1.67464	-4.35026	1.35977e-05	0.00670299	Histone superfamily protein
Soltu.Atl_v3.01_3G019020.1	1410.87	1.18355	0.306807	3.85764	0.000114487	0.0244897	Ras-related small GTP-binding family protein
Soltu.Atl_v3.01_3G021120.1	383.998	-1.08872	0.292643	-3.7203	0.000198987	0.0340913	RNAhelicase-like
Soltu.Atl_v3.01_3G023150.1	45.0856	-2.60906	0.714318	-3.65252	0.000259677	0.0395975	P-loop containing nucleoside triphosphate hydrolases superfamily protein
Soltu.Atl_v3.01_3G024000.1	26.8422	-7.34451	1.78723	-4.10944	3.96623e-05	0.0131148	Actin-binding FH2 (formin homology 2) family protein
Soltu.Atl_v3.01_3G024150.2	9654.96	1.60201	0.346755	4.62	3.83738e-06	0.00293655	translationally controlled tumor protein
Soltu.Atl_v3.01_3G024160.1	6217.01	1.51794	0.348002	4.36186	1.2896e-05	0.00650366	translationally controlled tumor protein
Soltu.Atl_v3.01_3G025500.2	11295.2	1.25453	0.291063	4.31016	1.63134e-05	0.00760946	S-adenosylmethionine synthetase
Soltu.Atl_v3.01_3G026300.2	3883.22	1.40971	0.324034	4.3505	1.35827e-05	0.00670299	S-adenosylmethionine synthetase
Soltu.Atl_v3.01_3G029230.1	106.465	1.64257	0.420801	3.90343	9.48384e-05	0.0218909	hypothetical protein
Soltu.Atl_v3.01_3G030430.1	9.91724	6.78753	1.67963	4.04108	5.32066e-05	0.0154339	GDP dissociation inhibitor family protein / Rab GTPase activator family protein
Soltu.Atl_v3.01_3G031510.1	91.7969	-2.90949	0.552588	-5.2652	1.40034e-07	0.000362964	tRNA synthetase class II (D, K and N) family protein
Soltu.Atl_v3.01_3G033290.2	47.3271	-2.20764	0.581186	-3.79851	0.000145567	0.0282524	embryo defective
Soltu.Atl_v3.01_3G034490.1	79.4444	-4.0223	1.12389	-3.57892	0.000345022	0.0460858	RAD-like
Soltu.Atl_v3.01_3G034960.1	36.5406	-3.12153	0.855452	-3.64899	0.000263276	0.0396458	conserved hypothetical protein
Soltu.Atl_v3.01_3G036940.1	293.066	1.81298	0.452283	4.00851	6.11023e-05	0.0162034	flavin-dependent monooxygenase
Soltu.Atl_v3.01_4G000050.1	267.322	-3.57908	0.738301	-4.84773	1.2488e-06	0.00139667	glutamate decarboxylase
Soltu.Atl_v3.01_4G000460.2	124.044	-2.14021	0.554833	-3.85739	0.000114606	0.0244897	NB-ARC domain-containing disease resistance protein
Soltu.Atl_v3.01_4G001540.2	130.231	-1.39247	0.379038	-3.6737	0.000239067	0.0376652	receptor like protein
Soltu.Atl_v3.01_4G013070.3	1619.58	1.67153	0.33282	5.02232	5.10506e-07	0.000814197	ADP-ribosylation factor A1F
Soltu.Atl_v3.01_4G014810.1	66.8027	-2.55017	0.633619	-4.02477	5.70317e-05	0.0158762	ATP citrate lyase subunit B
Soltu.Atl_v3.01_4G015660.1	13.9978	7.07416	1.92864	3.66796	0.000244497	0.0381467	F-box and associated interaction domains-containing protein
Soltu.Atl_v3.01_4G020130.1	161.447	-2.61061	0.557252	-4.6848	2.80232e-06	0.00242118	Subtilisin-like serine endopeptidase family protein
Soltu.Atl_v3.01_4G020910.1	784.314	1.28081	0.218623	5.85855	4.66933e-09	3.75186e-05	zinc finger (CCCH-type/C3HC4-type RING finger) family protein
Soltu.Atl_v3.01_4G022300.1	361.359	-1.3563	0.371417	-3.65167	0.000260537	0.0395975	conserved hypothetical protein
Soltu.Atl_v3.01_4G023270.1	45.6573	-7.06876	1.79629	-3.9352	8.31284e-05	0.0200905	subtilase family protein
Soltu.Atl_v3.01_4G026510.1	435.071	2.21368	0.606476	3.65007	0.000262173	0.0395975	soybean gene regulated by cold-2
Soltu.Atl_v3.01_4G026740.1	20.0103	-6.06139	1.65854	-3.65464	0.00025754	0.0394437	Actin-binding FH2 (formin homology 2) family protein
Soltu.Atl_v3.01_4G028200.2	11208.6	1.25436	0.290538	4.31739	1.57888e-05	0.00747486	S-adenosylmethionine synthetase
Soltu.Atl_v3.01_4G035880.1	241.373	-2.00127	0.493097	-4.05858	4.93727e-05	0.0147477	2-oxoglutarate (2OG) and Fe(II)-dependent oxygenase superfamily protein
Soltu.Atl_v3.01_4G036430.1	533.927	-2.61135	0.681217	-3.83336	0.000126402	0.0260424	Minichromosome maintenance (MCM2/3/5) family protein
Soltu.Atl_v3.02_1G003320.1	634.483	-1.77207	0.396576	-4.46844	7.87932e-06	0.00472471	APS reductase
Soltu.Atl_v3.02_1G004860.1	117.248	-2.17509	0.522915	-4.15954	3.18894e-05	0.0113378	armadillo repeat only
Soltu.Atl_v3.02_1G005780.2	681.85	1.15853	0.320097	3.6193	0.000295395	0.042452	U2 snRNP auxilliary factor, large subunit, splicing factor
Soltu.Atl_v3.02_1G007080.1	49.4105	-2.62233	0.616149	-4.256	2.08116e-05	0.00875513	Calcium-binding EF-hand family protein
Soltu.Atl_v3.02_1G007130.1	105.475	2.7942	0.770177	3.628	0.000285622	0.0414097	Eukaryotic aspartyl protease family protein
Soltu.Atl_v3.02_1G010230.1	39.3684	4.83944	1.3495	3.5861	0.000335656	0.0452644	thioredoxin O2
Soltu.Atl_v3.02_1G014070.1	111.197	3.52991	0.88081	4.00758	6.13453e-05	0.0162143	DNAJ heat shock family protein
Soltu.Atl_v3.02_1G015610.3	263.844	-1.19756	0.319666	-3.74628	0.000179473	0.0324794	Inositol monophosphatase family protein
Soltu.Atl_v3.02_1G016920.1	63.0453	2.70237	0.762186	3.54556	0.000391785	0.0495753	Aldolase-type TIM barrel family protein
Soltu.Atl_v3.02_1G017650.1	4381.62	-1.94851	0.36258	-5.37401	7.7005e-08	0.000269019	APS reductase
Soltu.Atl_v3.02_1G018090.1	556.145	1.1613	0.313694	3.70201	0.000213898	0.0353641	ethylene-forming enzyme
Soltu.Atl_v3.02_1G022990.1	57.054	-7.07505	1.86987	-3.78371	0.000154507	0.0290981	laccase
Soltu.Atl_v3.02_1G024610.1	77.5005	2.40157	0.560061	4.28806	1.80244e-05	0.00813639	PADRE domain containing protein
Soltu.Atl_v3.02_1G024670.1	323.357	1.03753	0.271642	3.81948	0.000133734	0.0271356	Auxin efflux carrier family protein
Soltu.Atl_v3.02_1G027740.3	127.375	-2.17115	0.576892	-3.76353	0.000167533	0.0311608	N2,N2-dimethylguanosine tRNA methyltransferase
Soltu.Atl_v3.02_1G028520.1	16.2128	5.93046	1.67263	3.54559	0.000391739	0.0495753	early nodulin-like protein
Soltu.Atl_v3.02_1G029050.1	179.132	1.85503	0.486479	3.81319	0.000137187	0.0273731	ATP binding cassette subfamily B19
Soltu.Atl_v3.02_1G030190.2	63.5799	2.94841	0.597142	4.93754	7.91131e-07	0.00107743	NAD(P)-binding Rossmann-fold superfamily protein
Soltu.Atl_v3.02_2G001650.1	79.76	-2.02444	0.496438	-4.07792	4.54396e-05	0.0140429	serine carboxypeptidase-like
Soltu.Atl_v3.02_2G006060.1	93.7295	-2.44857	0.677047	-3.61655	0.000298558	0.0427619	armadillo repeat only
Soltu.Atl_v3.02_2G006630.1	1473.26	-1.62875	0.426963	-3.81473	0.000136332	0.0273178	gamma carbonic anhydrase
Soltu.Atl_v3.02_2G008450.1	22.2432	-4.02701	0.947555	-4.2499	2.13866e-05	0.00888525	Calcium-binding EF-hand family protein
Soltu.Atl_v3.02_2G011090.1	200.652	1.16817	0.324796	3.59662	0.000322378	0.0442592	Major facilitator superfamily protein
Soltu.Atl_v3.02_2G012640.1	41.8333	2.76705	0.710567	3.89415	9.85448e-05	0.0221178	Protein of unknown function (DUF640)
Soltu.Atl_v3.02_2G016920.1	168.725	3.23571	0.726116	4.4562	8.34268e-06	0.00487553	DNAJ heat shock family protein
Soltu.Atl_v3.02_2G017270.1	251.301	1.23666	0.333633	3.70666	0.000210014	0.0349375	VQ motif-containing protein
Soltu.Atl_v3.02_2G026310.1	23.7256	3.0419	0.745895	4.07819	4.53882e-05	0.0140429	Integrin-linked protein kinase family
Soltu.Atl_v3.02_2G032180.1	104.688	1.94317	0.483442	4.01944	5.83357e-05	0.0159977	ATP binding cassette subfamily B19
Soltu.Atl_v3.02_2G032220.3	22.9039	2.79408	0.736283	3.79484	0.000147738	0.0283993	Homeobox-leucine zipper protein family
Soltu.Atl_v3.02_2G034700.1	150.576	1.55217	0.398254	3.89743	9.72192e-05	0.0220244	DHBP synthase RibB-like alpha/beta domain
Soltu.Atl_v3.02_2G034900.1	20.82	6.49439	1.74333	3.72527	0.000195105	0.0340062	RGA-like
Soltu.Atl_v3.02_3G001060.1	7.1079	7.08496	1.90067	3.72761	0.000193305	0.0339133	alpha/beta-Hydrolases superfamily protein
Soltu.Atl_v3.02_3G004430.1	563.991	-2.13383	0.430319	-4.95871	7.09631e-07	0.000983096	APS reductase
Soltu.Atl_v3.02_3G005850.1	179.81	-2.16364	0.510618	-4.23729	2.26236e-05	0.00922755	armadillo repeat only
Soltu.Atl_v3.02_3G006850.2	436.479	1.15626	0.280502	4.12212	3.75401e-05	0.0126739	U2 snRNP auxilliary factor, large subunit, splicing factor
Soltu.Atl_v3.02_3G019340.1	57.5875	2.92884	0.762838	3.8394	0.000123335	0.0255415	Aldolase-type TIM barrel family protein
Soltu.Atl_v3.02_3G020280.2	2344.94	-1.88221	0.414046	-4.54588	5.47061e-06	0.00378194	APS reductase
Soltu.Atl_v3.02_3G021280.1	7.99041	-6.67076	1.80849	-3.68858	0.000225509	0.0363375	pyrophosphorylase
Soltu.Atl_v3.02_3G027440.1	116.639	2.4742	0.617129	4.00922	6.09202e-05	0.0162034	PADRE domain containing protein
Soltu.Atl_v3.02_3G028610.2	358.592	2.1606	0.570084	3.78996	0.000150672	0.0286887	voltage dependent anion channel
Soltu.Atl_v3.02_3G028750.1	268.549	-1.54542	0.383808	-4.02654	5.66044e-05	0.0158475	conserved hypothetical protein
Soltu.Atl_v3.02_3G031720.1	374.805	1.14405	0.322236	3.55034	0.000384731	0.0489704	conserved hypothetical protein
Soltu.Atl_v3.02_3G032600.1	75.8952	2.56975	0.484819	5.30044	1.15524e-07	0.000331515	NAD(P)-binding Rossmann-fold superfamily protein
Soltu.Atl_v3.02_4G004560.1	584.585	-2.07369	0.401804	-5.16094	2.45714e-07	0.000519563	APS reductase
Soltu.Atl_v3.02_4G006040.2	104.571	-2.00702	0.528028	-3.80096	0.000144137	0.0281789	armadillo repeat only
Soltu.Atl_v3.02_4G006510.1	1107.52	-2.07995	0.441913	-4.70669	2.51772e-06	0.00224779	alpha/beta-Hydrolases superfamily protein
Soltu.Atl_v3.02_4G006740.1	68.4736	-2.86659	0.796426	-3.59932	0.000319056	0.0439733	chromatin remodeling
Soltu.Atl_v3.02_4G008980.1	9.45195	7.9398	1.95427	4.0628	4.84881e-05	0.0146469	conserved hypothetical protein
Soltu.Atl_v3.02_4G008990.1	11.6435	6.97753	1.88091	3.70965	0.000207547	0.0348587	Nuclear transport factor 2 (NTF2) family protein with RNA binding (RRM-RBD-RNP motifs) domain
Soltu.Atl_v3.02_4G015780.1	15324.5	-1.22141	0.253359	-4.82086	1.42939e-06	0.00151122	hypothetical protein
Soltu.Atl_v3.02_4G019820.1	115.187	2.56003	0.613571	4.17234	3.01483e-05	0.0110735	PADRE domain containing protein
Soltu.Atl_v3.02_4G019980.1	4309.94	1.18899	0.29025	4.09643	4.19572e-05	0.0133834	voltage dependent anion channel
Soltu.Atl_v3.02_4G020050.6	281.103	-1.58738	0.390262	-4.06747	4.75262e-05	0.0144163	conserved hypothetical protein
Soltu.Atl_v3.02_4G022600.1	441.822	-1.93918	0.29673	-6.53516	6.35431e-11	2.55288e-06	Malectin/receptor-like protein kinase family protein
Soltu.Atl_v3.02_4G023160.1	252.019	-1.01554	0.261516	-3.8833	0.000103048	0.0229363	Plant protein of unknown function (DUF863)
Soltu.Atl_v3.02_4G023170.1	191.998	-1.16244	0.323232	-3.59629	0.000322783	0.0442592	hypothetical protein
Soltu.Atl_v3.02_4G023190.1	443.772	-1.33087	0.34029	-3.91098	9.19238e-05	0.0216023	chorismate mutase
Soltu.Atl_v3.02_4G024020.2	77.0544	-5.62839	1.46518	-3.84144	0.000122313	0.0254545	Pathogenesis-related thaumatin superfamily protein
Soltu.Atl_v3.02_4G024880.1	23.8605	3.95683	1.01316	3.90544	9.40535e-05	0.0218419	S-adenosyl-L-methionine-dependent methyltransferases superfamily protein
Soltu.Atl_v3.03_0G002080.2	72.772	-4.37588	0.909099	-4.81342	1.48367e-06	0.00154823	Transmembrane amino acid transporter family protein
Soltu.Atl_v3.03_0G003850.2	617.073	1.94254	0.445922	4.35623	1.32319e-05	0.0066037	GRAM domain-containing protein / ABA-responsive protein-related
Soltu.Atl_v3.03_0G007400.1	61.4252	-2.38444	0.626399	-3.80658	0.000140905	0.0276817	Mannose-binding lectin superfamily protein
Soltu.Atl_v3.03_0G007680.1	53.0536	-2.11318	0.579146	-3.64879	0.00026348	0.0396458	Mannose-binding lectin superfamily protein
Soltu.Atl_v3.03_1G000250.2	3271.91	-1.35621	0.329591	-4.11483	3.87471e-05	0.0129185	ATP sulfurylase
Soltu.Atl_v3.03_1G002800.1	170.984	-2.21629	0.505441	-4.38487	1.16057e-05	0.00609498	Transmembrane amino acid transporter family protein
Soltu.Atl_v3.03_1G003870.1	687.63	1.15749	0.32323	3.58102	0.00034225	0.0459165	Translation initiation factor IF2/IF5
Soltu.Atl_v3.03_1G013740.1	528.124	-1.47912	0.416358	-3.55252	0.000381556	0.048897	2 iron, 2 sulfur cluster binding
Soltu.Atl_v3.03_1G014290.1	578.838	-1.61955	0.444775	-3.64128	0.000271282	0.0401928	conserved hypothetical protein
Soltu.Atl_v3.03_1G016370.1	727.162	-8.98537	2.50367	-3.58888	0.0003321	0.0450753	Cysteine protease inhibitor
Soltu.Atl_v3.03_1G016480.2	604.892	1.87922	0.460542	4.08045	4.49477e-05	0.0140429	GRAM domain-containing protein / ABA-responsive protein-related
Soltu.Atl_v3.03_1G016840.1	51.531	-4.36094	1.18869	-3.66868	0.000243807	0.038113	DNA polymerase epsilon subunit B2
Soltu.Atl_v3.03_1G018020.1	5061.77	-1.39027	0.387074	-3.59174	0.000328483	0.0447428	P-loop containing nucleoside triphosphate hydrolases superfamily protein
Soltu.Atl_v3.03_1G018660.1	130.561	-3.06559	0.693222	-4.42224	9.76819e-06	0.00541299	response to low sulfur
Soltu.Atl_v3.03_1G018930.1	111.325	-1.8471	0.35341	-5.22651	1.72737e-07	0.000420594	2-oxoglutarate (2OG) and Fe(II)-dependent oxygenase superfamily protein
Soltu.Atl_v3.03_1G019150.1	17.3672	6.14049	1.54018	3.98688	6.6949e-05	0.017353	heat shock protein
Soltu.Atl_v3.03_1G020130.1	335.455	1.68525	0.386442	4.36094	1.29505e-05	0.00650366	Protein kinase superfamily protein
Soltu.Atl_v3.03_1G023780.1	2545.42	1.38766	0.369745	3.75302	0.000174717	0.0320518	Homeodomain-like superfamily protein
Soltu.Atl_v3.03_1G026150.1	234.095	-6.41651	1.80398	-3.55685	0.000375326	0.0485633	hypothetical protein
Soltu.Atl_v3.03_1G030390.1	32.9258	8.00967	1.75802	4.55609	5.21158e-06	0.00364136	tRNAse Z3
Soltu.Atl_v3.03_2G000250.2	3250.64	-1.36055	0.329387	-4.13056	3.61876e-05	0.0123208	ATP sulfurylase
Soltu.Atl_v3.03_2G002800.1	170.423	-2.21477	0.504296	-4.3918	1.12416e-05	0.00598194	Transmembrane amino acid transporter family protein
Soltu.Atl_v3.03_2G003130.1	79.6558	1.72646	0.426864	4.04453	5.24292e-05	0.0152635	S-adenosyl-L-methionine-dependent methyltransferases superfamily protein
Soltu.Atl_v3.03_2G010970.1	203.803	2.44523	0.686978	3.5594	0.000371699	0.0484058	phosphate starvation-induced gene
Soltu.Atl_v3.03_2G012470.1	36.3785	3.33931	0.864053	3.86471	0.000111223	0.0240887	dehydration response element B1A
Soltu.Atl_v3.03_2G013660.1	121.8	2.19238	0.489328	4.48039	7.4506e-06	0.00453533	alpha/beta-Hydrolases superfamily protein
Soltu.Atl_v3.03_2G014310.2	464.414	1.92101	0.426742	4.50157	6.74549e-06	0.00433606	GRAM domain-containing protein / ABA-responsive protein-related
Soltu.Atl_v3.03_2G014700.1	43.0819	-2.66056	0.674854	-3.94243	8.06601e-05	0.0196398	O-methyltransferase family protein
Soltu.Atl_v3.03_2G014910.4	1008.18	-1.55009	0.382662	-4.05081	5.10408e-05	0.0150226	Nodulin MtN3 family protein
Soltu.Atl_v3.03_2G014920.2	405.575	-1.60489	0.363935	-4.40982	1.03456e-05	0.00569367	Nodulin MtN3 family protein
Soltu.Atl_v3.03_2G015160.4	5470.79	-1.46204	0.405937	-3.60164	0.000316216	0.0439205	P-loop containing nucleoside triphosphate hydrolases superfamily protein
Soltu.Atl_v3.03_2G015800.1	144.14	-3.02941	0.656358	-4.61548	3.92195e-06	0.00297295	response to low sulfur
Soltu.Atl_v3.03_2G016070.1	126.91	-1.96129	0.384637	-5.09907	3.41318e-07	0.000652981	2-oxoglutarate (2OG) and Fe(II)-dependent oxygenase superfamily protein
Soltu.Atl_v3.03_2G016250.1	490.048	1.26246	0.352832	3.57808	0.000346128	0.0460858	SER/ARG-rich protein 34A
Soltu.Atl_v3.03_2G016290.1	21.9715	5.76	1.33667	4.30921	1.63836e-05	0.00760946	heat shock protein
Soltu.Atl_v3.03_2G017270.1	362.652	1.66291	0.355372	4.67935	2.8778e-06	0.00244921	Protein kinase superfamily protein
Soltu.Atl_v3.03_2G020450.1	116.889	-1.55183	0.418358	-3.70933	0.000207805	0.0348587	pantothenate kinase
Soltu.Atl_v3.03_3G000430.3	3132.66	-1.38617	0.312816	-4.43127	9.36807e-06	0.00528694	ATP sulfurylase
Soltu.Atl_v3.03_3G002810.1	39.8749	-4.98039	1.14617	-4.34523	1.39127e-05	0.00677517	Auxin efflux carrier family protein
Soltu.Atl_v3.03_3G008370.1	20.8188	-7.49345	2.05938	-3.63869	0.000274033	0.0403275	COBRA-like extracellular glycosyl-phosphatidyl inositol-anchored protein family
Soltu.Atl_v3.03_3G013300.1	11.1182	7.02688	1.86934	3.75902	0.00017058	0.0316167	PA-domain containing subtilase family protein
Soltu.Atl_v3.03_3G014920.1	16.6911	-7.81469	1.82873	-4.27329	1.92609e-05	0.00836556	hypothetical protein
Soltu.Atl_v3.03_3G020860.1	47.3144	-2.83884	0.692424	-4.09986	4.13396e-05	0.0133834	timeless family protein
Soltu.Atl_v3.03_3G021010.3	172.655	-2.25596	0.412082	-5.47454	4.3865e-08	0.000167838	2-oxoglutarate (2OG) and Fe(II)-dependent oxygenase superfamily protein
Soltu.Atl_v3.03_3G021210.1	21.2149	7.04848	1.77403	3.97314	7.0932e-05	0.0178666	heat shock protein
Soltu.Atl_v3.03_3G022710.1	32.6698	6.13716	1.67569	3.66246	0.000249804	0.0386744	Heavy metal transport/detoxification superfamily protein
Soltu.Atl_v3.03_3G023630.1	371.41	-1.38933	0.364868	-3.80775	0.000140239	0.0276817	BolA-like family protein
Soltu.Atl_v3.03_3G023640.2	3780.74	-1.43364	0.357607	-4.00897	6.09836e-05	0.0162034	P-loop containing nucleoside triphosphate hydrolases superfamily protein
Soltu.Atl_v3.03_3G023880.2	257.455	-1.65709	0.386943	-4.28252	1.84792e-05	0.00819154	Nodulin MtN3 family protein
Soltu.Atl_v3.03_3G023890.7	363.147	-1.93566	0.378741	-5.11077	3.20843e-07	0.000644502	Nodulin MtN3 family protein
Soltu.Atl_v3.03_3G029010.3	22.4364	4.02976	0.971663	4.14727	3.36456e-05	0.0118055	catalytics
Soltu.Atl_v3.03_4G000310.3	1373.15	-1.5382	0.416111	-3.6966	0.000218503	0.0356146	ATP sulfurylase
Soltu.Atl_v3.03_4G001450.1	39.0296	-7.35508	1.88422	-3.9035	9.481e-05	0.0218909	S-adenosyl-L-methionine-dependent methyltransferases superfamily protein
Soltu.Atl_v3.03_4G002750.1	691.168	1.1604	0.322042	3.60326	0.000314252	0.0439205	Translation initiation factor IF2/IF5
Soltu.Atl_v3.03_4G006510.1	307.237	-1.56478	0.389487	-4.01755	5.88063e-05	0.0160719	UDP-glucosyl transferase 85A3
Soltu.Atl_v3.03_4G006600.1	204.253	-1.54277	0.428353	-3.60163	0.000316226	0.0439205	UDP-glucosyl transferase 85A3
Soltu.Atl_v3.03_4G007950.1	80.6576	-4.10722	1.07226	-3.83045	0.000127909	0.0262854	structural maintenance of chromosomes
Soltu.Atl_v3.03_4G008910.1	56.5588	2.7945	0.77442	3.6085	0.000307969	0.0435662	Protein of unknown function (DUF1442)
Soltu.Atl_v3.03_4G011270.1	760.69	1.38923	0.313573	4.43032	9.40912e-06	0.00528694	SCARECROW-like
Soltu.Atl_v3.03_4G013190.1	35.827	6.06141	1.63927	3.69763	0.000217626	0.0356146	heat shock protein
Soltu.Atl_v3.03_4G013240.1	395.744	3.54914	0.909381	3.90281	9.5082e-05	0.0218909	conserved hypothetical protein
Soltu.Atl_v3.03_4G013250.1	178.593	2.18064	0.5922	3.68227	0.000231168	0.0368543	conserved hypothetical protein
Soltu.Atl_v3.03_4G013410.1	324.455	-1.85229	0.475335	-3.8968	9.74705e-05	0.0220244	2-oxoglutarate (2OG) and Fe(II)-dependent oxygenase superfamily protein
Soltu.Atl_v3.03_4G013670.1	254.13	-2.4409	0.595872	-4.09634	4.19734e-05	0.0133834	response to low sulfur
Soltu.Atl_v3.03_4G014650.1	904.419	-1.6466	0.28265	-5.82558	5.69136e-09	4.15733e-05	Nodulin MtN3 family protein
Soltu.Atl_v3.03_4G015120.1	22.302	6.31191	1.57546	4.0064	6.16524e-05	0.0162421	homeobox protein
Soltu.Atl_v3.03_4G023420.1	707.01	1.82451	0.514909	3.54336	0.000395066	0.0498335	hypothetical protein
Soltu.Atl_v3.04_0G001170.3	3821.05	1.05031	0.26049	4.03208	5.5286e-05	0.0156971	Ribosomal protein L6 family protein
Soltu.Atl_v3.04_0G002000.1	406.49	2.61626	0.700718	3.73368	0.000188699	0.0334604	Calcium-binding EF-hand family protein
Soltu.Atl_v3.04_0G005330.1	6.60385	6.8357	1.80013	3.79734	0.000146259	0.028314	conserved hypothetical protein
Soltu.Atl_v3.04_0G011880.3	168.129	-1.98995	0.494563	-4.02366	5.72999e-05	0.0158762	SEC6
Soltu.Atl_v3.04_1G002160.1	149.016	-2.38211	0.599877	-3.97099	7.15741e-05	0.017916	Plant protein of unknown function (DUF828)
Soltu.Atl_v3.04_1G004920.4	53.9493	-6.70873	1.67739	-3.9995	6.34777e-05	0.016614	high-mobility group box
Soltu.Atl_v3.04_1G006100.2	50.5036	-1.74694	0.435261	-4.01356	5.9811e-05	0.0161271	conserved hypothetical protein
Soltu.Atl_v3.04_1G007250.1	46.9667	4.74831	1.17812	4.03041	5.56791e-05	0.0157531	heat shock cognate protein 70-1
Soltu.Atl_v3.04_1G014880.1	21.4858	5.47216	1.27262	4.29991	1.7087e-05	0.00780089	Phosphate-responsive 1 family protein
Soltu.Atl_v3.04_1G014940.1	45.7787	3.10921	0.67723	4.59108	4.40965e-06	0.00324847	Phosphate-responsive 1 family protein
Soltu.Atl_v3.04_1G015050.1	565.215	1.14035	0.309212	3.68792	0.000226096	0.0363375	Histone superfamily protein
Soltu.Atl_v3.04_1G016730.1	87.2335	-3.84557	1.01614	-3.78451	0.000154014	0.0290981	glycosyl hydrolase family 10 protein / carbohydrate-binding domain-containing protein
Soltu.Atl_v3.04_1G020740.1	74.8139	-3.61293	0.885973	-4.07792	4.54399e-05	0.0140429	NmrA-like negative transcriptional regulator family protein
Soltu.Atl_v3.04_1G021370.8	56.7078	2.65434	0.490004	5.41697	6.06164e-08	0.00022139	basic pentacysteine
Soltu.Atl_v3.04_1G023350.1	7.28253	-7.29706	1.99446	-3.65867	0.00025353	0.0390173	PLATZ transcription factor family protein
Soltu.Atl_v3.04_2G000610.1	2300.39	1.90936	0.495781	3.85122	0.000117532	0.0247869	hypothetical protein
Soltu.Atl_v3.04_2G002480.1	387.395	-1.36221	0.373998	-3.64229	0.000270225	0.0401928	Calcium-dependent lipid-binding (CaLB domain) family protein
Soltu.Atl_v3.04_2G003620.1	1712.25	1.12255	0.308246	3.64172	0.000270825	0.0401928	conserved hypothetical protein
Soltu.Atl_v3.04_2G004890.2	162.36	-1.76175	0.369685	-4.76554	1.88348e-06	0.00186839	Glycosyl hydrolases family 31 protein
Soltu.Atl_v3.04_2G013240.1	91.9844	2.67692	0.640437	4.17983	2.91722e-05	0.0108654	Phosphate-responsive 1 family protein
Soltu.Atl_v3.04_2G013260.1	202.426	3.29306	0.714169	4.61104	4.00667e-06	0.00300879	Phosphate-responsive 1 family protein
Soltu.Atl_v3.04_2G013400.1	1257.11	1.37487	0.314339	4.37385	1.22077e-05	0.00632839	Histone superfamily protein
Soltu.Atl_v3.04_2G015040.1	750.877	-1.17082	0.290667	-4.02805	5.62419e-05	0.0158156	Leucine-rich repeat transmembrane protein kinase family protein
Soltu.Atl_v3.04_2G016860.1	113.781	-2.53861	0.711984	-3.56554	0.000363112	0.0475961	Subtilisin-like serine endopeptidase family protein
Soltu.Atl_v3.04_2G018330.1	13.7973	-6.94008	1.89104	-3.66999	0.000242562	0.0380171	S-adenosyl-L-methionine-dependent methyltransferases superfamily protein
Soltu.Atl_v3.04_2G018400.1	156.35	1.3837	0.375036	3.68951	0.000224688	0.0363375	Brassinosteroid signalling positive regulator (BZR1) family protein
Soltu.Atl_v3.04_2G020040.2	511.341	2.09543	0.576505	3.63471	0.000278294	0.0407308	Putative lysine decarboxylase family protein
Soltu.Atl_v3.04_2G020780.1	23701.1	-1.10873	0.296041	-3.74521	0.000180242	0.0325452	FtsH extracellular protease family
Soltu.Atl_v3.04_3G002690.1	237.836	-1.08966	0.306132	-3.55944	0.000371642	0.0484058	Calcium-dependent lipid-binding (CaLB domain) family protein
Soltu.Atl_v3.04_3G002850.1	211.214	1.61298	0.433361	3.72203	0.00019763	0.0340913	Protein kinase superfamily protein
Soltu.Atl_v3.04_3G005020.2	221.8	-1.55844	0.424566	-3.67067	0.000241913	0.0380171	Glycosyl hydrolases family 31 protein
Soltu.Atl_v3.04_3G007830.2	70.9157	-4.55113	0.924109	-4.92489	8.44094e-07	0.00109393	Transmembrane amino acid transporter family protein
Soltu.Atl_v3.04_3G015130.1	89.6032	2.9871	0.569587	5.24432	1.56858e-07	0.000393866	Phosphate-responsive 1 family protein
Soltu.Atl_v3.04_3G015170.1	181.192	3.05954	0.803129	3.80952	0.000139236	0.027624	Phosphate-responsive 1 family protein
Soltu.Atl_v3.04_3G015290.1	592.914	1.27031	0.349768	3.63186	0.00028139	0.0410485	Histone superfamily protein
Soltu.Atl_v3.04_3G016210.1	86.722	-1.69706	0.462826	-3.66674	0.00024566	0.0382539	RAB geranylgeranyl transferase alpha subunit
Soltu.Atl_v3.04_3G016790.1	713.978	-1.09599	0.288201	-3.80285	0.000143042	0.028033	Leucine-rich repeat transmembrane protein kinase family protein
Soltu.Atl_v3.04_3G018380.1	114.61	-2.55587	0.711305	-3.59321	0.000326634	0.044635	Subtilisin-like serine endopeptidase family protein
Soltu.Atl_v3.04_3G019010.1	27.1093	-3.75427	0.989048	-3.79584	0.000147143	0.0283528	phospholipase A 2A
Soltu.Atl_v3.04_3G019830.1	14.0972	-6.96976	1.88518	-3.69714	0.000218041	0.0356146	S-adenosyl-L-methionine-dependent methyltransferases superfamily protein
Soltu.Atl_v3.04_3G019900.1	156.819	1.3791	0.377373	3.65447	0.000257719	0.0394437	Brassinosteroid signalling positive regulator (BZR1) family protein
Soltu.Atl_v3.04_3G020750.1	79.4701	-4.72662	1.15855	-4.07979	4.50762e-05	0.0140429	NmrA-like negative transcriptional regulator family protein
Soltu.Atl_v3.04_3G021520.2	505.821	2.08515	0.577088	3.61322	0.000302414	0.0430138	Putative lysine decarboxylase family protein
Soltu.Atl_v3.04_3G022260.1	23458.5	-1.11234	0.296709	-3.74894	0.000177581	0.0322825	FtsH extracellular protease family
Soltu.Atl_v3.04_4G000600.1	2284.46	1.90637	0.494694	3.85365	0.000116372	0.0246718	hypothetical protein
Soltu.Atl_v3.04_4G002660.1	218.864	1.62172	0.425382	3.81239	0.00013763	0.0273731	high mobility group A
Soltu.Atl_v3.04_4G013750.1	618.815	2.65091	0.642377	4.12672	3.67981e-05	0.0124758	Zinc-binding ribosomal protein family protein
Soltu.Atl_v3.04_4G015060.1	53.1414	3.10789	0.584765	5.31478	1.06788e-07	0.000317799	Phosphate-responsive 1 family protein
Soltu.Atl_v3.04_4G015230.1	1010.68	1.29154	0.306716	4.21085	2.54407e-05	0.0100699	Histone superfamily protein
Soltu.Atl_v3.04_4G016140.1	78.8667	3.3642	0.71914	4.67808	2.89573e-06	0.00244921	Predicted AT-hook DNA-binding family protein
Soltu.Atl_v3.04_4G018540.1	13.3142	-3.66071	0.961276	-3.80818	0.000139993	0.0276817	cytochrome P450, family 81, subfamily F, polypeptide
Soltu.Atl_v3.04_4G022750.1	3973.35	-1.1992	0.307497	-3.89986	9.62471e-05	0.0220003	FtsH extracellular protease family
Soltu.Atl_v3.04_4G023430.1	80.572	-2.08861	0.563224	-3.70831	0.000208648	0.0348865	Phosphofructokinase family protein
Soltu.Atl_v3.05_0G006270.1	400.305	1.63257	0.29287	5.57439	2.48404e-08	0.000110886	Arginine and glutamate-rich 1 domain containing protein
Soltu.Atl_v3.05_0G006320.1	351.279	1.75186	0.329222	5.32121	1.03079e-07	0.000317799	Arginine and glutamate-rich 1 domain containing protein
Soltu.Atl_v3.05_1G000460.1	24.3644	-3.24487	0.778477	-4.16822	3.06982e-05	0.0111612	Asparagine synthase family protein
Soltu.Atl_v3.05_1G001670.1	38.4631	-5.58474	1.25829	-4.43836	9.06454e-06	0.00516556	EXS (ERD1/XPR1/SYG1) family protein
Soltu.Atl_v3.05_1G004140.1	55.7531	-2.48463	0.649634	-3.82467	0.000130948	0.026705	ribonuclease
Soltu.Atl_v3.05_1G005660.1	136.431	-2.85439	0.634363	-4.49962	6.80756e-06	0.00434122	thioredoxin
Soltu.Atl_v3.05_1G005670.1	732.819	-2.27197	0.571824	-3.97321	7.09119e-05	0.0178666	thioredoxin
Soltu.Atl_v3.05_1G005700.1	1910.21	-2.00944	0.353837	-5.679	1.35488e-08	8.37429e-05	thioredoxin
Soltu.Atl_v3.05_1G005710.1	2265.18	-1.7856	0.356849	-5.00379	5.62149e-07	0.000836468	thioredoxin
Soltu.Atl_v3.05_1G005730.1	1375.59	-1.40366	0.337106	-4.16384	3.12933e-05	0.0112068	thioredoxin
Soltu.Atl_v3.05_1G009630.1	376.194	-1.80927	0.305462	-5.92305	3.16016e-09	2.82135e-05	hypothetical protein
Soltu.Atl_v3.05_1G009760.1	201.867	-4.02523	1.0849	-3.71024	0.000207062	0.0348587	Sieve element occlusion N-terminus domain containing protein
Soltu.Atl_v3.05_1G009770.1	334.156	2.1919	0.521012	4.207	2.58781e-05	0.0101832	Transducin/WD40 repeat-like superfamily protein
Soltu.Atl_v3.05_1G010650.2	287.341	-1.42981	0.274355	-5.21153	1.87289e-07	0.00043298	plant U-box
Soltu.Atl_v3.05_1G012120.1	13.6167	6.71197	1.70579	3.93481	8.32615e-05	0.0200905	THO2
Soltu.Atl_v3.05_1G016490.4	127.742	-2.22899	0.627768	-3.55066	0.000384265	0.0489704	acetoacetyl-CoA thiolase
Soltu.Atl_v3.05_1G020890.1	15.7709	-7.75733	1.70218	-4.55728	5.18204e-06	0.00364136	Protein of unknown function (DUF581)
Soltu.Atl_v3.05_1G024430.1	11.075	7.32234	1.8435	3.97197	7.12821e-05	0.0178987	hypothetical protein
Soltu.Atl_v3.05_2G000570.1	12.0237	-6.82461	1.67447	-4.07569	4.5878e-05	0.0141239	cytochrome B5 isoform A
Soltu.Atl_v3.05_2G001670.1	278.249	-2.78732	0.680357	-4.09685	4.18805e-05	0.0133834	FAD/NAD(P)-binding oxidoreductase family protein
Soltu.Atl_v3.05_2G004510.1	1947.94	1.66217	0.380269	4.37103	1.23662e-05	0.00634313	Auxin efflux carrier family protein
Soltu.Atl_v3.05_2G005870.1	43.8845	-7.29047	1.79523	-4.06102	4.88578e-05	0.0146484	thioredoxin
Soltu.Atl_v3.05_2G005880.1	55.3424	-6.18221	1.51082	-4.09196	4.27747e-05	0.0135315	thioredoxin
Soltu.Atl_v3.05_2G009120.1	70.3005	2.33732	0.49326	4.73852	2.15283e-06	0.0019883	Transducin/WD40 repeat-like superfamily protein
Soltu.Atl_v3.05_2G010440.1	20.691	-6.87255	1.72877	-3.97539	7.02644e-05	0.0178439	microtubule-associated protein 65-8
Soltu.Atl_v3.05_2G010450.1	30.0112	-6.70234	1.68893	-3.96839	7.236e-05	0.0180565	nuclear factor Y, subunit C13
Soltu.Atl_v3.05_2G010750.1	126.452	1.84519	0.442345	4.17138	3.02754e-05	0.0110735	K-box region and MADS-box transcription factor family protein
Soltu.Atl_v3.05_2G011560.2	47.1321	2.94105	0.815348	3.60711	0.000309627	0.043595	ARM repeat superfamily protein
Soltu.Atl_v3.05_2G012350.1	207.798	-3.2224	0.671189	-4.80104	1.57847e-06	0.00162604	inorganic carbon transport protein-related
Soltu.Atl_v3.05_2G019960.1	185.592	2.26855	0.603989	3.75594	0.000172693	0.0318258	Integrase-type DNA-binding superfamily protein
Soltu.Atl_v3.05_2G021310.1	149.089	1.78515	0.493948	3.61404	0.000301466	0.0430138	Galactosyltransferase family protein
Soltu.Atl_v3.05_2G023580.5	54.4063	1.92634	0.542468	3.55106	0.00038368	0.0489704	RNA-binding (RRM/RBD/RNP motifs) family protein
Soltu.Atl_v3.05_2G023710.1	7094.86	1.15987	0.306729	3.78141	0.000155946	0.0292766	DNAJ homologue
Soltu.Atl_v3.05_2G024230.1	104.165	-3.10963	0.699911	-4.44289	8.87579e-06	0.00509413	Major facilitator superfamily protein
Soltu.Atl_v3.05_2G024840.1	10.6676	7.30092	1.85856	3.92827	8.55577e-05	0.0204603	hypothetical protein
Soltu.Atl_v3.05_3G002680.1	58.9511	2.25374	0.606618	3.71526	0.000202999	0.0346309	Plasma-membrane choline transporter family protein
Soltu.Atl_v3.05_3G005400.1	855.963	-2.05078	0.416396	-4.92507	8.43291e-07	0.00109393	thioredoxin
Soltu.Atl_v3.05_3G005450.1	1415.84	-1.71742	0.334761	-5.13029	2.89294e-07	0.000596028	thioredoxin
Soltu.Atl_v3.05_3G005580.1	48.4205	-3.4983	0.751379	-4.65584	3.22665e-06	0.00264556	glutathione S-transferase TAU
Soltu.Atl_v3.05_3G007870.1	273.86	1.92641	0.524354	3.67388	0.0002389	0.0376652	Protein of unknown function (DUF1645)
Soltu.Atl_v3.05_3G009240.1	182.962	-4.22187	0.882201	-4.7856	1.70474e-06	0.00173389	Sieve element occlusion N-terminus domain containing protein
Soltu.Atl_v3.05_3G009290.1	329.151	2.19171	0.522911	4.19136	2.77293e-05	0.0106594	Transducin/WD40 repeat-like superfamily protein
Soltu.Atl_v3.05_3G010300.1	410.842	-1.02793	0.257222	-3.99629	6.43442e-05	0.0167861	ARM repeat superfamily protein
Soltu.Atl_v3.05_3G010690.1	1181.95	1.18452	0.278762	4.24921	2.14526e-05	0.00888525	Ran BP2/NZF zinc finger-like superfamily protein
Soltu.Atl_v3.05_3G018580.2	39.2053	-7.40482	1.89142	-3.91495	9.04216e-05	0.021369	GOLDEN2-like
Soltu.Atl_v3.05_3G023810.2	13273.9	1.24631	0.307627	4.05137	5.09176e-05	0.0150226	DNAJ homologue
Soltu.Atl_v3.05_4G000460.7	145.125	-1.78194	0.439307	-4.05625	4.98675e-05	0.0148404	appr-1-p processing enzyme family protein
Soltu.Atl_v3.05_4G003010.1	292.028	1.85606	0.504322	3.6803	0.000232956	0.0369196	conserved hypothetical protein
Soltu.Atl_v3.05_4G005780.1	103.08	-2.25781	0.613371	-3.68099	0.000232331	0.0369196	nitrate transporter 1:2
Soltu.Atl_v3.05_4G005910.2	548.286	-1.33878	0.376376	-3.55702	0.000375086	0.0485633	thioredoxin
Soltu.Atl_v3.05_4G007690.1	103.25	5.14357	0.975227	5.27423	1.33312e-07	0.000357059	heat shock protein
Soltu.Atl_v3.05_4G007730.1	155.746	1.35201	0.35702	3.78693	0.000152522	0.028904	alpha/beta-Hydrolases superfamily protein
Soltu.Atl_v3.05_4G008520.1	39.9715	-7.05101	1.7706	-3.98226	6.82629e-05	0.0176366	microtubule-associated protein 65-8
Soltu.Atl_v3.05_4G008660.5	696.569	1.16978	0.252884	4.62576	3.73227e-06	0.00288357	Ran BP2/NZF zinc finger-like superfamily protein
Soltu.Atl_v3.05_4G011650.1	12.3964	6.75066	1.67755	4.02411	5.71911e-05	0.0158762	conserved hypothetical protein
Soltu.Atl_v3.05_4G021030.1	133.616	2.97551	0.801579	3.71206	0.00020558	0.0347759	hypothetical protein
Soltu.Atl_v3.06_0G006000.1	40.3046	-3.04857	0.816587	-3.73331	0.000188979	0.0334604	biotin F
Soltu.Atl_v3.06_0G012630.2	573.46	1.47088	0.414088	3.55209	0.000382184	0.0488995	DEAD-box protein abstrakt, putative
Soltu.Atl_v3.06_0G013630.1	643.192	1.38771	0.388362	3.57325	0.000352583	0.0465961	conserved hypothetical protein
Soltu.Atl_v3.06_1G000690.1	59.9512	1.66242	0.444653	3.73869	0.000184978	0.0332509	NB-ARC domain-containing disease resistance protein
Soltu.Atl_v3.06_1G002620.3	92.6733	-2.15177	0.559332	-3.84704	0.000119556	0.0251477	fatty acid desaturase
Soltu.Atl_v3.06_1G005100.1	16.5229	-6.83546	1.742	-3.92392	8.71201e-05	0.0207721	Undecaprenyl pyrophosphate synthetase family protein
Soltu.Atl_v3.06_1G005940.1	8498.5	-1.64076	0.429514	-3.82004	0.000133431	0.0271356	Chlorophyll A-B binding family protein
Soltu.Atl_v3.06_1G013000.1	70.1483	-4.31915	1.02768	-4.20282	2.63612e-05	0.0102823	Nodulin MtN3 family protein
Soltu.Atl_v3.06_1G013090.1	200.611	-1.93506	0.490365	-3.94616	7.94146e-05	0.0194544	Inositol 1,3,4-trisphosphate 5/6-kinase family protein
Soltu.Atl_v3.06_1G015250.1	537.924	-2.31134	0.581479	-3.97494	7.03975e-05	0.0178439	related to AP2.7
Soltu.Atl_v3.06_1G015370.1	421.087	1.7779	0.493528	3.60243	0.000315252	0.0439205	exocyst subunit exo70 family protein H7
Soltu.Atl_v3.06_1G016100.1	565.859	3.13482	0.624319	5.02118	5.13537e-07	0.000814197	HSP20-like chaperones superfamily protein
Soltu.Atl_v3.06_1G018080.5	41.8498	-7.27223	1.62951	-4.46283	8.08849e-06	0.00481421	histone H2A
Soltu.Atl_v3.06_2G003400.4	145.584	-4.0115	0.995944	-4.02783	5.62939e-05	0.0158156	serine carboxypeptidase-like
Soltu.Atl_v3.06_2G005990.1	26.9105	-3.15201	0.831644	-3.7901	0.000150587	0.0286887	phosphoribosylanthranilate isomerase
Soltu.Atl_v3.06_2G006960.1	68.5808	2.40659	0.668138	3.60194	0.000315848	0.0439205	arogenate dehydrogenase
Soltu.Atl_v3.06_2G007490.12	185.037	1.69273	0.454898	3.72111	0.000198347	0.0340913	SOS3-interacting protein
Soltu.Atl_v3.06_2G013590.1	7277.46	-2.12917	0.412119	-5.1664	2.38641e-07	0.000518243	Chlorophyll A-B binding family protein
Soltu.Atl_v3.06_2G016200.1	387.582	-1.98657	0.532457	-3.73096	0.000190754	0.0336719	Mog1/PsbP/DUF1795-like photosystem II reaction center PsbP family protein
Soltu.Atl_v3.06_2G018120.1	158.273	1.75786	0.388311	4.52695	5.98415e-06	0.00395617	conserved hypothetical protein
Soltu.Atl_v3.06_2G020680.3	206.866	1.46934	0.396354	3.70715	0.000209607	0.0349375	Tudor/PWWP/MBT superfamily protein
Soltu.Atl_v3.06_2G023590.8	28.1881	3.57985	0.848075	4.22115	2.43061e-05	0.00971652	ARM repeat superfamily protein
Soltu.Atl_v3.06_2G024900.2	128.58	1.40078	0.304134	4.60581	4.10854e-06	0.00305672	rRNA biogenesis protein RRP36 domain containing protein
Soltu.Atl_v3.06_2G027390.1	79.5266	-2.6094	0.570818	-4.57134	4.84619e-06	0.00347315	nitrate excretion transporter1
Soltu.Atl_v3.06_2G027510.1	411.179	2.30472	0.510045	4.51866	6.22321e-06	0.00406537	exocyst subunit exo70 family protein H7
Soltu.Atl_v3.06_2G027760.1	161.945	2.5236	0.529827	4.76306	1.9068e-06	0.00186845	Histone superfamily protein
Soltu.Atl_v3.06_3G007240.1	133.335	1.79801	0.401778	4.47513	7.63635e-06	0.00461345	2-oxoglutarate (2OG) and Fe(II)-dependent oxygenase superfamily protein
Soltu.Atl_v3.06_3G008350.1	482.222	-2.98295	0.644481	-4.62845	3.68415e-06	0.00288357	expansin A8
Soltu.Atl_v3.06_3G009740.2	35.5084	-6.67836	1.68904	-3.95394	7.68731e-05	0.0190643	pinoresinol reductase
Soltu.Atl_v3.06_3G014680.2	2446.77	1.92843	0.532877	3.61889	0.000295866	0.042452	WRKY DNA-binding protein
Soltu.Atl_v3.06_3G015150.2	700.357	1.00475	0.272485	3.68736	0.000226591	0.0363409	basic helix-loop-helix (bHLH) DNA-binding superfamily protein
Soltu.Atl_v3.06_3G017540.9	29.0534	3.85234	0.853001	4.51622	6.29542e-06	0.00407938	ARM repeat superfamily protein
Soltu.Atl_v3.06_3G021050.1	40.3153	-2.78871	0.733833	-3.80019	0.000144583	0.0281914	nitrate excretion transporter1
Soltu.Atl_v3.06_3G021090.1	87.6401	-2.4647	0.553334	-4.45427	8.41782e-06	0.00487553	Major facilitator superfamily protein
Soltu.Atl_v3.06_3G021110.1	510.128	-1.66123	0.423929	-3.91866	8.90419e-05	0.021105	related to AP2.7
Soltu.Atl_v3.06_3G021220.1	414.462	2.29561	0.51542	4.45385	8.43423e-06	0.00487553	exocyst subunit exo70 family protein H7
Soltu.Atl_v3.06_3G021470.1	163.688	2.41682	0.499086	4.8425	1.28216e-06	0.00141127	Histone superfamily protein
Soltu.Atl_v3.06_3G023450.4	40.0083	-7.17502	1.78661	-4.016	5.91945e-05	0.0160848	histone H2A
Soltu.Atl_v3.06_4G002890.1	326.932	1.40921	0.299236	4.70937	2.48479e-06	0.00224332	RAN binding protein
Soltu.Atl_v3.06_4G010310.1	26853.6	-1.59633	0.4305	-3.70808	0.000208839	0.0348865	Chlorophyll A-B binding family protein
Soltu.Atl_v3.06_4G012700.3	231.402	-1.292	0.363612	-3.55323	0.000380529	0.048897	Protein of unknown function (DUF579)
Soltu.Atl_v3.06_4G015680.1	3269.01	1.09744	0.298176	3.68052	0.000232756	0.0369196	hypothetical protein
Soltu.Atl_v3.06_4G016880.1	42.5571	-6.27677	1.42472	-4.40561	1.05488e-05	0.00572708	flower-specific, phytochrome-associated protein phosphatase
Soltu.Atl_v3.06_4G019260.1	33.7554	4.0243	1.08062	3.72408	0.00019603	0.0340913	conserved hypothetical protein
Soltu.Atl_v3.06_4G020890.1	365.992	2.06771	0.553679	3.7345	0.000188089	0.0334604	exocyst subunit exo70 family protein H7
Soltu.Atl_v3.06_4G021950.1	636.584	3.36566	0.662404	5.08097	3.75507e-07	0.00069163	HSP20-like chaperones superfamily protein
Soltu.Atl_v3.06_4G022260.1	110.299	-2.49085	0.536532	-4.64251	3.44209e-06	0.00278924	Cell division control, Cdc6
Soltu.Atl_v3.06_4G024590.4	35.5844	-6.98171	1.67575	-4.16632	3.09562e-05	0.0111745	histone H2A
Soltu.Atl_v3.06_4G025210.1	83.4032	-2.9708	0.710277	-4.18259	2.88207e-05	0.0108654	Beta-carotene isomerase D27-like, C-terminal domain containing protein
Soltu.Atl_v3.07_0G002040.1	54.2956	-2.39831	0.538462	-4.45401	8.42831e-06	0.00487553	glutamine dumper
Soltu.Atl_v3.07_0G008890.1	74.2242	-2.41248	0.576699	-4.18327	2.87352e-05	0.0108654	C2H2 and C2HC zinc fingers superfamily protein
Soltu.Atl_v3.07_0G011180.2	107.7	1.45055	0.400664	3.62036	0.000294193	0.0423633	Protein kinase superfamily protein
Soltu.Atl_v3.07_1G008690.1	276.295	-1.35484	0.320592	-4.22605	2.37831e-05	0.00960298	UDP-Glycosyltransferase superfamily protein
Soltu.Atl_v3.07_1G008800.1	44.6352	-6.97314	1.87831	-3.71246	0.000205256	0.0347759	Pectin lyase-like superfamily protein
Soltu.Atl_v3.07_1G011970.1	248.356	2.64995	0.683322	3.87805	0.000105299	0.0231804	B-box type zinc finger family protein
Soltu.Atl_v3.07_1G018580.1	25.3157	-7.03068	1.93125	-3.64049	0.000272117	0.0401928	galacturonosyltransferase
Soltu.Atl_v3.07_2G003550.1	2203.22	-5.17228	1.41686	-3.65051	0.000261719	0.0395975	terpene synthase
Soltu.Atl_v3.07_2G007840.1	279.548	-1.34585	0.316081	-4.25791	2.06345e-05	0.00875513	UDP-Glycosyltransferase superfamily protein
Soltu.Atl_v3.07_2G007950.1	46.4964	-6.97297	1.90258	-3.665	0.000247336	0.0383662	Pectin lyase-like superfamily protein
Soltu.Atl_v3.07_2G008200.12	31.9426	3.12318	0.755821	4.13217	3.59353e-05	0.012287	ARF-GAP domain
Soltu.Atl_v3.07_2G016330.1	196.693	1.32397	0.322349	4.10724	4.00414e-05	0.0131859	Probable bifunctional methylthioribulose-1-phosphate dehydratase/enolase-phosphatase E1
Soltu.Atl_v3.07_2G017310.1	26.2199	-7.06301	1.89885	-3.71963	0.000199518	0.0341095	galacturonosyltransferase
Soltu.Atl_v3.07_3G000030.3	257.536	-2.42758	0.570049	-4.25855	2.05761e-05	0.00875513	Minichromosome maintenance (MCM2/3/5) family protein
Soltu.Atl_v3.07_3G002280.1	112.025	-3.44402	0.713113	-4.82956	1.36834e-06	0.00148578	phosphate transporter 4;5
Soltu.Atl_v3.07_3G005350.1	64.3331	-4.33188	1.10883	-3.90671	9.35596e-05	0.0218419	Double Clp-N motif-containing P-loop nucleoside triphosphate hydrolases superfamily protein
Soltu.Atl_v3.07_3G018870.1	34.3657	-2.70172	0.720176	-3.75147	0.000175798	0.0321767	gibberellin 2-oxidase
Soltu.Atl_v3.07_3G018910.1	79.9298	-1.59887	0.435209	-3.67381	0.000238959	0.0376652	Ankyrin repeat family protein
Soltu.Atl_v3.07_3G020400.1	263.896	-1.4176	0.332318	-4.2658	1.99188e-05	0.00860481	VQ motif-containing protein
Soltu.Atl_v3.07_3G021820.1	133.168	1.7655	0.457642	3.85783	0.0001144	0.0244897	Translation initiation factor SUI1 family protein
Soltu.Atl_v3.07_4G006190.2	83.2359	-2.35706	0.590584	-3.99107	6.57754e-05	0.0171039	FH interacting protein
Soltu.Atl_v3.07_4G011170.1	237.673	-2.56611	0.635289	-4.03928	5.3615e-05	0.0154965	UDP-Glycosyltransferase superfamily protein
Soltu.Atl_v3.07_4G017160.1	81.4095	1.72732	0.475614	3.63177	0.000281487	0.0410485	conserved hypothetical protein
Soltu.Atl_v3.07_4G017650.1	75.7919	-2.38295	0.566545	-4.20611	2.59803e-05	0.0101832	C2H2 and C2HC zinc fingers superfamily protein
Soltu.Atl_v3.07_4G018850.1	27.7252	7.54445	1.76292	4.27951	1.87308e-05	0.00819217	cytochrome P450, family 72, subfamily A, polypeptide
Soltu.Atl_v3.07_4G020550.1	9.38234	-6.81951	1.92293	-3.54641	0.000390511	0.0495702	hypothetical protein
Soltu.Atl_v3.07_4G021770.1	9.64001	6.73927	1.87916	3.58631	0.000335391	0.0452644	haloacid dehalogenase-like hydrolase family protein
Soltu.Atl_v3.07_4G022400.1	21.3662	-7.03036	1.90743	-3.68578	0.000228004	0.0364947	galacturonosyltransferase
Soltu.Atl_v3.08_0G002330.1	93.4236	-4.01752	0.99911	-4.02109	5.79284e-05	0.0159404	RNI-like superfamily protein
Soltu.Atl_v3.08_0G004340.1	735.421	2.30741	0.620126	3.72088	0.000198531	0.0340913	WRKY DNA-binding protein
Soltu.Atl_v3.08_0G008630.1	93.4002	1.52577	0.423817	3.60007	0.000318126	0.0439205	TPX2 (targeting protein for Xklp2) protein family
Soltu.Atl_v3.08_0G009700.1	237.694	1.11087	0.269839	4.11678	3.84201e-05	0.0128629	zinc finger (CCCH-type) family protein / D111/G-patch domain-containing protein
Soltu.Atl_v3.08_0G011420.1	11.7275	7.67445	2.05721	3.73051	0.000191091	0.0336719	WRKY family transcription factor
Soltu.Atl_v3.08_0G011510.1	1128.32	-1.89081	0.338888	-5.57945	2.4128e-08	0.000110886	respiratory burst oxidase protein F
Soltu.Atl_v3.08_0G011710.1	1102.63	-1.94059	0.344835	-5.62758	1.82754e-08	9.31465e-05	respiratory burst oxidase protein F
Soltu.Atl_v3.08_0G012030.1	1388.88	1.75445	0.43509	4.03239	5.52133e-05	0.0156971	conserved hypothetical protein
Soltu.Atl_v3.08_0G012100.1	1410.77	1.69144	0.428566	3.94673	7.92265e-05	0.0194544	conserved hypothetical protein
Soltu.Atl_v3.08_0G012160.1	1430.62	1.72826	0.428391	4.03431	5.47639e-05	0.0156971	conserved hypothetical protein
Soltu.Atl_v3.08_0G012210.1	30.6493	-4.44536	1.13932	-3.90178	9.54877e-05	0.0219215	alpha/beta-Hydrolases superfamily protein
Soltu.Atl_v3.08_0G012220.1	1412.75	1.71798	0.42792	4.01473	5.95144e-05	0.0161011	conserved hypothetical protein
Soltu.Atl_v3.08_0G012270.1	31.5921	-4.29568	1.1568	-3.71342	0.000204476	0.0347354	alpha/beta-Hydrolases superfamily protein
Soltu.Atl_v3.08_1G002330.1	33.1881	-6.62188	1.80909	-3.66034	0.00025188	0.0388797	myb domain protein
Soltu.Atl_v3.08_1G002740.1	673.195	-1.28109	0.353118	-3.62794	0.000285697	0.0414097	Haloacid dehalogenase-like hydrolase (HAD) superfamily protein
Soltu.Atl_v3.08_1G004070.5	208.212	3.64966	0.606695	6.01564	1.79174e-09	2.19596e-05	calmodulin-binding family protein
Soltu.Atl_v3.08_1G010620.3	866.25	1.21369	0.291528	4.1632	3.13814e-05	0.0112068	Transglutaminase-like superfamily domain containing protein
Soltu.Atl_v3.08_1G013060.1	546.951	-1.62191	0.325695	-4.97983	6.36407e-07	0.000913141	UDP-glucosyl transferase 73B5
Soltu.Atl_v3.08_1G015160.1	155.04	-2.72151	0.679997	-4.00223	6.27476e-05	0.0164766	Bifunctional inhibitor/lipid-transfer protein/seed storage 2S albumin superfamily protein
Soltu.Atl_v3.08_1G017290.1	224.868	-1.67784	0.47087	-3.56327	0.000366261	0.0478528	Peptidase M1 family protein
Soltu.Atl_v3.08_1G017770.1	149.86	-2.35582	0.57423	-4.10257	4.08578e-05	0.0133454	respiratory burst oxidase protein F
Soltu.Atl_v3.08_1G018230.1	18946	-1.1289	0.227427	-4.96378	6.91353e-07	0.000974577	hypothetical protein
Soltu.Atl_v3.08_1G018310.1	17665.5	-1.13913	0.225942	-5.04169	4.61446e-07	0.000772451	hypothetical protein
Soltu.Atl_v3.08_1G019070.1	2249.43	-1.09014	0.233912	-4.66047	3.15494e-06	0.00261343	heat shock protein 70 (Hsp 70) family protein
Soltu.Atl_v3.08_2G001080.1	487.675	1.71507	0.434996	3.94274	8.05574e-05	0.0196398	1-aminocyclopropane-1-carboxylic acid (acc) synthase
Soltu.Atl_v3.08_2G001170.1	725.002	1.73012	0.453767	3.81278	0.000137412	0.0273731	1-aminocyclopropane-1-carboxylic acid (acc) synthase
Soltu.Atl_v3.08_2G006740.1	20.3689	-7.55803	2.11375	-3.57565	0.000349362	0.0462464	chromatin remodeling factor CHD3 (PICKLE)
Soltu.Atl_v3.08_2G006850.1	286.115	-1.14129	0.265525	-4.29822	1.72172e-05	0.00781594	Octicosapeptide/Phox/Bem1p (PB1) domain-containing protein / tetratricopeptide repeat (TPR)-containing protein
Soltu.Atl_v3.08_2G016080.2	160.783	2.07421	0.427796	4.8486	1.24335e-06	0.00139667	Mediator of RNA polymerase II transcription subunit
Soltu.Atl_v3.08_2G019480.1	16576	-1.09561	0.236393	-4.63469	3.57473e-06	0.00284389	hypothetical protein
Soltu.Atl_v3.08_2G020730.1	55.1543	5.7711	1.57258	3.66982	0.00024272	0.0380171	translocase of the inner mitochondrial membrane
Soltu.Atl_v3.08_3G002100.1	61.1618	-3.82573	0.954084	-4.00985	6.0758e-05	0.0162034	Syntaxin/t-SNARE family protein
Soltu.Atl_v3.08_3G005550.5	172.802	3.6372	0.551527	6.59478	4.25873e-11	2.55288e-06	calmodulin-binding family protein
Soltu.Atl_v3.08_3G005850.1	12173.5	-1.76726	0.472938	-3.73676	0.000186406	0.0333585	glycine decarboxylase P-protein
Soltu.Atl_v3.08_3G011510.2	82.4691	2.60924	0.733676	3.55639	0.000375979	0.0485696	conserved hypothetical protein
Soltu.Atl_v3.08_3G013810.1	117.095	-20.1249	3.15841	-6.37184	1.86769e-10	5.00236e-06	Peptidase M20/M25/M40 family protein
Soltu.Atl_v3.08_3G014900.1	379.761	1.31924	0.307786	4.28622	1.81742e-05	0.00815817	Plant-specific transcription factor YABBY family protein
Soltu.Atl_v3.08_4G000560.3	147.158	1.35392	0.367421	3.68493	0.00022877	0.0365445	DNAJ heat shock N-terminal domain-containing protein
Soltu.Atl_v3.08_4G005710.1	60.3696	-3.55581	0.730805	-4.8656	1.14108e-06	0.00132879	hypothetical protein
Soltu.Atl_v3.08_4G009230.2	88.8756	-3.98985	1.06872	-3.73329	0.000188998	0.0334604	HPT phosphotransmitter
Soltu.Atl_v3.08_4G015350.1	144.247	-3.32067	0.679427	-4.88746	1.02147e-06	0.00124357	NB-ARC domain-containing disease resistance protein
Soltu.Atl_v3.09_0G000820.1	365.655	-1.26308	0.351766	-3.59068	0.000329815	0.044841	HSP20-like chaperones superfamily protein
Soltu.Atl_v3.09_0G004430.1	2908.42	-1.06285	0.276507	-3.84383	0.00012113	0.0254122	Enolase
Soltu.Atl_v3.09_0G005050.2	488.879	-3.18365	0.739556	-4.30481	1.67132e-05	0.00767384	DUF4079 domain containing protein
Soltu.Atl_v3.09_0G005860.1	18.4762	-4.12324	1.10805	-3.72116	0.00019831	0.0340913	Concanavalin A-like lectin protein kinase family protein
Soltu.Atl_v3.09_0G006170.1	185.2	3.79842	0.772114	4.91951	8.67626e-07	0.00110658	ascorbate peroxidase
Soltu.Atl_v3.09_0G014250.1	234.134	1.90829	0.525629	3.63049	0.000282885	0.0411777	alpha/beta-Hydrolases superfamily protein
Soltu.Atl_v3.09_0G015200.1	1526.96	-2.15996	0.554328	-3.89653	9.75805e-05	0.0220244	Chlorophyll A-B binding family protein
Soltu.Atl_v3.09_0G016440.2	68.1351	5.17806	1.26862	4.08164	4.47183e-05	0.0140429	Glycine rich protein family domain containing protein
Soltu.Atl_v3.09_0G016560.1	58.462	3.91554	0.708043	5.53009	3.20061e-08	0.000135354	Glycine rich protein family domain containing protein
Soltu.Atl_v3.09_1G003080.1	79.31	4.37064	1.02499	4.26408	2.00731e-05	0.00862508	heat shock protein 17.4
Soltu.Atl_v3.09_1G003150.1	266.391	4.65221	1.30042	3.57747	0.000346937	0.0460858	heat shock protein 17.4
Soltu.Atl_v3.09_1G004930.1	43.4864	2.42412	0.657317	3.68789	0.000226117	0.0363375	cytochrome P450, family 82, subfamily C, polypeptide
Soltu.Atl_v3.09_1G009070.3	226.016	1.56509	0.36315	4.30978	1.63418e-05	0.00760946	receptor-like kinase in in flowers
Soltu.Atl_v3.09_1G010160.1	434.25	-1.74314	0.442899	-3.93575	8.29373e-05	0.0200905	Protein of unknown function (DUF506)
Soltu.Atl_v3.09_1G013440.1	155.017	-3.77188	0.746591	-5.05214	4.36889e-07	0.000746904	Tetratricopeptide repeat (TPR)-like superfamily protein
Soltu.Atl_v3.09_1G014370.1	19.8864	6.33558	1.65952	3.81771	0.000134694	0.0271806	Disease resistance protein (CC-NBS-LRR class) family
Soltu.Atl_v3.09_1G015350.1	122.048	3.46454	0.794028	4.36325	1.28145e-05	0.00650366	Glycine rich protein family domain containing protein
Soltu.Atl_v3.09_2G000240.1	644.066	1.15212	0.319568	3.60525	0.000311851	0.0438069	Transmembrane amino acid transporter family protein
Soltu.Atl_v3.09_2G004370.3	86.7899	2.04875	0.51856	3.95085	7.78755e-05	0.0192534	hypothetical protein
Soltu.Atl_v3.09_2G004890.1	351.989	-3.03569	0.689314	-4.40393	1.06307e-05	0.00573279	DUF4079 domain containing protein
Soltu.Atl_v3.09_2G005980.1	189.933	2.6855	0.623443	4.30752	1.65092e-05	0.00762374	ascorbate peroxidase
Soltu.Atl_v3.09_2G013210.5	34.1382	-7.06848	1.70183	-4.15345	3.27499e-05	0.0115925	histone H2A
Soltu.Atl_v3.09_2G016180.3	460.058	-1.14881	0.261546	-4.39236	1.12125e-05	0.00598194	imidazoleglycerol-phosphate dehydratase
Soltu.Atl_v3.09_2G017030.1	420.908	-1.84741	0.509325	-3.62717	0.00028654	0.0414097	Protein of unknown function (DUF506)
Soltu.Atl_v3.09_2G019560.1	97.1567	-2.5872	0.670822	-3.85675	0.000114904	0.0244897	Tetratricopeptide repeat (TPR)-like superfamily protein
Soltu.Atl_v3.09_2G019640.1	101.962	-1.92599	0.533044	-3.61319	0.000302458	0.0430138	F-box and associated interaction domains-containing protein
Soltu.Atl_v3.09_3G002870.2	75.8179	2.28979	0.528953	4.3289	1.49854e-05	0.00719524	hypothetical protein
Soltu.Atl_v3.09_3G003370.1	188.516	-1.91592	0.452461	-4.23444	2.29123e-05	0.00929812	ACT-like superfamily protein
Soltu.Atl_v3.09_3G004590.1	240.281	2.32149	0.545659	4.25447	2.09544e-05	0.00876933	ascorbate peroxidase
Soltu.Atl_v3.09_3G018670.1	156.959	2.25799	0.487993	4.62709	3.70832e-06	0.00288357	Rubber elongation factor protein (REF)
Soltu.Atl_v3.09_3G019800.4	85.6901	3.54844	0.695432	5.1025	3.35199e-07	0.000652981	heat-shock protein 70T-2
Soltu.Atl_v3.09_3G020080.1	4504.91	-2.34137	0.583045	-4.01576	5.92539e-05	0.0160848	Chlorophyll A-B binding family protein
Soltu.Atl_v3.09_3G020170.2	1280.15	-3.25073	0.693578	-4.6869	2.77368e-06	0.00242118	Chlorophyll A-B binding family protein
Soltu.Atl_v3.09_3G021720.3	12.744	-7.7037	2.12453	-3.62608	0.000287759	0.0415111	Cyclopropane-fatty-acyl-phospholipid synthase
Soltu.Atl_v3.09_3G023710.1	112.381	-2.56781	0.565039	-4.54449	5.50692e-06	0.00378194	Tetratricopeptide repeat (TPR)-like superfamily protein
Soltu.Atl_v3.09_4G003170.2	497.056	-2.92919	0.66759	-4.38771	1.14552e-05	0.0060555	DUF4079 domain containing protein
Soltu.Atl_v3.09_4G003990.1	18.4762	-4.12324	1.10805	-3.72116	0.00019831	0.0340913	Concanavalin A-like lectin protein kinase family protein
Soltu.Atl_v3.09_4G004300.1	189.368	3.76929	0.635217	5.93385	2.95905e-09	2.82135e-05	ascorbate peroxidase
Soltu.Atl_v3.09_4G006670.1	34.738	6.10381	1.70886	3.57185	0.000354464	0.0466192	heat shock protein 17.4
Soltu.Atl_v3.09_4G006680.1	253.411	4.76491	0.997036	4.77908	1.76099e-06	0.00176871	heat shock protein 17.4
Soltu.Atl_v3.09_4G007250.1	90.8584	-2.01301	0.543409	-3.70441	0.000211883	0.0351031	hypothetical protein
Soltu.Atl_v3.09_4G007440.1	69.285	-2.6566	0.692074	-3.8386	0.000123736	0.0255586	cytochrome C biogenesis
Soltu.Atl_v3.09_4G012500.1	471.469	1.01349	0.2787	3.63648	0.000276386	0.0405995	hypothetical protein
Soltu.Atl_v3.09_4G016460.1	221.158	-1.28593	0.357194	-3.60009	0.000318105	0.0439205	GTP binding Elongation factor Tu family protein
Soltu.Atl_v3.09_4G018100.1	3764.7	-2.1606	0.566016	-3.81721	0.000134971	0.0271806	Chlorophyll A-B binding family protein
Soltu.Atl_v3.09_4G020730.1	142.876	-4.06727	1.09136	-3.72679	0.000193933	0.0339492	Cyclopropane-fatty-acyl-phospholipid synthase
Soltu.Atl_v3.09_4G020800.1	18.2047	-6.70122	1.79121	-3.74117	0.000183166	0.032999	Cyclopropane-fatty-acyl-phospholipid synthase
Soltu.Atl_v3.09_4G020870.1	26.423	-7.04117	1.73358	-4.06164	4.87293e-05	0.0146484	Cyclopropane-fatty-acyl-phospholipid synthase
Soltu.Atl_v3.09_4G022200.1	155.269	-3.37837	0.543261	-6.21868	5.01341e-10	1.00708e-05	Tetratricopeptide repeat (TPR)-like superfamily protein
Soltu.Atl_v3.10_0G001070.1	5057.79	-1.56188	0.432654	-3.61001	0.00030619	0.0433909	HEAT SHOCK PROTEIN 81.4
Soltu.Atl_v3.10_0G001710.2	41.3174	3.37436	0.821953	4.10529	4.03804e-05	0.0132433	Protein with RING/U-box and TRAF-like domains
Soltu.Atl_v3.10_0G001950.11	132.659	1.85569	0.515445	3.60017	0.000318006	0.0439205	adenine nucleotide transporter
Soltu.Atl_v3.10_0G002850.1	531.672	1.49776	0.39505	3.79132	0.000149849	0.028668	phytochrome A
Soltu.Atl_v3.10_0G007690.1	310.539	1.84881	0.516759	3.5777	0.000346637	0.0460858	calmodulin like
Soltu.Atl_v3.10_0G012990.1	320.775	2.10849	0.517991	4.07051	4.691e-05	0.0143865	rubisco activase
Soltu.Atl_v3.10_0G013970.1	265.662	1.59807	0.446757	3.57704	0.000347509	0.0460858	syntaxin of plants
Soltu.Atl_v3.10_0G017780.1	59.869	-2.50036	0.665899	-3.75487	0.00017343	0.0318885	RNI-like superfamily protein
Soltu.Atl_v3.10_0G018790.2	791.742	-1.06658	0.285985	-3.72951	0.000191855	0.0337326	Pyruvate kinase family protein
Soltu.Atl_v3.10_0G019070.1	46.1682	8.97711	1.91553	4.6865	2.7792e-06	0.00242118	conserved hypothetical protein
Soltu.Atl_v3.10_0G019150.1	197.098	1.67979	0.465707	3.60696	0.0003098	0.043595	conserved hypothetical protein
Soltu.Atl_v3.10_0G019260.1	119.073	1.91604	0.471075	4.06738	4.75454e-05	0.0144163	conserved hypothetical protein
Soltu.Atl_v3.10_1G000550.3	25.9235	-5.54762	1.55092	-3.57699	0.000347575	0.0460858	Major facilitator superfamily protein
Soltu.Atl_v3.10_1G000970.1	2825.55	-1.68768	0.438036	-3.85284	0.000116756	0.0246881	HEAT SHOCK PROTEIN 81.4
Soltu.Atl_v3.10_1G001410.2	283.364	1.24048	0.254614	4.87199	1.1048e-06	0.00130547	sequence-specific DNA binding transcription factors;sequence-specific DNA binding
Soltu.Atl_v3.10_1G006400.7	988.713	1.35017	0.355341	3.79965	0.000144902	0.0281914	phytochrome A
Soltu.Atl_v3.10_1G009730.4	1735.79	-1.0032	0.246569	-4.06862	4.72925e-05	0.0144163	glycine-rich RNA-binding protein
Soltu.Atl_v3.10_2G000990.1	5274.15	-1.55204	0.435402	-3.56462	0.000364379	0.0476844	HEAT SHOCK PROTEIN 81.4
Soltu.Atl_v3.10_2G001220.2	760.546	2.91967	0.778487	3.75044	0.000176524	0.0322362	ethylene responsive element binding factor
Soltu.Atl_v3.10_2G003070.1	160.607	1.57129	0.43029	3.6517	0.000260506	0.0395975	Protein of unknown function (DUF1637)
Soltu.Atl_v3.10_2G003920.1	232.039	2.18169	0.588084	3.70983	0.000207401	0.0348587	conserved hypothetical protein
Soltu.Atl_v3.10_2G004870.1	97.9063	-2.61531	0.583624	-4.48115	7.42412e-06	0.00453533	ubiquitin-conjugating enzyme
Soltu.Atl_v3.10_2G006190.1	175.207	1.38565	0.305693	4.5328	5.82068e-06	0.00392884	ribosomal protein L2
Soltu.Atl_v3.10_2G008260.1	153.728	1.8601	0.449928	4.13423	3.5615e-05	0.0122295	RGA-like
Soltu.Atl_v3.10_3G003960.1	175.51	1.39185	0.304555	4.57013	4.87432e-06	0.00347315	ribosomal protein L2
Soltu.Atl_v3.10_3G009700.2	619.191	-1.4131	0.362723	-3.8958	9.78759e-05	0.0220292	Pyruvate kinase family protein
Soltu.Atl_v3.10_4G000250.1	868.065	-1.69758	0.347282	-4.88819	1.01768e-06	0.00124357	thioredoxin M-type
Soltu.Atl_v3.10_4G006560.1	169.116	1.7603	0.463958	3.7941	0.000148183	0.0284168	conserved hypothetical protein
Soltu.Atl_v3.11_0G011680.1	97.9939	-2.1475	0.496182	-4.32804	1.5044e-05	0.00719524	Glycosyl hydrolase family 10 protein
Soltu.Atl_v3.11_1G000560.3	38.2152	-2.64084	0.68024	-3.88222	0.000103506	0.0229747	mitochondrial acyl carrier protein
Soltu.Atl_v3.11_1G003540.3	199.075	-1.86132	0.511951	-3.63574	0.000277181	0.0406419	dual specificity protein phosphatase (DsPTP1) family protein
Soltu.Atl_v3.11_1G004440.1	11.0871	-7.61009	1.96969	-3.8636	0.00011173	0.0241333	Mitochondrial substrate carrier family protein
Soltu.Atl_v3.11_1G009110.3	141.62	3.92281	0.640711	6.12259	9.20678e-10	1.47955e-05	chloroplast heat shock protein 70-2
Soltu.Atl_v3.11_1G014430.2	2167.76	1.01985	0.274098	3.72074	0.000198641	0.0340913	Pheophorbide a oxygenase family protein with Rieske [2Fe-2S] domain
Soltu.Atl_v3.11_1G016410.1	384.739	1.79071	0.50012	3.58055	0.00034287	0.0459165	plasma membrane intrinsic protein
Soltu.Atl_v3.11_1G018690.1	113.954	1.62496	0.456655	3.55839	0.000373134	0.048514	Aldolase-type TIM barrel family protein
Soltu.Atl_v3.11_2G002870.1	37.7334	-2.3499	0.563383	-4.17106	3.0319e-05	0.0110735	UDP-Glycosyltransferase superfamily protein
Soltu.Atl_v3.11_2G005410.1	279.981	3.84433	0.640185	6.00502	1.91308e-09	2.19596e-05	chloroplast heat shock protein 70-2
Soltu.Atl_v3.11_2G009620.1	770.05	-1.10568	0.25439	-4.34639	1.38399e-05	0.00677517	sulfite reductase
Soltu.Atl_v3.11_2G011380.1	17.5112	-7.12293	1.99662	-3.56749	0.000360411	0.0473193	Protein kinase superfamily protein
Soltu.Atl_v3.11_2G012590.1	87.1208	-2.96515	0.601764	-4.92744	8.33153e-07	0.00109393	FRIGIDA-like protein
Soltu.Atl_v3.11_2G015130.2	63.3567	-3.44862	0.946461	-3.64371	0.00026874	0.0401928	Protein-tyrosine phosphatase-like, PTPLA
Soltu.Atl_v3.11_3G003970.1	59.151	-2.57358	0.525981	-4.89291	9.93566e-07	0.00124357	UDP-Glycosyltransferase superfamily protein
Soltu.Atl_v3.11_3G004130.1	77.0212	-1.98044	0.49759	-3.98006	6.88967e-05	0.0177433	UDP-Glycosyltransferase superfamily protein
Soltu.Atl_v3.11_3G007820.1	10.1603	7.50808	1.93863	3.87287	0.000107559	0.023549	Integrase-type DNA-binding superfamily protein
Soltu.Atl_v3.11_3G021680.1	33.9993	4.46624	1.22729	3.63911	0.000273584	0.0403275	C2H2 and C2HC zinc fingers superfamily protein
Soltu.Atl_v3.11_3G021740.1	54.3977	9.60802	2.66847	3.60057	0.000317518	0.0439205	C2H2 and C2HC zinc fingers superfamily protein
Soltu.Atl_v3.11_4G001600.1	10.0427	6.83548	1.90314	3.59169	0.000328537	0.0447428	cinnamyl alcohol dehydrogenase
Soltu.Atl_v3.11_4G002760.1	1826.05	-1.26991	0.32081	-3.95844	7.54423e-05	0.0187674	MATE efflux family protein
Soltu.Atl_v3.11_4G005390.2	7.96954	-7.26002	1.93631	-3.74942	0.000177246	0.0322825	UDP-Glycosyltransferase superfamily protein
Soltu.Atl_v3.11_4G006310.1	42.8025	-2.53512	0.60854	-4.1659	3.10128e-05	0.0111745	cytochrome P450, family 71, subfamily B, polypeptide
Soltu.Atl_v3.11_4G007530.2	8103.2	1.86683	0.450782	4.14131	3.45327e-05	0.0120118	polyubiquitin
Soltu.Atl_v3.11_4G007540.1	1481.66	2.10957	0.50424	4.18365	2.86865e-05	0.0108654	hypothetical protein
Soltu.Atl_v3.11_4G010970.1	217.834	3.47699	0.688208	5.05224	4.36662e-07	0.000746904	chloroplast heat shock protein 70-2
Soltu.Atl_v3.11_4G014420.1	36.6689	4.20883	0.963001	4.37054	1.2394e-05	0.00634313	NB-ARC domain-containing disease resistance protein
Soltu.Atl_v3.11_4G014470.1	35.4931	4.20521	0.959833	4.38119	1.18033e-05	0.00615846	NB-ARC domain-containing disease resistance protein
Soltu.Atl_v3.11_4G015410.1	140.571	1.34446	0.35148	3.82515	0.000130692	0.026705	ribosomal protein L2
Soltu.Atl_v3.11_4G016020.2	2215.79	1.0252	0.262184	3.91021	9.22153e-05	0.0216023	Pheophorbide a oxygenase family protein with Rieske [2Fe-2S] domain
Soltu.Atl_v3.12_0G003730.1	61.8958	1.92199	0.520788	3.69053	0.000223786	0.0363261	hypothetical protein
Soltu.Atl_v3.12_1G004650.1	35.5888	-2.41553	0.671555	-3.59692	0.000322002	0.0442592	fatty acid desaturase
Soltu.Atl_v3.12_1G011220.1	11.6012	-6.94449	1.81912	-3.81749	0.000134817	0.0271806	UDP-Glycosyltransferase superfamily protein
Soltu.Atl_v3.12_1G011710.1	69.0537	1.75092	0.421862	4.15046	3.31811e-05	0.0116936	Major facilitator superfamily protein
Soltu.Atl_v3.12_2G001060.1	3234.6	1.97054	0.488588	4.03313	5.50393e-05	0.0156971	A20/AN1-like zinc finger family protein
Soltu.Atl_v3.12_2G001090.2	651.375	-2.34474	0.604382	-3.87957	0.000104643	0.0231631	Protein kinase family protein with leucine-rich repeat domain
Soltu.Atl_v3.12_2G001870.3	160.882	-1.8116	0.425643	-4.25614	2.07982e-05	0.00875513	conserved hypothetical protein
Soltu.Atl_v3.12_2G005080.1	136.518	-1.3716	0.365962	-3.74793	0.000178302	0.0323403	Ubiquitin fold modifier 1 protein domain containing protein
Soltu.Atl_v3.12_2G005880.1	139.322	-2.89344	0.571859	-5.05971	4.19884e-07	0.000746904	RING/U-box superfamily protein
Soltu.Atl_v3.12_2G006050.1	14.1353	7.98724	2.07032	3.85797	0.000114332	0.0244897	glyoxal oxidase-related protein
Soltu.Atl_v3.12_2G007890.1	60.9348	-2.1221	0.572807	-3.70473	0.000211612	0.0351031	VQ motif-containing protein
Soltu.Atl_v3.12_2G024610.4	234.298	1.26878	0.337554	3.75874	0.000170771	0.0316167	U2 snRNP auxilliary factor, large subunit, splicing factor
Soltu.Atl_v3.12_2G025870.1	1519.81	-1.06247	0.290283	-3.66012	0.000252098	0.0388797	Cytosol aminopeptidase family protein
Soltu.Atl_v3.12_2G026720.4	150.931	1.66053	0.357814	4.64076	3.47132e-06	0.00278924	Major facilitator superfamily protein
Soltu.Atl_v3.12_3G006600.4	296.685	-2.1382	0.57797	-3.69951	0.000216019	0.0355462	Stress responsive alpha-beta barrel domain protein
Soltu.Atl_v3.12_3G007960.1	89.5983	1.85432	0.5093	3.64092	0.000271661	0.0401928	translocase inner membrane subunit 23-2
Soltu.Atl_v3.12_3G010670.1	33.2349	-6.31679	1.66956	-3.78351	0.000154633	0.0290981	strictosidine synthase
Soltu.Atl_v3.12_3G018640.3	649.057	3.03682	0.638338	4.75738	1.96123e-06	0.0018766	photosystem II subunit R
Soltu.Atl_v3.12_3G021410.1	1503.04	-2.66482	0.588116	-4.53111	5.86751e-06	0.00392884	2-oxoglutarate (2OG) and Fe(II)-dependent oxygenase superfamily protein
Soltu.Atl_v3.12_3G024500.1	130.324	3.62485	0.894252	4.0535	5.04573e-05	0.0149605	purple acid phosphatase
Soltu.Atl_v3.12_3G025710.4	157.829	1.65915	0.381951	4.34387	1.39994e-05	0.00677632	Major facilitator superfamily protein
Soltu.Atl_v3.12_4G001190.1	195.574	-1.61989	0.395719	-4.09353	4.24854e-05	0.013493	Transducin/WD40 repeat-like superfamily protein
Soltu.Atl_v3.12_4G003150.1	220.268	3.27644	0.611027	5.36219	8.22212e-08	0.000275273	hypothetical protein
Soltu.Atl_v3.12_4G003160.1	217.342	3.04411	0.640202	4.75493	1.98518e-06	0.0018766	hypothetical protein
Soltu.Atl_v3.12_4G003170.1	123.534	3.93273	0.734439	5.35474	8.56795e-08	0.000275377	hypothetical protein
Soltu.Atl_v3.12_4G003180.1	93.3234	1.84317	0.516031	3.57183	0.000354499	0.0466192	hypothetical protein
Soltu.Atl_v3.12_4G010160.1	337.791	-1.09409	0.25913	-4.22217	2.41957e-05	0.00971652	MATE efflux family protein
Soltu.Atl_v3.12_4G010830.2	207.208	-2.45434	0.60864	-4.0325	5.51874e-05	0.0156971	2-oxoglutarate (2OG) and Fe(II)-dependent oxygenase superfamily protein
Soltu.Atl_v3.S006910.1	1771.21	1.62736	0.457494	3.55711	0.000374962	0.0485633	conserved hypothetical protein
Soltu.Atl_v3.S029890.1	28.3742	-7.35508	1.90241	-3.8662	0.000110544	0.0240383	COBRA-like extracellular glycosyl-phosphatidyl inositol-anchored protein family
Soltu.Atl_v3.S030450.1	535.096	1.50722	0.3951	3.81476	0.000136313	0.0273178	phytochrome A
Soltu.Atl_v3.S030500.1	537.414	1.51251	0.393794	3.84087	0.000122598	0.0254545	phytochrome A
Soltu.Atl_v3.S033440.1	29.6405	2.46944	0.688626	3.58603	0.000335746	0.0452644	mitogen-activated protein kinase kinase kinase
Soltu.Atl_v3.S037040.1	25.2241	3.41524	0.955961	3.57258	0.000353483	0.0466192	hypothetical protein
Soltu.Atl_v3.S041720.1	32.9793	-4.4884	1.12917	-3.97496	7.03925e-05	0.0178439	NOD26-like intrinsic protein 4;2
Soltu.Atl_v3.S041750.1	31.7257	-4.45487	1.2043	-3.69915	0.000216327	0.0355462	NOD26-like intrinsic protein 4;2
Soltu.Atl_v3.S043120.1	102.996	-7.37373	1.73723	-4.24455	2.19036e-05	0.00902553	HCO3- transporter family
Soltu.Atl_v3.S047230.2	76.2755	-4.373	0.871428	-5.0182	5.21576e-07	0.000814197	Transmembrane amino acid transporter family protein
Soltu.Atl_v3.S057630.1	252.065	-1.97863	0.417514	-4.73907	2.14698e-06	0.0019883	Protein of unknown function (DUF567)
Soltu.Atl_v3.S058380.1	266.801	-1.68776	0.324257	-5.20501	1.9399e-07	0.00043298	Protein of unknown function (DUF567)
Soltu.Atl_v3.S062530.1	294.47	1.40582	0.360705	3.89742	9.72247e-05	0.0220244	MATE efflux family protein
Soltu.Atl_v3.S078570.1	372.369	-2.05576	0.511201	-4.02144	5.78423e-05	0.0159404	Stress responsive alpha-beta barrel domain protein
Soltu.Atl_v3.S083310.1	280.453	-1.60238	0.320694	-4.9966	5.83512e-07	0.000852468	Protein of unknown function (DUF567)
Soltu.Atl_v3.S083350.1	278.275	-1.64776	0.372199	-4.42708	9.55151e-06	0.00532968	Protein of unknown function (DUF567)
Soltu.Atl_v3.S088300.1	262.544	-4.81607	1.31916	-3.65088	0.000261348	0.0395975	RAD-like
Soltu.Atl_v3.S090900.4	95.0126	3.62998	0.697066	5.20751	1.91392e-07	0.00043298	heat-shock protein 70T-2
Soltu.Atl_v3.S093940.1	58.1972	-4.76284	1.24004	-3.84088	0.000122592	0.0254545	gibberellin 3-oxidase
Soltu.Atl_v3.S094000.1	57.0623	-4.76531	1.26136	-3.77792	0.000158145	0.0296204	gibberellin 3-oxidase
Soltu.Atl_v3.S094060.1	55.3902	-4.74484	1.26288	-3.75715	0.000171857	0.0317445	gibberellin 3-oxidase
Soltu.Atl_v3.S096800.1	66.7408	-3.14655	0.828743	-3.79678	0.00014659	0.028314	glutamine dumper
Soltu.Atl_v3.S098210.1	22.604	2.89919	0.742274	3.90582	9.39065e-05	0.0218419	Homeodomain-like protein with RING/FYVE/PHD-type zinc finger domain
Soltu.Atl_v3.S098260.1	22.5913	2.89939	0.745256	3.89047	0.000100051	0.0223311	Homeodomain-like protein with RING/FYVE/PHD-type zinc finger domain
Soltu.Atl_v3.S098310.1	22.4116	2.89912	0.741335	3.91068	9.20352e-05	0.0216023	Homeodomain-like protein with RING/FYVE/PHD-type zinc finger domain
Soltu.Atl_v3.S100700.1	39.0477	-2.46275	0.544116	-4.52615	6.0068e-06	0.00395617	S-locus lectin protein kinase family protein
Soltu.Atl_v3.S101650.1	14.8643	-7.04126	1.73991	-4.04691	5.18972e-05	0.0151898	phloem protein 2-A10
Soltu.Atl_v3.S107470.2	117.574	1.47064	0.408213	3.60263	0.000315015	0.0439205	Protein kinase superfamily protein
Soltu.Atl_v3.S122670.1	235.175	-2.87677	0.68593	-4.19397	2.7411e-05	0.0105889	peptidase M20/M25/M40 family protein
Soltu.Atl_v3.S123040.1	4472.97	-1.95024	0.345801	-5.63976	1.70286e-08	9.31465e-05	APS reductase
Soltu.Atl_v3.S123390.1	90.4942	-7.52328	1.79995	-4.17971	2.91876e-05	0.0108654	Minichromosome maintenance (MCM2/3/5) family protein
Soltu.Atl_v3.S127850.1	232.027	1.09464	0.264213	4.143	3.42792e-05	0.0119755	zinc finger (CCCH-type) family protein / D111/G-patch domain-containing protein
Soltu.Atl_v3.S127880.1	245.127	1.06136	0.268951	3.94628	7.93752e-05	0.0194544	zinc finger (CCCH-type) family protein / D111/G-patch domain-containing protein
Soltu.Atl_v3.S128390.1	199.629	-2.16214	0.500841	-4.31702	1.58147e-05	0.00747486	Transmembrane amino acid transporter family protein
Soltu.Atl_v3.S129370.1	90.3836	-1.85813	0.370423	-5.01624	5.26916e-07	0.000814197	2-oxoglutarate (2OG) and Fe(II)-dependent oxygenase superfamily protein
Soltu.Atl_v3.S129380.1	254.905	-1.17822	0.32854	-3.58623	0.000335493	0.0452644	O-methyltransferase
Soltu.Atl_v3.S137160.2	2379.53	1.91612	0.531186	3.60726	0.000309452	0.043595	WRKY DNA-binding protein
Soltu.Atl_v3.S137170.1	425.537	2.41952	0.512646	4.71966	2.36238e-06	0.00215704	phospholipid N-methyltransferase
Soltu.Atl_v3.S140500.1	13.6398	-6.87309	1.75381	-3.91894	8.8941e-05	0.021105	cytochrome P450, family 71, subfamily A, polypeptide
Soltu.Atl_v3.S142730.1	113.766	-2.49237	0.516391	-4.82651	1.38943e-06	0.00148857	fucosyltransferase
Soltu.Atl_v3.S151340.1	40.343	4.52638	1.00644	4.49741	6.87869e-06	0.00435204	hypothetical protein
Soltu.Atl_v3.S156130.2	266.438	-2.04408	0.550343	-3.71419	0.000203858	0.0347037	glutathione S-transferase TAU
Soltu.Atl_v3.S159480.1	11.9174	7.22547	1.95627	3.69348	0.000221202	0.0359793	hypothetical protein
Soltu.Atl_v3.S161540.1	186.385	3.53211	0.724149	4.8776	1.07385e-06	0.00128784	nitrate transporter 1.5

## Sheet: Table S4C
Supplementary Table S4C: Significant DEGs under ElevT in leaves at 90D. baseMean is the average of the normalized count values, divided by the size factors, taken over all samples. lfcSE, the standard error estimate for the log2-fold change estimate. stat is the Wald statistic: the log2FoldChange divided by lfcSE. padj are the Benjamini-Hochberg (BH) p-values.
Transcript ID	baseMean	log2FoldChange	lfcSE	stat	pvalue	padj	Functional annotation
Soltu.Atl_v3.01_0G019690.2	722.308	-2.51415	0.432761	-5.80956	6.26381e-09	0.000190972	actin depolymerizing factor
Soltu.Atl_v3.01_1G005270.2	201.108	2.04612	0.477124	4.28844	1.79929e-05	0.0191454	F-box family protein
Soltu.Atl_v3.01_2G004910.1	160.25	-2.98763	0.73541	-4.06254	4.85418e-05	0.0352211	receptor like protein
Soltu.Atl_v3.01_2G005910.2	96.9967	2.573	0.639944	4.02066	5.80344e-05	0.0389537	F-box family protein
Soltu.Atl_v3.01_2G014670.2	17.3226	4.02002	1.01226	3.97132	7.14752e-05	0.043326	Adenine nucleotide alpha hydrolases-like superfamily protein
Soltu.Atl_v3.01_2G021820.1	1836.61	1.1578	0.288041	4.01957	5.83057e-05	0.0389537	delta subunit of Mt ATP synthase
Soltu.Atl_v3.01_2G028580.1	1335.63	1.61914	0.394045	4.10902	3.97337e-05	0.0315011	Major facilitator superfamily protein
Soltu.Atl_v3.01_2G031610.1	303.936	-2.18084	0.433513	-5.03062	4.88897e-07	0.00219874	Chaperone DnaJ-domain superfamily protein
Soltu.Atl_v3.01_2G032500.2	407.032	2.41751	0.54118	4.46711	7.92824e-06	0.0140957	NIFU-like protein
Soltu.Atl_v3.01_2G033450.1	65.7049	-7.648	1.93102	-3.96059	7.4764e-05	0.043326	COP9 signalosome, subunit CSN8
Soltu.Atl_v3.01_3G004220.1	111.963	-3.08831	0.69766	-4.42667	9.56998e-06	0.0143744	receptor like protein
Soltu.Atl_v3.01_3G005270.2	199.258	2.03776	0.47856	4.25811	2.06162e-05	0.0196044	F-box family protein
Soltu.Atl_v3.01_3G019760.1	30.3701	4.38859	0.946997	4.63421	3.58299e-06	0.00868288	Myelodysplasia-myeloid leukemia factor 1-interacting protein domain containing protein
Soltu.Atl_v3.01_3G033000.2	1631.19	-1.44065	0.371679	-3.87605	0.000106166	0.0497657	Homeodomain-like superfamily protein
Soltu.Atl_v3.01_4G005180.1	192.469	-2.63051	0.468997	-5.6088	2.03739e-08	0.000260151	Glycosyl hydrolase superfamily protein
Soltu.Atl_v3.01_4G020240.2	245.725	-3.63048	0.935977	-3.87881	0.000104967	0.0497657	conserved hypothetical protein
Soltu.Atl_v3.01_4G022400.1	584.075	-1.46607	0.332619	-4.40767	1.04488e-05	0.0143744	T-complex protein 1 alpha subunit
Soltu.Atl_v3.01_4G035190.2	1731.05	-1.42683	0.365395	-3.9049	9.42646e-05	0.0477331	Homeodomain-like superfamily protein
Soltu.Atl_v3.01_4G036760.1	76.4923	2.42632	0.529821	4.57952	4.66045e-06	0.010201	flavin-dependent monooxygenase
Soltu.Atl_v3.02_0G002860.1	810.482	-2.26357	0.513517	-4.40798	1.04341e-05	0.0143744	LOB domain-containing protein
Soltu.Atl_v3.02_1G000490.1	87.1696	-3.92913	0.795516	-4.9391	7.84821e-07	0.00253587	DNAJ heat shock N-terminal domain-containing protein
Soltu.Atl_v3.02_1G002190.1	67.351	-6.32308	1.21992	-5.18319	2.18122e-07	0.00148005	lsd one like
Soltu.Atl_v3.02_1G014410.1	541.051	1.34411	0.320432	4.19467	2.73265e-05	0.0243975	VQ motif-containing protein
Soltu.Atl_v3.02_1G018090.1	556.145	1.27201	0.314166	4.04884	5.14725e-05	0.0363814	ethylene-forming enzyme
Soltu.Atl_v3.02_1G020690.1	836.967	-3.55125	0.746907	-4.75461	1.98833e-06	0.00586592	high mobility group B3
Soltu.Atl_v3.02_2G013480.2	211.319	-3.36083	0.714945	-4.70082	2.5912e-06	0.00732597	Ribosomal protein L32e
Soltu.Atl_v3.02_2G017270.1	251.301	1.30533	0.331911	3.93276	8.39752e-05	0.044516	VQ motif-containing protein
Soltu.Atl_v3.02_2G024680.1	17.926	-6.65683	1.70248	-3.91008	9.22657e-05	0.0470722	dihydroflavonol 4-reductase
Soltu.Atl_v3.02_2G030240.1	809.309	1.97436	0.507567	3.88986	0.000100302	0.048963	protein kinase family protein / peptidoglycan-binding LysM domain-containing protein
Soltu.Atl_v3.02_3G010940.2	21.5791	4.62143	1.11376	4.1494	3.33352e-05	0.02785	P-loop containing nucleoside triphosphate hydrolases superfamily protein
Soltu.Atl_v3.02_3G011410.2	25.3257	3.62807	0.870035	4.17003	3.04558e-05	0.0264942	P-loop containing nucleoside triphosphate hydrolases superfamily protein
Soltu.Atl_v3.02_3G026100.1	32.8819	3.37236	0.860367	3.91968	8.86671e-05	0.0465693	alpha/beta-Hydrolases superfamily protein
Soltu.Atl_v3.02_3G027760.2	309.933	1.7921	0.455	3.93869	8.19293e-05	0.0444028	calmodulin like
Soltu.Atl_v3.02_3G028710.1	452.976	-2.41465	0.540384	-4.4684	7.88065e-06	0.0140957	LOB domain-containing protein
Soltu.Atl_v3.02_4G015060.2	390.547	1.58094	0.399962	3.95274	7.72607e-05	0.043326	squamosa promoter binding protein-like
Soltu.Atl_v3.02_4G015160.1	574.298	1.45733	0.31688	4.59898	4.24563e-06	0.00960277	VQ motif-containing protein
Soltu.Atl_v3.02_4G016660.3	122.242	1.51213	0.380488	3.97418	7.06229e-05	0.043326	ethylene-forming enzyme
Soltu.Atl_v3.03_0G003850.2	617.073	1.88136	0.448427	4.19547	2.7231e-05	0.0243975	GRAM domain-containing protein / ABA-responsive protein-related
Soltu.Atl_v3.03_1G001290.1	190.555	-1.51927	0.336991	-4.50835	6.53334e-06	0.0126661	Leucine-rich receptor-like protein kinase family protein
Soltu.Atl_v3.03_1G002800.1	170.984	-2.20181	0.515428	-4.27181	1.93892e-05	0.019481	Transmembrane amino acid transporter family protein
Soltu.Atl_v3.03_1G016480.2	604.892	1.92442	0.462895	4.15737	3.21938e-05	0.0276516	GRAM domain-containing protein / ABA-responsive protein-related
Soltu.Atl_v3.03_1G017340.2	34.5853	2.59644	0.635759	4.08401	4.42659e-05	0.0330068	basic helix-loop-helix (bHLH) DNA-binding superfamily protein
Soltu.Atl_v3.03_1G019320.1	416.628	-4.2204	0.788465	-5.35268	8.6659e-08	0.000653351	ubiquitin extension protein
Soltu.Atl_v3.03_2G001290.1	184.542	-1.45888	0.32886	-4.43617	9.15752e-06	0.0143744	Leucine-rich receptor-like protein kinase family protein
Soltu.Atl_v3.03_2G002800.1	170.423	-2.20796	0.51451	-4.29138	1.7757e-05	0.0191454	Transmembrane amino acid transporter family protein
Soltu.Atl_v3.03_2G008760.1	2055.47	3.07402	0.778802	3.94711	7.90994e-05	0.0439935	PHE ammonia lyase
Soltu.Atl_v3.03_2G017270.1	362.652	1.38223	0.354991	3.89371	9.87232e-05	0.0485418	Protein kinase superfamily protein
Soltu.Atl_v3.03_2G017740.1	20.9038	-7.65322	1.72515	-4.43626	9.15338e-06	0.0143744	conserved hypothetical protein
Soltu.Atl_v3.03_3G021210.1	21.2149	8.16518	2.06055	3.96263	7.41286e-05	0.043326	heat shock protein
Soltu.Atl_v3.03_4G001460.1	35.1999	8.28498	1.94661	4.2561	2.08023e-05	0.0196044	S-adenosyl-L-methionine-dependent methyltransferases superfamily protein
Soltu.Atl_v3.03_4G012170.1	210.122	2.96261	0.552306	5.36406	8.13705e-08	0.000653351	Protein kinase superfamily protein
Soltu.Atl_v3.03_4G015710.1	153.407	2.35254	0.601251	3.91274	9.12561e-05	0.0469098	GRAM domain-containing protein / ABA-responsive protein-related
Soltu.Atl_v3.04_0G010390.2	9151.71	-2.47133	0.397188	-6.22205	4.90711e-10	3.32967e-05	hypothetical protein
Soltu.Atl_v3.04_0G010540.1	11046.4	-2.40229	0.417111	-5.75936	8.44337e-09	0.000190972	hypothetical protein
Soltu.Atl_v3.04_0G011300.1	90.6454	-2.48962	0.536161	-4.64343	3.42679e-06	0.00868288	gigantea protein (GI)
Soltu.Atl_v3.04_0G011310.1	47.5692	-2.45774	0.62432	-3.93666	8.26232e-05	0.0444028	gigantea protein (GI)
Soltu.Atl_v3.04_2G010290.2	2508.28	-1.81452	0.354866	-5.11325	3.16668e-07	0.0017906	hypothetical protein
Soltu.Atl_v3.04_2G011220.1	164.997	-3.08853	0.698268	-4.42312	9.72837e-06	0.0143744	gigantea protein (GI)
Soltu.Atl_v3.04_2G012650.1	199.321	1.6512	0.357597	4.61749	3.8841e-06	0.009088	ortholog of human splicing factor SC35
Soltu.Atl_v3.04_2G020310.1	98.3305	-2.85312	0.667544	-4.27405	1.91954e-05	0.019481	calcium-dependent protein kinase
Soltu.Atl_v3.04_3G002410.5	727.333	-1.51539	0.384117	-3.94514	7.97547e-05	0.0439974	ATP synthase alpha/beta family protein
Soltu.Atl_v3.04_3G012180.1	26.3577	-6.54404	1.40178	-4.66837	3.03592e-06	0.00823998	hypothetical protein
Soltu.Atl_v3.04_3G012200.1	1777.54	-2.0482	0.45611	-4.49059	7.10276e-06	0.0133875	hypothetical protein
Soltu.Atl_v3.04_3G021790.1	97.4198	-2.89856	0.678243	-4.27363	1.92317e-05	0.019481	calcium-dependent protein kinase
Soltu.Atl_v3.04_4G002030.1	47.2852	3.22592	0.780667	4.13226	3.59212e-05	0.0290166	Protein kinase superfamily protein
Soltu.Atl_v3.04_4G020330.1	96.1213	1.73151	0.388016	4.46248	8.10167e-06	0.0140957	UDP-Glycosyltransferase superfamily protein
Soltu.Atl_v3.05_1G016480.1	147.47	-2.53902	0.592173	-4.28764	1.8058e-05	0.0191454	RPM1-interacting protein 4 (RIN4) family protein
Soltu.Atl_v3.05_2G024940.1	238.291	2.86539	0.652546	4.39109	1.12782e-05	0.0143744	isopentenyl pyrophosphate:dimethylallyl pyrophosphate isomerase
Soltu.Atl_v3.05_3G004280.1	86.418	-2.14574	0.492838	-4.35385	1.33766e-05	0.0156493	Tetratricopeptide repeat protein 5 OB fold domain containing protein
Soltu.Atl_v3.05_4G002730.1	105.799	-2.36557	0.596004	-3.96905	7.2161e-05	0.043326	conserved hypothetical protein
Soltu.Atl_v3.06_2G010080.1	402.992	3.61852	0.729619	4.95946	7.06888e-07	0.00239826	Ribosomal protein L36e family protein
Soltu.Atl_v3.06_2G012460.1	217.059	-2.86837	0.732068	-3.91818	8.92212e-05	0.0465693	Thioredoxin superfamily protein
Soltu.Atl_v3.06_2G015020.3	1761.37	2.44209	0.595963	4.09772	4.17231e-05	0.0325411	WRKY DNA-binding protein
Soltu.Atl_v3.06_3G014680.2	2446.77	2.12847	0.533035	3.99312	6.52101e-05	0.0421406	WRKY DNA-binding protein
Soltu.Atl_v3.06_3G021090.1	87.6401	-2.5247	0.585067	-4.31523	1.59437e-05	0.0180307	Major facilitator superfamily protein
Soltu.Atl_v3.06_4G003420.1	42.7002	-4.94447	1.25645	-3.93526	8.31072e-05	0.0444028	maternal effect embryo arrest
Soltu.Atl_v3.06_4G021950.1	636.584	2.68255	0.661908	4.05275	5.06194e-05	0.036155	HSP20-like chaperones superfamily protein
Soltu.Atl_v3.07_0G002040.1	54.2956	-3.56027	0.639282	-5.56916	2.55964e-08	0.000260151	glutamine dumper
Soltu.Atl_v3.07_0G002430.1	70.7038	-3.97358	0.989815	-4.01446	5.9581e-05	0.0392506	glutamine dumper
Soltu.Atl_v3.07_1G007820.1	536.492	-1.82368	0.457493	-3.98625	6.7127e-05	0.0425685	Protein of unknown function (DUF581)
Soltu.Atl_v3.07_2G001330.1	160.437	1.39151	0.3332	4.1762	2.96413e-05	0.0261206	adenosylmethionine-8-amino-7-oxononanoate transaminases
Soltu.Atl_v3.07_2G006980.1	546.927	-1.78154	0.459676	-3.87564	0.000106346	0.0497657	Protein of unknown function (DUF581)
Soltu.Atl_v3.07_4G009170.1	90.2878	-1.94989	0.498209	-3.91381	9.08504e-05	0.0469098	membrane bound O-acyl transferase (MBOAT) family protein
Soltu.Atl_v3.07_4G016980.5	112.266	-2.35969	0.576872	-4.09048	4.30478e-05	0.0328004	Protein of unknown function (DUF789)
Soltu.Atl_v3.08_0G011160.1	403.36	3.43962	0.869835	3.95434	7.67468e-05	0.043326	BTB/POZ domain with WD40/YVTN repeat-like protein
Soltu.Atl_v3.08_2G011100.1	22.7539	4.57505	0.890429	5.13803	2.77627e-07	0.00171256	BRCT domain-containing DNA repair protein
Soltu.Atl_v3.08_2G016690.1	361.014	-1.04387	0.261575	-3.9907	6.5879e-05	0.0421712	peroxin 19-1
Soltu.Atl_v3.08_3G015820.1	39.2916	-3.27092	0.788705	-4.1472	3.36561e-05	0.02785	Subtilase family protein
Soltu.Atl_v3.09_0G002540.1	966.974	1.45069	0.349317	4.15293	3.28244e-05	0.0278409	conserved hypothetical protein
Soltu.Atl_v3.09_0G005440.2	1325.83	2.60188	0.66676	3.90227	9.52958e-05	0.0478978	PHE ammonia lyase
Soltu.Atl_v3.09_0G006170.1	185.2	3.02483	0.776061	3.89767	9.7121e-05	0.0484562	ascorbate peroxidase
Soltu.Atl_v3.09_0G009500.1	101.026	-3.00185	0.533101	-5.63092	1.79253e-08	0.000260151	myosin heavy chain-related
Soltu.Atl_v3.09_2G000700.2	438.45	-1.00625	0.251479	-4.00134	6.29847e-05	0.0410939	Ribosomal protein L18ae/LX family protein
Soltu.Atl_v3.09_4G003570.2	1348.96	2.59867	0.668853	3.88526	0.000102222	0.0494039	PHE ammonia lyase
Soltu.Atl_v3.09_4G004300.1	189.368	2.70115	0.637214	4.239	2.24518e-05	0.0208691	ascorbate peroxidase
Soltu.Atl_v3.09_4G007250.1	90.8584	-2.1344	0.550487	-3.87729	0.000105625	0.0497657	hypothetical protein
Soltu.Atl_v3.09_4G018230.1	65.9973	2.07585	0.507787	4.08803	4.35057e-05	0.0328004	hypothetical protein
Soltu.Atl_v3.10_0G009870.2	31.6434	-8.6414	2.02605	-4.26514	1.99781e-05	0.0194814	FTSH protease
Soltu.Atl_v3.10_0G012990.1	320.775	2.0304	0.513251	3.95596	7.62267e-05	0.043326	rubisco activase
Soltu.Atl_v3.10_1G008710.2	446.19	2.64136	0.527739	5.00506	5.58449e-07	0.00219874	rubisco activase
Soltu.Atl_v3.10_2G000590.3	300.042	2.6982	0.656831	4.10791	3.99254e-05	0.0315011	F-box family protein
Soltu.Atl_v3.10_2G004870.1	97.9063	2.99868	0.601393	4.98623	6.15677e-07	0.00219874	ubiquitin-conjugating enzyme
Soltu.Atl_v3.10_2G006250.1	83.0879	1.81933	0.447963	4.06134	4.87927e-05	0.0352211	ribosomal protein L2
Soltu.Atl_v3.10_2G007750.1	70.7713	-5.76951	1.15239	-5.00658	5.54061e-07	0.00219874	Arabidopsis Inositol phosphorylceramide synthase
Soltu.Atl_v3.10_3G004020.1	83.1404	1.81562	0.450146	4.0334	5.49749e-05	0.038064	ribosomal protein L2
Soltu.Atl_v3.10_3G009680.2	541.976	-3.19699	0.803251	-3.98006	6.88977e-05	0.0432869	Ribosomal protein L24e family protein
Soltu.Atl_v3.10_4G005370.1	975.565	3.75105	0.674539	5.56091	2.68378e-08	0.000260151	Heavy metal transport/detoxification superfamily protein
Soltu.Atl_v3.10_4G005380.1	1800.83	3.10567	0.650864	4.77161	1.82762e-06	0.00563688	Heavy metal transport/detoxification superfamily protein
Soltu.Atl_v3.10_4G005390.2	1587.52	2.75451	0.552008	4.98998	6.03847e-07	0.00219874	Heavy metal transport/detoxification superfamily protein
Soltu.Atl_v3.11_1G014080.1	106.092	-2.23045	0.511793	-4.35811	1.3119e-05	0.0156171	hypothetical protein
Soltu.Atl_v3.11_2G010190.1	104.757	-2.23678	0.506905	-4.41263	1.02121e-05	0.0143744	hypothetical protein
Soltu.Atl_v3.11_3G015650.2	107.092	-2.2315	0.516296	-4.32213	1.5453e-05	0.0177719	hypothetical protein
Soltu.Atl_v3.11_3G018190.1	423.673	-2.1364	0.426142	-5.01336	5.34879e-07	0.00219874	Protein of unknown function, DUF584
Soltu.Atl_v3.11_3G020380.2	17.5061	7.64097	1.74327	4.38311	1.16995e-05	0.0144337	myb domain protein
Soltu.Atl_v3.11_4G001450.1	87.4468	2.44492	0.555469	4.40154	1.07483e-05	0.0143744	hypothetical protein
Soltu.Atl_v3.11_4G002160.1	80.875	1.80029	0.447994	4.01855	5.85562e-05	0.0389537	cinnamyl alcohol dehydrogenase
Soltu.Atl_v3.11_4G007530.2	8103.2	1.83322	0.450849	4.06615	4.7796e-05	0.0352211	polyubiquitin
Soltu.Atl_v3.11_4G010390.2	403.567	-1.57351	0.405105	-3.88422	0.000102661	0.0494039	F-box protein
Soltu.Atl_v3.11_4G017530.1	343.428	-2.10498	0.464502	-4.53169	5.85136e-06	0.0120315	Protein of unknown function, DUF584
Soltu.Atl_v3.12_0G002050.1	200.522	-2.50366	0.586298	-4.27028	1.95229e-05	0.019481	RING/U-box superfamily protein
Soltu.Atl_v3.12_0G002580.1	342.867	-1.62977	0.418483	-3.89447	9.8415e-05	0.0485418	BRI1 kinase inhibitor
Soltu.Atl_v3.12_0G003730.1	61.8958	2.22571	0.562242	3.95864	7.53782e-05	0.043326	hypothetical protein
Soltu.Atl_v3.12_1G002510.1	130.966	-1.95764	0.442452	-4.42453	9.66511e-06	0.0143744	NC domain-containing protein-related
Soltu.Atl_v3.12_1G011710.1	69.0537	1.88541	0.44219	4.2638	2.00975e-05	0.0194814	Major facilitator superfamily protein
Soltu.Atl_v3.12_2G006100.1	449.498	1.13513	0.249783	4.54448	5.50713e-06	0.0116775	ornithine carbamoyltransferase
Soltu.Atl_v3.12_2G006410.1	115.343	-2.04458	0.485109	-4.21469	2.50123e-05	0.022935	BRI1 kinase inhibitor
Soltu.Atl_v3.12_3G025360.1	164.65	2.02629	0.510641	3.96812	7.24407e-05	0.043326	Major facilitator superfamily protein
Soltu.Atl_v3.12_4G008090.1	22.5309	7.7444	1.96519	3.94079	8.12122e-05	0.0444028	xyloglucan endotransglucosylase/hydrolase
Soltu.Atl_v3.S011970.3	75.0629	2.31476	0.498964	4.63914	3.49869e-06	0.00868288	F-box family protein
Soltu.Atl_v3.S030570.1	104.8	-3.8633	0.855253	-4.51714	6.26795e-06	0.012509	aspartate aminotransferase
Soltu.Atl_v3.S053370.1	760.927	2.81183	0.63776	4.40892	1.03888e-05	0.0143744	O-fucosyltransferase family protein
Soltu.Atl_v3.S070590.2	3004.98	2.26048	0.54651	4.13621	3.53083e-05	0.0288652	WRKY DNA-binding protein
Soltu.Atl_v3.S095740.1	1456.73	2.16043	0.487278	4.43367	9.26434e-06	0.0143744	Protein phosphatase 2C family protein
Soltu.Atl_v3.S095770.1	1436.22	2.16185	0.504152	4.28809	1.80216e-05	0.0191454	Protein phosphatase 2C family protein
Soltu.Atl_v3.S096760.1	68.6237	-3.89343	0.98421	-3.9559	7.62484e-05	0.043326	glutamine dumper
Soltu.Atl_v3.S096800.1	66.7408	-5.24654	1.03362	-5.07588	3.8571e-07	0.00201323	glutamine dumper
Soltu.Atl_v3.S106300.1	609.063	3.33241	0.758283	4.39468	1.10936e-05	0.0143744	PHE ammonia lyase
Soltu.Atl_v3.S117970.1	752.416	2.80503	0.639249	4.38801	1.14395e-05	0.0143744	O-fucosyltransferase family protein
Soltu.Atl_v3.S117980.1	755.275	2.81254	0.64008	4.39404	1.11261e-05	0.0143744	O-fucosyltransferase family protein
Soltu.Atl_v3.S121310.1	406.239	3.45256	0.868953	3.97324	7.09022e-05	0.043326	BTB/POZ domain with WD40/YVTN repeat-like protein
Soltu.Atl_v3.S128390.1	199.629	-2.08327	0.50873	-4.09503	4.22106e-05	0.0325472	Transmembrane amino acid transporter family protein
Soltu.Atl_v3.S137160.2	2379.53	2.13945	0.531345	4.02648	5.66169e-05	0.0388049	WRKY DNA-binding protein
Soltu.Atl_v3.S137170.1	425.537	2.06797	0.511918	4.03965	5.353e-05	0.0374456	phospholipid N-methyltransferase
Soltu.Atl_v3.S144810.1	131.207	-3.63083	0.829755	-4.37579	1.20996e-05	0.0146608	UDP-XYL synthase
Soltu.Atl_v3.S150280.1	147.809	-4.58432	1.15767	-3.95995	7.49669e-05	0.043326	maternal effect embryo arrest

## Sheet: Table S4D
Supplementary Table S4D: Significant DEGs under ElevT in leaves at 120D. baseMean is the average of the normalized count values, divided by the size factors, taken over all samples. lfcSE, the standard error estimate for the log2-fold change estimate. stat is the Wald statistic: the log2FoldChange divided by lfcSE. padj are the Benjamini-Hochberg (BH) p-values.
Transcript ID	baseMean	log2FoldChange	lfcSE	stat	pvalue	padj	Functional Annotation
Soltu.Atl_v3.01_0G001660.1	16.2339	-6.36953	1.70216	-3.74203	0.000182541	0.0223236	GRAM domain family protein
Soltu.Atl_v3.01_0G001870.1	11.5387	-6.2722	1.76151	-3.56069	0.000369884	0.0328605	GRAM domain family protein
Soltu.Atl_v3.01_0G004510.1	149.742	-1.98889	0.564809	-3.52135	0.000429356	0.0360955	ACT domain repeat
Soltu.Atl_v3.01_0G005030.2	21.3199	7.86704	1.77842	4.42362	9.70611e-06	0.0035499	hypothetical protein
Soltu.Atl_v3.01_0G006860.1	35.7206	-2.13922	0.587943	-3.63849	0.000274244	0.0273499	oxidoreductases
Soltu.Atl_v3.01_0G007530.1	18.8381	-3.27657	0.929049	-3.5268	0.000420613	0.0356669	binding
Soltu.Atl_v3.01_0G009840.1	18.5463	7.85046	1.83269	4.28358	1.83909e-05	0.00560085	RmlC-like cupins superfamily protein
Soltu.Atl_v3.01_0G013010.1	243.037	3.13233	0.752639	4.1618	3.15751e-05	0.00758073	pentatricopeptide (PPR) repeat-containing protein
Soltu.Atl_v3.01_0G013210.5	156.329	3.60218	0.949177	3.79505	0.000147612	0.0194817	O-acyltransferase (WSD1-like) family protein
Soltu.Atl_v3.01_0G013740.3	1176.76	1.20885	0.319297	3.78598	0.000153102	0.0199717	Ribosomal protein S24e family protein
Soltu.Atl_v3.01_0G014930.4	168.806	2.50923	0.663896	3.77956	0.000157108	0.0203585	Protein kinase superfamily protein
Soltu.Atl_v3.01_0G016290.1	109.663	1.67874	0.418283	4.01341	5.98477e-05	0.0112061	Beta-glucosidase, GBA2 type family protein
Soltu.Atl_v3.01_0G017020.1	787.644	-1.11252	0.249296	-4.46264	8.09559e-06	0.003266	serine hydroxymethyltransferase
Soltu.Atl_v3.01_0G017590.2	616.534	1.5815	0.417032	3.79228	0.000149273	0.0196029	BTB/POZ domain-containing protein
Soltu.Atl_v3.01_0G017950.2	1466.29	-1.19933	0.303987	-3.94533	7.96887e-05	0.0133843	DNAJ heat shock N-terminal domain-containing protein
Soltu.Atl_v3.01_0G018450.1	111.045	1.64777	0.406132	4.05722	4.96611e-05	0.00994085	hypothetical protein
Soltu.Atl_v3.01_0G019940.3	4629.62	-1.11218	0.286557	-3.88119	0.000103946	0.0161422	Protein of unknown function (DUF3353)
Soltu.Atl_v3.01_0G020230.2	97.3648	2.97719	0.839479	3.54648	0.00039042	0.0339527	Major facilitator superfamily protein
Soltu.Atl_v3.01_0G020880.1	238.427	-2.30764	0.558174	-4.13426	3.56103e-05	0.00817233	phosphate transporter 3;3
Soltu.Atl_v3.01_1G001200.1	31.0997	2.82669	0.689771	4.098	4.16729e-05	0.00896059	hypothetical protein
Soltu.Atl_v3.01_1G005080.7	1431.56	-1.53229	0.413722	-3.70366	0.000212509	0.0242392	CBL-interacting protein kinase
Soltu.Atl_v3.01_1G013800.1	131.477	-1.28031	0.35052	-3.65259	0.000259606	0.0266302	Heavy metal transport/detoxification superfamily protein
Soltu.Atl_v3.01_1G013970.1	166.45	-1.34834	0.32109	-4.19928	2.67767e-05	0.0069396	Heavy metal transport/detoxification superfamily protein
Soltu.Atl_v3.01_1G015240.5	844.631	-1.24997	0.334896	-3.7324	0.000189666	0.0228031	Protein phosphatase 2C family protein
Soltu.Atl_v3.01_1G016240.1	277.329	3.77678	0.845158	4.46873	7.86865e-06	0.00322442	RING/FYVE/PHD zinc finger superfamily protein
Soltu.Atl_v3.01_1G016580.2	413.54	2.1528	0.498376	4.31963	1.5629e-05	0.00503396	AMP-dependent synthetase and ligase family protein
Soltu.Atl_v3.01_1G017030.2	282.521	-1.4449	0.324823	-4.44828	8.65596e-06	0.00335388	ABC transporter
Soltu.Atl_v3.01_1G019170.3	169.094	2.04965	0.552799	3.70776	0.000209101	0.0240639	Protein of unknown function (DUF1005)
Soltu.Atl_v3.01_1G021490.1	42.5531	3.6049	0.975611	3.69502	0.000219869	0.0244696	regulatory particle triple-A ATPase
Soltu.Atl_v3.01_1G022360.3	154.393	2.62197	0.592311	4.42669	9.56913e-06	0.00353686	Acyclic terpene utilisation family protein AtuA domain containing protein
Soltu.Atl_v3.01_1G022750.1	151.246	4.11481	1.1327	3.63275	0.000280418	0.0275979	O-acyltransferase (WSD1-like) family protein
Soltu.Atl_v3.01_1G022830.1	194.457	2.24542	0.646067	3.47553	0.000509846	0.0399046	Eukaryotic aspartyl protease family protein
Soltu.Atl_v3.01_1G023140.1	668.826	-1.52109	0.39718	-3.82972	0.000128291	0.0180817	SAUR-like auxin-responsive protein family
Soltu.Atl_v3.01_1G023180.1	512.621	2.68185	0.727573	3.68603	0.000227783	0.0247613	Rho GTPase activating protein with PAK-box/P21-Rho-binding domain
Soltu.Atl_v3.01_1G023560.1	39.9448	4.19327	0.856463	4.89604	9.77884e-07	0.000757792	zinc induced facilitator-like
Soltu.Atl_v3.01_1G023700.1	258.993	2.07244	0.49773	4.16378	3.13018e-05	0.00755838	Major facilitator superfamily protein
Soltu.Atl_v3.01_1G024480.1	85.3536	-2.15489	0.630238	-3.41917	0.000628125	0.0449857	L-cysteine desulfhydrase
Soltu.Atl_v3.01_1G027850.1	263.582	2.54859	0.615072	4.14356	3.41953e-05	0.00791834	AAA-type ATPase family protein
Soltu.Atl_v3.01_1G028690.2	964.448	1.83939	0.540897	3.40064	0.000672289	0.0463177	2-oxoglutarate (2OG) and Fe(II)-dependent oxygenase superfamily protein
Soltu.Atl_v3.01_1G029280.1	71.9603	3.01848	0.660508	4.56994	4.87872e-06	0.00231423	AGAMOUS-like
Soltu.Atl_v3.01_1G031940.1	8.90395	-6.64676	1.95019	-3.40826	0.000653776	0.0455652	2-oxoglutarate (2OG) and Fe(II)-dependent oxygenase superfamily protein
Soltu.Atl_v3.01_1G032490.1	714.897	4.24456	0.784745	5.40884	6.34353e-08	0.000116429	beta-galactosidase
Soltu.Atl_v3.01_2G000910.1	16.6344	6.46248	1.89477	3.4107	0.000647975	0.045453	S-adenosyl-L-methionine-dependent methyltransferases superfamily protein
Soltu.Atl_v3.01_2G001000.1	25.1812	7.12176	1.71302	4.15743	3.21845e-05	0.00763646	S-adenosyl-L-methionine-dependent methyltransferases superfamily protein
Soltu.Atl_v3.01_2G002360.1	567.236	-2.48216	0.376037	-6.60084	4.08845e-11	3.93948e-07	lipoxygenase
Soltu.Atl_v3.01_2G003630.2	164.363	1.42682	0.40115	3.55682	0.000375373	0.0331315	nicotinamidase
Soltu.Atl_v3.01_2G005670.1	72.2747	2.37629	0.682999	3.4792	0.000502912	0.0398113	non-specific phospholipase C2
Soltu.Atl_v3.01_2G005730.6	1220.91	-1.6505	0.38279	-4.31176	1.6196e-05	0.00517398	CBL-interacting protein kinase
Soltu.Atl_v3.01_2G007100.2	211.378	-1.36899	0.315953	-4.3329	1.47159e-05	0.00490122	phosphoribosylanthranilate isomerase
Soltu.Atl_v3.01_2G010100.1	78.4914	4.26378	1.25355	3.40136	0.000670509	0.0462491	Family of unknown function (DUF716)
Soltu.Atl_v3.01_2G016330.3	204.869	1.4745	0.435626	3.3848	0.000712311	0.0482694	Mevalonate/galactokinase family protein
Soltu.Atl_v3.01_2G018070.1	212.24	2.52043	0.676647	3.72488	0.000195408	0.0231756	Transducin/WD40 repeat-like superfamily protein
Soltu.Atl_v3.01_2G020140.1	47.5359	3.00678	0.757429	3.96972	7.19586e-05	0.0124328	hypothetical protein
Soltu.Atl_v3.01_2G020270.1	22.8678	-6.42723	1.70143	-3.77754	0.000158384	0.0204224	Homeodomain-like superfamily protein
Soltu.Atl_v3.01_2G020630.1	25.0375	3.71375	1.06554	3.48532	0.000491546	0.0391622	RmlC-like cupins superfamily protein
Soltu.Atl_v3.01_2G021320.1	275.708	1.18319	0.277258	4.26746	1.97714e-05	0.0056974	alpha-N-acetylglucosaminidase family / NAGLU family
Soltu.Atl_v3.01_2G023160.1	320.758	-1.81043	0.514856	-3.51639	0.00043746	0.0366218	hypothetical protein
Soltu.Atl_v3.01_2G023570.1	20.6813	6.87995	1.67482	4.10788	3.9931e-05	0.00870563	ferredoxin-related
Soltu.Atl_v3.01_2G025510.3	171.847	2.87774	0.63831	4.50837	6.53278e-06	0.00288875	Acyclic terpene utilisation family protein AtuA domain containing protein
Soltu.Atl_v3.01_2G025680.2	104.042	2.77075	0.74902	3.69916	0.000216312	0.0242788	plasma membrane intrinsic protein 1;4
Soltu.Atl_v3.01_2G026910.1	2170.19	-2.11559	0.519495	-4.0724	4.65304e-05	0.00965084	Nucleic acid-binding, OB-fold-like protein
Soltu.Atl_v3.01_2G027100.5	289.224	1.31919	0.294309	4.48231	7.38399e-06	0.00310715	Auxin-responsive GH3 family protein
Soltu.Atl_v3.01_2G027220.1	162.231	3.08714	0.750766	4.11199	3.92269e-05	0.00867744	pentatricopeptide (PPR) repeat-containing protein
Soltu.Atl_v3.01_2G027310.1	204.202	2.8373	0.779126	3.64165	0.000270897	0.027148	pentatricopeptide (PPR) repeat-containing protein
Soltu.Atl_v3.01_2G027610.2	57.36	3.87689	1.06585	3.63736	0.000275446	0.0273586	O-acyltransferase (WSD1-like) family protein
Soltu.Atl_v3.01_2G027760.1	450.118	1.42809	0.398518	3.5835	0.000339019	0.0309619	conserved hypothetical protein
Soltu.Atl_v3.01_2G028040.1	626.567	-1.51531	0.394142	-3.84458	0.00012076	0.0174337	SAUR-like auxin-responsive protein family
Soltu.Atl_v3.01_2G028070.1	377.726	2.74057	0.708868	3.86612	0.000110579	0.0166119	Rho GTPase activating protein with PAK-box/P21-Rho-binding domain
Soltu.Atl_v3.01_2G028540.1	636.992	1.81792	0.442255	4.11056	3.94699e-05	0.00867762	Major facilitator superfamily protein
Soltu.Atl_v3.01_2G028580.1	1335.63	2.16181	0.400096	5.40323	6.54529e-08	0.000116429	Major facilitator superfamily protein
Soltu.Atl_v3.01_2G037530.1	9.76604	-6.75143	1.82036	-3.70885	0.000208202	0.0240639	2-oxoglutarate (2OG) and Fe(II)-dependent oxygenase superfamily protein
Soltu.Atl_v3.01_2G038090.2	732.413	4.06429	0.765489	5.30941	1.09983e-07	0.000172163	beta-galactosidase
Soltu.Atl_v3.01_3G003570.2	330.792	1.18717	0.242155	4.90252	9.46129e-07	0.000740516	indeterminate(ID)-domain
Soltu.Atl_v3.01_3G004210.1	26.5766	-2.98007	0.838358	-3.55465	0.000378478	0.0332466	Leucine-rich repeat (LRR) family protein
Soltu.Atl_v3.01_3G013720.1	459.202	-1.91205	0.500535	-3.82001	0.000133446	0.0182897	ethylene-responsive element binding protein
Soltu.Atl_v3.01_3G018060.1	115.023	3.33201	0.962628	3.46136	0.000537447	0.0411997	beta glucosidase
Soltu.Atl_v3.01_3G018690.1	207.952	1.9363	0.535042	3.61896	0.000295785	0.0284754	Protein of unknown function (DUF1005)
Soltu.Atl_v3.01_3G019080.1	20.4699	6.87999	1.67347	4.11122	3.93582e-05	0.00867744	ferredoxin-related
Soltu.Atl_v3.01_3G019820.1	218.058	1.60686	0.459213	3.49915	0.000466743	0.0376609	glutathione S-transferase zeta
Soltu.Atl_v3.01_3G020110.1	42.9866	3.78395	0.965722	3.91826	8.91913e-05	0.0145737	regulatory particle triple-A ATPase
Soltu.Atl_v3.01_3G020370.1	26.8752	5.42746	1.58256	3.42955	0.00060458	0.0440364	conserved hypothetical protein
Soltu.Atl_v3.01_3G020430.1	114.333	-1.52806	0.401109	-3.8096	0.000139193	0.0187188	Major Facilitator Superfamily with SPX (SYG1/Pho81/XPR1) domain-containing protein
Soltu.Atl_v3.01_3G021450.2	102.781	2.74642	0.78393	3.50339	0.00045937	0.0374846	plasma membrane intrinsic protein 1;4
Soltu.Atl_v3.01_3G021740.5	186.256	3.81588	0.997712	3.82463	0.000130969	0.0182396	O-acyltransferase (WSD1-like) family protein
Soltu.Atl_v3.01_3G022170.1	2994.25	2.03339	0.446343	4.55566	5.22217e-06	0.00243291	Protein kinase superfamily protein
Soltu.Atl_v3.01_3G024700.1	367.913	1.26732	0.286386	4.42522	9.63419e-06	0.00354013	Polynucleotidyl transferase, ribonuclease H-like superfamily protein
Soltu.Atl_v3.01_3G025270.3	1025.57	-2.45218	0.572944	-4.27997	1.86917e-05	0.0056262	non-intrinsic ABC protein
Soltu.Atl_v3.01_3G025500.2	11295.2	1.00608	0.291217	3.45476	0.00055079	0.0416917	S-adenosylmethionine synthetase
Soltu.Atl_v3.01_3G025560.1	237.65	1.93877	0.49354	3.92829	8.55531e-05	0.0142167	lipoamide dehydrogenase
Soltu.Atl_v3.01_3G026050.3	380.742	-2.53715	0.544035	-4.66359	3.1074e-06	0.00168983	non-intrinsic ABC protein
Soltu.Atl_v3.01_3G026100.1	15.2949	-7.548	1.77774	-4.24585	2.17769e-05	0.00606561	nodulin MtN21 /EamA-like transporter family protein
Soltu.Atl_v3.01_3G028340.1	811.095	-1.10107	0.234933	-4.68676	2.7757e-06	0.00157426	serine hydroxymethyltransferase
Soltu.Atl_v3.01_3G029920.1	30.8502	5.13511	1.48503	3.45792	0.000544365	0.0414677	hypothetical protein
Soltu.Atl_v3.01_3G030240.2	532.428	2.00283	0.515931	3.88196	0.000103616	0.0161422	2-oxoglutarate (2OG) and Fe(II)-dependent oxygenase superfamily protein
Soltu.Atl_v3.01_3G032670.1	54.4743	2.50062	0.649341	3.85101	0.000117633	0.0171451	PLC-like phosphodiesterases superfamily protein
Soltu.Atl_v3.01_3G033610.1	22.4852	5.38271	1.31494	4.0935	4.24904e-05	0.00908644	methyl esterase
Soltu.Atl_v3.01_3G033760.1	84.2225	1.9291	0.430315	4.483	7.36015e-06	0.00310715	Phox-associated domain;Phox-like;Sorting nexin, C-terminal
Soltu.Atl_v3.01_3G034420.2	129.546	2.09333	0.503933	4.15399	3.26733e-05	0.00765651	BTB/POZ domain-containing protein
Soltu.Atl_v3.01_3G034810.1	352.349	3.82653	0.843275	4.5377	5.68704e-06	0.00257596	beta-galactosidase
Soltu.Atl_v3.01_3G037220.1	8.3539	-6.54179	1.91436	-3.41722	0.000632647	0.0450555	chloride channel E
Soltu.Atl_v3.01_4G005460.10	1966.4	-1.62447	0.409352	-3.9684	7.23569e-05	0.0124741	CBL-interacting protein kinase
Soltu.Atl_v3.01_4G005680.1	214.529	2.70465	0.772489	3.50122	0.000463135	0.0375245	F-box family protein
Soltu.Atl_v3.01_4G006620.1	122.416	-2.57264	0.684744	-3.75708	0.000171905	0.0216313	disease resistance family protein / LRR family protein
Soltu.Atl_v3.01_4G014460.1	201.421	1.59451	0.368502	4.32702	1.51142e-05	0.00492899	hypothetical protein
Soltu.Atl_v3.01_4G015560.2	588.395	-1.25901	0.329128	-3.82529	0.000130619	0.0182233	Protein phosphatase 2C family protein
Soltu.Atl_v3.01_4G018440.1	194.823	3.45762	0.870629	3.97141	7.14499e-05	0.0123895	RING/FYVE/PHD zinc finger superfamily protein
Soltu.Atl_v3.01_4G019080.1	64.1608	2.50774	0.651343	3.85011	0.000118067	0.0171764	Protein kinase superfamily protein
Soltu.Atl_v3.01_4G021860.1	204.261	1.97038	0.536664	3.67154	0.000241094	0.0254655	Protein of unknown function (DUF1005)
Soltu.Atl_v3.01_4G022780.1	290.13	-1.15136	0.300544	-3.83093	0.000127661	0.0180357	DHHC-type zinc finger family protein
Soltu.Atl_v3.01_4G022980.1	139.466	3.72423	0.683164	5.45144	4.99626e-08	0.000102907	hypothetical protein
Soltu.Atl_v3.01_4G024130.1	400.699	2.45133	0.636348	3.85218	0.00011707	0.0170949	Rho GTPase activating protein with PAK-box/P21-Rho-binding domain
Soltu.Atl_v3.01_4G024630.2	741.866	1.28737	0.378176	3.40417	0.000663665	0.0460086	Major facilitator superfamily protein
Soltu.Atl_v3.01_4G027390.1	363.464	1.26871	0.284519	4.45916	8.22834e-06	0.003266	Polynucleotidyl transferase, ribonuclease H-like superfamily protein
Soltu.Atl_v3.01_4G027960.3	971.999	-2.44936	0.589636	-4.15401	3.26696e-05	0.00765651	non-intrinsic ABC protein
Soltu.Atl_v3.01_4G028200.2	11208.6	1.00433	0.290693	3.45494	0.000550424	0.0416917	S-adenosylmethionine synthetase
Soltu.Atl_v3.01_4G030140.1	175.686	3.57144	0.565852	6.31161	2.76148e-10	1.96487e-06	hypothetical protein
Soltu.Atl_v3.01_4G031900.2	1052.83	-1.30393	0.323462	-4.03116	5.55021e-05	0.0107793	Protein phosphatase 2C family protein
Soltu.Atl_v3.01_4G032340.1	120.558	1.84954	0.52102	3.54984	0.000385462	0.0335962	2-oxoglutarate (2OG) and Fe(II)-dependent oxygenase superfamily protein
Soltu.Atl_v3.01_4G034410.1	403.927	-1.19006	0.307356	-3.87191	0.000107986	0.0164515	UDP-Glycosyltransferase superfamily protein
Soltu.Atl_v3.01_4G034580.1	20.538	7.45071	1.95817	3.80494	0.000141839	0.0189768	CYCLIN D3;2
Soltu.Atl_v3.01_4G034620.1	397.709	-3.22913	0.921013	-3.50606	0.000454797	0.0373124	UDP-glucosyl transferase 73B5
Soltu.Atl_v3.01_4G034640.1	26.2304	-6.26783	1.46201	-4.28714	1.80987e-05	0.00558963	UDP-glucosyl transferase 73B3
Soltu.Atl_v3.01_4G034880.1	129.565	2.2955	0.597562	3.84145	0.000122312	0.0174646	PLC-like phosphodiesterases superfamily protein
Soltu.Atl_v3.01_4G034920.1	390.198	1.07684	0.27994	3.84667	0.000119734	0.0173866	3-methylcrotonyl-CoA carboxylase
Soltu.Atl_v3.01_4G035380.1	608.63	-2.33264	0.624147	-3.73733	0.000185987	0.0225687	carboxyesterase
Soltu.Atl_v3.01_4G035500.4	82.9711	3.73215	1.06581	3.5017	0.000462308	0.0374963	hypothetical protein
Soltu.Atl_v3.01_4G035880.1	241.373	-1.74202	0.496778	-3.50662	0.000453829	0.037291	2-oxoglutarate (2OG) and Fe(II)-dependent oxygenase superfamily protein
Soltu.Atl_v3.01_4G036130.2	754.907	3.28481	0.793825	4.13796	3.50414e-05	0.00806654	long-chain acyl-CoA synthetase
Soltu.Atl_v3.01_4G036170.1	131.529	1.65403	0.457323	3.61676	0.000298315	0.0286485	Cysteine/Histidine-rich C1 domain family protein
Soltu.Atl_v3.01_4G036340.2	721.517	3.86729	0.748532	5.1665	2.38522e-07	0.000282858	beta-galactosidase
Soltu.Atl_v3.01_4G036760.1	76.4923	1.81093	0.490102	3.695	0.000219886	0.0244696	flavin-dependent monooxygenase
Soltu.Atl_v3.01_4G036830.2	441.072	-1.34446	0.371603	-3.61801	0.000296875	0.0285452	Plant regulator RWP-RK family protein
Soltu.Atl_v3.02_0G001910.4	319.482	-1.33433	0.376752	-3.54167	0.000397604	0.0343485	S-locus lectin protein kinase family protein
Soltu.Atl_v3.02_0G002110.1	291.483	-1.25235	0.341657	-3.6655	0.000246853	0.0257197	basic helix-loop-helix (bHLH) DNA-binding superfamily protein
Soltu.Atl_v3.02_0G002610.1	161.214	-1.31577	0.382276	-3.44195	0.000577546	0.0427439	Serine carboxypeptidase S28 family protein
Soltu.Atl_v3.02_0G002870.3	3909.62	1.02022	0.275817	3.69892	0.00021652	0.0242788	Phototropic-responsive NPH3 family protein
Soltu.Atl_v3.02_0G002880.2	267.878	1.80122	0.390986	4.60687	4.08773e-06	0.00207752	GRAS family transcription factor
Soltu.Atl_v3.02_0G003530.1	17.3311	-6.95712	1.94369	-3.57934	0.000344467	0.0312407	S-adenosyl-L-methionine-dependent methyltransferases superfamily protein
Soltu.Atl_v3.02_1G002340.1	217.146	-1.79923	0.495087	-3.63416	0.000278888	0.0275809	S-locus lectin protein kinase family protein
Soltu.Atl_v3.02_1G003320.1	634.483	-1.99196	0.403303	-4.93912	7.8477e-07	0.00065343	APS reductase
Soltu.Atl_v3.02_1G006700.1	62.1222	2.32814	0.545478	4.26807	1.97168e-05	0.0056974	Phototropic-responsive NPH3 family protein
Soltu.Atl_v3.02_1G011130.1	194.873	-1.22577	0.346667	-3.53587	0.000406436	0.034804	Protein kinase superfamily protein
Soltu.Atl_v3.02_1G011140.1	313.165	-1.85007	0.408093	-4.53346	5.8025e-06	0.00259514	P-loop containing nucleoside triphosphate hydrolases superfamily protein
Soltu.Atl_v3.02_1G013190.1	40.0053	-5.34092	1.29337	-4.12947	3.63607e-05	0.00824893	Cysteine proteinases superfamily protein
Soltu.Atl_v3.02_1G013390.1	17.3269	4.1671	1.16392	3.58024	0.000343275	0.0311688	alpha/beta-Hydrolases superfamily protein
Soltu.Atl_v3.02_1G013410.1	609.586	-1.98601	0.541434	-3.66807	0.000244393	0.0256066	Cysteine proteinases superfamily protein
Soltu.Atl_v3.02_1G014790.1	36.873	7.33028	1.7659	4.15103	3.30984e-05	0.00770995	Tetraspanin family protein
Soltu.Atl_v3.02_1G015540.6	1417.84	1.28727	0.302965	4.2489	2.14818e-05	0.00602631	F-box/RNI-like superfamily protein
Soltu.Atl_v3.02_1G015570.1	263.516	1.70711	0.347051	4.91889	8.70358e-07	0.000716446	sugar transporter
Soltu.Atl_v3.02_1G015650.1	61.6067	1.81555	0.51511	3.52459	0.000424141	0.0358108	Zinc finger, RING-type;Transcription factor jumonji/aspartyl beta-hydroxylase
Soltu.Atl_v3.02_1G015860.4	302.67	-1.47929	0.365935	-4.0425	5.28836e-05	0.0103737	S-locus lectin protein kinase family protein
Soltu.Atl_v3.02_1G016300.4	38.9481	2.81846	0.773796	3.64238	0.000270129	0.0271405	C-terminal cysteine residue is changed to a serine
Soltu.Atl_v3.02_1G016710.1	489.762	-1.10944	0.295936	-3.74892	0.000177595	0.0220131	basic helix-loop-helix (bHLH) DNA-binding superfamily protein
Soltu.Atl_v3.02_1G016910.1	37.8327	3.2214	0.953614	3.3781	0.000729881	0.0489514	zinc finger protein-related
Soltu.Atl_v3.02_1G017050.1	113.975	-2.16538	0.574401	-3.7698	0.000163378	0.0207923	cysteine-rich RLK (RECEPTOR-like protein kinase)
Soltu.Atl_v3.02_1G017070.1	355.941	-1.75736	0.454725	-3.86466	0.000111242	0.016656	cysteine-rich RLK (RECEPTOR-like protein kinase)
Soltu.Atl_v3.02_1G017570.1	99.4634	-1.87713	0.467164	-4.01813	5.86613e-05	0.0111597	hypothetical protein
Soltu.Atl_v3.02_1G017650.1	4381.62	-2.69824	0.362491	-7.44361	9.79694e-14	1.53357e-09	APS reductase
Soltu.Atl_v3.02_1G020180.1	910.163	-1.61856	0.339905	-4.76182	1.91858e-06	0.00122084	serine acetyltransferase 3;2
Soltu.Atl_v3.02_1G020190.1	122.194	-2.49508	0.437641	-5.7012	1.18966e-08	4.23239e-05	isocitrate dehydrogenase
Soltu.Atl_v3.02_1G021630.1	20.6278	4.74469	1.38876	3.4165	0.000634325	0.0451339	hypothetical protein
Soltu.Atl_v3.02_1G024300.1	230.561	-2.07034	0.551286	-3.75547	0.000173015	0.021654	Protein kinase superfamily protein
Soltu.Atl_v3.02_1G024590.1	205.802	-1.46382	0.332587	-4.40131	1.07597e-05	0.00386304	S-adenosyl-L-methionine-dependent methyltransferases superfamily protein
Soltu.Atl_v3.02_1G024680.1	77.6721	-6.03025	1.76622	-3.4142	0.000639686	0.0453097	conserved hypothetical protein
Soltu.Atl_v3.02_1G025080.1	22.5795	7.41341	2.14317	3.45909	0.00054201	0.0413874	beta HLH protein
Soltu.Atl_v3.02_1G025900.1	25.9638	-2.52958	0.723138	-3.49806	0.00046865	0.0377337	Nucleoporin autopeptidase
Soltu.Atl_v3.02_1G025980.1	35.6102	3.62928	1.07112	3.38831	0.000703243	0.0477376	alpha/beta-Hydrolases superfamily protein
Soltu.Atl_v3.02_1G026400.1	326.039	-1.21389	0.341822	-3.55123	0.000383439	0.0334944	conserved hypothetical protein
Soltu.Atl_v3.02_1G027670.1	167.125	2.7926	0.762964	3.66019	0.000252024	0.0260927	Pollen Ole e 1 allergen and extensin family protein
Soltu.Atl_v3.02_1G027940.1	548.032	-1.09383	0.248492	-4.40186	1.07325e-05	0.00386304	Malectin/receptor-like protein kinase family protein
Soltu.Atl_v3.02_1G029050.1	179.132	2.26888	0.49429	4.59018	4.42872e-06	0.00218004	ATP binding cassette subfamily B19
Soltu.Atl_v3.02_1G031580.2	28.4168	4.11252	1.1491	3.57891	0.000345033	0.0312558	Pollen Ole e 1 allergen and extensin family protein
Soltu.Atl_v3.02_2G002120.8	55.2077	-2.00981	0.589275	-3.41064	0.0006481	0.045453	SET domain-containing protein
Soltu.Atl_v3.02_2G004350.1	358.141	-2.28656	0.542932	-4.2115	2.53679e-05	0.00667472	APS reductase
Soltu.Atl_v3.02_2G008800.1	63.4174	3.05015	0.797323	3.82549	0.000130511	0.0182233	methyl esterase
Soltu.Atl_v3.02_2G009150.4	1087.47	-1.33837	0.368485	-3.6321	0.000281121	0.0275979	alpha/beta-Hydrolases superfamily protein
Soltu.Atl_v3.02_2G016160.2	29.2389	-6.39179	1.43605	-4.45095	8.54927e-06	0.00332903	Cysteine proteinases superfamily protein
Soltu.Atl_v3.02_2G016230.2	255.112	-2.44322	0.4864	-5.02307	5.0851e-07	0.000494904	Cysteine proteinases superfamily protein
Soltu.Atl_v3.02_2G017390.1	25.1995	4.84381	1.07862	4.49077	7.09671e-06	0.00303522	Protein of unknown function (DUF506)
Soltu.Atl_v3.02_2G018520.1	489.179	1.28534	0.319982	4.01692	5.89632e-05	0.0111597	F-box/RNI-like superfamily protein
Soltu.Atl_v3.02_2G018560.1	162.681	1.89402	0.427888	4.42644	9.58009e-06	0.00353686	sugar transporter
Soltu.Atl_v3.02_2G019480.1	59.3359	-2.31538	0.496623	-4.66224	3.12784e-06	0.00168983	cysteine-rich RLK (RECEPTOR-like protein kinase)
Soltu.Atl_v3.02_2G022790.1	202.047	-2.01568	0.481617	-4.18522	2.84885e-05	0.00710064	serine acetyltransferase 3;2
Soltu.Atl_v3.02_2G024980.1	76.7055	3.24426	0.626871	5.17533	2.2751e-07	0.00027395	Cytochrome P450 superfamily protein
Soltu.Atl_v3.02_2G025770.1	37.4021	2.44908	0.717144	3.41504	0.000637726	0.0452936	alpha/beta-Hydrolases superfamily protein
Soltu.Atl_v3.02_2G030820.1	341.273	2.3738	0.535538	4.43254	9.31278e-06	0.00347092	Pollen Ole e 1 allergen and extensin family protein
Soltu.Atl_v3.02_2G032180.1	104.688	1.98281	0.482642	4.10824	3.98684e-05	0.00870563	ATP binding cassette subfamily B19
Soltu.Atl_v3.02_3G003400.2	39.1264	6.35954	1.70235	3.73574	0.000187161	0.022641	cinnamyl alcohol dehydrogenase
Soltu.Atl_v3.02_3G003450.1	166.702	-1.59469	0.451454	-3.53234	0.000411895	0.0351179	phloem protein 2-A9
Soltu.Atl_v3.02_3G004430.1	563.991	-2.10785	0.437485	-4.8181	1.4493e-06	0.00100384	APS reductase
Soltu.Atl_v3.02_3G008500.1	40.127	2.75499	0.729613	3.77596	0.000159393	0.020485	cytochrome P450, family 76, subfamily C, polypeptide
Soltu.Atl_v3.02_3G009840.2	13.5425	6.78083	1.94833	3.48032	0.000500811	0.0397138	regulatory particle triple-A ATPase
Soltu.Atl_v3.02_3G013180.1	211.778	-1.46164	0.380438	-3.84199	0.000122041	0.0174646	Protein kinase superfamily protein
Soltu.Atl_v3.02_3G013190.1	656.295	-1.69567	0.485802	-3.49045	0.000482209	0.0385905	P-loop containing nucleoside triphosphate hydrolases superfamily protein
Soltu.Atl_v3.02_3G013550.1	23.326	6.57843	1.87716	3.50446	0.000457528	0.0374125	FAD-binding Berberine family protein
Soltu.Atl_v3.02_3G015160.1	162.216	1.48235	0.399504	3.71048	0.000206869	0.0240583	hypothetical protein
Soltu.Atl_v3.02_3G016700.1	85.4358	-5.5131	1.01883	-5.4112	6.26024e-08	0.000116429	Cysteine proteinases superfamily protein
Soltu.Atl_v3.02_3G016750.1	92.9816	-5.22682	1.04011	-5.02528	5.02706e-07	0.000494904	Cysteine proteinases superfamily protein
Soltu.Atl_v3.02_3G017990.1	79.5021	4.32242	0.968032	4.46517	8.00069e-06	0.00326145	Protein of unknown function (DUF506)
Soltu.Atl_v3.02_3G018270.1	1601.2	1.95292	0.535253	3.6486	0.000263677	0.0268654	Tetraspanin family protein
Soltu.Atl_v3.02_3G018530.2	92.133	-2.5507	0.619643	-4.1164	3.84842e-05	0.00859568	secretory carrier
Soltu.Atl_v3.02_3G019010.1	572.329	1.57186	0.27301	5.75751	8.53657e-09	3.51653e-05	sugar transporter
Soltu.Atl_v3.02_3G019330.1	37.2843	3.51914	0.974036	3.61295	0.000302737	0.0289311	zinc finger protein-related
Soltu.Atl_v3.02_3G019540.1	150.023	-1.94378	0.532419	-3.65085	0.000261373	0.0267763	cysteine-rich RLK (RECEPTOR-like protein kinase)
Soltu.Atl_v3.02_3G019560.1	381.444	-1.76824	0.37435	-4.72349	2.31835e-06	0.00138513	cysteine-rich RLK (RECEPTOR-like protein kinase)
Soltu.Atl_v3.02_3G019660.1	506.103	-1.27278	0.353263	-3.60292	0.000314664	0.0296395	cysteine-rich RLK (RECEPTOR-like protein kinase)
Soltu.Atl_v3.02_3G019940.2	210.953	1.77412	0.497885	3.56332	0.000366201	0.0326444	beta-glucosidase
Soltu.Atl_v3.02_3G019970.1	99.8267	4.88837	1.31366	3.72118	0.000198297	0.0234092	cytochrome P450, family 77, subfamily B, polypeptide
Soltu.Atl_v3.02_3G020280.2	2344.94	-2.5691	0.413944	-6.20639	5.42155e-10	3.53611e-06	APS reductase
Soltu.Atl_v3.02_3G021010.1	59.4644	-4.63917	1.22778	-3.77851	0.000157769	0.0204104	suppressor of npr1-1 constitutive
Soltu.Atl_v3.02_3G021040.1	234.695	-1.58463	0.396207	-3.99949	6.34804e-05	0.0115815	Protein kinase superfamily protein
Soltu.Atl_v3.02_3G024060.1	266.03	-1.46346	0.395485	-3.70043	0.000215237	0.0242788	serine acetyltransferase 3;2
Soltu.Atl_v3.02_3G024310.1	33.4989	2.77437	0.770038	3.60289	0.000314693	0.0296395	Arabidopsis protein of unknown function (DUF241)
Soltu.Atl_v3.02_3G026820.1	6.81555	6.64733	1.93479	3.43569	0.000591047	0.0433959	hypothetical protein
Soltu.Atl_v3.02_3G026910.1	21.3598	5.1387	1.47702	3.47909	0.000503113	0.0398113	abscisic acid (aba)-deficient
Soltu.Atl_v3.02_3G026990.1	298.842	1.63047	0.356207	4.57732	4.70966e-06	0.00227307	DUF4378 domain containing protein
Soltu.Atl_v3.02_3G027420.1	451.746	-1.73959	0.332155	-5.23728	1.62958e-07	0.000231899	S-adenosyl-L-methionine-dependent methyltransferases superfamily protein
Soltu.Atl_v3.02_3G028720.3	3060.71	1.00476	0.282767	3.55331	0.000380411	0.0333415	Phototropic-responsive NPH3 family protein
Soltu.Atl_v3.02_3G028730.2	235.923	1.8918	0.399347	4.73723	2.16661e-06	0.00130443	GRAS family transcription factor
Soltu.Atl_v3.02_3G028790.1	745.909	1.25365	0.257938	4.86028	1.17218e-06	0.000849481	casein kinase alpha
Soltu.Atl_v3.02_3G029420.1	32.1296	-4.80282	1.2612	-3.80814	0.000140016	0.0187882	S-adenosyl-L-methionine-dependent methyltransferases superfamily protein
Soltu.Atl_v3.02_3G029630.1	43.538	3.87975	1.07344	3.61433	0.000301124	0.0288475	alpha/beta-Hydrolases superfamily protein
Soltu.Atl_v3.02_3G031540.1	764.352	1.50949	0.357485	4.22252	2.41583e-05	0.00649766	ATP binding cassette subfamily B19
Soltu.Atl_v3.02_3G032600.1	75.8952	-1.78405	0.45702	-3.90366	9.47481e-05	0.0152902	NAD(P)-binding Rossmann-fold superfamily protein
Soltu.Atl_v3.02_3G032650.1	1151.77	-1.06917	0.289736	-3.69016	0.000224114	0.0245702	monodehydroascorbate reductase
Soltu.Atl_v3.02_3G033230.3	199.303	1.61485	0.473207	3.41256	0.000643549	0.0453572	CCT motif family protein
Soltu.Atl_v3.02_3G033970.1	107.158	2.6323	0.680073	3.87061	0.000108564	0.0164673	Pollen Ole e 1 allergen and extensin family protein
Soltu.Atl_v3.02_4G003380.1	495.782	-1.4928	0.417994	-3.57133	0.000355168	0.0318422	S-locus lectin protein kinase family protein
Soltu.Atl_v3.02_4G003390.1	231.237	-1.52188	0.406028	-3.74822	0.000178096	0.0220131	S-locus lectin protein kinase family protein
Soltu.Atl_v3.02_4G003510.2	44.7646	7.28846	1.64417	4.43291	9.29706e-06	0.00347092	cinnamyl alcohol dehydrogenase
Soltu.Atl_v3.02_4G004560.1	584.585	-2.30907	0.410487	-5.62518	1.8531e-08	5.57841e-05	APS reductase
Soltu.Atl_v3.02_4G005310.2	181.801	1.59243	0.341188	4.66731	3.05176e-06	0.00168983	plant intracellular ras group-related LRR
Soltu.Atl_v3.02_4G011700.1	11.2744	-6.53665	1.77445	-3.68376	0.000229822	0.0248741	P-loop containing nucleoside triphosphate hydrolases superfamily protein
Soltu.Atl_v3.02_4G011710.1	123.051	-2.34764	0.634625	-3.69925	0.000216234	0.0242788	AAA-ATPase
Soltu.Atl_v3.02_4G013560.1	149.155	3.38612	0.836802	4.0465	5.19898e-05	0.0102923	GDSL-like Lipase/Acylhydrolase superfamily protein
Soltu.Atl_v3.02_4G014250.1	42.8814	-4.35228	1.0193	-4.26987	1.95588e-05	0.0056908	Cysteine proteinases superfamily protein
Soltu.Atl_v3.02_4G014520.1	125.051	4.35572	1.16274	3.74609	0.000179614	0.0221136	alpha/beta-Hydrolases superfamily protein
Soltu.Atl_v3.02_4G014570.1	78.3159	5.13415	1.1516	4.45827	8.26223e-06	0.003266	alpha/beta-Hydrolases superfamily protein
Soltu.Atl_v3.02_4G015280.1	81.5524	4.13694	0.985045	4.19975	2.67209e-05	0.0069396	Protein of unknown function (DUF506)
Soltu.Atl_v3.02_4G015560.1	1698.85	1.93876	0.553522	3.50258	0.000460768	0.0374846	Tetraspanin family protein
Soltu.Atl_v3.02_4G015780.1	15324.5	-1.32518	0.253512	-5.22729	1.72016e-07	0.000236199	hypothetical protein
Soltu.Atl_v3.02_4G016330.6	1380.83	1.29382	0.304989	4.2422	2.21337e-05	0.00614313	F-box/RNI-like superfamily protein
Soltu.Atl_v3.02_4G016360.1	252.422	1.69403	0.367682	4.60733	4.07878e-06	0.00207752	sugar transporter
Soltu.Atl_v3.02_4G017890.1	89.3559	-1.60165	0.421387	-3.80091	0.000144167	0.0192225	conserved hypothetical protein
Soltu.Atl_v3.02_4G017940.1	412.7	2.87979	0.817315	3.52348	0.000425927	0.0359121	hydroxy methylglutaryl CoA reductase
Soltu.Atl_v3.02_4G019180.1	6.81555	6.64733	1.93479	3.43569	0.000591047	0.0433959	hypothetical protein
Soltu.Atl_v3.02_4G019350.1	295.626	1.61486	0.358451	4.5051	6.63402e-06	0.00290178	DUF4378 domain containing protein
Soltu.Atl_v3.02_4G019790.2	43.8534	-2.53575	0.713257	-3.55517	0.000377738	0.0332189	ATP synthase alpha/beta family protein
Soltu.Atl_v3.02_4G019800.1	449.089	-1.73384	0.333863	-5.19325	2.06655e-07	0.000266704	S-adenosyl-L-methionine-dependent methyltransferases superfamily protein
Soltu.Atl_v3.02_4G020560.1	26.062	-2.51585	0.726072	-3.46501	0.000530205	0.0409205	Nucleoporin autopeptidase
Soltu.Atl_v3.02_4G020640.1	40.1383	4.26935	1.10291	3.871	0.000108391	0.0164673	alpha/beta-Hydrolases superfamily protein
Soltu.Atl_v3.02_4G020780.1	182.707	-1.21432	0.328933	-3.69171	0.000222753	0.0245702	conserved hypothetical protein
Soltu.Atl_v3.02_4G021590.1	352.155	-1.80373	0.358495	-5.03139	4.86934e-07	0.000493948	LIM domain-containing protein
Soltu.Atl_v3.02_4G022010.1	240.123	2.00072	0.506453	3.95045	7.80043e-05	0.0132435	NSP-interacting kinase
Soltu.Atl_v3.02_4G022300.1	1724.15	2.0448	0.508095	4.02444	5.71109e-05	0.0110098	Pollen Ole e 1 allergen and extensin family protein
Soltu.Atl_v3.02_4G022450.1	665.917	-1.00424	0.246367	-4.07621	4.57762e-05	0.00952876	Malectin/receptor-like protein kinase family protein
Soltu.Atl_v3.02_4G022680.1	36.1882	3.98033	1.0107	3.9382	8.20965e-05	0.0137298	hypothetical protein
Soltu.Atl_v3.02_4G023700.1	770.528	1.5124	0.355569	4.25346	2.10495e-05	0.00592626	ATP binding cassette subfamily B19
Soltu.Atl_v3.02_4G025900.1	183.27	1.59117	0.425438	3.74008	0.00018396	0.0224271	chloride channel A
Soltu.Atl_v3.03_0G002130.1	12.3948	6.28888	1.77378	3.54546	0.000391927	0.0340095	cyclin p4;1
Soltu.Atl_v3.03_0G004270.1	59.3051	2.61181	0.717022	3.64258	0.000269922	0.0271405	hypothetical protein
Soltu.Atl_v3.03_0G006350.1	2224.73	-1.12608	0.301989	-3.72886	0.00019235	0.0230549	Ribosomal protein L12/ ATP-dependent Clp protease adaptor protein ClpS family protein
Soltu.Atl_v3.03_0G006610.4	224.639	1.38492	0.372242	3.72049	0.000198837	0.0234376	UDP-Glycosyltransferase superfamily protein
Soltu.Atl_v3.03_0G006740.1	4748.83	-1.69008	0.443019	-3.81491	0.000136232	0.0184794	delta tonoplast integral protein
Soltu.Atl_v3.03_0G006920.3	116.327	3.3835	0.903627	3.74435	0.000180859	0.0221526	Major facilitator superfamily protein
Soltu.Atl_v3.03_0G007090.1	4905.96	-1.68733	0.473836	-3.56101	0.00036943	0.0328574	delta tonoplast integral protein
Soltu.Atl_v3.03_0G007400.1	61.4252	2.7733	0.737322	3.76131	0.000169023	0.0213372	Mannose-binding lectin superfamily protein
Soltu.Atl_v3.03_0G007680.1	53.0536	3.1237	0.738951	4.2272	2.36614e-05	0.0064303	Mannose-binding lectin superfamily protein
Soltu.Atl_v3.03_0G007750.1	70.405	2.35412	0.688418	3.41961	0.000627111	0.0449857	Mannose-binding lectin superfamily protein
Soltu.Atl_v3.03_1G000170.1	40.1303	-2.93744	0.797235	-3.68454	0.000229118	0.0248719	conserved hypothetical protein
Soltu.Atl_v3.03_1G000210.1	192.712	-2.01085	0.475826	-4.22601	2.3787e-05	0.00644209	Histone superfamily protein
Soltu.Atl_v3.03_1G000320.1	76.7041	5.2028	0.933182	5.57533	2.47058e-08	5.97634e-05	3-ketoacyl-CoA synthase
Soltu.Atl_v3.03_1G001290.1	190.555	-1.34416	0.336254	-3.99746	6.40247e-05	0.0116537	Leucine-rich receptor-like protein kinase family protein
Soltu.Atl_v3.03_1G001300.1	276.465	-1.49724	0.385191	-3.88699	0.000101493	0.0159192	Leucine-rich repeat receptor-like protein kinase family protein
Soltu.Atl_v3.03_1G001430.1	336.481	2.4638	0.72165	3.41412	0.000639885	0.0453097	GDSL-like Lipase/Acylhydrolase superfamily protein
Soltu.Atl_v3.03_1G001480.1	27.5975	4.18698	1.23484	3.3907	0.000697136	0.0474114	HAESA-like
Soltu.Atl_v3.03_1G002840.1	2265.1	-2.08653	0.539597	-3.86684	0.000110257	0.0166119	high mobility group B3
Soltu.Atl_v3.03_1G007640.1	297.226	-1.46517	0.391731	-3.74024	0.000183848	0.0224271	Protein of unknown function (DUF3754)
Soltu.Atl_v3.03_1G008370.1	35.1538	2.39989	0.703737	3.41021	0.000649123	0.0454839	zinc finger protein
Soltu.Atl_v3.03_1G016040.1	68.7782	4.93893	1.42148	3.47451	0.000511791	0.0400168	Kunitz family trypsin and protease inhibitor protein
Soltu.Atl_v3.03_1G016080.1	98.2738	3.27279	0.925908	3.53468	0.000408267	0.0349227	Trypsin and protease inhibitor domain containing protein
Soltu.Atl_v3.03_1G017790.1	841.236	-1.08498	0.320074	-3.38978	0.000699498	0.0475246	homolog of Medicago truncatula MTN3
Soltu.Atl_v3.03_1G018020.1	5061.77	-1.37296	0.386542	-3.55189	0.000382471	0.0334472	P-loop containing nucleoside triphosphate hydrolases superfamily protein
Soltu.Atl_v3.03_1G018150.1	99.0753	-3.5358	0.903531	-3.91331	9.10378e-05	0.0148136	AIG2-like (avirulence induced gene) family protein
Soltu.Atl_v3.03_1G018570.1	109.904	-1.84428	0.506665	-3.64003	0.000272603	0.027284	rubredoxin family protein
Soltu.Atl_v3.03_1G018600.3	195.24	1.27917	0.356517	3.58797	0.000333262	0.0306867	Pentatricopeptide repeat (PPR) superfamily protein
Soltu.Atl_v3.03_1G018820.1	1374.46	-1.54527	0.44173	-3.49823	0.000468351	0.0377337	Calcium-binding endonuclease/exonuclease/phosphatase family
Soltu.Atl_v3.03_1G019380.1	81.522	-1.87591	0.527314	-3.55749	0.000374419	0.0331315	P-loop containing nucleoside triphosphate hydrolases superfamily protein
Soltu.Atl_v3.03_1G019680.1	841.735	-1.16196	0.341236	-3.40514	0.000661302	0.0459669	thylakoid-associated phosphatase
Soltu.Atl_v3.03_1G020060.1	361.235	3.44388	0.734187	4.69074	2.72224e-06	0.00156884	OBP3-responsive gene
Soltu.Atl_v3.03_1G020320.1	459.199	-1.4369	0.4155	-3.45823	0.000543733	0.0414677	sigma factor E
Soltu.Atl_v3.03_1G021640.1	441.218	-1.53256	0.438556	-3.49455	0.000474861	0.0381194	cytochrome P450, family 71, subfamily A, polypeptide
Soltu.Atl_v3.03_1G022060.1	281.239	-1.92813	0.418924	-4.60258	4.17296e-06	0.00209457	Octicosapeptide/Phox/Bem1p family protein
Soltu.Atl_v3.03_1G022380.1	80.309	2.91752	0.727564	4.00998	6.07229e-05	0.0113384	Leucine-rich repeat receptor-like protein kinase family protein
Soltu.Atl_v3.03_1G023120.1	197.789	1.37408	0.400217	3.43335	0.00059618	0.0436908	Galactose mutarotase-like superfamily protein
Soltu.Atl_v3.03_1G024640.2	163.634	-2.41414	0.451288	-5.34944	8.82262e-08	0.000150115	UDP-glucosyl transferase 89B1
Soltu.Atl_v3.03_1G025080.1	371.744	-1.08615	0.315738	-3.44004	0.000581634	0.042912	conserved hypothetical protein
Soltu.Atl_v3.03_1G027650.4	339.722	1.3017	0.315062	4.13157	3.60293e-05	0.0081975	multidrug resistance-associated protein
Soltu.Atl_v3.03_1G027790.1	722.081	1.88327	0.558283	3.37333	0.000742645	0.0495527	conserved hypothetical protein
Soltu.Atl_v3.03_1G029240.1	75.4312	4.01435	1.05789	3.79466	0.000147843	0.0194817	hypothetical protein
Soltu.Atl_v3.03_1G029700.1	2170.26	-1.12416	0.305444	-3.68042	0.000232853	0.0249999	Ribosomal protein L12/ ATP-dependent Clp protease adaptor protein ClpS family protein
Soltu.Atl_v3.03_1G030240.3	101.303	1.68879	0.402687	4.19379	2.74326e-05	0.00703117	UDP-Glycosyltransferase superfamily protein
Soltu.Atl_v3.03_1G031970.1	96.8666	4.34654	1.25484	3.46381	0.000532591	0.0410284	Bifunctional inhibitor/lipid-transfer protein/seed storage 2S albumin superfamily protein
Soltu.Atl_v3.03_1G032640.1	118.018	-1.45953	0.382116	-3.81961	0.000133665	0.0182897	conserved hypothetical protein
Soltu.Atl_v3.03_2G000170.1	39.6943	-2.93129	0.787482	-3.72236	0.000197367	0.0233347	conserved hypothetical protein
Soltu.Atl_v3.03_2G000320.1	75.1074	5.19518	0.930357	5.58407	2.34948e-08	5.97634e-05	3-ketoacyl-CoA synthase
Soltu.Atl_v3.03_2G001290.1	184.542	-1.35329	0.328467	-4.12003	3.7882e-05	0.00851997	Leucine-rich receptor-like protein kinase family protein
Soltu.Atl_v3.03_2G001300.1	268.123	-1.48692	0.383047	-3.88183	0.000103674	0.0161422	Leucine-rich repeat receptor-like protein kinase family protein
Soltu.Atl_v3.03_2G001710.2	539.301	4.28677	1.21444	3.52984	0.000415817	0.0353752	Aluminium induced protein with YGL and LRDR motifs
Soltu.Atl_v3.03_2G005050.1	29.0226	4.13585	1.21584	3.40163	0.000669848	0.0462491	hypothetical protein
Soltu.Atl_v3.03_2G006820.1	952.354	-1.09606	0.319571	-3.42979	0.00060404	0.0440364	MATE efflux family protein
Soltu.Atl_v3.03_2G007370.2	334.505	-1.40448	0.353136	-3.97717	6.97394e-05	0.0122279	Protein of unknown function (DUF3754)
Soltu.Atl_v3.03_2G013420.1	237.246	-2.87454	0.54532	-5.27129	1.35467e-07	0.000200052	tubulin beta
Soltu.Atl_v3.03_2G013430.2	459.027	-2.31045	0.495585	-4.66206	3.13059e-06	0.00168983	AMP-dependent synthetase and ligase family protein
Soltu.Atl_v3.03_2G015160.4	5470.79	-1.3836	0.405498	-3.4121	0.000644656	0.045374	P-loop containing nucleoside triphosphate hydrolases superfamily protein
Soltu.Atl_v3.03_2G015290.1	110.423	-3.59565	0.881455	-4.07922	4.51877e-05	0.00948191	AIG2-like (avirulence induced gene) family protein
Soltu.Atl_v3.03_2G015740.3	224.198	1.27876	0.366867	3.48561	0.00049102	0.0391622	Pentatricopeptide repeat (PPR) superfamily protein
Soltu.Atl_v3.03_2G015960.1	1611.19	-1.67669	0.350719	-4.78072	1.74669e-06	0.00115856	Calcium-binding endonuclease/exonuclease/phosphatase family
Soltu.Atl_v3.03_2G017200.1	377.648	3.46144	0.67446	5.13216	2.86431e-07	0.000324904	OBP3-responsive gene
Soltu.Atl_v3.03_2G017460.1	463.365	-1.42313	0.414824	-3.43068	0.000602074	0.0439992	sigma factor E
Soltu.Atl_v3.03_2G023430.1	343.484	-1.48114	0.403854	-3.66751	0.000244925	0.025628	zinc finger (C3HC4-type RING finger) family protein
Soltu.Atl_v3.03_3G000500.1	70.8947	3.55204	0.918671	3.86649	0.000110411	0.0166119	3-ketoacyl-CoA synthase
Soltu.Atl_v3.03_3G000780.2	394.621	1.40556	0.389606	3.60764	0.000308996	0.0293502	S-adenosyl-L-methionine-dependent methyltransferases superfamily protein
Soltu.Atl_v3.03_3G002950.1	7.86271	-7.27376	1.91295	-3.80238	0.000143311	0.0191411	Leucine-rich receptor-like protein kinase family protein
Soltu.Atl_v3.03_3G004790.1	173.575	2.72454	0.763429	3.56882	0.000358599	0.0321131	AMP-dependent synthetase and ligase family protein
Soltu.Atl_v3.03_3G005180.1	184.6	1.55965	0.422536	3.69117	0.000223225	0.0245702	PLAC8 family protein
Soltu.Atl_v3.03_3G005840.4	71.4825	2.66733	0.728741	3.66019	0.000252032	0.0260927	BR enhanced expression
Soltu.Atl_v3.03_3G005850.1	172.601	-1.84478	0.542724	-3.39911	0.000676062	0.0464566	ARM repeat superfamily protein
Soltu.Atl_v3.03_3G009700.1	97.6567	3.26037	0.951606	3.42618	0.000612139	0.0443619	Transmembrane amino acid transporter family protein
Soltu.Atl_v3.03_3G011450.1	13.5148	-6.78053	1.7204	-3.94125	8.10573e-05	0.013585	hypothetical protein
Soltu.Atl_v3.03_3G014390.1	29.0482	3.53083	0.947496	3.72649	0.000194167	0.0231662	Lipase/lipooxygenase, PLAT/LH2 family protein
Soltu.Atl_v3.03_3G020200.2	99.4069	2.51809	0.718522	3.50453	0.000457408	0.0374125	HXXXD-type acyl-transferase family protein
Soltu.Atl_v3.03_3G021080.1	582.482	1.84476	0.538912	3.42311	0.000619084	0.0446997	Subtilase family protein
Soltu.Atl_v3.03_3G022260.1	76.3504	3.06408	0.674298	4.54411	5.51689e-06	0.00252512	hypothetical protein
Soltu.Atl_v3.03_3G022270.1	758.225	3.16326	0.647454	4.88569	1.03068e-06	0.000783193	OBP3-responsive gene
Soltu.Atl_v3.03_3G023450.1	152.037	-3.4	0.887863	-3.82941	0.000128449	0.0180817	AIG2-like (avirulence induced gene) family protein
Soltu.Atl_v3.03_3G023880.2	257.455	-1.57563	0.394297	-3.99606	6.44045e-05	0.0116686	Nodulin MtN3 family protein
Soltu.Atl_v3.03_3G024240.1	42.0363	-4.15018	0.970338	-4.27704	1.89393e-05	0.00565778	phosphate transporter 3;1
Soltu.Atl_v3.03_3G025890.1	313.975	-2.50596	0.730721	-3.42943	0.000604847	0.0440364	CBS / octicosapeptide/Phox/Bemp1 (PB1) domains-containing protein
Soltu.Atl_v3.03_3G028010.2	162.123	3.05879	0.814071	3.75739	0.000171693	0.0216313	Leucine-rich repeat receptor-like protein kinase family protein
Soltu.Atl_v3.03_3G029100.2	53.0222	2.90098	0.81793	3.54674	0.000390035	0.0339527	5-formyltetrahydrofolate cycloligase
Soltu.Atl_v3.03_3G029520.1	134.831	-1.99305	0.387198	-5.14737	2.64168e-07	0.000304057	Putative thiol-disulphide oxidoreductase DCC
Soltu.Atl_v3.03_3G031270.1	10.952	6.91503	1.99358	3.46864	0.000523099	0.040617	hypothetical protein
Soltu.Atl_v3.03_3G031540.3	867.552	-1.57982	0.372489	-4.24125	2.22281e-05	0.00614753	zinc finger (C3HC4-type RING finger) family protein
Soltu.Atl_v3.03_3G033410.1	176.866	2.88664	0.795915	3.62682	0.000286932	0.0278976	Chaperone DnaJ-domain superfamily protein
Soltu.Atl_v3.03_3G033570.5	464.366	-1.52544	0.35413	-4.30757	1.6506e-05	0.0052516	Serinc-domain containing serine and sphingolipid biosynthesis protein
Soltu.Atl_v3.03_3G033920.1	211.505	-1.17585	0.321349	-3.65912	0.000253081	0.0261666	Flavinator of succinate dehydrogenase domain containing protein
Soltu.Atl_v3.03_3G034540.3	55.1111	1.92721	0.521066	3.6986	0.000216794	0.0242788	Vacuolar protein sorting-associated protein
Soltu.Atl_v3.03_4G000380.1	28.4916	3.90503	1.03518	3.7723	0.000161748	0.020652	3-ketoacyl-CoA synthase
Soltu.Atl_v3.03_4G001450.1	39.0296	-6.48579	1.84906	-3.50762	0.000452131	0.0372868	S-adenosyl-L-methionine-dependent methyltransferases superfamily protein
Soltu.Atl_v3.03_4G001460.1	35.1999	-8.09066	1.94643	-4.15666	3.22929e-05	0.00763646	S-adenosyl-L-methionine-dependent methyltransferases superfamily protein
Soltu.Atl_v3.03_4G005900.1	185.251	-1.36915	0.383932	-3.56614	0.000362279	0.0323316	Transmembrane amino acid transporter family protein
Soltu.Atl_v3.03_4G007050.1	321.427	-1.00829	0.296667	-3.39873	0.000676992	0.0464797	proline transporter
Soltu.Atl_v3.03_4G008040.1	135.906	-1.75794	0.508145	-3.45953	0.000541124	0.0413718	peroxin 11B
Soltu.Atl_v3.03_4G008910.1	56.5588	3.44251	0.889093	3.87194	0.000107974	0.0164515	Protein of unknown function (DUF1442)
Soltu.Atl_v3.03_4G011250.2	105.637	3.66321	1.07118	3.41979	0.000626697	0.0449857	detoxifying efflux carrier
Soltu.Atl_v3.03_4G011800.1	21.1049	6.12793	1.6741	3.66042	0.000251798	0.0260927	conserved hypothetical protein
Soltu.Atl_v3.03_4G011930.3	618.196	-1.48159	0.400802	-3.69657	0.000218532	0.0244344	manganese tracking factor for mitochondrial SOD2
Soltu.Atl_v3.03_4G012060.4	44.7116	-2.31662	0.68468	-3.3835	0.00071567	0.0484253	Haloacid dehalogenase-like hydrolase (HAD) superfamily protein
Soltu.Atl_v3.03_4G012220.1	1098.23	2.93227	0.592639	4.94782	7.50504e-07	0.00064062	OBP3-responsive gene
Soltu.Atl_v3.03_4G013510.2	2239.22	-1.52947	0.340343	-4.49392	6.99237e-06	0.00300703	Calcium-binding endonuclease/exonuclease/phosphatase family
Soltu.Atl_v3.03_4G013690.4	724.303	1.78629	0.448915	3.97912	6.91698e-05	0.0122217	vacuolar iron transporter (VIT) family protein
Soltu.Atl_v3.03_4G015930.1	98.0605	1.99324	0.507696	3.92605	8.63535e-05	0.0143193	hypothetical protein
Soltu.Atl_v3.03_4G016120.1	64.0333	6.73331	1.58271	4.25429	2.09711e-05	0.00592551	Kunitz family trypsin and protease inhibitor protein
Soltu.Atl_v3.03_4G017950.1	419.483	-1.60743	0.454296	-3.53829	0.00040273	0.0346383	cytochrome P450, family 71, subfamily A, polypeptide
Soltu.Atl_v3.03_4G018380.1	375.394	-1.71723	0.45379	-3.78419	0.000154212	0.020083	Octicosapeptide/Phox/Bem1p family protein
Soltu.Atl_v3.03_4G020160.1	69.1127	4.64128	1.17539	3.94871	7.85734e-05	0.0133112	Gibberellin-regulated family protein
Soltu.Atl_v3.03_4G020280.2	588.26	-1.31035	0.385745	-3.39693	0.000681472	0.0466644	Putative thiol-disulphide oxidoreductase DCC
Soltu.Atl_v3.03_4G021200.1	165.133	-2.42816	0.452514	-5.36594	8.05292e-08	0.000140064	UDP-glucosyl transferase 89B1
Soltu.Atl_v3.04_0G000220.1	49.3972	-2.27963	0.582246	-3.91523	9.03182e-05	0.0147271	RING/U-box superfamily protein
Soltu.Atl_v3.04_0G004330.1	185.71	-1.69785	0.445047	-3.815	0.000136185	0.0184794	NAD(P)-binding Rossmann-fold superfamily protein
Soltu.Atl_v3.04_0G005040.1	768.451	-4.11073	0.728753	-5.64077	1.69287e-08	5.29991e-05	ammonium transporter 1;2
Soltu.Atl_v3.04_0G006100.1	1957.84	-1.10307	0.303973	-3.62885	0.000284688	0.0277138	Protein phosphatase 2C family protein
Soltu.Atl_v3.04_0G006190.1	1882.1	-1.11458	0.315398	-3.53387	0.000409524	0.034992	Protein phosphatase 2C family protein
Soltu.Atl_v3.04_0G009590.1	67.7226	4.18415	1.10277	3.79423	0.000148102	0.0194817	Nodulin MtN3 family protein
Soltu.Atl_v3.04_0G010390.2	9151.71	-1.68266	0.397262	-4.23565	2.27892e-05	0.00625324	hypothetical protein
Soltu.Atl_v3.04_0G010410.1	669.517	2.04091	0.487729	4.18453	2.8576e-05	0.00710064	ACT-like protein tyrosine kinase family protein
Soltu.Atl_v3.04_0G010540.1	11046.4	-1.73392	0.417179	-4.1563	3.23437e-05	0.00763646	hypothetical protein
Soltu.Atl_v3.04_0G010570.1	770.634	2.36412	0.532146	4.44261	8.88755e-06	0.00338651	ACT-like protein tyrosine kinase family protein
Soltu.Atl_v3.04_0G012470.1	1983.35	2.92733	0.589751	4.96366	6.91761e-07	0.000630652	Chaperone DnaJ-domain superfamily protein
Soltu.Atl_v3.04_0G012670.1	2048.65	2.87976	0.586488	4.91018	9.09919e-07	0.000719369	Chaperone DnaJ-domain superfamily protein
Soltu.Atl_v3.04_1G002320.1	9.0229	-7.10248	1.91399	-3.71081	0.000206594	0.0240583	Protein of unknown function (DUF1639)
Soltu.Atl_v3.04_1G007220.4	191.053	1.35891	0.335905	4.04553	5.22058e-05	0.0102923	UDP-XYL synthase
Soltu.Atl_v3.04_1G008730.1	13.4772	-4.05323	1.16569	-3.47711	0.000506845	0.0398537	NAD(P)-binding Rossmann-fold superfamily protein
Soltu.Atl_v3.04_1G011710.1	203.153	-3.73391	0.849847	-4.39363	1.11472e-05	0.00396575	ammonium transporter 1;2
Soltu.Atl_v3.04_1G014080.1	18.0209	3.95563	1.12211	3.52519	0.000423185	0.0357687	Thiamin diphosphate-binding fold (THDP-binding) superfamily protein
Soltu.Atl_v3.04_1G015700.1	51.9161	3.38645	0.943368	3.58975	0.000330999	0.0306225	Predicted AT-hook DNA-binding family protein
Soltu.Atl_v3.04_1G017080.4	29.8643	3.34533	0.919494	3.63823	0.000274518	0.0273499	basic helix-loop-helix (bHLH) DNA-binding superfamily protein
Soltu.Atl_v3.04_1G017680.1	116.479	-3.15013	0.912754	-3.45124	0.000558019	0.0419146	conserved hypothetical protein
Soltu.Atl_v3.04_1G018260.1	12.6447	6.73002	1.70953	3.93676	8.25884e-05	0.0137826	WUSCHEL related homeobox
Soltu.Atl_v3.04_1G019700.1	69.2878	2.22007	0.626997	3.54081	0.000398906	0.034385	geranylgeranyl pyrophosphate synthase
Soltu.Atl_v3.04_1G020650.1	33.9871	3.79087	0.914131	4.14697	3.36908e-05	0.00782467	homeobox protein
Soltu.Atl_v3.04_1G020690.1	17.8204	6.5383	1.77527	3.68299	0.000230514	0.0248818	pectinesterase
Soltu.Atl_v3.04_1G020740.1	74.8139	4.4015	0.876498	5.02169	5.12179e-07	0.000494904	NmrA-like negative transcriptional regulator family protein
Soltu.Atl_v3.04_1G021070.1	644.66	-1.03585	0.279399	-3.70743	0.000209377	0.0240639	xylem bark cysteine peptidase
Soltu.Atl_v3.04_1G022320.1	196.999	1.64065	0.476759	3.44126	0.000579014	0.0427934	SEC14 cytosolic factor family protein / phosphoglyceride transfer family protein
Soltu.Atl_v3.04_2G000190.1	108.442	7.94122	1.83382	4.33041	1.48829e-05	0.00491624	Cytochrome P450 superfamily protein
Soltu.Atl_v3.04_2G001710.2	74.3211	1.87516	0.550799	3.40443	0.000663032	0.0460055	alpha-xylosidase
Soltu.Atl_v3.04_2G001970.2	126.464	-3.03373	0.711868	-4.26164	2.02935e-05	0.00579682	receptor serine/threonine kinase, putative
Soltu.Atl_v3.04_2G004400.1	20.9018	3.64825	0.961428	3.79462	0.000147869	0.0194817	Tetratricopeptide repeat (TPR)-like superfamily protein
Soltu.Atl_v3.04_2G009600.1	17.4336	3.90798	1.14204	3.42193	0.00062179	0.0448124	Thiamin diphosphate-binding fold (THDP-binding) superfamily protein
Soltu.Atl_v3.04_2G010290.2	2508.28	-1.45144	0.355236	-4.08586	4.39147e-05	0.00929694	hypothetical protein
Soltu.Atl_v3.04_2G010320.1	394.012	2.28793	0.572723	3.99483	6.47408e-05	0.0117024	ACT-like protein tyrosine kinase family protein
Soltu.Atl_v3.04_2G010750.1	47.0226	2.38314	0.58752	4.05626	4.98637e-05	0.00995595	conserved hypothetical protein
Soltu.Atl_v3.04_2G012620.1	477.364	2.33102	0.628399	3.70947	0.000207698	0.0240639	annexin
Soltu.Atl_v3.04_2G013500.1	237.556	1.98519	0.587709	3.37785	0.000730552	0.0489545	hypothetical protein
Soltu.Atl_v3.04_2G013760.1	56.006	-6.61433	1.73299	-3.81671	0.000135245	0.0184414	Serine hydrolase (FSH1) domain containing protein
Soltu.Atl_v3.04_2G015060.1	1997.37	1.39123	0.384393	3.6193	0.000295401	0.0284735	Tubulin/FtsZ family protein
Soltu.Atl_v3.04_2G018210.1	62.221	-2.95946	0.741202	-3.99278	6.53028e-05	0.0117689	RING/U-box superfamily protein
Soltu.Atl_v3.04_2G019410.1	109.34	-7.73259	1.56036	-4.95566	7.20854e-07	0.00064062	jasmonic acid carboxyl methyltransferase
Soltu.Atl_v3.04_2G020480.1	238.996	2.58888	0.690349	3.7501	0.000176765	0.0219953	Mechanosensitive ion channel family protein
Soltu.Atl_v3.04_2G020500.1	240.933	2.47349	0.70445	3.51124	0.000446022	0.0371375	Mechanosensitive ion channel family protein
Soltu.Atl_v3.04_2G020930.2	1530.99	1.49908	0.435989	3.43833	0.000585307	0.0431363	BTB/POZ domain-containing protein
Soltu.Atl_v3.04_3G001040.1	166.799	2.74021	0.793324	3.45408	0.000552171	0.0417559	related to ABI3/VP1
Soltu.Atl_v3.04_3G002480.1	162.229	1.98731	0.400399	4.96333	6.92954e-07	0.000630652	quiescin-sulfhydryl oxidase
Soltu.Atl_v3.04_3G012200.1	1777.54	-1.6117	0.456687	-3.52912	0.000416948	0.0354329	hypothetical protein
Soltu.Atl_v3.04_3G012220.1	226.851	2.24212	0.576632	3.88831	0.000100946	0.0159192	ACT-like protein tyrosine kinase family protein
Soltu.Atl_v3.04_3G016390.1	181.295	1.77344	0.506737	3.49972	0.000465751	0.0376196	Rhamnogalacturonate lyase family protein
Soltu.Atl_v3.04_3G016800.1	2754.28	1.37534	0.394474	3.48652	0.000489355	0.0390825	Tubulin/FtsZ family protein
Soltu.Atl_v3.04_3G019710.1	62.4542	-2.9632	0.74418	-3.98183	6.83866e-05	0.0121924	RING/U-box superfamily protein
Soltu.Atl_v3.04_3G020870.1	108.464	-7.71424	1.55915	-4.94771	7.50911e-07	0.00064062	jasmonic acid carboxyl methyltransferase
Soltu.Atl_v3.04_3G020920.1	2487.7	1.17693	0.343482	3.42646	0.000611502	0.0443569	Wound-responsive family protein
Soltu.Atl_v3.04_3G021960.1	228.247	2.49464	0.678145	3.67862	0.000234499	0.0251078	Mechanosensitive ion channel family protein
Soltu.Atl_v3.04_3G021980.1	243.282	2.6702	0.692508	3.85584	0.000115334	0.0169704	Mechanosensitive ion channel family protein
Soltu.Atl_v3.04_3G022000.1	166.907	1.7586	0.512582	3.43086	0.000601665	0.0439992	hypothetical protein
Soltu.Atl_v3.04_3G022470.2	452.028	1.43615	0.401131	3.58027	0.000343244	0.0311688	Patched family protein
Soltu.Atl_v3.04_4G001590.1	17.3983	8.34615	2.17259	3.84157	0.00012225	0.0174646	Putative late blight resistance protein homolog R1A-4
Soltu.Atl_v3.04_4G004570.1	131.546	1.95608	0.385813	5.07001	3.97803e-07	0.00042651	TCP family transcription factor
Soltu.Atl_v3.04_4G006880.1	545.98	1.32019	0.365808	3.60897	0.000307417	0.0292653	galacturonosyltransferase
Soltu.Atl_v3.04_4G007410.1	93.5454	-2.27971	0.62328	-3.65761	0.000254582	0.0262525	UDP-Glycosyltransferase superfamily protein
Soltu.Atl_v3.04_4G009250.1	675.445	-3.91276	0.791262	-4.94496	7.61587e-07	0.000640945	ammonium transporter 1;2
Soltu.Atl_v3.04_4G011760.1	36.9451	2.23005	0.604091	3.69158	0.000222865	0.0245702	tRNAHis guanylyltransferase
Soltu.Atl_v3.04_4G011840.2	547.075	-1.56864	0.346617	-4.52557	6.02338e-06	0.00267862	Nucleotide-sugar transporter family protein
Soltu.Atl_v3.04_4G012920.4	57.2608	6.88307	1.6316	4.21859	2.45831e-05	0.00656678	Nodulin MtN3 family protein
Soltu.Atl_v3.04_4G016070.1	157.928	-2.36758	0.632099	-3.74558	0.000179976	0.0221136	Rho GTPase activation protein (RhoGAP) with PH domain
Soltu.Atl_v3.04_4G016140.1	78.8667	2.80995	0.716656	3.92092	8.82111e-05	0.0144437	Predicted AT-hook DNA-binding family protein
Soltu.Atl_v3.04_4G016570.2	31.2377	3.39857	0.858443	3.959	7.52656e-05	0.0128622	Rhamnogalacturonate lyase family protein
Soltu.Atl_v3.04_4G016740.1	284.176	1.89013	0.542337	3.48515	0.000491854	0.0391622	NOP56-like pre RNA processing ribonucleoprotein
Soltu.Atl_v3.04_4G017490.1	28.9929	2.90031	0.78386	3.70004	0.000215563	0.0242788	Integrase-type DNA-binding superfamily protein
Soltu.Atl_v3.04_4G018790.1	32.971	7.54923	1.79994	4.19414	2.73904e-05	0.00703117	Leucine-rich repeat protein kinase family protein
Soltu.Atl_v3.04_4G019490.1	454.352	2.46152	0.707954	3.47695	0.000507153	0.0398537	phospholipase A 2A
Soltu.Atl_v3.04_4G019630.4	80.6725	3.06103	0.606444	5.04751	4.47614e-07	0.000467118	Protein of unknown function, DUF547
Soltu.Atl_v3.04_4G020360.1	212.251	2.24313	0.603098	3.71935	0.000199737	0.023473	UDP-Glycosyltransferase superfamily protein
Soltu.Atl_v3.05_0G001940.2	101.897	-2.05342	0.585108	-3.50948	0.000448989	0.0371867	cAMP-regulated phosphoprotein 19-related protein
Soltu.Atl_v3.05_1G003130.1	8.61205	-6.67251	1.93298	-3.45192	0.000556608	0.0419146	C2H2 and C2HC zinc fingers superfamily protein
Soltu.Atl_v3.05_1G004220.1	235.162	-1.12814	0.281641	-4.00558	6.18655e-05	0.0114321	myb domain protein
Soltu.Atl_v3.05_1G005060.1	19.284	5.21481	1.21997	4.27454	1.91536e-05	0.00568264	Protein of unknown function (DUF616)
Soltu.Atl_v3.05_1G006080.2	221.839	2.22342	0.617284	3.60194	0.000315852	0.0296514	ARM repeat superfamily protein
Soltu.Atl_v3.05_1G006970.2	187.692	-1.50382	0.417194	-3.60459	0.000312641	0.0295886	nodulin MtN21 /EamA-like transporter family protein
Soltu.Atl_v3.05_1G008060.2	626.092	-2.95947	0.556398	-5.31898	1.04349e-07	0.000171566	similar to RCD one
Soltu.Atl_v3.05_1G008870.1	39.2707	-5.89073	1.46965	-4.00826	6.11684e-05	0.0113718	nitrate transporter2.5
Soltu.Atl_v3.05_1G009210.1	41.5949	-3.3153	0.790753	-4.19259	2.75792e-05	0.00703117	Nucleotide-diphospho-sugar transferase family protein
Soltu.Atl_v3.05_1G009250.4	2373.86	-1.56706	0.435276	-3.60015	0.000318036	0.0297752	Octicosapeptide/Phox/Bem1p family protein
Soltu.Atl_v3.05_1G009310.1	4682.21	-1.55492	0.363837	-4.27367	1.92283e-05	0.00568264	hypothetical protein
Soltu.Atl_v3.05_1G013550.1	52.0865	3.45182	0.889279	3.8816	0.000103771	0.0161422	oxidative stress
Soltu.Atl_v3.05_1G018700.1	24.0544	4.51305	1.10707	4.07657	4.57048e-05	0.00952876	1-amino-cyclopropane-1-carboxylate synthase
Soltu.Atl_v3.05_1G018950.1	18.8362	-2.75253	0.791881	-3.47594	0.000509074	0.0399046	WRKY family transcription factor
Soltu.Atl_v3.05_1G021060.1	446.895	3.2496	0.698324	4.65342	3.2647e-06	0.00173824	Integrase-type DNA-binding superfamily protein
Soltu.Atl_v3.05_1G021470.1	386.22	-2.29278	0.587183	-3.90471	9.43375e-05	0.015287	Regulator of chromosome condensation (RCC1) family protein
Soltu.Atl_v3.05_1G022000.1	11.4642	7.15051	1.93273	3.69969	0.000215865	0.0242788	Disease resistance-responsive (dirigent-like protein) family protein
Soltu.Atl_v3.05_1G022080.1	57.2629	3.05021	0.848513	3.59477	0.000324681	0.0301807	dehydratase family
Soltu.Atl_v3.05_1G022160.1	928.983	-2.68772	0.675842	-3.97685	6.98354e-05	0.0122279	pleiotropic drug resistance
Soltu.Atl_v3.05_1G023900.1	110.013	1.44537	0.407812	3.54421	0.000393786	0.0341316	Nuclear pore complex protein NUP1
Soltu.Atl_v3.05_2G000100.4	41.5707	2.35994	0.638727	3.69476	0.000220097	0.0244696	Remorin family protein
Soltu.Atl_v3.05_2G000550.1	124.043	2.19594	0.612729	3.58387	0.000338542	0.0309545	fructokinase-like
Soltu.Atl_v3.05_2G000910.1	19.5534	2.8971	0.847083	3.4201	0.000625991	0.0449857	sulphotransferase
Soltu.Atl_v3.05_2G001970.1	19.8557	7.51501	1.86306	4.03369	5.49087e-05	0.0106905	Eukaryotic aspartyl protease family protein
Soltu.Atl_v3.05_2G002680.1	595.304	-2.1726	0.528376	-4.11185	3.92499e-05	0.00867744	conserved hypothetical protein
Soltu.Atl_v3.05_2G002820.1	532.176	1.85251	0.43533	4.25542	2.08658e-05	0.0059171	conserved hypothetical protein
Soltu.Atl_v3.05_2G002940.1	21.8615	-3.3247	0.921299	-3.60871	0.000307729	0.0292653	C2H2 and C2HC zinc fingers superfamily protein
Soltu.Atl_v3.05_2G002960.1	1895.03	1.2583	0.370499	3.39624	0.000683184	0.0467408	zinc finger protein-related
Soltu.Atl_v3.05_2G007670.1	53.946	-3.20795	0.770499	-4.16347	3.1345e-05	0.00755838	seryl-tRNA synthetase / serine--tRNA ligase
Soltu.Atl_v3.05_2G008810.1	40.0814	-2.95803	0.836083	-3.53796	0.000403228	0.0346431	hypothetical protein
Soltu.Atl_v3.05_2G010860.1	22.0266	-7.78772	2.01307	-3.86858	0.00010947	0.0165725	WRKY DNA-binding protein
Soltu.Atl_v3.05_2G011600.1	49.3389	2.72044	0.724427	3.7553	0.000173131	0.021654	THO2
Soltu.Atl_v3.05_2G017490.2	192.184	-2.71098	0.793816	-3.41512	0.000637531	0.0452936	Heavy metal transport/detoxification superfamily protein
Soltu.Atl_v3.05_2G017560.1	16.5344	4.19371	1.19569	3.50736	0.000452579	0.0372868	1-amino-cyclopropane-1-carboxylate synthase
Soltu.Atl_v3.05_2G019950.1	323.78	3.93188	0.755107	5.20705	1.91865e-07	0.000254524	Integrase-type DNA-binding superfamily protein
Soltu.Atl_v3.05_2G021410.1	89.9581	4.06977	1.13191	3.59548	0.000323793	0.0301339	UDP-glucosyl transferase 72E1
Soltu.Atl_v3.05_2G023040.2	536.968	1.48368	0.375834	3.94771	7.8901e-05	0.0133378	3-oxo-5-alpha-steroid 4-dehydrogenase family protein
Soltu.Atl_v3.05_3G001160.2	148.817	1.63626	0.413921	3.95307	7.71537e-05	0.0131561	Cytochrome P450 superfamily protein
Soltu.Atl_v3.05_3G001370.1	37.8652	3.43477	0.836895	4.10418	4.05747e-05	0.00882139	sulphotransferase
Soltu.Atl_v3.05_3G002030.1	239.67	-2.09137	0.322146	-6.49199	8.47111e-11	6.63016e-07	Disease resistance protein (CC-NBS-LRR class) family
Soltu.Atl_v3.05_3G002220.2	931.506	-2.06514	0.398153	-5.18679	2.13955e-07	0.000270093	hypothetical protein
Soltu.Atl_v3.05_3G002310.2	32.9175	3.21811	0.900913	3.57205	0.000354196	0.0317959	Cytochrome b561/ferric reductase transmembrane protein family
Soltu.Atl_v3.05_3G002390.2	326.963	2.05777	0.422937	4.86544	1.14204e-06	0.000835376	Transmembrane Fragile-X-F-associated protein
Soltu.Atl_v3.05_3G003060.1	553.31	-2.18398	0.536668	-4.06952	4.71101e-05	0.0097032	conserved hypothetical protein
Soltu.Atl_v3.05_3G003200.1	513.199	1.86089	0.432479	4.30283	1.6863e-05	0.00532192	conserved hypothetical protein
Soltu.Atl_v3.05_3G003320.1	20.8111	-3.49482	0.950288	-3.67764	0.000235402	0.0251356	C2H2 and C2HC zinc fingers superfamily protein
Soltu.Atl_v3.05_3G005580.1	48.4205	-2.76185	0.760449	-3.63186	0.000281381	0.0275979	glutathione S-transferase TAU
Soltu.Atl_v3.05_3G005880.2	259.121	2.42613	0.709893	3.41759	0.000631774	0.0450533	ARM repeat superfamily protein
Soltu.Atl_v3.05_3G006720.2	425.816	2.41142	0.474415	5.08293	3.71658e-07	0.000404013	conserved hypothetical protein
Soltu.Atl_v3.05_3G006730.2	422.385	2.41866	0.474533	5.09692	3.45226e-07	0.000380566	PADRE domain containing protein
Soltu.Atl_v3.05_3G007030.1	63.4343	2.68337	0.550785	4.87191	1.10523e-06	0.000823851	Serine/threonine-protein kinase WNK (With No Lysine)-related
Soltu.Atl_v3.05_3G007190.1	38.5893	-3.36117	0.902459	-3.72445	0.000195738	0.023177	xyloglucan:xyloglucosyl transferase
Soltu.Atl_v3.05_3G007490.2	107.402	5.00082	1.02601	4.87405	1.09331e-06	0.000822803	polygalacturonase
Soltu.Atl_v3.05_3G007940.1	852.079	1.10421	0.322417	3.42478	0.000615287	0.0445076	enoyl-CoA hydratase/isomerase D
Soltu.Atl_v3.05_3G008920.5	311.692	-1.85573	0.543574	-3.41395	0.000640293	0.0453097	Octicosapeptide/Phox/Bem1p family protein
Soltu.Atl_v3.05_3G009240.1	182.962	2.87527	0.802677	3.58211	0.000340837	0.0310554	Sieve element occlusion N-terminus domain containing protein
Soltu.Atl_v3.05_3G011050.1	42.7478	-7.00056	1.9436	-3.60185	0.000315957	0.0296514	WRKY DNA-binding protein
Soltu.Atl_v3.05_3G012000.1	149.002	1.55347	0.422516	3.67672	0.000236251	0.0251634	microtubule-associated proteins 70-4
Soltu.Atl_v3.05_3G017300.1	291.845	3.58191	0.847838	4.22476	2.39194e-05	0.0064556	GDSL-like Lipase/Acylhydrolase superfamily protein
Soltu.Atl_v3.05_3G018540.1	65.1839	2.05336	0.479715	4.28038	1.86572e-05	0.0056262	myb domain protein
Soltu.Atl_v3.05_3G020870.1	32.7746	4.96348	1.33705	3.71226	0.000205415	0.0239962	Pollen Ole e 1 allergen and extensin family protein
Soltu.Atl_v3.05_3G021030.1	847.794	2.57551	0.695907	3.70094	0.000214802	0.0242788	Integrase-type DNA-binding superfamily protein
Soltu.Atl_v3.05_3G021100.1	59.964	1.56729	0.431789	3.62977	0.000283677	0.0277138	glutamate dehydrogenase
Soltu.Atl_v3.05_3G021770.1	406.712	-2.29485	0.581662	-3.94534	7.9686e-05	0.0133843	Regulator of chromosome condensation (RCC1) family protein
Soltu.Atl_v3.05_3G022170.1	151.805	1.66067	0.378405	4.3886	1.14081e-05	0.00404021	hydroxyethylthiazole kinase family protein
Soltu.Atl_v3.05_3G022180.1	11.4642	7.15051	1.93273	3.69969	0.000215865	0.0242788	Disease resistance-responsive (dirigent-like protein) family protein
Soltu.Atl_v3.05_3G023180.3	840.715	1.37339	0.37363	3.6758	0.000237103	0.0251799	3-oxo-5-alpha-steroid 4-dehydrogenase family protein
Soltu.Atl_v3.05_4G000260.1	160.689	1.62553	0.417236	3.89594	9.78172e-05	0.0156563	conserved hypothetical protein
Soltu.Atl_v3.05_4G002050.1	23.9604	7.19122	1.80749	3.97857	6.93317e-05	0.0122217	hypothetical protein
Soltu.Atl_v3.05_4G002380.1	98.5474	2.39923	0.657965	3.64644	0.000265894	0.0269807	Transmembrane Fragile-X-F-associated protein
Soltu.Atl_v3.05_4G003260.1	20.495	-3.4945	0.943487	-3.70382	0.00021238	0.0242392	C2H2 and C2HC zinc fingers superfamily protein
Soltu.Atl_v3.05_4G004990.2	89.5179	-2.11715	0.595363	-3.55606	0.000376458	0.0331436	cAMP-regulated phosphoprotein 19-related protein
Soltu.Atl_v3.05_4G006110.1	268.566	2.59458	0.707223	3.66868	0.000243806	0.0256066	ARM repeat superfamily protein
Soltu.Atl_v3.05_4G006980.2	433.434	2.3329	0.483266	4.82737	1.38349e-06	0.000984389	conserved hypothetical protein
Soltu.Atl_v3.05_4G006990.2	429.703	2.33337	0.482628	4.8347	1.33345e-06	0.000957489	PADRE domain containing protein
Soltu.Atl_v3.05_4G007270.1	54.1895	2.74724	0.622947	4.41007	1.03339e-05	0.00376192	Serine/threonine-protein kinase WNK (With No Lysine)-related
Soltu.Atl_v3.05_4G009030.1	17.3159	-7.03677	2.02843	-3.46907	0.00052227	0.040617	WRKY DNA-binding protein
Soltu.Atl_v3.05_4G016140.2	62.7151	-2.49374	0.649219	-3.84114	0.000122464	0.0174646	Cysteine proteinases superfamily protein
Soltu.Atl_v3.05_4G017910.2	18.8983	4.86905	1.32802	3.66641	0.000245975	0.0256976	Pectin lyase-like superfamily protein
Soltu.Atl_v3.05_4G020220.1	445.082	3.05949	0.714812	4.28014	1.86776e-05	0.0056262	Integrase-type DNA-binding superfamily protein
Soltu.Atl_v3.05_4G021110.1	100.419	3.93137	1.08336	3.62885	0.000284687	0.0277138	UDP-glucosyl transferase 72E1
Soltu.Atl_v3.05_4G021220.1	64.011	1.65605	0.471741	3.5105	0.00044727	0.0371455	hydroxyethylthiazole kinase family protein
Soltu.Atl_v3.05_4G021450.1	1244.76	-2.94519	0.741108	-3.97404	7.06646e-05	0.012318	pleiotropic drug resistance
Soltu.Atl_v3.05_4G021740.1	75.4493	-1.78541	0.522317	-3.41825	0.000630252	0.0450078	U3-containing 90S pre-ribosomal complex subunit domain containing protein
Soltu.Atl_v3.05_4G023030.1	111.549	1.34084	0.365537	3.66813	0.000244328	0.0256066	Nuclear pore complex protein NUP1
Soltu.Atl_v3.06_0G001920.1	117.931	-1.1096	0.316426	-3.50666	0.00045376	0.037291	Cofactor-independent phosphoglycerate mutase
Soltu.Atl_v3.06_0G005990.1	127.916	1.63188	0.431733	3.77984	0.000156928	0.0203585	biotin F
Soltu.Atl_v3.06_0G009460.1	473.379	-2.5307	0.72701	-3.48098	0.000499589	0.039657	AMP-dependent synthetase and ligase family protein
Soltu.Atl_v3.06_0G011480.1	132.847	1.66851	0.48006	3.47563	0.000509647	0.0399046	Major facilitator superfamily protein
Soltu.Atl_v3.06_0G011740.2	203.117	1.76021	0.390762	4.50455	6.65144e-06	0.00290178	Major facilitator superfamily protein
Soltu.Atl_v3.06_0G013660.1	64.0282	-2.49784	0.698596	-3.57551	0.000349548	0.031458	conserved hypothetical protein
Soltu.Atl_v3.06_0G014840.1	29.8239	6.39012	1.73447	3.68418	0.00022944	0.0248723	phospholipase C
Soltu.Atl_v3.06_1G000980.1	29.1022	-3.29837	0.825315	-3.99649	6.42875e-05	0.0116686	Glutaredoxin family protein
Soltu.Atl_v3.06_1G002580.3	3653.5	4.48341	0.765307	5.85831	4.67604e-09	2.2874e-05	glutamine-dependent asparagine synthase
Soltu.Atl_v3.06_1G010200.3	336.934	1.59989	0.398539	4.01438	5.96022e-05	0.0112061	Zinc-binding ribosomal protein family protein
Soltu.Atl_v3.06_1G011280.1	399.819	-1.9717	0.441017	-4.4708	7.79276e-06	0.00321012	NAD(P)-binding Rossmann-fold superfamily protein
Soltu.Atl_v3.06_1G012980.4	88.715	2.52052	0.737263	3.41876	0.000629077	0.045006	Nodulin MtN3 family protein
Soltu.Atl_v3.06_1G013000.1	70.1483	-5.20008	1.29118	-4.0274	5.63979e-05	0.0108991	Nodulin MtN3 family protein
Soltu.Atl_v3.06_1G013120.6	704.093	2.10513	0.581104	3.62264	0.000291611	0.0282823	Protein kinase superfamily protein
Soltu.Atl_v3.06_1G013740.1	18997.1	-1.65006	0.454632	-3.62945	0.000284031	0.0277138	mannose-1-phosphate guanylyltransferase (GDP)s;GDP-galactose:mannose-1-phosphate guanylyltransferases;GDP-galactose:glucose-1-phosphate guanylyltransferases;GDP-galactose:myoinositol-1-phosphate guanylyltransferases;glucose-1-phosphate guanylyltransferase
Soltu.Atl_v3.06_1G014220.1	77.2867	2.26758	0.618521	3.66613	0.000246247	0.0256976	Pollen Ole e 1 allergen and extensin family protein
Soltu.Atl_v3.06_1G014680.1	349.91	2.01408	0.589998	3.41371	0.000640847	0.0453097	Histone superfamily protein
Soltu.Atl_v3.06_1G017170.1	738.619	-1.31845	0.373407	-3.53086	0.000414208	0.0352766	GTP cyclohydrolase I
Soltu.Atl_v3.06_1G017260.1	41.8247	4.53118	1.24745	3.63236	0.000280846	0.0275979	conserved hypothetical protein
Soltu.Atl_v3.06_1G017530.5	431.681	4.11862	1.1952	3.44598	0.000569	0.0423734	Pectin lyase-like superfamily protein
Soltu.Atl_v3.06_1G017540.1	156.865	4.76742	1.0729	4.44348	8.85155e-06	0.00338651	AP2/B3-like transcriptional factor family protein
Soltu.Atl_v3.06_1G017760.1	10.2079	-6.41043	1.78849	-3.58428	0.000338015	0.0309424	ROP-interactive CRIB motif-containing protein
Soltu.Atl_v3.06_1G017790.1	296.605	-1.04582	0.264017	-3.96119	7.45778e-05	0.0128081	casein kinase I
Soltu.Atl_v3.06_2G000240.1	9.05454	-6.80999	1.81367	-3.75482	0.000173469	0.021654	sequence-specific DNA binding transcription factors;transcription regulators
Soltu.Atl_v3.06_2G000530.1	2445.78	-2.71053	0.621024	-4.36462	1.27342e-05	0.00439067	senescence-associated gene
Soltu.Atl_v3.06_2G001960.1	24.6244	-4.3719	1.27491	-3.42919	0.000605397	0.0440364	Leucine-rich repeat receptor-like protein kinase family protein
Soltu.Atl_v3.06_2G006590.2	9.85656	-7.40408	1.98249	-3.73475	0.000187904	0.0226958	S-adenosyl-L-methionine-dependent methyltransferases superfamily protein
Soltu.Atl_v3.06_2G008330.1	210.773	-1.20109	0.348252	-3.44892	0.000562829	0.0421142	Endomembrane protein 70 protein family
Soltu.Atl_v3.06_2G010020.2	216.564	-3.25706	0.836716	-3.89268	9.91448e-05	0.0157721	AMP-dependent synthetase and ligase family protein
Soltu.Atl_v3.06_2G010160.2	166.016	-1.65406	0.432792	-3.82183	0.000132464	0.0182897	detoxifying efflux carrier
Soltu.Atl_v3.06_2G012110.1	84.4197	1.98577	0.468889	4.23505	2.285e-05	0.00625324	Major facilitator superfamily protein
Soltu.Atl_v3.06_2G012430.2	83.2998	2.74223	0.625531	4.38384	1.16605e-05	0.00409258	CHY-type/CTCHY-type/RING-type Zinc finger protein
Soltu.Atl_v3.06_2G018270.1	10.9288	-6.78716	1.95887	-3.46483	0.000530571	0.0409205	glutamate receptor 2.9
Soltu.Atl_v3.06_2G018380.1	37.6899	-4.07716	0.994023	-4.10167	4.10176e-05	0.00886841	glutamate receptor 2.8
Soltu.Atl_v3.06_2G019230.1	202.215	-1.792	0.418775	-4.27914	1.87617e-05	0.0056262	actin binding protein family
Soltu.Atl_v3.06_2G020160.1	247.109	-1.46053	0.401337	-3.63915	0.00027354	0.0273428	Rubredoxin-like superfamily protein
Soltu.Atl_v3.06_2G021380.1	200.099	-1.52606	0.412884	-3.69609	0.000218944	0.0244455	glutathione S-transferase tau
Soltu.Atl_v3.06_2G022490.1	11.0518	-6.75144	1.83004	-3.68924	0.000224925	0.0245872	Pectate lyase family protein
Soltu.Atl_v3.06_2G022970.2	299.262	1.07169	0.310097	3.45598	0.000548295	0.0416236	ataxia-telangiectasia mutated
Soltu.Atl_v3.06_2G023450.2	1423.44	-1.10767	0.289127	-3.83107	0.000127586	0.0180357	BTB and TAZ domain protein
Soltu.Atl_v3.06_2G025230.6	72.0516	1.36972	0.38251	3.58086	0.000342459	0.0311669	DNA glycosylase superfamily protein
Soltu.Atl_v3.06_2G025680.1	75.5726	2.4009	0.645766	3.71792	0.00020087	0.0235354	Glycosyl hydrolase family protein
Soltu.Atl_v3.06_2G028380.1	80.2016	2.20831	0.544038	4.0591	4.92613e-05	0.00991153	UDP-glucosyl transferase 76E11
Soltu.Atl_v3.06_2G028940.1	270.775	-1.80287	0.522708	-3.44909	0.000562476	0.0421142	cytokinin response factor
Soltu.Atl_v3.06_3G006290.1	661.554	-1.18161	0.304611	-3.87908	0.000104852	0.0161865	type one serine/threonine protein phosphatase
Soltu.Atl_v3.06_3G006670.1	186.887	1.55175	0.459957	3.37369	0.000741678	0.0495304	SGNH hydrolase-type esterase superfamily protein
Soltu.Atl_v3.06_3G007170.4	210.551	-1.2725	0.304015	-4.18565	2.84346e-05	0.00710064	phosphoribosylanthranilate isomerase
Soltu.Atl_v3.06_3G008010.1	806.78	-1.4071	0.400819	-3.51056	0.000447172	0.0371455	Protein of unknown function (DUF399 and DUF3411)
Soltu.Atl_v3.06_3G009740.2	35.5084	3.5673	1.04079	3.42751	0.000609152	0.0442274	pinoresinol reductase
Soltu.Atl_v3.06_3G010710.1	52.2379	-2.56653	0.555274	-4.6221	3.79882e-06	0.00197755	SNARE associated Golgi protein family
Soltu.Atl_v3.06_3G010750.2	117.628	1.39393	0.409509	3.4039	0.0006643	0.0460119	conserved hypothetical protein
Soltu.Atl_v3.06_3G012120.1	74.6579	-3.59487	0.90354	-3.97865	6.93073e-05	0.0122217	B-box
Soltu.Atl_v3.06_3G012210.1	34.0782	-5.08261	1.35385	-3.7542	0.000173893	0.0216723	glutamate receptor 2.2
Soltu.Atl_v3.06_3G012250.1	216.758	-2.28248	0.61622	-3.704	0.000212227	0.0242392	glutamate receptor 2.8
Soltu.Atl_v3.06_3G012700.1	82.3636	-1.50957	0.405269	-3.72485	0.00019543	0.0231756	Ribosomal protein L34
Soltu.Atl_v3.06_3G013150.1	154.225	3.72634	1.05783	3.52263	0.000427287	0.0359601	oxidative stress
Soltu.Atl_v3.06_3G015330.1	220.071	-1.44695	0.385347	-3.75493	0.000173393	0.021654	glutathione S-transferase tau
Soltu.Atl_v3.06_3G016910.2	301.582	1.06862	0.312406	3.42062	0.000624789	0.0449857	ataxia-telangiectasia mutated
Soltu.Atl_v3.06_3G018220.1	46.8262	4.45182	1.19241	3.73346	0.000188866	0.0227769	homolog of Medicago truncatula MTN3
Soltu.Atl_v3.06_3G018890.2	19795.7	-1.67098	0.462687	-3.61148	0.000304455	0.0290599	mannose-1-phosphate guanylyltransferase (GDP)s;GDP-galactose:mannose-1-phosphate guanylyltransferases;GDP-galactose:glucose-1-phosphate guanylyltransferases;GDP-galactose:myoinositol-1-phosphate guanylyltransferases;glucose-1-phosphate guanylyltransferase
Soltu.Atl_v3.06_3G020100.1	87.1788	4.94977	1.17532	4.21143	2.53758e-05	0.00667472	Pollen Ole e 1 allergen and extensin family protein
Soltu.Atl_v3.06_3G020190.2	7.97549	-6.52008	1.88112	-3.46607	0.000528133	0.0408457	bZIP transcription factor family protein
Soltu.Atl_v3.06_3G020230.1	59.8835	1.86666	0.488564	3.8207	0.000133074	0.0182897	Glycosyltransferase family 29 (sialyltransferase) family protein
Soltu.Atl_v3.06_3G020530.1	363.021	2.0188	0.581981	3.46884	0.000522706	0.040617	Histone superfamily protein
Soltu.Atl_v3.06_3G022090.2	82.8248	2.17608	0.531993	4.09043	4.30567e-05	0.00915751	UDP-glucosyl transferase 76E11
Soltu.Atl_v3.06_3G022650.1	276.004	-1.806	0.521679	-3.4619	0.00053637	0.0411575	cytokinin response factor
Soltu.Atl_v3.06_3G023100.1	17.7362	7.0037	1.79535	3.90102	9.57895e-05	0.0153948	Subtilase family protein
Soltu.Atl_v3.06_3G023830.1	29.1937	-3.11068	0.802061	-3.87836	0.000105162	0.0162024	hypothetical protein
Soltu.Atl_v3.06_4G000390.1	13.0076	4.07148	1.18771	3.42802	0.000607998	0.0441846	tolB protein-related
Soltu.Atl_v3.06_4G002920.2	1611.59	4.03488	0.715211	5.64152	1.68556e-08	5.29991e-05	glutamine-dependent asparagine synthase
Soltu.Atl_v3.06_4G003010.2	991.574	-1.06317	0.212258	-5.00887	5.47508e-07	0.000522589	smr (Small MutS Related) domain-containing protein
Soltu.Atl_v3.06_4G007670.1	467.969	-2.52309	0.729332	-3.45945	0.000541277	0.0413718	AMP-dependent synthetase and ligase family protein
Soltu.Atl_v3.06_4G007800.2	252.561	-1.37457	0.372524	-3.68988	0.000224358	0.0245702	detoxifying efflux carrier
Soltu.Atl_v3.06_4G010110.1	166.375	1.99932	0.553265	3.61368	0.000301884	0.0288849	cytochrome P450, family 71, subfamily B, polypeptide
Soltu.Atl_v3.06_4G013430.1	39.2062	-5.02186	1.12517	-4.4632	8.0743e-06	0.003266	glutamate receptor 2.2
Soltu.Atl_v3.06_4G017880.2	147.579	2.94489	0.689237	4.27269	1.93129e-05	0.00568264	plasma membrane intrinsic protein 1;4
Soltu.Atl_v3.06_4G018080.8	376.362	-1.86788	0.505919	-3.69206	0.000222444	0.0245702	RING-H2 finger B1A
Soltu.Atl_v3.06_4G019480.1	241.006	3.12077	0.856357	3.64424	0.000268187	0.0270845	Ergosterol biosynthesis ERG4/ERG24 family
Soltu.Atl_v3.06_4G019660.1	60.9575	1.97366	0.494859	3.98832	6.65428e-05	0.0119453	Glycosyltransferase family 29 (sialyltransferase) family protein
Soltu.Atl_v3.06_4G020030.1	107.797	2.1033	0.599634	3.50764	0.000452108	0.0372868	Histone superfamily protein
Soltu.Atl_v3.06_4G021360.1	24.0031	2.6763	0.690812	3.87413	0.000107005	0.0164218	SEC14 cytosolic factor family protein / phosphoglyceride transfer family protein
Soltu.Atl_v3.06_4G022200.2	177.074	1.49408	0.405303	3.68634	0.000227503	0.0247613	Glycosyl hydrolase family protein
Soltu.Atl_v3.06_4G024260.1	129.381	1.19176	0.325302	3.66354	0.00024875	0.0258555	Glutathione S-transferase family protein
Soltu.Atl_v3.07_0G000720.1	91.4831	3.62625	0.693706	5.22735	1.71955e-07	0.000236199	Cellulose synthase family protein
Soltu.Atl_v3.07_0G000730.2	98.2038	2.70722	0.570637	4.74421	2.09324e-06	0.00127995	Pentatricopeptide repeat (PPR) superfamily protein
Soltu.Atl_v3.07_0G001210.1	196.527	2.446	0.438988	5.5719	2.51979e-08	5.97634e-05	Cellulose synthase family protein
Soltu.Atl_v3.07_0G001240.1	203.812	1.54125	0.431478	3.57202	0.000354245	0.0317959	Family of unknown function (DUF566)
Soltu.Atl_v3.07_0G001670.1	81.4926	-3.04858	0.793034	-3.84419	0.00012095	0.0174337	hypothetical protein
Soltu.Atl_v3.07_0G002000.1	105.375	3.61174	1.00351	3.59913	0.000319287	0.0298566	Ribonuclease T2 family protein
Soltu.Atl_v3.07_0G002090.1	418.255	1.95456	0.4014	4.86936	1.1196e-06	0.000826685	xylose isomerase family protein
Soltu.Atl_v3.07_0G002250.1	178.864	-2.4229	0.598867	-4.0458	5.21444e-05	0.0102923	BAK1-interacting receptor-like kinase
Soltu.Atl_v3.07_0G002630.1	676.919	2.21437	0.617765	3.58449	0.000337743	0.0309424	trehalose phosphatase/synthase
Soltu.Atl_v3.07_0G002830.1	362.933	2.40761	0.624495	3.8553	0.000115589	0.0169736	trehalose phosphatase/synthase
Soltu.Atl_v3.07_0G007030.1	47.2527	-2.64437	0.66045	-4.0039	6.23075e-05	0.0114476	UDP-Glycosyltransferase superfamily protein
Soltu.Atl_v3.07_0G007720.1	14.5455	-5.20065	1.54106	-3.37472	0.000738916	0.0494303	NAC domain containing protein
Soltu.Atl_v3.07_0G008430.2	329.909	1.24922	0.361957	3.4513	0.00055789	0.0419146	two-pore channel
Soltu.Atl_v3.07_0G008470.1	29.9571	-6.75089	1.69496	-3.98293	6.80716e-05	0.012164	conserved hypothetical protein
Soltu.Atl_v3.07_0G009010.1	23.1305	6.52898	1.88027	3.47236	0.000515911	0.0402585	Basic-leucine zipper (bZIP) transcription factor family protein
Soltu.Atl_v3.07_0G012650.1	847.959	1.93927	0.570666	3.39827	0.000678145	0.046518	microtubule-associated proteins 65-1
Soltu.Atl_v3.07_0G014280.1	568.605	1.76381	0.437899	4.0279	5.62775e-05	0.0108991	seed imbibition
Soltu.Atl_v3.07_0G014400.1	476.69	1.62243	0.452606	3.58464	0.000337549	0.0309424	seed imbibition
Soltu.Atl_v3.07_0G014550.2	258.173	1.03431	0.270656	3.82148	0.000132654	0.0182897	S-adenosyl-L-methionine-dependent methyltransferases superfamily protein
Soltu.Atl_v3.07_0G015070.1	22.3412	-7.62168	2.25384	-3.38164	0.00072054	0.0484495	NAC domain containing protein
Soltu.Atl_v3.07_0G015130.1	24.4836	-7.66828	2.18212	-3.51414	0.000441183	0.0368129	NAC domain containing protein
Soltu.Atl_v3.07_1G000580.7	257.409	2.54409	0.736041	3.45645	0.000547349	0.0416107	Arabidopsis thaliana protein of unknown function (DUF794)
Soltu.Atl_v3.07_1G000920.1	77.9344	-3.25912	0.787184	-4.14023	3.46959e-05	0.00801055	hypothetical protein
Soltu.Atl_v3.07_1G003820.3	81.6442	-2.37986	0.684489	-3.47684	0.000507352	0.0398537	S-locus lectin protein kinase family protein
Soltu.Atl_v3.07_1G007900.2	181.813	1.22131	0.347439	3.51517	0.00043948	0.0367099	P-loop containing nucleoside triphosphate hydrolases superfamily protein
Soltu.Atl_v3.07_1G009860.1	41.1949	4.15533	1.10614	3.75659	0.000172243	0.021639	glycosyl hydrolase 9B8
Soltu.Atl_v3.07_1G010020.1	132.124	3.80029	0.905979	4.19468	2.73262e-05	0.00703117	GDSL-like Lipase/Acylhydrolase superfamily protein
Soltu.Atl_v3.07_1G011070.1	39.4965	8.01119	1.5929	5.02931	4.92257e-07	0.000493948	SKU5 similar
Soltu.Atl_v3.07_1G011740.1	145.613	4.22648	0.922565	4.58123	4.62245e-06	0.00226119	xyloglucan endotransglucosylase/hydrolase
Soltu.Atl_v3.07_1G012590.1	22.0439	3.46913	0.972544	3.56707	0.000360993	0.0322536	transferases;folic acid binding
Soltu.Atl_v3.07_1G012730.3	180.357	1.66476	0.473348	3.517	0.00043646	0.036614	Protein of unknown function (DUF789)
Soltu.Atl_v3.07_1G013070.2	43.8731	-3.92847	0.967401	-4.06085	4.88939e-05	0.00988845	O-acyltransferase (WSD1-like) family protein
Soltu.Atl_v3.07_1G013430.3	116.551	-2.7004	0.694061	-3.89073	9.9944e-05	0.0158247	O-acyltransferase (WSD1-like) family protein
Soltu.Atl_v3.07_1G015150.1	37.1256	-3.69122	0.769332	-4.79796	1.60293e-06	0.00107229	S-domain-2
Soltu.Atl_v3.07_1G016670.1	1999.67	-2.09238	0.520141	-4.02271	5.75334e-05	0.0110368	solanesyl diphosphate synthase
Soltu.Atl_v3.07_1G017760.1	473.891	-1.33964	0.329136	-4.07017	4.69794e-05	0.00970181	SPA1-related
Soltu.Atl_v3.07_1G018120.1	30.6332	-3.46604	0.93407	-3.71069	0.000206697	0.0240583	beta glucosidase
Soltu.Atl_v3.07_1G018580.1	25.3157	7.26879	1.92996	3.7663	0.000165685	0.0210175	galacturonosyltransferase
Soltu.Atl_v3.07_2G003140.4	624.968	-2.13934	0.432118	-4.95082	7.39021e-07	0.00064062	chloroplast import apparatus
Soltu.Atl_v3.07_2G011400.1	490.183	4.29404	0.850544	5.04858	4.45107e-07	0.000467118	xyloglucan endotransglucosylase/hydrolase
Soltu.Atl_v3.07_2G012450.1	187.077	-1.26197	0.360931	-3.49642	0.000471547	0.0378922	Integrin-linked protein kinase family
Soltu.Atl_v3.07_2G013790.1	32.6121	-5.76945	1.29589	-4.45212	8.50257e-06	0.0033274	S-domain-2
Soltu.Atl_v3.07_2G015350.1	1820.23	-2.02851	0.488015	-4.15666	3.22935e-05	0.00763646	solanesyl diphosphate synthase
Soltu.Atl_v3.07_3G000790.1	39.5208	3.12159	0.887853	3.51588	0.000438293	0.0366499	Cellulose synthase family protein
Soltu.Atl_v3.07_3G003630.2	785.06	-2.09184	0.489846	-4.27041	1.95116e-05	0.0056908	chloroplast import apparatus
Soltu.Atl_v3.07_3G004510.1	725.026	1.08366	0.301997	3.58832	0.000332817	0.0306819	auxin response factor
Soltu.Atl_v3.07_3G005910.1	209.262	-1.43535	0.411419	-3.48879	0.000485217	0.0387916	hypothetical protein
Soltu.Atl_v3.07_3G008510.1	83.8054	-1.66032	0.480752	-3.45359	0.000553187	0.0417923	Major facilitator superfamily protein
Soltu.Atl_v3.07_3G009650.1	311.698	-1.12906	0.324134	-3.4833	0.00049528	0.0393949	regulatory protein (NPR1)
Soltu.Atl_v3.07_3G009700.1	132.866	-1.29841	0.380408	-3.41322	0.000642009	0.0453508	membrane bound O-acyl transferase (MBOAT) family protein
Soltu.Atl_v3.07_3G010070.2	260.28	1.57934	0.432808	3.64905	0.000263217	0.0268598	alfin-like
Soltu.Atl_v3.07_3G011180.1	641.814	-1.10799	0.321031	-3.45136	0.000557771	0.0419146	alpha/beta-Hydrolases superfamily protein
Soltu.Atl_v3.07_3G012700.1	307.726	-1.26486	0.31097	-4.06747	4.75256e-05	0.00973404	RNA-binding (RRM/RBD/RNP motifs) family protein
Soltu.Atl_v3.07_3G013250.1	98.1308	3.2507	0.926792	3.50748	0.000452375	0.0372868	GDSL-like Lipase/Acylhydrolase superfamily protein
Soltu.Atl_v3.07_3G013750.1	15.7352	7.22296	1.7544	4.11706	3.83744e-05	0.00859568	Helicase protein with RING/U-box domain
Soltu.Atl_v3.07_3G014560.1	10.2676	6.72892	1.76601	3.81023	0.000138836	0.0187188	hypothetical protein
Soltu.Atl_v3.07_3G014700.1	481.717	4.23258	0.901615	4.69444	2.67333e-06	0.00156884	xyloglucan endotransglucosylase/hydrolase
Soltu.Atl_v3.07_3G015740.1	106.004	5.55359	1.22405	4.53708	5.70382e-06	0.00257596	hypothetical protein
Soltu.Atl_v3.07_3G017860.1	87.8819	-4.14034	0.698829	-5.92467	3.12916e-09	1.63275e-05	S-domain-2
Soltu.Atl_v3.07_3G018840.1	113.158	2.33605	0.595469	3.92305	8.74361e-05	0.014377	ROP interactive partner
Soltu.Atl_v3.07_3G019370.1	2631.92	-1.98659	0.47801	-4.15596	3.23926e-05	0.00763646	solanesyl diphosphate synthase
Soltu.Atl_v3.07_3G020120.1	459.288	1.84375	0.450349	4.09405	4.23896e-05	0.00908644	conserved hypothetical protein
Soltu.Atl_v3.07_3G020220.1	326.839	-1.41929	0.361194	-3.92943	8.51468e-05	0.0141793	Yippee family putative zinc-binding protein
Soltu.Atl_v3.07_3G020970.3	296.707	1.44637	0.257457	5.61793	1.93262e-08	5.60232e-05	myosin
Soltu.Atl_v3.07_4G000080.1	80.1102	-3.23635	0.794778	-4.07201	4.66093e-05	0.00965084	hypothetical protein
Soltu.Atl_v3.07_4G001180.1	354.023	-1.42705	0.376094	-3.79441	0.000147998	0.0194817	phosphate transporter 4;5
Soltu.Atl_v3.07_4G002460.2	656.427	-2.16968	0.498619	-4.35138	1.3528e-05	0.00462364	chloroplast import apparatus
Soltu.Atl_v3.07_4G002920.1	214.604	1.53646	0.44595	3.44536	0.000570294	0.0424295	PA-domain containing subtilase family protein
Soltu.Atl_v3.07_4G003260.1	1142.97	1.32397	0.34607	3.82573	0.000130384	0.0182233	xyloglucan endotransglucosylase/hydrolase
Soltu.Atl_v3.07_4G004370.1	26.9076	-3.90381	1.10801	-3.52327	0.000426258	0.0359121	sec34-like family protein
Soltu.Atl_v3.07_4G007750.1	1246.14	-1.09114	0.312345	-3.49338	0.00047694	0.038247	NAD(P)-binding Rossmann-fold superfamily protein
Soltu.Atl_v3.07_4G007900.1	106.468	-9.72871	1.70107	-5.71916	1.07051e-08	4.15215e-05	Metallopeptidase M24 family protein
Soltu.Atl_v3.07_4G010590.1	582.152	-1.41161	0.370084	-3.81429	0.000136576	0.018494	alpha/beta-Hydrolases superfamily protein
Soltu.Atl_v3.07_4G013620.1	450.031	-1.45629	0.348788	-4.17529	2.9761e-05	0.007302	threonyl-tRNA synthetase, putative / threonine--tRNA ligase, putative
Soltu.Atl_v3.07_4G017230.1	30.7481	-6.75095	1.69755	-3.97688	6.98253e-05	0.0122279	conserved hypothetical protein
Soltu.Atl_v3.07_4G019120.4	35.4513	-5.94164	1.29837	-4.57625	4.73387e-06	0.00227307	S-domain-2
Soltu.Atl_v3.07_4G020660.1	2115.27	-1.94396	0.489325	-3.97275	7.10485e-05	0.0123574	solanesyl diphosphate synthase
Soltu.Atl_v3.07_4G021250.1	10.3531	6.03954	1.77176	3.40879	0.000652518	0.0455652	cytochrome P450, family 72, subfamily A, polypeptide
Soltu.Atl_v3.07_4G021510.1	32.4643	4.15966	1.07406	3.87285	0.000107569	0.0164515	conserved hypothetical protein
Soltu.Atl_v3.07_4G021830.1	299.988	-1.56152	0.360599	-4.33036	1.48867e-05	0.00491624	SPA1-related
Soltu.Atl_v3.07_4G022160.1	343.027	-1.51883	0.340585	-4.45947	8.21631e-06	0.003266	beta glucosidase
Soltu.Atl_v3.07_4G022200.3	479.236	-1.74781	0.363551	-4.8076	1.52757e-06	0.00103454	beta glucosidase
Soltu.Atl_v3.07_4G022400.1	21.3662	6.63161	1.91181	3.46875	0.00052288	0.040617	galacturonosyltransferase
Soltu.Atl_v3.08_0G002330.1	93.4236	3.20202	0.8699	3.68091	0.000232407	0.0249863	RNI-like superfamily protein
Soltu.Atl_v3.08_0G003140.1	395.712	-1.2178	0.2908	-4.18776	2.81723e-05	0.00710064	NAD(P)-binding Rossmann-fold superfamily protein
Soltu.Atl_v3.08_0G003300.1	163.551	1.42061	0.385012	3.68977	0.000224456	0.0245702	Uridine diphosphate glycosyltransferase 74E2
Soltu.Atl_v3.08_0G004180.1	226.3	-1.36327	0.37347	-3.65028	0.000261952	0.0268006	NAD(P)-binding Rossmann-fold superfamily protein
Soltu.Atl_v3.08_0G008550.1	619.97	-1.74212	0.386909	-4.50267	6.71055e-06	0.00290178	SPX domain gene
Soltu.Atl_v3.08_0G009730.1	293.205	-2.22473	0.57595	-3.86271	0.000112134	0.0167172	Eukaryotic aspartyl protease family protein
Soltu.Atl_v3.08_0G010640.1	195.959	-3.02294	0.636068	-4.75254	2.00873e-06	0.00124777	nitrate transporter 1.5
Soltu.Atl_v3.08_0G011240.4	275.766	-1.09822	0.29077	-3.77695	0.000158764	0.0204377	cyclin-dependent kinase D1;3
Soltu.Atl_v3.08_0G011370.1	576.78	2.40918	0.517318	4.65706	3.20753e-06	0.0017195	Pectin lyase-like superfamily protein
Soltu.Atl_v3.08_1G003580.1	578.864	2.07445	0.605913	3.42368	0.000617797	0.044648	Leucine-rich receptor-like protein kinase family protein
Soltu.Atl_v3.08_1G004110.7	23.523	6.39055	1.85671	3.44187	0.000577713	0.0427439	heat shock transcription factor A2
Soltu.Atl_v3.08_1G004140.1	169.403	2.51031	0.527952	4.75481	1.98631e-06	0.00124777	glycyl-tRNA synthetase / glycine--tRNA ligase
Soltu.Atl_v3.08_1G005070.1	92.9292	-2.69673	0.748864	-3.60109	0.000316887	0.0297031	early nodulin-related
Soltu.Atl_v3.08_1G006290.5	53.8813	5.86395	1.33014	4.40852	1.04079e-05	0.00377131	Ran BP2/NZF zinc finger-like superfamily protein
Soltu.Atl_v3.08_1G008180.1	243.428	-2.18879	0.546567	-4.00462	6.21184e-05	0.0114397	Acyl-CoA N-acyltransferases (NAT) superfamily protein
Soltu.Atl_v3.08_1G008200.1	154.865	-2.58794	0.690501	-3.74791	0.000178315	0.0220131	Acyl-CoA N-acyltransferases (NAT) superfamily protein
Soltu.Atl_v3.08_1G010660.2	239.652	-3.49886	0.81488	-4.29371	1.75712e-05	0.0054574	solute:sodium symporters;urea transmembrane transporters
Soltu.Atl_v3.08_1G010810.1	424.214	3.61601	0.889253	4.06634	4.77573e-05	0.00973404	breast basic conserved
Soltu.Atl_v3.08_1G011960.1	376.478	-1.86858	0.550751	-3.39279	0.000691856	0.0471281	conserved hypothetical protein
Soltu.Atl_v3.08_1G015620.2	1841.78	-1.93993	0.457875	-4.2368	2.26723e-05	0.00624829	Copper amine oxidase family protein
Soltu.Atl_v3.08_1G015650.3	2516.36	-1.51523	0.423718	-3.57603	0.000348858	0.0314567	Copper amine oxidase family protein
Soltu.Atl_v3.08_1G017540.2	110.105	2.7698	0.667249	4.15107	3.30924e-05	0.00770995	Pectin lyase-like superfamily protein
Soltu.Atl_v3.08_1G018230.1	18946	-1.23354	0.227561	-5.42068	5.93729e-08	0.000116429	hypothetical protein
Soltu.Atl_v3.08_1G018310.1	17665.5	-1.22199	0.226089	-5.40492	6.48374e-08	0.000116429	hypothetical protein
Soltu.Atl_v3.08_1G019370.1	17.5002	2.9736	0.859975	3.45778	0.000544652	0.0414677	branchless trichome
Soltu.Atl_v3.08_2G000120.1	164.751	-3.83997	1.12663	-3.40837	0.000653522	0.0455652	hypothetical protein
Soltu.Atl_v3.08_2G005760.2	108.678	1.3656	0.389448	3.50649	0.000454059	0.037291	Protein kinase family protein
Soltu.Atl_v3.08_2G007430.2	236.961	-1.75412	0.514818	-3.40726	0.000656192	0.0456752	SPX domain gene
Soltu.Atl_v3.08_2G011280.1	123.076	-1.55877	0.428701	-3.63602	0.000276882	0.0274664	3-ketoacyl-CoA synthase
Soltu.Atl_v3.08_2G014200.1	197.562	-1.88951	0.384357	-4.91602	8.83212e-07	0.000716446	Defender against death (DAD family) protein
Soltu.Atl_v3.08_2G014870.2	111.759	-2.69309	0.779481	-3.45498	0.000550341	0.0416917	plastidial pyruvate kinase
Soltu.Atl_v3.08_2G015840.2	50.9741	2.2955	0.573407	4.00327	6.24741e-05	0.0114513	Ribosomal protein L19 family protein
Soltu.Atl_v3.08_2G016030.1	440.303	1.16202	0.334119	3.47787	0.000505411	0.0398537	nudix hydrolase homolog
Soltu.Atl_v3.08_2G017680.2	1017.31	-1.61395	0.45433	-3.55237	0.000381773	0.0334235	Copper amine oxidase family protein
Soltu.Atl_v3.08_2G018780.2	27.1372	7.97905	2.06936	3.8558	0.000115351	0.0169704	RHOMBOID-like
Soltu.Atl_v3.08_2G019480.1	16576	-1.27955	0.236551	-5.40917	6.33164e-08	0.000116429	hypothetical protein
Soltu.Atl_v3.08_2G020580.3	7.75142	-7.11962	1.96028	-3.63193	0.000281304	0.0275979	conserved hypothetical protein
Soltu.Atl_v3.08_2G020640.1	136.748	-2.40626	0.624447	-3.85343	0.000116477	0.01704	ubiquitin-specific protease
Soltu.Atl_v3.08_3G002530.1	13.6135	6.05843	1.77521	3.41279	0.000643018	0.0453572	C2 calcium/lipid-binding plant phosphoribosyltransferase family protein
Soltu.Atl_v3.08_3G003800.3	97.726	3.63768	0.595584	6.10774	1.01051e-09	5.6493e-06	RING/FYVE/PHD zinc finger superfamily protein
Soltu.Atl_v3.08_3G005590.7	22.3044	6.39084	1.84566	3.46263	0.000534918	0.0411055	heat shock transcription factor A2
Soltu.Atl_v3.08_3G005620.1	149.581	2.45123	0.612831	3.99985	6.33818e-05	0.0115815	glycyl-tRNA synthetase / glycine--tRNA ligase
Soltu.Atl_v3.08_3G008360.1	170.063	-1.40376	0.325988	-4.30618	1.66098e-05	0.00526321	conserved hypothetical protein
Soltu.Atl_v3.08_3G011540.1	49.2315	-5.98656	1.75643	-3.40837	0.000653512	0.0455652	Terpenoid cyclases/Protein prenyltransferases superfamily protein
Soltu.Atl_v3.08_3G011980.1	376.742	-3.74422	0.762393	-4.91114	9.05491e-07	0.000719369	solute:sodium symporters;urea transmembrane transporters
Soltu.Atl_v3.08_3G013790.1	283.092	4.87186	1.42768	3.41244	0.000643837	0.0453572	Peptidase M20/M25/M40 family protein
Soltu.Atl_v3.08_3G013890.1	194.81	-3.02559	0.63651	-4.75341	2.00014e-06	0.00124777	nitrate transporter 1.5
Soltu.Atl_v3.08_3G014190.1	422.734	1.19267	0.32209	3.70292	0.000213131	0.0242461	nudix hydrolase homolog
Soltu.Atl_v3.08_3G015160.1	2076.73	-2.11391	0.520414	-4.06198	4.86581e-05	0.00986624	Copper amine oxidase family protein
Soltu.Atl_v3.08_3G015170.2	956.891	-1.94533	0.437569	-4.44577	8.75781e-06	0.00337663	Copper amine oxidase family protein
Soltu.Atl_v3.08_4G000120.1	161.846	-4.31429	1.1559	-3.73241	0.000189659	0.0228031	hypothetical protein
Soltu.Atl_v3.08_4G000980.1	13.854	6.1144	1.77502	3.44469	0.000571723	0.042455	C2 calcium/lipid-binding plant phosphoribosyltransferase family protein
Soltu.Atl_v3.08_4G008120.4	238.887	2.8528	0.655829	4.34992	1.36185e-05	0.00463431	heat shock transcription factor A2
Soltu.Atl_v3.08_4G008130.1	166.942	-2.05805	0.563197	-3.65422	0.000257963	0.0265312	Thioredoxin superfamily protein
Soltu.Atl_v3.08_4G009280.1	170.348	-2.33966	0.691504	-3.38344	0.000715849	0.0484253	Polyketide cyclase/dehydrase and lipid transport superfamily protein
Soltu.Atl_v3.08_4G010330.8	45.5125	5.85178	1.33533	4.38227	1.17447e-05	0.00410371	Ran BP2/NZF zinc finger-like superfamily protein
Soltu.Atl_v3.08_4G013020.1	22.1794	7.89683	2.25473	3.50233	0.000461206	0.0374846	Protein of unknown function (DUF_B2219) domain containing protein
Soltu.Atl_v3.08_4G014070.1	34.2679	-8.60474	2.09055	-4.11601	3.85481e-05	0.00859568	Terpenoid cyclases/Protein prenyltransferases superfamily protein
Soltu.Atl_v3.08_4G014380.1	265.105	-3.16337	0.731493	-4.32454	1.5285e-05	0.004964	solute:sodium symporters;urea transmembrane transporters
Soltu.Atl_v3.08_4G016200.3	101.715	1.93419	0.42424	4.55918	5.13525e-06	0.00242124	conserved hypothetical protein
Soltu.Atl_v3.08_4G016750.1	190.586	2.94238	0.87009	3.3817	0.000720389	0.0484495	UDP-glucosyl transferase 73B5
Soltu.Atl_v3.08_4G017180.1	250.594	-2.31931	0.677151	-3.42511	0.000614555	0.0444958	chloroplast beta-amylase
Soltu.Atl_v3.08_4G017190.1	249.696	-2.50206	0.72174	-3.46671	0.000526879	0.0408305	chloroplast beta-amylase
Soltu.Atl_v3.08_4G017200.2	66.7151	-2.18354	0.613842	-3.55717	0.000374865	0.0331315	Putative membrane lipoprotein
Soltu.Atl_v3.08_4G019780.1	1463.29	2.29035	0.638743	3.58571	0.000336157	0.0308807	hydroxymethylglutaryl-CoA synthase / HMG-CoA synthase / 3-hydroxy-3-methylglutaryl coenzyme A synthase
Soltu.Atl_v3.09_0G002630.1	131.631	1.89124	0.448232	4.21934	2.45015e-05	0.00656678	RHO guanyl-nucleotide exchange factor
Soltu.Atl_v3.09_0G003550.1	226.752	1.54544	0.433982	3.56108	0.000369334	0.0328574	nodulin MtN21 /EamA-like transporter family protein
Soltu.Atl_v3.09_0G004430.1	2908.42	-1.01856	0.277204	-3.67442	0.000238394	0.0252827	Enolase
Soltu.Atl_v3.09_0G005970.3	77.8559	1.98114	0.521739	3.79718	0.000146349	0.0194473	IQ-domain
Soltu.Atl_v3.09_0G006110.1	1013.05	-1.68757	0.400389	-4.21483	2.49966e-05	0.00664724	Tetratricopeptide repeat (TPR)-like superfamily protein
Soltu.Atl_v3.09_0G010310.1	331.94	-2.2978	0.608251	-3.77772	0.000158269	0.0204224	damaged DNA binding
Soltu.Atl_v3.09_0G011770.2	233.281	3.94179	0.945659	4.16829	3.06888e-05	0.00748272	heat shock transcription factor A6B
Soltu.Atl_v3.09_0G011780.1	224.815	3.07788	0.827622	3.71894	0.000200061	0.0234759	heat shock transcription factor A6B
Soltu.Atl_v3.09_0G011860.2	210.266	4.32698	0.930562	4.64985	3.32169e-06	0.00175664	heat shock transcription factor A6B
Soltu.Atl_v3.09_0G011870.1	218.484	3.31574	0.866721	3.82561	0.000130448	0.0182233	heat shock transcription factor A6B
Soltu.Atl_v3.09_0G011950.1	200.698	4.25296	0.920315	4.6212	3.81523e-06	0.00197755	heat shock transcription factor A6B
Soltu.Atl_v3.09_0G011960.1	211.459	3.36133	0.882238	3.81	0.000138965	0.0187188	heat shock transcription factor A6B
Soltu.Atl_v3.09_0G012080.1	298.508	-1.01722	0.299424	-3.39726	0.000680647	0.0466488	basic helix-loop-helix (bHLH) DNA-binding superfamily protein
Soltu.Atl_v3.09_0G012090.1	221.356	-1.29573	0.352724	-3.6735	0.000239253	0.0253394	NADH-ubiquinone oxidoreductase 24 kDa subunit, putative
Soltu.Atl_v3.09_0G012920.1	89.445	-1.59411	0.461696	-3.45272	0.000554971	0.0418866	Sec14p-like phosphatidylinositol transfer family protein
Soltu.Atl_v3.09_0G014390.1	67.6775	-4.88398	1.11709	-4.37205	1.23088e-05	0.00426276	TOXICOS EN LEVADURA
Soltu.Atl_v3.09_0G014970.1	48.4515	-4.43228	1.17027	-3.78739	0.000152236	0.0198919	TOXICOS EN LEVADURA
Soltu.Atl_v3.09_0G015140.1	1022.62	-1.45994	0.376683	-3.87579	0.000106281	0.0163427	RmlC-like cupins superfamily protein
Soltu.Atl_v3.09_0G015220.2	3477.11	-1.88249	0.541232	-3.47816	0.000504868	0.0398537	pleiotropic drug resistance
Soltu.Atl_v3.09_0G016040.1	188.073	3.05017	0.575153	5.30323	1.13772e-07	0.000174601	terpene synthase
Soltu.Atl_v3.09_0G016130.1	62.3734	-2.64686	0.693123	-3.81875	0.00013413	0.0183212	indole-3-acetate beta-D-glucosyltransferase
Soltu.Atl_v3.09_1G003890.1	89.3952	2.67631	0.742039	3.60669	0.000310126	0.0293861	Plant protein of unknown function (DUF827)
Soltu.Atl_v3.09_1G004780.1	193.097	-3.46409	0.601213	-5.76183	8.3208e-09	3.51653e-05	Oxidoreductase, zinc-binding dehydrogenase family protein
Soltu.Atl_v3.09_1G004970.1	258.05	-1.61753	0.469797	-3.44304	0.000575224	0.0426745	RPM1 interacting protein
Soltu.Atl_v3.09_1G005490.1	30.3029	-5.46409	1.42255	-3.84106	0.000122503	0.0174646	conserved hypothetical protein
Soltu.Atl_v3.09_1G005640.1	43.7172	3.25685	0.797618	4.08322	4.44157e-05	0.00937015	transmembrane kinase-like
Soltu.Atl_v3.09_1G009790.2	473.329	1.32488	0.374002	3.54245	0.000396429	0.0342848	Kinase interacting (KIP1-like) family protein
Soltu.Atl_v3.09_1G010380.1	169.435	-1.40026	0.389148	-3.59828	0.000320331	0.0298828	Pet100 domain containing protein
Soltu.Atl_v3.09_1G010770.2	608.754	-1.37407	0.385984	-3.55992	0.000370973	0.0328825	zinc knuckle (CCHC-type) family protein
Soltu.Atl_v3.09_1G012620.1	986.9	-1.95205	0.443918	-4.39732	1.09595e-05	0.00391678	beta-amylase
Soltu.Atl_v3.09_1G013430.12	220.022	-1.80352	0.500651	-3.60234	0.000315364	0.0296514	Alba DNA/RNA-binding protein
Soltu.Atl_v3.09_1G013440.1	155.017	-2.49895	0.734449	-3.40248	0.000667771	0.0461705	Tetratricopeptide repeat (TPR)-like superfamily protein
Soltu.Atl_v3.09_1G013500.2	3347.81	-1.86341	0.549077	-3.39371	0.000689519	0.0470508	pleiotropic drug resistance
Soltu.Atl_v3.09_2G001210.1	192.142	1.63203	0.315326	5.17568	2.27085e-07	0.00027395	RHO guanyl-nucleotide exchange factor
Soltu.Atl_v3.09_2G001780.1	102.237	-6.67059	1.75077	-3.81008	0.000138922	0.0187188	hypothetical protein
Soltu.Atl_v3.09_2G002850.1	397.038	1.29119	0.339088	3.80783	0.000140189	0.0187882	Rho GTPase activating protein with PAK-box/P21-Rho-binding domain
Soltu.Atl_v3.09_2G003080.2	172.937	3.19519	0.79605	4.01381	5.97475e-05	0.0112061	hypothetical protein
Soltu.Atl_v3.09_2G005070.1	18.3124	3.56683	0.972279	3.66853	0.000243952	0.0256066	hypothetical protein
Soltu.Atl_v3.09_2G005920.1	464.679	-1.81674	0.37677	-4.82188	1.42213e-06	0.000993817	Tetratricopeptide repeat (TPR)-like superfamily protein
Soltu.Atl_v3.09_2G006470.5	127.035	2.27242	0.408468	5.56328	2.64746e-08	6.09446e-05	Lipin family protein
Soltu.Atl_v3.09_2G008710.1	88.9993	2.70647	0.738419	3.66523	0.000247116	0.0257197	Plant protein of unknown function (DUF827)
Soltu.Atl_v3.09_2G011480.5	124.624	-1.79444	0.517645	-3.46655	0.000527191	0.0408305	DUF3685 domain containing protein
Soltu.Atl_v3.09_2G011720.1	25.6443	4.35387	1.05362	4.13229	3.59162e-05	0.0081956	transmembrane kinase-like
Soltu.Atl_v3.09_2G011890.1	34.1305	2.4738	0.664079	3.72516	0.000195192	0.0231756	Protein of unknown function (DUF3741)
Soltu.Atl_v3.09_2G015270.1	165.847	2.02467	0.527007	3.84182	0.000122127	0.0174646	alpha/beta-Hydrolases superfamily protein
Soltu.Atl_v3.09_2G015530.1	548.39	-1.53476	0.413923	-3.70783	0.000209039	0.0240639	ethylene response sensor
Soltu.Atl_v3.09_2G015950.1	247.406	-2.46607	0.600131	-4.10921	3.9701e-05	0.00870397	Major facilitator superfamily protein
Soltu.Atl_v3.09_2G016450.2	469.524	1.35901	0.373	3.64346	0.000268999	0.0271084	Kinase interacting (KIP1-like) family protein
Soltu.Atl_v3.09_2G016560.1	77.4628	-5.30315	1.3966	-3.7972	0.000146341	0.0194473	RmlC-like cupins superfamily protein
Soltu.Atl_v3.09_2G017840.1	146.039	-2.19057	0.39196	-5.58876	2.28694e-08	5.97634e-05	2-oxoglutarate (2OG) and Fe(II)-dependent oxygenase superfamily protein
Soltu.Atl_v3.09_2G018490.1	521.233	1.22894	0.297305	4.13362	3.57098e-05	0.00817233	cryptochrome
Soltu.Atl_v3.09_2G019560.1	97.1567	-2.30599	0.683393	-3.37433	0.000739952	0.0494574	Tetratricopeptide repeat (TPR)-like superfamily protein
Soltu.Atl_v3.09_2G019610.1	611.23	-2.17086	0.591482	-3.67021	0.000242356	0.0255643	pleiotropic drug resistance
Soltu.Atl_v3.09_2G020090.1	3039.33	4.33814	1.13495	3.82233	0.000132195	0.0182897	CCR-like
Soltu.Atl_v3.09_3G000670.1	247.972	-2.2716	0.48295	-4.7036	2.55614e-06	0.00151564	actin depolymerizing factor
Soltu.Atl_v3.09_3G001020.1	37.5078	-3.82868	1.00181	-3.82178	0.000132493	0.0182897	2-oxoglutarate (2OG) and Fe(II)-dependent oxygenase superfamily protein
Soltu.Atl_v3.09_3G001080.1	79.7851	2.11681	0.576893	3.66934	0.000243182	0.0256066	Rho GTPase activating protein with PAK-box/P21-Rho-binding domain
Soltu.Atl_v3.09_3G001240.8	147.492	1.2697	0.359336	3.53346	0.000410157	0.0350078	hypothetical protein
Soltu.Atl_v3.09_3G001620.1	402.351	1.31657	0.341316	3.85732	0.000114638	0.0169612	Rho GTPase activating protein with PAK-box/P21-Rho-binding domain
Soltu.Atl_v3.09_3G004060.1	222.263	-2.01651	0.452048	-4.46082	8.16451e-06	0.003266	RING/U-box superfamily protein
Soltu.Atl_v3.09_3G004450.1	21.8407	7.80055	1.82805	4.26714	1.97998e-05	0.0056974	ROP interactive partner
Soltu.Atl_v3.09_3G004520.1	684.374	-1.72069	0.384844	-4.47114	7.7804e-06	0.00321012	Tetratricopeptide repeat (TPR)-like superfamily protein
Soltu.Atl_v3.09_3G005030.1	32.5063	3.7608	0.863073	4.35746	1.31583e-05	0.004517	CAP (Cysteine-rich secretory proteins, Antigen 5, and Pathogenesis-related 1 protein) superfamily protein
Soltu.Atl_v3.09_3G005140.1	32.2618	3.73696	0.862384	4.33329	1.46895e-05	0.00490122	CAP (Cysteine-rich secretory proteins, Antigen 5, and Pathogenesis-related 1 protein) superfamily protein
Soltu.Atl_v3.09_3G007820.1	70.3343	2.76947	0.762998	3.62972	0.000283731	0.0277138	Plant protein of unknown function (DUF827)
Soltu.Atl_v3.09_3G008820.1	47.0322	3.0847	0.846354	3.64469	0.000267717	0.027082	Leucine-rich repeat protein kinase family protein
Soltu.Atl_v3.09_3G010740.1	204.86	-2.47729	0.492302	-5.03206	4.85232e-07	0.000493948	damaged DNA binding
Soltu.Atl_v3.09_3G013630.1	268.773	-1.8358	0.454792	-4.03657	5.42394e-05	0.0105866	RPM1 interacting protein
Soltu.Atl_v3.09_3G014590.1	29.1115	-5.65535	1.39066	-4.06665	4.76928e-05	0.00973404	conserved hypothetical protein
Soltu.Atl_v3.09_3G017360.1	95.9365	-1.73355	0.47565	-3.64459	0.000267816	0.027082	Sec14p-like phosphatidylinositol transfer family protein
Soltu.Atl_v3.09_3G018320.1	13.9689	7.99627	1.9089	4.18895	2.80248e-05	0.00710064	Thioredoxin superfamily protein
Soltu.Atl_v3.09_3G018920.1	160.398	2.40634	0.436828	5.50867	3.61552e-08	7.6481e-05	alpha/beta-Hydrolases superfamily protein
Soltu.Atl_v3.09_3G019160.2	515.325	-1.9546	0.409385	-4.77448	1.8017e-06	0.00116542	ethylene response sensor
Soltu.Atl_v3.09_3G019690.1	325.402	1.92092	0.502345	3.82391	0.000131353	0.0182607	Haloacid dehalogenase-like hydrolase (HAD) superfamily protein
Soltu.Atl_v3.09_3G020660.1	180.757	-1.90249	0.531705	-3.57809	0.000346111	0.0313172	2-oxoglutarate (2OG) and Fe(II)-dependent oxygenase superfamily protein
Soltu.Atl_v3.09_3G024680.2	13.3076	-6.73247	1.96852	-3.42007	0.000626059	0.0449857	Glycine rich protein family domain containing protein
Soltu.Atl_v3.09_4G001090.2	351.715	1.36489	0.393744	3.46643	0.000527414	0.0408305	RHO guanyl-nucleotide exchange factor
Soltu.Atl_v3.09_4G001480.1	398.699	1.29713	0.34186	3.79434	0.000148036	0.0194817	Rho GTPase activating protein with PAK-box/P21-Rho-binding domain
Soltu.Atl_v3.09_4G001720.1	171.382	3.20683	0.793014	4.04385	5.25815e-05	0.0103403	hypothetical protein
Soltu.Atl_v3.09_4G004100.3	81.0627	1.91541	0.529041	3.62052	0.000294009	0.0284443	IQ-domain
Soltu.Atl_v3.09_4G004240.1	1018.98	-1.68712	0.4011	-4.20623	2.59669e-05	0.00679724	Tetratricopeptide repeat (TPR)-like superfamily protein
Soltu.Atl_v3.09_4G006070.1	235.596	1.08888	0.279603	3.89436	9.84564e-05	0.0157265	tetratricopeptide repeat (TPR)-containing protein
Soltu.Atl_v3.09_4G006870.1	262.15	1.51518	0.340116	4.4549	8.39304e-06	0.00330104	cytochrome P450, family 71, subfamily B, polypeptide
Soltu.Atl_v3.09_4G008220.1	46.0454	3.0368	0.773649	3.9253	8.66225e-05	0.0143336	Leucine-rich repeat protein kinase family protein
Soltu.Atl_v3.09_4G011090.1	37.7367	2.84355	0.663487	4.28576	1.82112e-05	0.00558963	SKU5 similar
Soltu.Atl_v3.09_4G012230.1	119.231	-3.56477	0.581948	-6.12559	9.03499e-10	5.43962e-06	Oxidoreductase, zinc-binding dehydrogenase family protein
Soltu.Atl_v3.09_4G012610.1	359.372	-1.64248	0.478481	-3.43269	0.00059763	0.0437561	RPM1 interacting protein
Soltu.Atl_v3.09_4G013760.1	20.1612	7.41922	2.00071	3.70829	0.00020866	0.0240639	Pectin lyase-like superfamily protein
Soltu.Atl_v3.09_4G020650.1	32.6828	2.78019	0.822018	3.38215	0.000719215	0.0484495	Copper amine oxidase family protein
Soltu.Atl_v3.09_4G021220.1	113.366	1.74325	0.509852	3.41913	0.000628218	0.0449857	conserved hypothetical protein
Soltu.Atl_v3.09_4G022190.3	376.179	-1.52809	0.374011	-4.08567	4.39499e-05	0.00929694	Alba DNA/RNA-binding protein
Soltu.Atl_v3.09_4G022260.2	2513.22	-2.02408	0.577809	-3.50303	0.000459999	0.0374846	pleiotropic drug resistance
Soltu.Atl_v3.09_4G024370.1	21.6298	5.98925	1.77029	3.38319	0.000716486	0.0484265	RmlC-like cupins superfamily protein
Soltu.Atl_v3.10_0G000140.1	14.5969	-8.36094	2.14912	-3.89039	0.000100082	0.0158247	hypothetical protein
Soltu.Atl_v3.10_0G000150.1	14.6517	-8.36911	2.08947	-4.00537	6.19214e-05	0.0114321	circadian clock associated
Soltu.Atl_v3.10_0G008620.1	60.4261	-1.88983	0.549827	-3.43714	0.000587895	0.0432863	PYR1-like
Soltu.Atl_v3.10_0G009440.4	196.365	1.44582	0.371929	3.88736	0.000101342	0.0159192	Nuclear transport factor 2 (NTF2) family protein
Soltu.Atl_v3.10_0G009490.4	36.9158	8.34479	1.7791	4.69045	2.72604e-06	0.00156884	RHO guanyl-nucleotide exchange factor
Soltu.Atl_v3.10_0G010290.1	205.884	-2.9583	0.66731	-4.43317	9.28566e-06	0.00347092	12-oxophytodienoate reductase
Soltu.Atl_v3.10_0G010320.1	606.667	-2.70436	0.618414	-4.37306	1.22518e-05	0.00426188	12-oxophytodienoate reductase
Soltu.Atl_v3.10_0G012350.1	133.128	3.53088	0.887238	3.97963	6.90213e-05	0.0122217	glucuronidase
Soltu.Atl_v3.10_0G012720.1	163.679	-3.14193	0.793402	-3.96008	7.4926e-05	0.0128322	SOUL heme-binding family protein
Soltu.Atl_v3.10_0G012990.1	320.775	2.15833	0.543513	3.97107	7.155e-05	0.0123895	rubisco activase
Soltu.Atl_v3.10_0G013810.1	99.3192	3.44747	0.674548	5.11078	3.20835e-07	0.000358731	related to AP2.7
Soltu.Atl_v3.10_0G014400.1	262.303	1.70115	0.414625	4.10287	4.08051e-05	0.00884691	Protein phosphatase 2A regulatory B subunit family protein
Soltu.Atl_v3.10_0G014410.1	203.686	1.66213	0.430869	3.85763	0.000114491	0.0169612	Protein phosphatase 2A regulatory B subunit family protein
Soltu.Atl_v3.10_0G016390.2	1013.81	1.10231	0.287184	3.83836	0.00012386	0.0176239	alpha-L-arabinofuranosidase
Soltu.Atl_v3.10_0G016580.2	640.008	1.28852	0.340005	3.7897	0.000150826	0.0197737	beta-6 tubulin
Soltu.Atl_v3.10_0G016690.2	115.514	2.30396	0.573509	4.0173	5.88683e-05	0.0111597	cytochrome P450, family 96, subfamily A, polypeptide
Soltu.Atl_v3.10_0G017250.1	192.888	-1.96482	0.488424	-4.02277	5.75165e-05	0.0110368	Remorin family protein
Soltu.Atl_v3.10_0G018370.2	73.7712	2.42104	0.574919	4.2111	2.54135e-05	0.00667472	conserved hypothetical protein
Soltu.Atl_v3.10_0G018750.1	456.369	1.48357	0.411722	3.60334	0.000314159	0.0296395	L-O-methylthreonine resistant
Soltu.Atl_v3.10_1G002000.1	27.5596	-6.94144	1.73867	-3.99239	6.54093e-05	0.0117689	gibberellin 2-oxidase
Soltu.Atl_v3.10_1G002030.1	955.918	1.7168	0.423778	4.05117	5.09623e-05	0.0101494	Aldolase-type TIM barrel family protein
Soltu.Atl_v3.10_1G006240.1	1817.05	-1.08838	0.284868	-3.82066	0.000133096	0.0182897	YacP-like NYN domain containing protein
Soltu.Atl_v3.10_1G008430.1	101.924	-3.52751	0.915305	-3.85392	0.000116242	0.0170375	SOUL heme-binding family protein
Soltu.Atl_v3.10_1G008710.2	446.19	2.67889	0.547957	4.88886	1.0142e-06	0.00077823	rubisco activase
Soltu.Atl_v3.10_1G009210.1	120.903	2.0798	0.5361	3.87949	0.000104675	0.0161865	AP2/B3-like transcriptional factor family protein
Soltu.Atl_v3.10_1G009810.1	237.422	2.23297	0.419974	5.31692	1.05536e-07	0.000171566	alpha-L-arabinofuranosidase
Soltu.Atl_v3.10_1G009990.3	543.501	1.38842	0.336546	4.12551	3.69918e-05	0.00834373	beta-6 tubulin
Soltu.Atl_v3.10_1G011600.5	382.027	1.80815	0.348867	5.18293	2.18428e-07	0.000271363	Coiled-coil regions of plant-specific actin-binding protein domain containing protein
Soltu.Atl_v3.10_2G000540.1	228.988	3.23719	0.949757	3.40844	0.00065336	0.0455652	terpene synthase
Soltu.Atl_v3.10_2G001510.6	90.3594	-1.92227	0.495462	-3.87976	0.00010456	0.0161865	Ypt/Rab-GAP domain of gyp1p superfamily protein
Soltu.Atl_v3.10_2G002050.1	59.4798	-2.92999	0.809544	-3.61932	0.000295383	0.0284735	S-locus lectin protein kinase family protein
Soltu.Atl_v3.10_2G002430.1	33.1878	-2.31715	0.661705	-3.5018	0.000462132	0.0374963	Tyrosine transaminase family protein
Soltu.Atl_v3.10_2G002830.1	57.3269	5.16804	1.04317	4.95417	7.264e-07	0.00064062	ent-kaurenoic acid hydroxylase
Soltu.Atl_v3.10_2G003430.1	102.139	3.82531	1.05621	3.62173	0.000292638	0.0283468	basic helix-loop-helix (bHLH) DNA-binding superfamily protein
Soltu.Atl_v3.10_2G004040.1	23.8263	7.47659	2.12041	3.52601	0.000421866	0.0357344	GDSL-like Lipase/Acylhydrolase superfamily protein
Soltu.Atl_v3.10_2G004230.1	486.704	1.15384	0.325994	3.53946	0.000400944	0.0345227	fatty acid desaturase family protein
Soltu.Atl_v3.10_2G006690.11	104.984	-1.81266	0.504325	-3.59423	0.000325352	0.0302072	F-box family protein
Soltu.Atl_v3.10_2G007760.3	230.808	1.65383	0.445773	3.71003	0.000207236	0.0240639	Nuclear transport factor 2 (NTF2) family protein
Soltu.Atl_v3.10_2G008910.2	102.297	1.78979	0.459098	3.89849	9.67943e-05	0.0155244	ROP interactive partner
Soltu.Atl_v3.10_2G009920.1	921.723	-1.5865	0.449723	-3.52773	0.000419143	0.0355808	Protein of unknown function (DUF567)
Soltu.Atl_v3.10_2G010410.1	99.8357	-3.87533	0.931999	-4.15809	3.20923e-05	0.00763646	SOUL heme-binding family protein
Soltu.Atl_v3.10_2G013150.1	321.225	1.12337	0.276316	4.06552	4.79251e-05	0.00974286	alpha-L-arabinofuranosidase
Soltu.Atl_v3.10_2G013330.3	339.004	1.19556	0.26234	4.55731	5.18133e-06	0.00242834	beta-6 tubulin
Soltu.Atl_v3.10_2G015590.5	365.584	1.66311	0.359072	4.63169	3.62686e-06	0.00190515	Coiled-coil regions of plant-specific actin-binding protein domain containing protein
Soltu.Atl_v3.10_3G001960.1	295.419	9.00032	1.58423	5.6812	1.33756e-08	4.55166e-05	RING membrane-anchor
Soltu.Atl_v3.10_3G001970.2	39.756	5.26428	1.42708	3.68884	0.000225274	0.024591	RING membrane-anchor
Soltu.Atl_v3.10_3G002480.1	23.6897	7.45526	2.12276	3.51207	0.000444637	0.0370616	GDSL-like Lipase/Acylhydrolase superfamily protein
Soltu.Atl_v3.10_3G006080.1	636.318	4.05108	0.86546	4.68084	2.85702e-06	0.00159724	lipid transfer protein
Soltu.Atl_v3.10_3G006290.1	210.715	-1.53903	0.431445	-3.56716	0.000360867	0.0322536	UDP-Glycosyltransferase superfamily protein
Soltu.Atl_v3.10_3G009460.1	271.152	1.48917	0.431759	3.44908	0.000562498	0.0421142	phosphoadenosine phosphosulfate (PAPS) reductase family protein
Soltu.Atl_v3.10_3G009660.1	383.259	1.45302	0.370245	3.92449	8.69148e-05	0.0143516	L-O-methylthreonine resistant
Soltu.Atl_v3.10_3G010260.1	109.512	2.04772	0.526778	3.88724	0.000101389	0.0159192	AP2/B3-like transcriptional factor family protein
Soltu.Atl_v3.10_3G010300.1	42.4165	7.52169	1.79701	4.18568	2.84312e-05	0.00710064	NAD(P)-binding Rossmann-fold superfamily protein
Soltu.Atl_v3.10_3G010510.1	266.511	2.16667	0.437961	4.94717	7.53016e-07	0.00064062	alpha-L-arabinofuranosidase
Soltu.Atl_v3.10_3G010690.3	570.797	1.2682	0.314139	4.03706	5.41247e-05	0.0105866	beta-6 tubulin
Soltu.Atl_v3.10_3G011980.1	155.716	1.97715	0.534573	3.69856	0.00021683	0.0242788	NAD(P)-binding Rossmann-fold superfamily protein
Soltu.Atl_v3.10_4G001020.2	35.1611	5.90319	1.23632	4.77481	1.7988e-06	0.00116542	ent-kaurenoic acid hydroxylase
Soltu.Atl_v3.10_4G004620.1	97.2406	1.84389	0.534834	3.44759	0.000565618	0.0422735	glyoxal oxidase-related protein
Soltu.Atl_v3.10_4G005170.1	13.4638	7.06015	1.98538	3.55607	0.000376446	0.0331436	NAD(P)-binding Rossmann-fold superfamily protein
Soltu.Atl_v3.10_4G005530.1	206.812	-1.53093	0.3851	-3.97542	7.02551e-05	0.0122739	UDP-Glycosyltransferase superfamily protein
Soltu.Atl_v3.10_4G005580.1	49.5877	-5.32267	1.4336	-3.7128	0.000204976	0.0239807	12-oxophytodienoate reductase
Soltu.Atl_v3.10_4G007630.1	238.665	-1.2724	0.311749	-4.08147	4.4751e-05	0.0094155	ferulic acid 5-hydroxylase
Soltu.Atl_v3.10_4G008960.1	24.5498	-7.70974	2.23723	-3.44611	0.000568718	0.0423734	Ribosomal protein L24e family protein
Soltu.Atl_v3.11_0G000110.2	1604.01	1.93916	0.48298	4.01499	5.94494e-05	0.0112061	oligopeptide transporter
Soltu.Atl_v3.11_0G000650.1	259.287	1.45817	0.407652	3.577	0.000347559	0.0313757	Tetratricopeptide repeat (TPR)-like superfamily protein
Soltu.Atl_v3.11_0G011360.1	21.0299	7.41728	2.14163	3.46338	0.000533435	0.041053	COBRA-like extracellular glycosyl-phosphatidyl inositol-anchored protein family
Soltu.Atl_v3.11_1G000280.2	288.415	-1.01663	0.283229	-3.58943	0.000331397	0.0306231	Phosphotyrosine protein phosphatases superfamily protein
Soltu.Atl_v3.11_1G002010.1	189.198	-1.97556	0.543083	-3.63767	0.000275113	0.0273586	MATE efflux family protein
Soltu.Atl_v3.11_1G005460.1	66.6801	2.85935	0.842339	3.39453	0.000687455	0.0469509	GDSL-like Lipase/Acylhydrolase superfamily protein
Soltu.Atl_v3.11_1G007330.3	121.759	-1.67228	0.400758	-4.17279	3.00891e-05	0.00735941	Mitochondrial transcription termination factor family protein
Soltu.Atl_v3.11_1G010650.2	108.359	-1.95439	0.522723	-3.73885	0.000184861	0.0224669	Protein of unknown function (DUF506)
Soltu.Atl_v3.11_1G011540.1	80.5222	5.27097	1.17836	4.47312	7.70848e-06	0.00320919	Plastid-lipid associated protein PAP / fibrillin family protein
Soltu.Atl_v3.11_1G013040.1	81.4265	3.30349	0.672126	4.91498	8.87915e-07	0.000716446	Pentatricopeptide repeat (PPR-like) superfamily protein
Soltu.Atl_v3.11_1G013170.2	50.1322	-3.05199	0.664783	-4.59096	4.41219e-06	0.00218004	Rho GTPase activation protein (RhoGAP) with PH domain
Soltu.Atl_v3.11_1G014000.7	130.306	-3.1172	0.701759	-4.44199	8.91324e-06	0.00338651	UDP-XYL synthase
Soltu.Atl_v3.11_1G014080.1	106.092	-1.97471	0.515947	-3.82735	0.000129528	0.018201	hypothetical protein
Soltu.Atl_v3.11_1G014380.1	4285.82	1.89368	0.558498	3.39067	0.000697226	0.0474114	copper/zinc superoxide dismutase
Soltu.Atl_v3.11_2G000780.1	703.417	1.7803	0.526419	3.3819	0.000719856	0.0484495	Deoxyxylulose-5-phosphate synthase
Soltu.Atl_v3.11_2G001250.1	182.966	-2.12993	0.529687	-4.02111	5.79256e-05	0.0110849	MATE efflux family protein
Soltu.Atl_v3.11_2G003070.1	12.1172	4.77876	1.36621	3.49781	0.000469092	0.0377337	hypothetical protein
Soltu.Atl_v3.11_2G003290.1	1315.36	1.81338	0.377248	4.80685	1.53328e-06	0.00103454	Major facilitator superfamily protein
Soltu.Atl_v3.11_2G006120.2	82.4442	-2.03357	0.556587	-3.65364	0.000258544	0.026556	Protein of unknown function (DUF506)
Soltu.Atl_v3.11_2G007180.1	157.133	2.86725	0.842136	3.40473	0.000662294	0.0459951	beta-xylosidase
Soltu.Atl_v3.11_2G010190.1	104.757	-1.9639	0.510683	-3.84562	0.000120248	0.0174288	hypothetical protein
Soltu.Atl_v3.11_2G010450.4	815.566	1.62328	0.460427	3.5256	0.00042252	0.0357511	Zinc finger C-x8-C-x5-C-x3-H type family protein
Soltu.Atl_v3.11_2G012740.1	310.9	2.9775	0.819086	3.63515	0.000277822	0.0275248	aldehyde oxidase
Soltu.Atl_v3.11_2G014960.1	9.74653	6.74837	1.88061	3.58839	0.000332732	0.0306819	Chloroplast-targeted copper chaperone protein
Soltu.Atl_v3.11_3G000310.3	242.969	-1.40077	0.34049	-4.11398	3.88891e-05	0.00864709	Phosphotyrosine protein phosphatases superfamily protein
Soltu.Atl_v3.11_3G001580.13	639.101	2.04773	0.389252	5.26068	1.43521e-07	0.00020802	O-fucosyltransferase family protein
Soltu.Atl_v3.11_3G004520.1	318.832	2.12581	0.464721	4.57438	4.77636e-06	0.00227949	Major facilitator superfamily protein
Soltu.Atl_v3.11_3G004840.1	28.6805	-6.35556	1.77757	-3.57541	0.000349677	0.031458	SNF7 family protein
Soltu.Atl_v3.11_3G007930.1	101.921	2.08167	0.436893	4.7647	1.89133e-06	0.00121336	lysm domain GPI-anchored protein 1 precursor
Soltu.Atl_v3.11_3G007940.1	316.056	1.62301	0.377993	4.29375	1.75679e-05	0.0054574	Plant protein of unknown function (DUF869)
Soltu.Atl_v3.11_3G012630.1	3061.63	-1.16598	0.315657	-3.69381	0.00022092	0.0245262	K+ efflux antiporter
Soltu.Atl_v3.11_3G012640.1	838.289	-1.11677	0.287391	-3.88589	0.000101954	0.0159595	K+ efflux antiporter
Soltu.Atl_v3.11_3G013140.1	240.293	3.62504	0.936271	3.87179	0.00010804	0.0164515	beta-xylosidase
Soltu.Atl_v3.11_3G014540.1	76.6831	1.91596	0.547049	3.50235	0.000461167	0.0374846	Pentatricopeptide repeat (PPR-like) superfamily protein
Soltu.Atl_v3.11_3G014770.1	428.825	-1.27597	0.340427	-3.74813	0.000178156	0.0220131	F-box family protein
Soltu.Atl_v3.11_3G015650.2	107.092	-1.96867	0.520396	-3.78302	0.000154938	0.020144	hypothetical protein
Soltu.Atl_v3.11_3G018610.1	90.8591	-1.62403	0.399235	-4.06786	4.74473e-05	0.00973404	hypothetical protein
Soltu.Atl_v3.11_3G018680.1	344.854	-2.39945	0.674619	-3.55675	0.000375475	0.0331315	Thioredoxin superfamily protein
Soltu.Atl_v3.11_3G019960.1	222.676	1.58977	0.416587	3.81617	0.000135539	0.0184493	IQ-domain
Soltu.Atl_v3.11_3G019970.2	528.815	1.52406	0.419392	3.63397	0.000279093	0.0275809	Core-2/I-branching beta-1,6-N-acetylglucosaminyltransferase family protein
Soltu.Atl_v3.11_3G020660.1	66.7695	3.80499	1.08941	3.49271	0.00047815	0.0383049	2-oxoglutarate (2OG) and Fe(II)-dependent oxygenase superfamily protein
Soltu.Atl_v3.11_3G020860.1	351.088	1.03734	0.280108	3.70336	0.00021276	0.0242392	NB-ARC domain-containing disease resistance protein
Soltu.Atl_v3.11_3G021550.1	186.975	-1.86709	0.492969	-3.78744	0.000152206	0.0198919	Leucine-rich repeat transmembrane protein kinase protein
Soltu.Atl_v3.11_3G021610.1	209.496	1.43226	0.418524	3.42218	0.000621211	0.0448119	3-ketoacyl-CoA synthase
Soltu.Atl_v3.11_3G021630.1	38.9667	2.73929	0.803032	3.41119	0.000646812	0.045444	Chloroplast-targeted copper chaperone protein
Soltu.Atl_v3.11_4G000110.1	3359.66	1.75497	0.494334	3.55017	0.000384977	0.0335913	oligopeptide transporter
Soltu.Atl_v3.11_4G001130.2	495.522	-2.37511	0.548835	-4.32754	1.50783e-05	0.00492899	Transducin/WD40 repeat-like superfamily protein
Soltu.Atl_v3.11_4G001140.2	210.339	-1.46161	0.392937	-3.71969	0.000199464	0.023473	Phosphotyrosine protein phosphatases superfamily protein
Soltu.Atl_v3.11_4G002130.2	470.66	2.81365	0.760171	3.70134	0.000214464	0.0242788	cinnamyl alcohol dehydrogenase
Soltu.Atl_v3.11_4G004680.1	51.2362	2.75307	0.640556	4.29794	1.72391e-05	0.00539708	Nucleotide-diphospho-sugar transferases superfamily protein
Soltu.Atl_v3.11_4G004690.2	236.888	-1.78213	0.46153	-3.86135	0.000112762	0.0167788	Cysteine proteinases superfamily protein
Soltu.Atl_v3.11_4G005660.2	187.104	2.35794	0.644546	3.65829	0.000253902	0.0262169	Major facilitator superfamily protein
Soltu.Atl_v3.11_4G005980.1	186.947	-1.85998	0.466637	-3.98592	6.72194e-05	0.0120392	PR5-like receptor kinase
Soltu.Atl_v3.11_4G006460.1	526.112	-1.93187	0.55108	-3.50561	0.000455561	0.037336	Nuclear transport factor 2 (NTF2) family protein
Soltu.Atl_v3.11_4G006610.1	134.209	1.4312	0.40842	3.50423	0.000457928	0.0374125	Tetratricopeptide repeat (TPR)-like superfamily protein
Soltu.Atl_v3.11_4G007050.1	166.561	-1.15465	0.318151	-3.62926	0.000284236	0.0277138	Tetratricopeptide repeat (TPR)-like superfamily protein
Soltu.Atl_v3.11_4G007320.3	31.8206	4.19211	1.1978	3.49983	0.00046555	0.0376196	Plant invertase/pectin methylesterase inhibitor superfamily
Soltu.Atl_v3.11_4G008000.1	408.219	-1.71178	0.365361	-4.68519	2.79704e-06	0.00157496	BolA-like family protein
Soltu.Atl_v3.11_4G009100.1	162.879	-1.77065	0.520581	-3.40129	0.000670679	0.0462491	leucine-rich repeat transmembrane protein kinase family protein
Soltu.Atl_v3.11_4G010060.4	138.449	-2.02428	0.494613	-4.09266	4.26457e-05	0.0090948	camphor resistance CrcB family protein
Soltu.Atl_v3.11_4G012950.1	522.789	-2.0946	0.497022	-4.21431	2.50541e-05	0.00664724	K+ efflux antiporter
Soltu.Atl_v3.11_4G014400.1	152.958	3.37467	0.603438	5.59242	2.23932e-08	5.97634e-05	Pentatricopeptide repeat (PPR-like) superfamily protein
Soltu.Atl_v3.11_4G014450.1	149.628	3.32087	0.598324	5.55029	2.85197e-08	6.37766e-05	Pentatricopeptide repeat (PPR-like) superfamily protein
Soltu.Atl_v3.11_4G015970.1	4346.44	1.88723	0.558245	3.38065	0.000723154	0.0485835	copper/zinc superoxide dismutase
Soltu.Atl_v3.11_4G017560.1	30.8274	3.67008	1.05395	3.48221	0.000497291	0.0395147	conserved hypothetical protein
Soltu.Atl_v3.11_4G017760.1	7519.8	-1.56794	0.363386	-4.3148	1.59746e-05	0.00512418	polyol/monosaccharide transporter
Soltu.Atl_v3.11_4G020060.1	34.1349	2.64215	0.750844	3.51891	0.000433316	0.0363893	Chloroplast-targeted copper chaperone protein
Soltu.Atl_v3.12_0G002250.1	441.676	1.59994	0.434871	3.67912	0.000234042	0.0250932	ornithine carbamoyltransferase
Soltu.Atl_v3.12_0G003510.1	185.93	3.37878	0.949033	3.56023	0.000370525	0.0328801	Eukaryotic aspartyl protease family protein
Soltu.Atl_v3.12_0G003690.1	47.5042	-5.73067	1.58507	-3.61541	0.000299877	0.0287632	hypothetical protein
Soltu.Atl_v3.12_0G006840.1	21.3251	7.08346	2.06275	3.43399	0.000594757	0.0436274	FASCICLIN-like arabinogalactan
Soltu.Atl_v3.12_0G006890.1	1053.69	-1.08045	0.311147	-3.47249	0.000515663	0.0402585	Mitochondrial transcription termination factor family protein
Soltu.Atl_v3.12_0G007620.1	86.342	1.80736	0.464523	3.8908	9.99159e-05	0.0158247	P-loop containing nucleoside triphosphate hydrolases superfamily protein
Soltu.Atl_v3.12_0G009100.1	277.706	2.09441	0.585471	3.57731	0.000347143	0.0313744	TCP family transcription factor
Soltu.Atl_v3.12_0G009360.1	78.5546	2.62006	0.504618	5.19217	2.07862e-07	0.000266704	Ribosomal protein L13 family protein
Soltu.Atl_v3.12_1G001330.1	2713.29	2.32976	0.675957	3.4466	0.000567684	0.0423561	UDP-D-glucuronate 4-epimerase
Soltu.Atl_v3.12_1G001900.1	61.6764	1.94854	0.485024	4.01741	5.8841e-05	0.0111597	FIZZY-related
Soltu.Atl_v3.12_1G002260.1	49.8887	4.10343	1.11431	3.68247	0.000230984	0.0248818	Protein of unknown function (DUF604)
Soltu.Atl_v3.12_1G003020.2	35.2159	-2.38843	0.654452	-3.64951	0.000262745	0.0268466	Nucleoside diphosphate kinase family protein
Soltu.Atl_v3.12_1G004810.2	49.7087	3.46906	0.919201	3.774	0.000160653	0.0205507	regulatory particle triple-A ATPase
Soltu.Atl_v3.12_1G007160.4	123.865	-1.60195	0.415462	-3.85582	0.00011534	0.0169704	Galactosyltransferase family protein
Soltu.Atl_v3.12_1G007360.2	98.885	-2.80516	0.609488	-4.60248	4.1748e-06	0.00209457	Major facilitator superfamily protein
Soltu.Atl_v3.12_1G007980.1	20.5108	9.28182	2.40207	3.86409	0.000111506	0.016656	L-tyrosine decarboxylase
Soltu.Atl_v3.12_1G008060.2	49.1144	-2.82867	0.591896	-4.779	1.76165e-06	0.00115866	Terpenoid cyclases family protein
Soltu.Atl_v3.12_1G009500.1	53.3261	2.22494	0.647516	3.43611	0.000590136	0.0433959	Exostosin family protein
Soltu.Atl_v3.12_1G009780.1	919.468	2.40323	0.573964	4.18707	2.82584e-05	0.00710064	hypothetical protein
Soltu.Atl_v3.12_1G010060.2	554.592	1.77405	0.41411	4.28401	1.83557e-05	0.00560085	beta galactosidase
Soltu.Atl_v3.12_1G010500.1	245.722	-17.8699	2.6902	-6.64259	3.08216e-11	3.93948e-07	Integrase-type DNA-binding superfamily protein
Soltu.Atl_v3.12_1G011350.1	47.6344	3.83447	0.833767	4.59897	4.24589e-06	0.00211667	DNA glycosylase superfamily protein
Soltu.Atl_v3.12_1G011930.1	86.3388	8.37814	1.67614	4.99846	5.77904e-07	0.000544957	O-acyltransferase (WSD1-like) family protein
Soltu.Atl_v3.12_1G011940.1	26.008	6.49038	1.73331	3.74451	0.000180745	0.0221526	basic helix-loop-helix (bHLH) DNA-binding superfamily protein
Soltu.Atl_v3.12_1G012430.1	95.9411	4.44897	1.15713	3.84483	0.000120634	0.0174337	protodermal factor
Soltu.Atl_v3.12_1G013390.4	88.2859	1.80477	0.484193	3.72738	0.000193484	0.023136	Nucleic acid-binding, OB-fold-like protein
Soltu.Atl_v3.12_2G001300.1	1398.12	1.67198	0.41188	4.05938	4.92034e-05	0.00991153	5'-AMP-activated protein kinase beta-2 subunit protein
Soltu.Atl_v3.12_2G003430.1	1061.03	2.44527	0.689694	3.54545	0.000391942	0.0340095	UDP-D-glucuronate 4-epimerase
Soltu.Atl_v3.12_2G004720.1	9.85739	5.95551	1.72074	3.46102	0.000538138	0.0412123	glutamine dumper
Soltu.Atl_v3.12_2G006100.1	449.498	1.97778	0.255898	7.72877	1.08589e-14	2.12476e-10	ornithine carbamoyltransferase
Soltu.Atl_v3.12_2G006210.1	11.5933	-6.50172	1.87357	-3.47024	0.00052	0.0405372	Nucleotide-diphospho-sugar transferase family protein
Soltu.Atl_v3.12_2G007470.1	120.302	-2.90751	0.612019	-4.75069	2.02728e-06	0.00124938	cysteine-rich RLK (RECEPTOR-like protein kinase)
Soltu.Atl_v3.12_2G010390.1	16.6682	-7.6819	2.00157	-3.83794	0.000124071	0.0176239	fatty acid desaturase
Soltu.Atl_v3.12_2G012560.1	257.879	-1.741	0.509939	-3.41412	0.000639873	0.0453097	Calcium-dependent lipid-binding (CaLB domain) family protein
Soltu.Atl_v3.12_2G014080.2	418.914	-2.0578	0.492345	-4.17959	2.92029e-05	0.00718759	porphyromonas-type peptidyl-arginine deiminase family protein
Soltu.Atl_v3.12_2G020390.2	24.7742	-4.77714	1.4125	-3.38205	0.000719462	0.0484495	L-aspartate oxidase
Soltu.Atl_v3.12_2G022290.1	307.528	-3.36114	0.421543	-7.97341	1.54355e-15	4.58977e-11	Major facilitator superfamily protein
Soltu.Atl_v3.12_2G024710.1	93.6392	3.15335	0.569473	5.53732	3.07139e-08	6.67755e-05	beta galactosidase
Soltu.Atl_v3.12_3G000750.1	211.649	1.52184	0.412336	3.69077	0.000223575	0.0245702	5'-AMP-activated protein kinase beta-2 subunit protein
Soltu.Atl_v3.12_3G001270.1	319.818	-1.96505	0.521019	-3.77156	0.000162229	0.0206798	Protein of unknown function (DUF604)
Soltu.Atl_v3.12_3G001550.1	103.345	2.10031	0.5665	3.70751	0.000209303	0.0240639	multifunctional protein
Soltu.Atl_v3.12_3G001980.1	562.675	-1.18222	0.299572	-3.94638	7.9343e-05	0.0133837	S-adenosylmethionine synthetase
Soltu.Atl_v3.12_3G001990.1	17.2791	4.57318	1.30277	3.51034	0.000447542	0.0371455	Tetratricopeptide repeat (TPR)-like superfamily protein
Soltu.Atl_v3.12_3G002650.1	190.737	3.49289	0.775592	4.50351	6.68404e-06	0.00290178	UDP-D-glucuronate 4-epimerase
Soltu.Atl_v3.12_3G003430.1	30.3045	5.14561	1.23476	4.16731	3.08212e-05	0.00749166	Polyketide synthase, enoylreductase family protein
Soltu.Atl_v3.12_3G006430.1	56.6772	2.30931	0.494964	4.66561	3.0771e-06	0.00168983	FIZZY-related
Soltu.Atl_v3.12_3G006790.1	48.837	4.01229	1.09741	3.65615	0.000256035	0.0263675	Protein of unknown function (DUF604)
Soltu.Atl_v3.12_3G010670.1	33.2349	4.61887	1.30619	3.53613	0.000406037	0.034804	strictosidine synthase
Soltu.Atl_v3.12_3G013920.3	121.544	-1.83446	0.386996	-4.74026	2.13443e-06	0.00129502	Protein of unknown function, DUF593
Soltu.Atl_v3.12_3G013930.1	56.4319	-2.02938	0.517479	-3.92166	8.79418e-05	0.0144298	RING/U-box superfamily protein
Soltu.Atl_v3.12_3G020940.3	973.863	-2.78347	0.420435	-6.62044	3.5812e-11	3.93948e-07	Major facilitator superfamily protein
Soltu.Atl_v3.12_3G021490.1	884.635	-1.79448	0.40468	-4.43433	9.23611e-06	0.00347092	Pyridoxal phosphate (PLP)-dependent transferases superfamily protein
Soltu.Atl_v3.12_3G022520.1	55.4192	2.32935	0.574069	4.0576	4.95787e-05	0.00994085	conserved hypothetical protein
Soltu.Atl_v3.12_3G023480.2	521.259	2.23199	0.400281	5.57604	2.46049e-08	5.97634e-05	beta galactosidase
Soltu.Atl_v3.12_3G023920.1	243.996	-17.7157	2.69006	-6.58562	4.52999e-11	3.93948e-07	Integrase-type DNA-binding superfamily protein
Soltu.Atl_v3.12_3G024200.1	261.483	-2.04873	0.392747	-5.21641	1.82428e-07	0.000246177	SPX domain gene
Soltu.Atl_v3.12_3G024630.1	27.0616	6.37431	1.76868	3.604	0.000313359	0.0296207	purple acid phosphatase
Soltu.Atl_v3.12_4G001500.1	2622.74	2.3117	0.671649	3.44183	0.000577797	0.0427439	UDP-D-glucuronate 4-epimerase
Soltu.Atl_v3.12_4G002360.1	153.815	-1.73216	0.438273	-3.95224	7.74222e-05	0.0131732	Inositol 1,3,4-trisphosphate 5/6-kinase family protein
Soltu.Atl_v3.12_4G002600.1	31.5435	7.3188	1.75799	4.16317	3.13854e-05	0.00755838	Eukaryotic aspartyl protease family protein
Soltu.Atl_v3.12_4G002960.1	236.744	-1.78289	0.426385	-4.18141	2.89705e-05	0.00717551	cysteine-rich RLK (RECEPTOR-like protein kinase)
Soltu.Atl_v3.12_4G003170.1	123.534	-6.53191	1.6291	-4.00951	6.08439e-05	0.0113384	hypothetical protein
Soltu.Atl_v3.12_4G004160.1	51.9002	5.21182	1.39378	3.73934	0.000184503	0.0224583	non-yellowing
Soltu.Atl_v3.12_4G004170.1	25.321	5.97936	1.54879	3.86066	0.000113083	0.0167946	non-yellowing
Soltu.Atl_v3.12_4G009320.1	23.7343	3.9338	1.07972	3.64335	0.000269117	0.0271084	Met-10+ like family protein
Soltu.Atl_v3.12_4G010430.3	347.727	-2.67455	0.331239	-8.0744	6.78096e-16	4.58977e-11	Major facilitator superfamily protein
Soltu.Atl_v3.12_4G014480.1	123.681	9.1114	1.72066	5.29529	1.18826e-07	0.000178852	O-acyltransferase (WSD1-like) family protein
Soltu.Atl_v3.12_4G014990.1	8.89191	6.54365	1.91476	3.41748	0.00063204	0.0450533	alkenal reductase
Soltu.Atl_v3.12_4G015140.1	22.3205	4.19145	1.21052	3.46251	0.000535167	0.0411055	Nucleotide/sugar transporter family protein
Soltu.Atl_v3.S002960.1	52.14	3.37025	0.839067	4.01666	5.90294e-05	0.0111597	Leucine-rich repeat protein kinase family protein
Soltu.Atl_v3.S007090.1	913.391	2.00826	0.471014	4.2637	2.0107e-05	0.00576459	trehalose-phosphatase/synthase
Soltu.Atl_v3.S016630.1	503.039	1.79511	0.461067	3.89339	9.88533e-05	0.0157577	trehalose-phosphatase/synthase
Soltu.Atl_v3.S023620.1	925.978	2.02025	0.466759	4.32824	1.50307e-05	0.00492899	trehalose-phosphatase/synthase
Soltu.Atl_v3.S026600.4	99.5344	1.75038	0.403827	4.33448	1.46104e-05	0.00490122	basic helix-loop-helix (bHLH) DNA-binding superfamily protein
Soltu.Atl_v3.S028670.1	57.9179	3.44195	0.898194	3.83207	0.000127067	0.0180169	Protein of unknown function (DUF1442)
Soltu.Atl_v3.S028990.1	237.028	5.44012	1.2941	4.2038	2.62476e-05	0.00684782	Kunitz family trypsin and protease inhibitor protein
Soltu.Atl_v3.S031150.1	28.5223	4.32472	1.03468	4.17978	2.91789e-05	0.00718759	Pollen Ole e 1 allergen and extensin family protein
Soltu.Atl_v3.S032970.1	736.556	10.5048	2.45103	4.28585	1.82042e-05	0.00558963	Phosphorylase superfamily protein
Soltu.Atl_v3.S033030.1	575.398	9.96575	2.46088	4.04967	5.12904e-05	0.0101888	Phosphorylase superfamily protein
Soltu.Atl_v3.S034210.1	58.0253	-3.18541	0.862832	-3.6918	0.000222669	0.0245702	Glycosyl hydrolase superfamily protein
Soltu.Atl_v3.S034940.3	3510.94	4.47656	0.783659	5.71238	1.11406e-08	4.15215e-05	glutamine-dependent asparagine synthase
Soltu.Atl_v3.S037240.1	28.7701	4.32475	1.03351	4.18452	2.85775e-05	0.00710064	Pollen Ole e 1 allergen and extensin family protein
Soltu.Atl_v3.S042060.1	451.066	-1.35438	0.376561	-3.59672	0.000322259	0.0300269	conserved hypothetical protein
Soltu.Atl_v3.S043090.1	37.3111	3.02385	0.892678	3.38739	0.000705605	0.0478564	alpha/beta-Hydrolases superfamily protein
Soltu.Atl_v3.S045960.1	824.948	-1.13931	0.328827	-3.46478	0.000530668	0.0409205	DNAJ heat shock N-terminal domain-containing protein
Soltu.Atl_v3.S047570.1	365.855	-1.21036	0.309788	-3.90706	9.34272e-05	0.0151709	S-adenosyl-L-methionine-dependent methyltransferases superfamily protein
Soltu.Atl_v3.S049420.1	21.3841	-4.33605	1.16335	-3.7272	0.000193618	0.023136	Leucine-rich repeat protein kinase family protein
Soltu.Atl_v3.S050420.1	109.638	-2.07589	0.585777	-3.54382	0.000394369	0.0341443	UDP-Glycosyltransferase superfamily protein
Soltu.Atl_v3.S054470.2	162.255	1.53003	0.358246	4.2709	1.94687e-05	0.0056908	Auxin-responsive GH3 family protein
Soltu.Atl_v3.S054480.1	337.918	1.22005	0.272682	4.47425	7.66811e-06	0.00320919	Auxin-responsive GH3 family protein
Soltu.Atl_v3.S056430.1	442.4	-1.00201	0.274674	-3.64799	0.000264302	0.0268654	Cytochrome P450 superfamily protein
Soltu.Atl_v3.S062280.1	89.8854	-2.88963	0.849819	-3.40029	0.000673145	0.0463177	phosphate starvation-induced gene
Soltu.Atl_v3.S063290.1	799.292	-1.28895	0.27499	-4.68725	2.76898e-06	0.00157426	atypical CYS HIS rich thioredoxin
Soltu.Atl_v3.S063350.1	792.52	-1.28508	0.273829	-4.69301	2.6921e-06	0.00156884	atypical CYS HIS rich thioredoxin
Soltu.Atl_v3.S063410.1	783.171	-1.27331	0.278222	-4.57659	4.72627e-06	0.00227307	atypical CYS HIS rich thioredoxin
Soltu.Atl_v3.S064730.1	1125.99	2.21866	0.430956	5.14823	2.62959e-07	0.000304057	xylose isomerase family protein
Soltu.Atl_v3.S066420.1	99.868	3.88939	1.1272	3.45048	0.000559594	0.0419927	Potato type II proteinase inhibitor family domain containing protein
Soltu.Atl_v3.S070650.1	248.243	1.26708	0.367102	3.45158	0.000557323	0.0419146	decapping
Soltu.Atl_v3.S070680.1	259.955	1.25912	0.295742	4.25752	2.06711e-05	0.00588322	decapping
Soltu.Atl_v3.S073190.1	18.0162	3.46346	0.978053	3.54118	0.000398345	0.0343745	CAP (Cysteine-rich secretory proteins, Antigen 5, and Pathogenesis-related 1 protein) superfamily protein
Soltu.Atl_v3.S073350.1	353.679	1.00994	0.293163	3.44496	0.000571146	0.0424525	hypothetical protein
Soltu.Atl_v3.S073510.2	174.748	-1.65732	0.433848	-3.82004	0.00013343	0.0182897	NAD(P)-binding Rossmann-fold superfamily protein
Soltu.Atl_v3.S075840.1	66.0951	-2.52068	0.583194	-4.3222	1.5448e-05	0.00499621	Putative membrane lipoprotein
Soltu.Atl_v3.S075850.1	221.186	-2.66825	0.71613	-3.72593	0.000194599	0.0231756	chloroplast beta-amylase
Soltu.Atl_v3.S078030.1	38.2636	3.04721	0.787828	3.86786	0.000109794	0.0165894	alpha/beta-Hydrolases superfamily protein
Soltu.Atl_v3.S083310.1	280.453	-1.12644	0.320341	-3.51637	0.000437488	0.0366218	Protein of unknown function (DUF567)
Soltu.Atl_v3.S087590.3	2302.49	-1.12808	0.314522	-3.58666	0.000334936	0.0308046	Ribosomal protein L12/ ATP-dependent Clp protease adaptor protein ClpS family protein
Soltu.Atl_v3.S090740.1	1032.74	2.4844	0.428559	5.79711	6.74682e-09	3.10623e-05	xylose isomerase family protein
Soltu.Atl_v3.S091470.1	263.89	3.18895	0.812845	3.9232	8.73822e-05	0.014377	cinnamyl alcohol dehydrogenase
Soltu.Atl_v3.S100440.1	39.307	-7.23493	1.64982	-4.38528	1.15838e-05	0.00408396	TOXICOS EN LEVADURA
Soltu.Atl_v3.S101810.1	7691.8	-1.55924	0.364891	-4.27317	1.92712e-05	0.00568264	polyol/monosaccharide transporter
Soltu.Atl_v3.S101930.1	90.4613	2.67641	0.739315	3.62012	0.000294461	0.0284529	Plant protein of unknown function (DUF827)
Soltu.Atl_v3.S103900.2	91.8841	2.48155	0.674712	3.67794	0.000235126	0.0251356	conserved hypothetical protein
Soltu.Atl_v3.S106940.6	320.565	1.44895	0.419217	3.45633	0.000547593	0.0416107	hypothetical protein
Soltu.Atl_v3.S107000.6	323.584	1.49285	0.409928	3.64174	0.000270802	0.027148	hypothetical protein
Soltu.Atl_v3.S110030.1	23.9644	7.45543	2.09773	3.55405	0.00037934	0.033285	GDSL-like Lipase/Acylhydrolase superfamily protein
Soltu.Atl_v3.S110460.1	457.639	-1.34995	0.364212	-3.70651	0.000210134	0.0241155	conserved hypothetical protein
Soltu.Atl_v3.S110710.1	210.945	1.16956	0.324026	3.60946	0.000306838	0.0292517	high-affinity nickel-transport family protein
Soltu.Atl_v3.S110860.1	19.7637	6.51828	1.92703	3.38256	0.000718147	0.0484495	Ribonuclease T2 family protein
Soltu.Atl_v3.S117770.1	179.967	2.19426	0.583003	3.76371	0.00016741	0.021202	NAD(P)-binding Rossmann-fold superfamily protein
Soltu.Atl_v3.S119640.1	18.8703	-3.68707	1.0932	-3.37273	0.000744272	0.0495768	NAC domain containing protein
Soltu.Atl_v3.S120540.1	100.713	-1.84881	0.464573	-3.97959	6.90347e-05	0.0122217	hypothetical protein
Soltu.Atl_v3.S123040.1	4472.97	-2.75081	0.3457	-7.95724	1.75925e-15	4.58977e-11	APS reductase
Soltu.Atl_v3.S125360.1	43.8707	-5.60401	1.16186	-4.82329	1.41208e-06	0.000993817	Cysteine proteinases superfamily protein
Soltu.Atl_v3.S125800.1	33.5306	2.95689	0.866708	3.41163	0.000645746	0.04541	basic helix-loop-helix (bHLH) DNA-binding superfamily protein
Soltu.Atl_v3.S127320.1	22.6097	7.8004	1.8424	4.23384	2.29739e-05	0.00626524	ROP interactive partner
Soltu.Atl_v3.S127760.2	660.376	1.46229	0.420599	3.47668	0.000507668	0.0398537	BTB/POZ domain-containing protein
Soltu.Atl_v3.S130080.1	666.152	-1.59512	0.39118	-4.07772	4.54799e-05	0.00951771	SAUR-like auxin-responsive protein family
Soltu.Atl_v3.S130440.2	95.1988	2.48887	0.468386	5.31372	1.07409e-07	0.000171566	conserved hypothetical protein
Soltu.Atl_v3.S132840.1	417.328	-1.94205	0.432705	-4.48816	7.18393e-06	0.00305583	NAD(P)-binding Rossmann-fold superfamily protein
Soltu.Atl_v3.S135400.1	178.455	2.18576	0.581022	3.76193	0.00016861	0.0213195	NAD(P)-binding Rossmann-fold superfamily protein
Soltu.Atl_v3.S135410.1	179.058	2.19847	0.582539	3.77394	0.000160692	0.0205507	NAD(P)-binding Rossmann-fold superfamily protein
Soltu.Atl_v3.S135420.2	341.494	-1.96317	0.425325	-4.61569	3.91788e-06	0.0020174	hypothetical protein
Soltu.Atl_v3.S137080.1	950.537	-1.74562	0.36292	-4.80992	1.50987e-06	0.00103454	Cysteine proteinases superfamily protein
Soltu.Atl_v3.S137920.1	101.257	-1.52711	0.423338	-3.60731	0.000309392	0.0293521	Sec14p-like phosphatidylinositol transfer family protein
Soltu.Atl_v3.S138440.1	222.133	2.80209	0.819732	3.4183	0.000630128	0.0450078	Major facilitator superfamily protein
Soltu.Atl_v3.S139890.1	38.5282	-3.50337	1.0387	-3.37285	0.000743952	0.0495768	cytochrome P450, family 72, subfamily A, polypeptide
Soltu.Atl_v3.S140420.2	38.3877	2.77876	0.67804	4.09822	4.16331e-05	0.00896059	SPX (SYG1/Pho81/XPR1) domain-containing protein
Soltu.Atl_v3.S140450.1	40.1779	2.69213	0.73087	3.68346	0.000230092	0.0248741	SPX (SYG1/Pho81/XPR1) domain-containing protein
Soltu.Atl_v3.S141140.1	220.242	1.55744	0.433675	3.59127	0.000329066	0.0305158	5'-AMP-activated protein kinase beta-2 subunit protein
Soltu.Atl_v3.S142280.2	586.77	1.27126	0.328994	3.86408	0.000111511	0.016656	auxin signaling F-box
Soltu.Atl_v3.S142710.2	107.857	-1.76399	0.479825	-3.67632	0.000236626	0.0251634	Transmembrane amino acid transporter family protein
Soltu.Atl_v3.S143960.1	115.108	3.01804	0.604947	4.98893	6.07158e-07	0.000565726	related to AP2.7
Soltu.Atl_v3.S144770.1	60.8718	-2.4993	0.689573	-3.62442	0.000289613	0.0281233	disease resistance family protein / LRR family protein
Soltu.Atl_v3.S147970.2	101.474	2.74089	0.780907	3.50988	0.000448308	0.0371697	plasma membrane intrinsic protein 1;4
Soltu.Atl_v3.S148120.3	17.7963	-4.88279	1.41637	-3.44739	0.000566038	0.0422735	NB-ARC domain-containing disease resistance protein
Soltu.Atl_v3.S152700.1	69.2966	-2.70439	0.655028	-4.12866	3.64884e-05	0.00825398	indole-3-acetate beta-D-glucosyltransferase
Soltu.Atl_v3.S156370.1	380.074	2.16405	0.477059	4.53624	5.72669e-06	0.00257596	Pectin lyase-like superfamily protein
Soltu.Atl_v3.S156390.3	381.478	2.16108	0.47481	4.55147	5.32733e-06	0.00246026	Pectin lyase-like superfamily protein
Soltu.Atl_v3.S156690.1	61.3353	-1.93985	0.565564	-3.42994	0.000603716	0.0440364	ABC transporter
Soltu.Atl_v3.S160280.1	22.0532	-5.81452	1.6723	-3.47696	0.000507134	0.0398537	cytochrome BC1 synthesis
Soltu.Atl_v3.S160600.1	1274.54	1.14241	0.285221	4.00533	6.19309e-05	0.0114321	dehydroascorbate reductase

[truncated: 6 more sheets: Table S5A, Table S5B, Table S5C, Table S5D, Table S6, Table S7]
